# Supplementary material for: Involvement of MID1-COMPLEMENTING ACTIVITY 1 encoding a mechanosensitive ion channel in prehaustorium development of the stem parasitic plant Cuscuta campestris
Source: Plant Cell Physiol. 2025 Jan 17;66(3):400–10. doi: 10.1093/pcp/pcaf009 (PMC11957263; doi:10.1093/pcp/pcaf009)
Supplement: pcaf009_Supp [file pcaf009_supp.zip]

Archive with 14 entries (14 files):
- suppl_data/pcp-2024-e-00196-File007.pdf
- suppl_data/pcp-2024-e-00196-File008.pdf
- suppl_data/pcp-2024-e-00196-File009.pdf
- suppl_data/pcp-2024-e-00196-File010.pdf
- suppl_data/pcp-2024-e-00196-File011.pdf
- suppl_data/pcp-2024-e-00196-File012.pdf
- suppl_data/pcp-2024-e-00196-File013.pdf
- suppl_data/pcp-2024-e-00196-File014.pdf
- suppl_data/pcp-2024-e-00196-File015.pdf
- suppl_data/pcp-2024-e-00196-File016.xlsx
- suppl_data/pcp-2024-e-00196-File017.xlsx
- suppl_data/pcp-2024-e-00196-File018.xlsx
- suppl_data/pcp-2024-e-00196-File019.xlsx
- suppl_data/pcp-2024-e-00196-File020.xlsx
