# Supplementary material for: Involvement of MID1-COMPLEMENTING ACTIVITY 1 encoding a mechanosensitive ion channel in prehaustorium development of the stem parasitic plant Cuscuta campestris
Source: Plant Cell Physiol. 2025 Jan 17;66(3):400–10. doi: 10.1093/pcp/pcaf009 (PMC11957263; doi:10.1093/pcp/pcaf009)
Supplement: pcaf009_Supp [file pcaf009_supp.zip › suppl_data/pcp-2024-e-00196-File016.xlsx]

## Sheet: Park et al_Suppl Data S2_R2
Supplementary Data S2. Correlation of cluster 1, 6, and 9 genes with the expression of CcLBD25 (VFQ91880.1) in Supplementary Figure S6.
Filtered: p-value <0.05.
locus tag	ID	cds ID	Spearman's rank correlation coefficient	p-value	description	designation in this study
CCAM_LOCUS33656	Cc019141.t1	VFQ91880.1	1	0	CcLBD25, LOB domain-containing protein 25	CcLBD25
CCAM_LOCUS5241	Cc021965.t1	VFQ63465.1	0.851795	1.74912e-20	non-intrinsic ABC protein 12
CCAM_LOCUS14292	Cc010039.t1	VFQ72516.1	0.843547	9.33048e-20	Transcription initiation factor TFIIE, beta subunit
CCAM_LOCUS45439	Cc017750.t1	VFR03664.1	0.842855	1.06921e-19	lysophosphatidyl acyltransferase 4
CCAM_LOCUS45094	Cc017412.t1	VFR03319.1	0.835556	4.31978e-19
CCAM_LOCUS335	Cc000348.t1	VFQ58559.1	0.826124	2.38033e-18	LOB domain-containing protein 25
CCAM_LOCUS14870	Cc029185.t1	VFQ73094.1	0.821882	4.96161e-18	chorismate mutase 2
CCAM_LOCUS36133	Cc010850.t1	VFQ94357.1	0.818986	8.10204e-18	uncharacterized protein AT1G76250
CCAM_LOCUS7023	Cc044726.t1	VFQ65247.1	0.815907	1.35185e-17	RING-H2 group F1A
CCAM_LOCUS18798	Cc031837.t1	VFQ77022.1	0.814177	1.7948e-17	AT-hook motif nuclear-localized protein 22
CCAM_LOCUS3654	Cc020891.t1	VFQ61878.1	0.811834	2.62262e-17	WRKY DNA-binding protein 28
CCAM_LOCUS5080	Cc021807.t1	VFQ63304.1	0.809272	3.94652e-17	MLP-like protein 423
CCAM_LOCUS34028	Cc008403.t1	VFQ92252.1	0.807989	4.83166e-17	WRKY DNA-binding protein 57
CCAM_LOCUS40202	Cc013425.t1	VFQ98426.1	0.806522	6.07758e-17	alpha/beta-Hydrolases superfamily protein
CCAM_LOCUS40374	Cc013585.t1	VFQ98598.1	0.804152	8.77034e-17	Cytochrome P450 superfamily protein
CCAM_LOCUS17056	Cc047332.t1	VFQ75280.1	0.804079	8.86977e-17	SKU5 similar 16
CCAM_LOCUS40428	Cc013641.t1	VFQ98652.1	0.803744	9.33661e-17	Eukaryotic aspartyl protease family protein
CCAM_LOCUS27085	Cc004746.t1	VFQ85309.1	0.80194	1.22943e-16	RING-H2 group F1A
CCAM_LOCUS39983	Cc013237.t1	VFQ98207.1	0.8015	1.31419e-16
CCAM_LOCUS6163	Cc022848.t1	VFQ64387.1	0.800914	1.43599e-16	amino acid permease 7
CCAM_LOCUS31167	Cc006886.t1	VFQ89391.1	0.800694	1.48441e-16	poltergeist like 4
CCAM_LOCUS43336	Cc016031.t1	VFR01561.1	0.799154	1.87011e-16
CCAM_LOCUS45380	Cc017691.t1	VFR03605.1	0.796917	2.6067e-16	glyoxal oxidase-related protein
CCAM_LOCUS19372	Cc001443.t1	VFQ77596.1	0.794938	3.48457e-16
CCAM_LOCUS433	Cc000446.t1	VFQ58657.1	0.794022	3.98176e-16	small ubiquitin-like modifier 1
CCAM_LOCUS40843	Cc014014.t1	VFQ99067.1	0.793472	4.31211e-16	cytochrome P450, family 81, subfamily D, polypeptide 8
CCAM_LOCUS26026	Cc004178.t1	VFQ84250.1	0.792992	4.62165e-16	FAD-binding Berberine family protein
CCAM_LOCUS32933	Cc008038.t1	VFQ91157.1	0.790393	6.70846e-16	autoinhibited Ca(2+)-ATPase, isoform 4
CCAM_LOCUS13933	Cc009675.t1	VFQ72157.1	0.789659	7.44474e-16	cold, circadian rhythm, and rna binding 2
CCAM_LOCUS20069	Cc001692.t1	VFQ78293.1	0.78515	1.39993e-15	UDP-glucosyl transferase 73B3
CCAM_LOCUS158	Cc000163.t1	VFQ58382.1	0.783611	1.73083e-15	heat shock factor 4
CCAM_LOCUS4530	Cc021275.t1	VFQ62754.1	0.781701	2.24665e-15	Uncharacterized protein family (UPF0497)
CCAM_LOCUS45393	Cc017704.t1	VFR03618.1	0.780825	2.52994e-15	beta-galactosidase 5
CCAM_LOCUS41661	Cc034492.t1	VFQ99885.1	0.779578	2.99287e-15	Lateral root primordium (LRP) protein-like protein
CCAM_LOCUS43725	Cc034808.t1	VFR01950.1	0.77905	3.21293e-15
CCAM_LOCUS37551	Cc039959.t1	VFQ95775.1	0.778141	3.62801e-15	Major facilitator superfamily protein
CCAM_LOCUS4718	Cc021458.t1	VFQ62942.1	0.777036	4.20252e-15	potassium channel beta subunit 1
CCAM_LOCUS21509	Cc002109.t1	VFQ79733.1	0.776426	4.556e-15	2-oxoglutarate (2OG) and Fe(II)-dependent oxygenase superfamily protein
CCAM_LOCUS34071	Cc008447.t1	VFQ92295.1	0.775253	5.31785e-15	pleiotropic drug resistance 1
CCAM_LOCUS750	Cc041519.t1	VFQ58974.1	0.774317	6.01153e-15	acyl-CoA sterol acyl transferase 1
CCAM_LOCUS25293	Cc003741.t1	VFQ83517.1	0.773335	6.83383e-15	P-loop containing nucleoside triphosphate hydrolases superfamily protein
CCAM_LOCUS14190	Cc009935.t1	VFQ72414.1	0.772503	7.61304e-15	pleiotropic drug resistance 1
CCAM_LOCUS28261	Cc037266.t1	VFQ86485.1	0.771615	8.5396e-15	PLATZ transcription factor family protein
CCAM_LOCUS14261	Cc010007.t1	VFQ72485.1	0.771147	9.07053e-15	uncharacterized protein AT5G67550
CCAM_LOCUS35223	Cc009180.t1	VFQ93447.1	0.77023	1.02033e-14	beta-galactosidase 14
CCAM_LOCUS23900	Cc035312.t1	VFQ82124.1	0.770164	1.0291e-14	uncharacterized protein AT5G61340
CCAM_LOCUS45440	Cc017751.t1	VFR03665.1	0.769682	1.09456e-14	GNS1/SUR4 membrane protein family
CCAM_LOCUS10121	Cc025346.t1	VFQ68345.1	0.767983	1.35866e-14	Fasciclin-like arabinogalactan family protein
CCAM_LOCUS40151	Cc013392.t1	VFQ98375.1	0.767261	1.48843e-14	O-fucosyltransferase family protein
CCAM_LOCUS15159	Cc029479.t1	VFQ73383.1	0.765411	1.87792e-14	P-loop containing nucleoside triphosphate hydrolases superfamily protein
CCAM_LOCUS39174	Cc012892.t1	VFQ97398.1	0.764988	1.9798e-14	FAD-binding Berberine family protein
CCAM_LOCUS32987	Cc038904.t1	VFQ91211.1	0.764842	2.01635e-14	WRKY DNA-binding protein 39
CCAM_LOCUS10122	Cc025347.t1	VFQ68346.1	0.764768	2.03487e-14	hemoglobin 1
CCAM_LOCUS37287	Cc026878.t1	VFQ95511.1	0.764223	2.17794e-14	uncharacterized protein AT1G65484
CCAM_LOCUS20526	Cc032900.t1	VFQ78750.1	0.764065	2.22113e-14	uncharacterized protein AT3G63050
CCAM_LOCUS1706	Cc018531.t1	VFQ59930.1	0.764033	2.22986e-14
CCAM_LOCUS9204	Cc024775.t1	VFQ67428.1	0.763932	2.2579e-14	transmembrane protein, putative (DUF594)
CCAM_LOCUS32608	Cc038863.t1	VFQ90832.1	0.763632	2.34367e-14	Seven transmembrane MLO family protein
CCAM_LOCUS4186	Cc044103.t1	VFQ62410.1	0.76223	2.78688e-14	Glycosyl hydrolase superfamily protein
CCAM_LOCUS9295	Cc024863.t1	VFQ67519.1	0.761982	2.87317e-14	NAD(P)-binding Rossmann-fold superfamily protein
CCAM_LOCUS43314	Cc016007.t1	VFR01539.1	0.761432	3.07391e-14	peptide transporter 3
CCAM_LOCUS726	Cc041495.t1	VFQ58950.1	0.761128	3.19084e-14	cysteine-rich RLK (RECEPTOR-like protein kinase) 20
CCAM_LOCUS25168	Cc003612.t1	VFQ83392.1	0.760846	3.30286e-14	VACUOLAR SORTING RECEPTOR 7
CCAM_LOCUS26395	Cc004289.t1	VFQ84619.1	0.760039	3.64455e-14	zinc ion binding / transcription regulator
CCAM_LOCUS42287	Cc015014.t1	VFR00512.1	0.759952	3.6837e-14	Oxidoreductase, zinc-binding dehydrogenase family protein
CCAM_LOCUS33537	Cc019021.t1	VFQ91761.1	0.759856	3.72681e-14	Protein kinase superfamily protein
CCAM_LOCUS21672	Cc033607.t1	VFQ79896.1	0.759636	3.82787e-14	LOW protein: UPF0503-like protein, putative (DUF740)
CCAM_LOCUS13251	Cc028453.t1	VFQ71475.1	0.75949	3.89671e-14	EEIG1/EHBP1 protein amino-terminal domain protein
CCAM_LOCUS8288	Cc044979.t1	VFQ66512.1	0.759352	3.96245e-14	Defensin-like (DEFL) family protein
CCAM_LOCUS41677	Cc034508.t1	VFQ99901.1	0.757363	5.03868e-14	uncharacterized protein AT4G36500
CCAM_LOCUS44747	Cc017079.t1	VFR02972.1	0.75696	5.2888e-14	maternal effect embryo arrest 38
CCAM_LOCUS29636	Cc037682.t1	VFQ87860.1	0.756524	5.57283e-14	Plant invertase/pectin methylesterase inhibitor superfamily
CCAM_LOCUS29581	Cc037631.t1	VFQ87805.1	0.75619	5.79979e-14	cytidine deaminase 1
CCAM_LOCUS34999	Cc009060.t1	VFQ93223.1	0.755151	6.56553e-14	P-loop containing nucleoside triphosphate hydrolases superfamily protein
CCAM_LOCUS26087	Cc004239.t1	VFQ84311.1	0.754064	7.46926e-14	Phosphoglycerate mutase family protein
CCAM_LOCUS17409	Cc000592.t1	VFQ75633.1	0.754064	7.46926e-14	intracellular protein transporter USO1-like protein
CCAM_LOCUS43711	Cc034794.t1	VFR01936.1	0.753766	7.73701e-14	AT-hook motif nuclear-localized protein 22
CCAM_LOCUS39179	Cc012897.t1	VFQ97403.1	0.752268	9.23064e-14	ethylene-responsive nuclear protein / ethylene-regulated nuclear protein (ERT2)
CCAM_LOCUS22941	Cc010258.t1	VFQ81165.1	0.751168	1.0499e-13	proline transporter 1
CCAM_LOCUS17320	Cc047602.t1	VFQ75544.1	0.749738	1.23994e-13	uncharacterized protein AT5G67550
CCAM_LOCUS7313	Cc023576.t1	VFQ65537.1	0.748969	1.35553e-13	alpha/beta-Hydrolases superfamily protein
CCAM_LOCUS4478	Cc044402.t1	VFQ62702.1	0.748932	1.36128e-13	sucrose synthase 1
CCAM_LOCUS36310	Cc010962.t1	VFQ94534.1	0.748389	1.44932e-13	FAD-binding Berberine family protein
CCAM_LOCUS41374	Cc014521.t1	VFQ99598.1	0.748254	1.47207e-13	uncharacterized protein AT4G13320
CCAM_LOCUS30245	Cc006266.t1	VFQ88469.1	0.748089	1.50029e-13	subtilase family protein
CCAM_LOCUS13500	Cc028702.t1	VFQ71724.1	0.747698	1.56916e-13	Plant calmodulin-binding protein-like protein
CCAM_LOCUS32740	Cc007836.t1	VFQ90964.1	0.747136	1.67382e-13	alpha 1,4-glycosyltransferase family protein
CCAM_LOCUS273	Cc000283.t1	VFQ58497.1	0.746464	1.80745e-13	EXS (ERD1/XPR1/SYG1) family protein
CCAM_LOCUS26868	Cc036627.t1	VFQ85092.1	0.746366	1.82788e-13	AP2-like ethylene-responsive transcription factor
CCAM_LOCUS564	Cc041331.t1	VFQ58788.1	0.746073	1.89008e-13	Galactose oxidase/kelch repeat superfamily protein
CCAM_LOCUS15802	Cc030116.t1	VFQ74026.1	0.745225	2.08134e-13	Disease resistance-responsive (dirigent-like protein) family protein
CCAM_LOCUS14843	Cc029157.t1	VFQ73067.1	0.745015	2.13165e-13
CCAM_LOCUS15939	Cc030252.t1	VFQ74163.1	0.744601	2.23408e-13
CCAM_LOCUS40150	Cc013391.t1	VFQ98374.1	0.74457	2.24205e-13	RING/U-box superfamily protein
CCAM_LOCUS5925	Cc022627.t1	VFQ64149.1	0.7438	2.44586e-13	2-oxoglutarate (2OG) and Fe(II)-dependent oxygenase superfamily protein
CCAM_LOCUS39156	Cc012873.t1	VFQ97380.1	0.743374	2.56621e-13	amino acid transporter 1
CCAM_LOCUS3915	Cc021158.t1	VFQ62139.1	0.742553	2.8141e-13	laccase 7
CCAM_LOCUS33214	Cc008169.t1	VFQ91438.1	0.741982	3.00012e-13	Chloroplast-targeted copper chaperone protein
CCAM_LOCUS19900	Cc001520.t1	VFQ78124.1	0.741503	3.16503e-13	Defensin-like (DEFL) family protein
CCAM_LOCUS32619	Cc038872.t1	VFQ90843.1	0.74149	3.16953e-13	tonoplast monosaccharide transporter2
CCAM_LOCUS10470	Cc025698.t1	VFQ68694.1	0.74138	3.20868e-13	phosphatidylinositol 4-kinase gamma-like protein
CCAM_LOCUS23820	Cc035233.t1	VFQ82044.1	0.740727	3.45085e-13	intracellular protein transporter USO1-like protein
CCAM_LOCUS45387	Cc017698.t1	VFR03612.1	0.740647	3.48172e-13
CCAM_LOCUS3163	Cc020415.t1	VFQ61387.1	0.740238	3.64356e-13	Hyp O-arabinosyltransferase-like protein
CCAM_LOCUS4199	Cc044116.t1	VFQ62423.1	0.73967	3.88046e-13	beta-galactosidase 5
CCAM_LOCUS6438	Cc023127.t1	VFQ64662.1	0.739061	4.15062e-13	2-oxoglutarate (2OG) and Fe(II)-dependent oxygenase superfamily protein
CCAM_LOCUS12053	Cc046301.t1	VFQ70277.1	0.738704	4.31731e-13	trehalase 1
CCAM_LOCUS30291	Cc006314.t1	VFQ88515.1	0.738271	4.52831e-13	GDSL-like Lipase/Acylhydrolase superfamily protein
CCAM_LOCUS487	Cc000500.t1	VFQ58711.1	0.738191	4.56828e-13
CCAM_LOCUS27990	Cc005213.t1	VFQ86214.1	0.737568	4.89186e-13	FORKED 1
CCAM_LOCUS3637	Cc020874.t1	VFQ61861.1	0.736101	5.74218e-13	trehalose-phosphatase/synthase 7
CCAM_LOCUS30785	Cc006652.t1	VFQ89009.1	0.734049	7.17385e-13	Transducin/WD40 repeat-like superfamily protein
CCAM_LOCUS5008	Cc021735.t1	VFQ63232.1	0.733394	7.69806e-13	Lateral root primordium (LRP) protein-like protein
CCAM_LOCUS453	Cc000466.t1	VFQ58677.1	0.732729	8.26863e-13	uncharacterized protein AT3G13130
CCAM_LOCUS35251	Cc009209.t1	VFQ93475.1	0.732673	8.31858e-13	Proteinase inhibitor, propeptide
CCAM_LOCUS4155	Cc044072.t1	VFQ62379.1	0.731919	9.01831e-13	lysophosphatidyl acyltransferase 4
CCAM_LOCUS38248	Cc012149.t1	VFQ96472.1	0.731256	9.67933e-13	tripeptidyl peptidase ii
CCAM_LOCUS33556	Cc019040.t1	VFQ91780.1	0.730346	1.06632e-12	small ubiquitin-like modifier 1
CCAM_LOCUS30308	Cc006331.t1	VFQ88532.1	0.73028	1.07385e-12	E6-like protein
CCAM_LOCUS3506	Cc020737.t1	VFQ61730.1	0.729113	1.21505e-12	HXXXD-type acyl-transferase family protein
CCAM_LOCUS34643	Cc008824.t1	VFQ92867.1	0.728806	1.25499e-12	Nodulin MtN3 family protein
CCAM_LOCUS6716	Cc044412.t1	VFQ64940.1	0.72877	1.25985e-12	NAD(P)-binding Rossmann-fold superfamily protein
CCAM_LOCUS4156	Cc044073.t1	VFQ62380.1	0.728079	1.35485e-12	calcium uniporter (DUF607)
CCAM_LOCUS1839	Cc019485.t1	VFQ60063.1	0.728073	1.3557e-12	ETHYLENE-INSENSITIVE3-like 3
CCAM_LOCUS36893	Cc039886.t1	VFQ95117.1	0.727567	1.42975e-12	tripeptidyl peptidase ii
CCAM_LOCUS22167	Cc002400.t1	VFQ80391.1	0.727557	1.43118e-12	uncharacterized protein AT4G23090
CCAM_LOCUS616	Cc041383.t1	VFQ58840.1	0.727263	1.47594e-12	LIGHT-DEPENDENT SHORT HYPOCOTYLS-like protein (DUF640)
CCAM_LOCUS3	Cc000006.t1	VFQ58227.1	0.727209	1.48439e-12	2-oxoglutarate (2OG) and Fe(II)-dependent oxygenase superfamily protein
CCAM_LOCUS30961	Cc038251.t1	VFQ89185.1	0.726651	1.57349e-12	Subtilisin-like serine endopeptidase family protein
CCAM_LOCUS13103	Cc028302.t1	VFQ71327.1	0.726523	1.59466e-12	fringe-like protein (DUF604)
CCAM_LOCUS39921	Cc013173.t1	VFQ98145.1	0.725427	1.78761e-12	Chloroplast-targeted copper chaperone protein
CCAM_LOCUS19897	Cc001517.t1	VFQ78121.1	0.724517	1.96438e-12	plant UBX domain-containing protein 2
CCAM_LOCUS35794	Cc010586.t1	VFQ94018.1	0.723685	2.14073e-12
CCAM_LOCUS4160	Cc044077.t1	VFQ62384.1	0.722794	2.34624e-12	PPPDE putative thiol peptidase family protein
CCAM_LOCUS44142	Cc016495.t1	VFR02367.1	0.722574	2.39983e-12	RAB GTPase homolog A4C
CCAM_LOCUS16779	Cc030799.t1	VFQ75003.1	0.722098	2.51998e-12	P-loop containing nucleoside triphosphate hydrolases superfamily protein
CCAM_LOCUS7013	Cc044716.t1	VFQ65237.1	0.721461	2.68961e-12	Copper amine oxidase family protein
CCAM_LOCUS30165	Cc037977.t1	VFQ88389.1	0.719729	3.20777e-12	PBS1-like 1
CCAM_LOCUS43809	Cc034895.t1	VFR02034.1	0.719377	3.3244e-12	C2H2-like zinc finger protein
CCAM_LOCUS41373	Cc014520.t1	VFQ99597.1	0.718672	3.56961e-12	Plant invertase/pectin methylesterase inhibitor superfamily
CCAM_LOCUS43013	Cc015707.t1	VFR01238.1	0.718568	3.60731e-12	Uncharacterized protein family (UPF0497)
CCAM_LOCUS23401	Cc002772.t1	VFQ81625.1	0.717419	4.04955e-12	GDSL-like Lipase/Acylhydrolase superfamily protein
CCAM_LOCUS37185	Cc026774.t1	VFQ95409.1	0.717002	4.22226e-12	E3 ubiquitin-protein ligase PUB24-like protein
CCAM_LOCUS14189	Cc009934.t1	VFQ72413.1	0.716563	4.41232e-12	pleiotropic drug resistance 10
CCAM_LOCUS10159	Cc025385.t1	VFQ68383.1	0.716269	4.54355e-12	S-methyl-5-thioribose kinase
CCAM_LOCUS16711	Cc030734.t1	VFQ74935.1	0.716057	4.64096e-12	low-molecular-weight cysteine-rich 6
CCAM_LOCUS31329	Cc007049.t1	VFQ89553.1	0.715829	4.74742e-12	sugar transporter 4
CCAM_LOCUS1054	Cc017883.t1	VFQ59278.1	0.715762	4.7795e-12	peroxidase 2
CCAM_LOCUS41622	Cc034453.t1	VFQ99846.1	0.71442	5.4611e-12	Pathogenesis-related thaumatin superfamily protein
CCAM_LOCUS19919	Cc001539.t1	VFQ78143.1	0.713886	5.75738e-12	plastid movement impaired protein
CCAM_LOCUS33171	Cc008125.t1	VFQ91395.1	0.713593	5.92665e-12
CCAM_LOCUS7893	Cc024145.t1	VFQ66117.1	0.712823	6.39409e-12	expansin B2
CCAM_LOCUS33607	Cc019091.t1	VFQ91831.1	0.712819	6.39692e-12	cyclic nucleotide-gated cation channel 4
CCAM_LOCUS16790	Cc030810.t1	VFQ75014.1	0.712763	6.43189e-12	glycosyl hydrolase 9C1
CCAM_LOCUS13296	Cc028500.t1	VFQ71520.1	0.712755	6.43693e-12	cellulase 5
CCAM_LOCUS13011	Cc046587.t1	VFQ71235.1	0.712383	6.67658e-12	O-fucosyltransferase family protein
CCAM_LOCUS22328	Cc002566.t1	VFQ80552.1	0.71234	6.70528e-12	glycosyl hydrolase 9B16
CCAM_LOCUS3525	Cc020756.t1	VFQ61749.1	0.71132	7.40985e-12	Ras-related small GTP-binding family protein
CCAM_LOCUS36916	Cc039907.t1	VFQ95140.1	0.710587	7.9598e-12	cytochrome c oxidase subunit 2 (mitochondrion)
CCAM_LOCUS38240	Cc012141.t1	VFQ96464.1	0.710551	7.9883e-12	BREVIS RADIX-like 4
CCAM_LOCUS15887	Cc030199.t1	VFQ74111.1	0.710402	8.1044e-12
CCAM_LOCUS9776	Cc045615.t1	VFQ68000.1	0.710147	8.3083e-12	cation/H+ exchanger 18
CCAM_LOCUS10421	Cc025651.t1	VFQ68645.1	0.710074	8.36778e-12	Mannose-binding lectin superfamily protein
CCAM_LOCUS36384	Cc011038.t1	VFQ94608.1	0.709891	8.51828e-12	Phosphoglycerate mutase family protein
CCAM_LOCUS38012	Cc011965.t1	VFQ96236.1	0.709582	8.77731e-12	CYTOCHROME C-1
CCAM_LOCUS45406	Cc017717.t1	VFR03631.1	0.709215	9.09562e-12
CCAM_LOCUS38868	Cc012692.t1	VFQ97092.1	0.709084	9.21179e-12	POLLEN-EXPRESSED TRANSCRIPTION FACTOR 2
CCAM_LOCUS7567	Cc023818.t1	VFQ65791.1	0.707874	1.03542e-11	nitrite reductase 1
CCAM_LOCUS29056	Cc018684.t1	VFQ87280.1	0.707361	1.08788e-11	cinnamoyl coa reductase 1
CCAM_LOCUS27999	Cc005222.t1	VFQ86223.1	0.706445	1.18794e-11	uncharacterized protein AT1G78922
CCAM_LOCUS45438	Cc017749.t1	VFR03663.1	0.706305	1.204e-11	calcium uniporter (DUF607)
CCAM_LOCUS27738	Cc005146.t1	VFQ85962.1	0.705702	1.27542e-11	LOB domain-containing protein 31
CCAM_LOCUS27947	Cc037208.t1	VFQ86171.1	0.705528	1.29676e-11	autoinhibited Ca2+-ATPase 1
CCAM_LOCUS14601	Cc046926.t1	VFQ72825.1	0.705235	1.33356e-11	Protein kinase superfamily protein
CCAM_LOCUS44244	Cc016575.t1	VFR02469.1	0.705162	1.34291e-11	beta-galactosidase 14
CCAM_LOCUS26506	Cc004402.t1	VFQ84730.1	0.704758	1.39548e-11	Mitochondrial substrate carrier family protein
CCAM_LOCUS35600	Cc009480.t1	VFQ93824.1	0.704685	1.40525e-11	organic solute transporter ostalpha protein (DUF300)
CCAM_LOCUS23085	Cc010404.t1	VFQ81309.1	0.704214	1.46963e-11
CCAM_LOCUS32777	Cc007877.t1	VFQ91001.1	0.702339	1.75474e-11	Exostosin family protein
CCAM_LOCUS37979	Cc011931.t1	VFQ96203.1	0.702164	1.7839e-11	cysteine-rich RLK (RECEPTOR-like protein kinase) 7
CCAM_LOCUS11174	Cc026130.t1	VFQ69398.1	0.702148	1.78662e-11	Lateral root primordium (LRP) protein-like protein
CCAM_LOCUS37425	Cc011557.t1	VFQ95649.1	0.702082	1.79766e-11	membrane-associated kinase regulator, putative (DUF1645)
CCAM_LOCUS12552	Cc027999.t1	VFQ70776.1	0.702075	1.79891e-11	Putative AT-hook DNA-binding family protein
CCAM_LOCUS21852	Cc033782.t1	VFQ80076.1	0.702046	1.80387e-11	VQ motif-containing protein
CCAM_LOCUS34572	Cc039306.t1	VFQ92796.1	0.700579	2.0699e-11	TRF-like 8
CCAM_LOCUS17241	Cc047520.t1	VFQ75465.1	0.700323	2.12015e-11	MAP kinase 7
CCAM_LOCUS5689	Cc022395.t1	VFQ63913.1	0.70003	2.17901e-11	pleiotropic drug resistance 5
CCAM_LOCUS13917	Cc009659.t1	VFQ72141.1	0.699807	2.22467e-11	uncharacterized protein AT5G25995
CCAM_LOCUS4798	Cc021531.t1	VFQ63022.1	0.699397	2.31135e-11	CCCH-type zinc finger family protein
CCAM_LOCUS40868	Cc014039.t1	VFQ99092.1	0.699186	2.35707e-11	WUSCHEL related homeobox 4
CCAM_LOCUS24991	Cc003428.t1	VFQ83215.1	0.698527	2.50604e-11	Integrase-type DNA-binding superfamily protein
CCAM_LOCUS28570	Cc005641.t1	VFQ86794.1	0.698527	2.50604e-11	Phosphoglycerate mutase family protein
CCAM_LOCUS21510	Cc002110.t1	VFQ79734.1	0.697967	2.63933e-11	2-oxoglutarate (2OG) and Fe(II)-dependent oxygenase superfamily protein
CCAM_LOCUS42812	Cc015516.t1	VFR01037.1	0.697866	2.66414e-11
CCAM_LOCUS8252	Cc044943.t1	VFQ66476.1	0.697312	2.80415e-11	RING/FYVE/PHD zinc finger superfamily protein
CCAM_LOCUS28263	Cc037268.t1	VFQ86487.1	0.697033	2.8772e-11	methyltransferase
CCAM_LOCUS23393	Cc002764.t1	VFQ81617.1	0.696694	2.96855e-11	Dof-type zinc finger DNA-binding family protein
CCAM_LOCUS27945	Cc037206.t1	VFQ86169.1	0.696607	2.99229e-11	uncharacterized protein AT5G05085
CCAM_LOCUS13659	Cc028860.t1	VFQ71883.1	0.695521	3.30624e-11
CCAM_LOCUS22169	Cc002402.t1	VFQ80393.1	0.695411	3.33971e-11	beta-1,3-N-acetylglucosaminyltransferase lunatic protein, putative (DUF604)
CCAM_LOCUS22482	Cc034055.t1	VFQ80706.1	0.695307	3.37162e-11	ammonium transporter 2
CCAM_LOCUS14480	Cc046803.t1	VFQ72704.1	0.693309	4.04521e-11
CCAM_LOCUS8423	Cc045115.t1	VFQ66647.1	0.692945	4.1809e-11	hypothetical protein (DUF946)
CCAM_LOCUS8420	Cc045112.t1	VFQ66644.1	0.692845	4.21934e-11	Carbohydrate-binding X8 domain superfamily protein
CCAM_LOCUS26402	Cc004296.t1	VFQ84626.1	0.692638	4.29891e-11	cytochrome P450, family 71, subfamily B, polypeptide 23
CCAM_LOCUS34193	Cc039194.t1	VFQ92417.1	0.692515	4.34734e-11	hydroxyproline-rich glycoprotein family protein
CCAM_LOCUS42185	Cc014912.t1	VFR00410.1	0.692295	4.43472e-11	Pmr5/Cas1p GDSL/SGNH-like acyl-esterase family protein (DUF828)
CCAM_LOCUS16892	Cc030919.t1	VFQ75116.1	0.691671	4.69151e-11	VQ motif-containing protein
CCAM_LOCUS27326	Cc036816.t1	VFQ85550.1	0.691158	4.91359e-11	O-fucosyltransferase family protein
CCAM_LOCUS12020	Cc046266.t1	VFQ70244.1	0.690595	5.16881e-11
CCAM_LOCUS3030	Cc020282.t1	VFQ61254.1	0.690387	5.26641e-11	zinc finger protein 5
CCAM_LOCUS10397	Cc025627.t1	VFQ68621.1	0.690205	5.35294e-11	alpha/beta-Hydrolases superfamily protein
CCAM_LOCUS36187	Cc010904.t1	VFQ94411.1	0.690205	5.35294e-11	vamp/synaptobrevin-associated protein 27-2
CCAM_LOCUS8683	Cc045381.t1	VFQ66907.1	0.689167	5.87422e-11	Late embryogenesis abundant (LEA) hydroxyproline-rich glycoprotein family
CCAM_LOCUS25108	Cc003549.t1	VFQ83332.1	0.688812	6.06315e-11	FAD-binding Berberine family protein
CCAM_LOCUS41673	Cc034504.t1	VFQ99897.1	0.688739	6.10292e-11	S-adenosyl-L-methionine-dependent methyltransferases superfamily protein
CCAM_LOCUS5614	Cc022318.t1	VFQ63838.1	0.688665	6.14293e-11	xyloglucan endo-transglycosylase-related 8
CCAM_LOCUS15688	Cc030002.t1	VFQ73912.1	0.688482	6.24408e-11	glutathione S-transferase 7
CCAM_LOCUS28269	Cc037274.t1	VFQ86493.1	0.688019	6.50694e-11	nucleolar protein
CCAM_LOCUS20079	Cc001702.t1	VFQ78303.1	0.687676	6.70833e-11	nitrite reductase 1
CCAM_LOCUS26463	Cc004358.t1	VFQ84687.1	0.687676	6.70833e-11	uncharacterized protein AT1G60460
CCAM_LOCUS221	Cc000230.t1	VFQ58445.1	0.687419	6.86284e-11	Transmembrane amino acid transporter family protein
CCAM_LOCUS15854	Cc030166.t1	VFQ74078.1	0.687409	6.86915e-11
CCAM_LOCUS29936	Cc006144.t1	VFQ88160.1	0.686539	7.41878e-11	alpha/beta-Hydrolases superfamily protein
CCAM_LOCUS32429	Cc007671.t1	VFQ90653.1	0.686393	7.51553e-11	proline transporter 1
CCAM_LOCUS13013	Cc046589.t1	VFQ71237.1	0.686381	7.52354e-11	PAR1 protein
CCAM_LOCUS17251	Cc047530.t1	VFQ75475.1	0.686283	7.58887e-11	Lateral root primordium (LRP) protein-like protein
CCAM_LOCUS607	Cc041374.t1	VFQ58831.1	0.686283	7.58887e-11	POLLEN-EXPRESSED TRANSCRIPTION FACTOR 2
CCAM_LOCUS3555	Cc020788.t1	VFQ61779.1	0.685806	7.91468e-11	organic solute transporter ostalpha protein (DUF300)
CCAM_LOCUS29136	Cc018765.t1	VFQ87360.1	0.685696	7.99175e-11	lysophospholipase 2
CCAM_LOCUS44860	Cc017183.t1	VFR03085.1	0.685586	8.06952e-11	inositol transporter 4
CCAM_LOCUS32699	Cc007795.t1	VFQ90923.1	0.685227	8.32847e-11	poltergeist like 4
CCAM_LOCUS24637	Cc035678.t1	VFQ82861.1	0.685036	8.46938e-11	Calcineurin-like metallo-phosphoesterase superfamily protein
CCAM_LOCUS23384	Cc002755.t1	VFQ81608.1	0.684816	8.63456e-11	Prolyl oligopeptidase family protein
CCAM_LOCUS12815	Cc028248.t1	VFQ71039.1	0.684727	8.70271e-11	cytochrome c oxidase subunit 2 (mitochondrion)
CCAM_LOCUS43854	Cc034942.t1	VFR02079.1	0.683863	9.38658e-11	WRKY DNA-binding protein 21
CCAM_LOCUS9924	Cc045765.t1	VFQ68148.1	0.683741	9.48728e-11	Protein kinase superfamily protein
CCAM_LOCUS16192	Cc047164.t1	VFQ74416.1	0.683662	9.55273e-11	electron transporter, putative (DUF179)
CCAM_LOCUS8135	Cc024384.t1	VFQ66359.1	0.683176	9.96748e-11	LOB domain-containing protein 31
CCAM_LOCUS1341	Cc018157.t1	VFQ59565.1	0.682983	1.01359e-10	dihydroorotate dehydrogenase
CCAM_LOCUS45156	Cc017476.t1	VFR03381.1	0.68291	1.02009e-10	hypothetical protein (DUF506)
CCAM_LOCUS15437	Cc029756.t1	VFQ73661.1	0.682704	1.03857e-10
CCAM_LOCUS36993	Cc026577.t1	VFQ95217.1	0.68269	1.03982e-10	Glutathione S-transferase family protein
CCAM_LOCUS29606	Cc037656.t1	VFQ87830.1	0.68258	1.04982e-10
CCAM_LOCUS3068	Cc020324.t1	VFQ61292.1	0.682458	1.06102e-10	zinc ion binding protein
CCAM_LOCUS16930	Cc030947.t1	VFQ75154.1	0.682177	1.08727e-10	serine carboxypeptidase-like 13
CCAM_LOCUS27547	Cc037040.t1	VFQ85771.1	0.681957	1.10824e-10	type-1 restriction enzyme mjaxp r protein (DUF668)
CCAM_LOCUS6293	Cc022983.t1	VFQ64517.1	0.681951	1.10881e-10	hypothetical protein (DUF946)
CCAM_LOCUS29456	Cc005913.t1	VFQ87680.1	0.681799	1.12356e-10
CCAM_LOCUS40803	Cc013974.t1	VFQ99027.1	0.681737	1.12959e-10	amino acid permease 8
CCAM_LOCUS4241	Cc044158.t1	VFQ62465.1	0.681128	1.19082e-10	Calcium-dependent lipid-binding (CaLB domain) family protein
CCAM_LOCUS38024	Cc011977.t1	VFQ96248.1	0.680498	1.25741e-10	acyl-CoA sterol acyl transferase 1
CCAM_LOCUS11176	Cc026132.t1	VFQ69400.1	0.679867	1.32763e-10	K-box region and MADS-box transcription factor family protein
CCAM_LOCUS16102	Cc047071.t1	VFQ74326.1	0.679867	1.32763e-10	Seven transmembrane MLO family protein
CCAM_LOCUS31349	Cc007069.t1	VFQ89573.1	0.679464	1.37449e-10	methylesterase PCR A
CCAM_LOCUS22120	Cc002353.t1	VFQ80344.1	0.679452	1.37588e-10	Phosphatidylinositol N-acetyglucosaminlytransferase subunit P-like protein
CCAM_LOCUS37026	Cc026611.t1	VFQ95250.1	0.679451	1.37601e-10	NAC (No Apical Meristem) domain transcriptional regulator superfamily protein
CCAM_LOCUS13333	Cc028535.t1	VFQ71557.1	0.679281	1.3963e-10	Transmembrane amino acid transporter family protein
CCAM_LOCUS42660	Cc015361.t1	VFR00885.1	0.679281	1.3963e-10	H
CCAM_LOCUS8356	Cc045048.t1	VFQ66580.1	0.678828	1.45159e-10	isopentenyltransferase 1
CCAM_LOCUS4419	Cc044342.t1	VFQ62643.1	0.678353	1.51186e-10
CCAM_LOCUS17288	Cc047569.t1	VFQ75512.1	0.677905	1.57099e-10	Pathogenesis-related thaumatin superfamily protein
CCAM_LOCUS1750	Cc019394.t1	VFQ59974.1	0.677645	1.6062e-10	cellulase 5
CCAM_LOCUS38338	Cc012240.t1	VFQ96562.1	0.677631	1.60811e-10	xyloglucan endo-transglycosylase-related 8
CCAM_LOCUS5613	Cc022317.t1	VFQ63837.1	0.677472	1.63004e-10
CCAM_LOCUS27166	Cc004830.t1	VFQ85390.1	0.677088	1.6844e-10	cysteine-rich RLK (RECEPTOR-like protein kinase) 11
CCAM_LOCUS18343	Cc000934.t1	VFQ76567.1	0.677045	1.69056e-10	myb domain protein 4r1
CCAM_LOCUS4676	Cc021419.t1	VFQ62900.1	0.676861	1.71714e-10	alpha/beta-Hydrolases superfamily protein
CCAM_LOCUS5193	Cc021917.t1	VFQ63417.1	0.676678	1.74412e-10	sucrose synthase 1
CCAM_LOCUS19407	Cc001479.t1	VFQ77631.1	0.676023	1.84383e-10	Nodulin MtN3 family protein
CCAM_LOCUS13995	Cc009738.t1	VFQ72219.1	0.675688	1.89694e-10	Disease resistance-responsive (dirigent-like protein) family protein
CCAM_LOCUS18375	Cc000968.t1	VFQ76599.1	0.675175	1.98112e-10	O-glucosyltransferase rumi-like protein (DUF821)
CCAM_LOCUS8310	Cc045001.t1	VFQ66534.1	0.675029	2.00583e-10	plastid movement impaired protein
CCAM_LOCUS40413	Cc013624.t1	VFQ98637.1	0.675003	2.01011e-10
CCAM_LOCUS33170	Cc008124.t1	VFQ91394.1	0.674809	2.04343e-10	ECA1 gametogenesis family protein (DUF784)
CCAM_LOCUS41448	Cc034278.t1	VFQ99672.1	0.674295	2.1338e-10	cinnamyl alcohol dehydrogenase 6
CCAM_LOCUS9652	Cc025211.t1	VFQ67876.1	0.674137	2.16253e-10	hemoglobin 1
CCAM_LOCUS733	Cc041502.t1	VFQ58957.1	0.673965	2.1939e-10	beta-glucosidase 45
CCAM_LOCUS9161	Cc024730.t1	VFQ67385.1	0.673673	2.24844e-10
CCAM_LOCUS44338	Cc016670.t1	VFR02563.1	0.673306	2.31898e-10	glutamate decarboxylase 2
CCAM_LOCUS13153	Cc028354.t1	VFQ71377.1	0.673196	2.34048e-10	bZIP transcription factor (DUF630 and DUF632)
CCAM_LOCUS25949	Cc004099.t1	VFQ84173.1	0.673107	2.35786e-10
CCAM_LOCUS29789	Cc037822.t1	VFQ88013.1	0.672829	2.41351e-10	acyl-CoA oxidase 3
CCAM_LOCUS27193	Cc004857.t1	VFQ85417.1	0.672792	2.42093e-10	Long-chain fatty alcohol dehydrogenase family protein
CCAM_LOCUS9057	Cc024629.t1	VFQ67281.1	0.672646	2.45084e-10	purple acid phosphatase 18
CCAM_LOCUS26589	Cc004485.t1	VFQ84813.1	0.672575	2.46533e-10
CCAM_LOCUS9362	Cc024921.t1	VFQ67586.1	0.671908	2.60671e-10	expansin B2
CCAM_LOCUS14966	Cc029278.t1	VFQ73190.1	0.671509	2.69486e-10	uncharacterized protein AT1G60460
CCAM_LOCUS41869	Cc014618.t1	VFR00094.1	0.671289	2.7447e-10	WRKY family transcription factor
CCAM_LOCUS39990	Cc013244.t1	VFQ98214.1	0.671069	2.79541e-10	ECA1 gametogenesis family protein (DUF784)
CCAM_LOCUS39590	Cc027226.t1	VFQ97814.1	0.670703	2.88192e-10	RAB GTPase homolog A5A
CCAM_LOCUS36757	Cc011357.t1	VFQ94981.1	0.670624	2.90073e-10
CCAM_LOCUS14295	Cc010042.t1	VFQ72519.1	0.670542	2.9206e-10	proline-rich family protein
CCAM_LOCUS18469	Cc001065.t1	VFQ76693.1	0.670475	2.93692e-10
CCAM_LOCUS17438	Cc000622.t1	VFQ75662.1	0.670452	2.94248e-10
CCAM_LOCUS29352	Cc005807.t1	VFQ87576.1	0.670058	3.04025e-10	glycosyl hydrolase 9B15
CCAM_LOCUS5114	Cc021841.t1	VFQ63338.1	0.669432	3.20193e-10	myb domain protein 15
CCAM_LOCUS41690	Cc034521.t1	VFQ99914.1	0.66942	3.20526e-10	Cytochrome P450 superfamily protein
CCAM_LOCUS34335	Cc008615.t1	VFQ92559.1	0.66931	3.23453e-10	ATPase E1-E2 type family protein / haloacid dehalogenase-like hydrolase family protein
CCAM_LOCUS6226	Cc022913.t1	VFQ64450.1	0.66901	3.31549e-10	root meristem growth factor-like protein
CCAM_LOCUS38876	Cc012700.t1	VFQ97100.1	0.668784	3.37793e-10	LIGHT-DEPENDENT SHORT HYPOCOTYLS-like protein (DUF640)
CCAM_LOCUS21455	Cc002053.t1	VFQ79679.1	0.668564	3.43974e-10	glutamate dehydrogenase 2
CCAM_LOCUS14294	Cc010041.t1	VFQ72518.1	0.668463	3.46858e-10	Defensin-like (DEFL) family protein
CCAM_LOCUS37367	Cc011499.t1	VFQ95591.1	0.668173	3.55229e-10	Glutathione S-transferase family protein
CCAM_LOCUS1697	Cc018522.t1	VFQ59921.1	0.667953	3.61714e-10	Nucleotide-diphospho-sugar transferases superfamily protein
CCAM_LOCUS25350	Cc003800.t1	VFQ83574.1	0.667379	3.79196e-10	holliday junction resolvase
CCAM_LOCUS18938	Cc031973.t1	VFQ77162.1	0.667147	3.8647e-10	Protein kinase superfamily protein
CCAM_LOCUS2506	Cc019764.t1	VFQ60730.1	0.667122	3.87255e-10	ABC transporter family protein
CCAM_LOCUS6741	Cc044437.t1	VFQ64965.1	0.666927	3.93497e-10	MEI2-like protein 1
CCAM_LOCUS29331	Cc005783.t1	VFQ87555.1	0.66634	4.12837e-10	hypothetical protein (DUF506)
CCAM_LOCUS185	Cc000193.t1	VFQ58409.1	0.665934	4.26784e-10	General transcription factor 2-related zinc finger protein
CCAM_LOCUS33064	Cc038967.t1	VFQ91288.1	0.664935	4.62931e-10	AT-hook motif nuclear-localized protein 22
CCAM_LOCUS41215	Cc014359.t1	VFQ99439.1	0.664848	4.66229e-10	kinase-like protein
CCAM_LOCUS29637	Cc037683.t1	VFQ87861.1	0.664691	4.72208e-10	SAUR-like auxin-responsive protein family
CCAM_LOCUS34480	Cc008764.t1	VFQ92704.1	0.664525	4.78625e-10	Homeodomain-like superfamily protein
CCAM_LOCUS21367	Cc033539.t1	VFQ79591.1	0.664458	4.81196e-10	XRI1-like protein
CCAM_LOCUS28000	Cc005224.t1	VFQ86224.1	0.663848	5.05612e-10	basic helix-loop-helix (bHLH) DNA-binding superfamily protein
CCAM_LOCUS1454	Cc018271.t1	VFQ59678.1	0.662601	5.59147e-10	FORKED 1
CCAM_LOCUS14461	Cc046784.t1	VFQ72685.1	0.662039	5.85032e-10	SLAC1 homologue 2
CCAM_LOCUS6221	Cc022908.t1	VFQ64445.1	0.661831	5.94867e-10	TRICHOME BIREFRINGENCE-LIKE 39
CCAM_LOCUS45351	Cc017662.t1	VFR03576.1	0.661714	6.00505e-10	synaptotagmin A
CCAM_LOCUS39246	Cc012965.t1	VFQ97470.1	0.661245	6.23531e-10	VACUOLAR SORTING RECEPTOR 7
CCAM_LOCUS43612	Cc034692.t1	VFR01837.1	0.661245	6.23531e-10	O-methyltransferase family protein
CCAM_LOCUS30180	Cc037992.t1	VFQ88404.1	0.660143	6.80966e-10	nodulin MtN21 /EamA-like transporter family protein
CCAM_LOCUS6178	Cc022865.t1	VFQ64402.1	0.659786	7.00644e-10	WRKY DNA-binding protein 28
CCAM_LOCUS34665	Cc008846.t1	VFQ92889.1	0.659495	7.17092e-10	cytochrome P450, family 81, subfamily K, polypeptide 2
CCAM_LOCUS40164	Cc013406.t1	VFQ98388.1	0.659224	7.32703e-10
CCAM_LOCUS19853	Cc032571.t1	VFQ78077.1	0.658722	7.62561e-10
CCAM_LOCUS16879	Cc030906.t1	VFQ75103.1	0.658605	7.69626e-10	Rhamnogalacturonate lyase family protein
CCAM_LOCUS1511	Cc018327.t1	VFQ59735.1	0.658496	7.76359e-10	Leucine-rich receptor-like protein kinase family protein
CCAM_LOCUS7431	Cc023692.t1	VFQ65655.1	0.657469	8.42082e-10	WUSCHEL related homeobox 4
CCAM_LOCUS40887	Cc014059.t1	VFQ99111.1	0.657469	8.42082e-10	Protein phosphatase 2C family protein
CCAM_LOCUS28429	Cc005499.t1	VFQ86653.1	0.657322	8.51893e-10	Protein kinase superfamily protein
CCAM_LOCUS27440	Cc036931.t1	VFQ85664.1	0.657145	8.639e-10	GRAS family transcription factor
CCAM_LOCUS10599	Cc041220.t1	VFQ68823.1	0.656666	8.97164e-10
CCAM_LOCUS36656	Cc011254.t1	VFQ94880.1	0.656076	9.39796e-10	HXXXD-type acyl-transferase family protein
CCAM_LOCUS8436	Cc045128.t1	VFQ66660.1	0.656027	9.43449e-10	Translation initiation factor SUI1 family protein
CCAM_LOCUS18256	Cc031566.t1	VFQ76480.1	0.655893	9.5343e-10	T-box transcription factor, putative (DUF863)
CCAM_LOCUS786	Cc041556.t1	VFQ59010.1	0.655762	9.63301e-10	WRKY family transcription factor
CCAM_LOCUS40886	Cc014058.t1	VFQ99110.1	0.65527	1.00121e-09	BRI1 kinase inhibitor 1
CCAM_LOCUS29594	Cc037644.t1	VFQ87818.1	0.655242	1.00335e-09	CCCH-type zinc finger family protein
CCAM_LOCUS33724	Cc019210.t1	VFQ91948.1	0.655219	1.00515e-09	EXS (ERD1/XPR1/SYG1) family protein
CCAM_LOCUS24064	Cc003104.t1	VFQ82288.1	0.655123	1.01278e-09	histone deacetylase 2
CCAM_LOCUS27279	Cc004944.t1	VFQ85503.1	0.654827	1.0365e-09	uncharacterized protein AT1G56105
CCAM_LOCUS15436	Cc029755.t1	VFQ73660.1	0.654619	1.05349e-09	Scorpion toxin-like knottin superfamily protein
CCAM_LOCUS11554	Cc026494.t1	VFQ69778.1	0.654573	1.0573e-09	inorganic pyrophosphatase 1
CCAM_LOCUS41311	Cc014455.t1	VFQ99535.1	0.654507	1.06281e-09	WRKY DNA-binding protein 70
CCAM_LOCUS43391	Cc016088.t1	VFR01616.1	0.653583	1.14219e-09	Nodulin MtN3 family protein
CCAM_LOCUS16724	Cc030742.t1	VFQ74948.1	0.653505	1.14919e-09	uncharacterized protein AT5G61340
CCAM_LOCUS25047	Cc003488.t1	VFQ83271.1	0.653363	1.16192e-09	uncharacterized protein AT4G28100
CCAM_LOCUS45096	Cc017414.t1	VFR03321.1	0.652997	1.19552e-09	SCARECROW-like 14
CCAM_LOCUS7201	Cc023467.t1	VFQ65425.1	0.65258	1.23481e-09
CCAM_LOCUS33835	Cc019324.t1	VFQ92059.1	0.651934	1.29827e-09	valyl-tRNA synthetase / valine-tRNA ligase (VALRS)
CCAM_LOCUS14575	Cc046900.t1	VFQ72799.1	0.651481	1.34453e-09	Heavy metal transport/detoxification superfamily protein
CCAM_LOCUS41672	Cc034503.t1	VFQ99896.1	0.651054	1.38961e-09	MAP kinase 7
CCAM_LOCUS41150	Cc014294.t1	VFQ99374.1	0.650767	1.42074e-09	ABC-2 type transporter family protein
CCAM_LOCUS3973	Cc021218.t1	VFQ62197.1	0.650577	1.4416e-09	Tetratricopeptide repeat (TPR)-like superfamily protein
CCAM_LOCUS44654	Cc016986.t1	VFR02879.1	0.650434	1.45765e-09	O-Glycosyl hydrolases family 17 protein
CCAM_LOCUS42476	Cc015187.t1	VFR00701.1	0.65029	1.47384e-09	Homeodomain-like superfamily protein
CCAM_LOCUS11996	Cc046241.t1	VFQ70220.1	0.650211	1.48286e-09	H
CCAM_LOCUS45419	Cc017730.t1	VFR03644.1	0.650211	1.48286e-09	Sec14p-like phosphatidylinositol transfer family protein
CCAM_LOCUS30268	Cc006290.t1	VFQ88492.1	0.650125	1.49272e-09	Prolyl oligopeptidase family protein
CCAM_LOCUS40607	Cc013795.t1	VFQ98831.1	0.649917	1.51666e-09	GRAS family transcription factor
CCAM_LOCUS33627	Cc019112.t1	VFQ91851.1	0.649771	1.53384e-09	Transducin/WD40 repeat-like superfamily protein
CCAM_LOCUS20787	Cc033164.t1	VFQ79011.1	0.649624	1.55121e-09	purine permease 3
CCAM_LOCUS16683	Cc030703.t1	VFQ74907.1	0.648733	1.66077e-09	Pectin lyase-like superfamily protein
CCAM_LOCUS45119	Cc017437.t1	VFR03344.1	0.647938	1.76482e-09	RAB GTPase homolog A2B
CCAM_LOCUS14572	Cc046897.t1	VFQ72796.1	0.647828	1.77968e-09	Peroxidase superfamily protein
CCAM_LOCUS23248	Cc010569.t1	VFQ81472.1	0.647681	1.79968e-09	AMP-dependent synthetase and ligase family protein
CCAM_LOCUS22193	Cc002427.t1	VFQ80417.1	0.647521	1.82186e-09	HAD superfamily, subfamily IIIB acid phosphatase
CCAM_LOCUS2843	Cc020102.t1	VFQ61067.1	0.647278	1.8558e-09
CCAM_LOCUS10279	Cc025507.t1	VFQ68503.1	0.6471	1.8811e-09	glutamine dumper 6
CCAM_LOCUS19967	Cc001590.t1	VFQ78191.1	0.647067	1.88582e-09	isopentenyltransferase 1
CCAM_LOCUS2109	Cc041839.t1	VFQ60333.1	0.646985	1.89765e-09	CBL-interacting protein kinase 18
CCAM_LOCUS24615	Cc035656.t1	VFQ82839.1	0.646435	1.97856e-09	Leucine-rich repeat protein kinase family protein
CCAM_LOCUS9604	Cc025162.t1	VFQ67828.1	0.646362	1.98959e-09	Phosphorylase superfamily protein
CCAM_LOCUS40612	Cc013800.t1	VFQ98836.1	0.645524	2.1198e-09
CCAM_LOCUS10216	Cc025442.t1	VFQ68440.1	0.645372	2.14437e-09	Aldolase-type TIM barrel family protein
CCAM_LOCUS41929	Cc014678.t1	VFR00154.1	0.645115	2.18633e-09	SKI/DACH domain protein
CCAM_LOCUS6598	Cc023287.t1	VFQ64822.1	0.645005	2.20454e-09	Major facilitator superfamily protein
CCAM_LOCUS23413	Cc002784.t1	VFQ81637.1	0.645005	2.20456e-09	HAESA-like 1
CCAM_LOCUS4161	Cc044078.t1	VFQ62385.1	0.64462	2.2695e-09
CCAM_LOCUS42884	Cc015579.t1	VFR01109.1	0.644419	2.3042e-09	Zinc finger C-x8-C-x5-C-x3-H type family protein
CCAM_LOCUS32648	Cc007744.t1	VFQ90872.1	0.643934	2.38985e-09	Pectin lyase-like superfamily protein
CCAM_LOCUS37468	Cc011601.t1	VFQ95692.1	0.643878	2.39977e-09	P-loop containing nucleoside triphosphate hydrolases superfamily protein
CCAM_LOCUS41898	Cc014647.t1	VFR00123.1	0.643869	2.40151e-09	pectin methylesterase 1
CCAM_LOCUS36655	Cc011253.t1	VFQ94879.1	0.643361	2.49474e-09
CCAM_LOCUS10270	Cc025498.t1	VFQ68494.1	0.643032	2.5572e-09	Pmr5/Cas1p GDSL/SGNH-like acyl-esterase family protein
CCAM_LOCUS41891	Cc014640.t1	VFR00116.1	0.642659	2.62951e-09	STRUBBELIG-receptor family 6
CCAM_LOCUS12656	Cc028099.t1	VFQ70880.1	0.642586	2.64397e-09	Early-responsive to dehydration stress protein (ERD4)
CCAM_LOCUS19220	Cc001289.t1	VFQ77444.1	0.642522	2.65666e-09	HXXXD-type acyl-transferase family protein
CCAM_LOCUS35571	Cc009451.t1	VFQ93795.1	0.642329	2.69518e-09	Ras-related small GTP-binding family protein
CCAM_LOCUS1937	Cc019585.t1	VFQ60161.1	0.641926	2.77756e-09	Bifunctional inhibitor/lipid-transfer protein/seed storage 2S albumin superfamily protein
CCAM_LOCUS35328	Cc009289.t1	VFQ93552.1	0.641309	2.90833e-09	Eukaryotic aspartyl protease family protein
CCAM_LOCUS4894	Cc021621.t1	VFQ63118.1	0.640973	2.9819e-09	glycosyltransferase family protein (DUF23)
CCAM_LOCUS41778	Cc034613.t1	VFR00003.1	0.640923	2.99299e-09	basic leucine-zipper 7
CCAM_LOCUS43652	Cc034734.t1	VFR01877.1	0.640863	3.00638e-09	uncharacterized protein AT3G63050
CCAM_LOCUS4436	Cc044360.t1	VFQ62660.1	0.640824	3.01504e-09	Pectin lyase-like superfamily protein
CCAM_LOCUS18192	Cc031506.t1	VFQ76416.1	0.640716	3.03932e-09	WRKY family transcription factor
CCAM_LOCUS9663	Cc025222.t1	VFQ67887.1	0.640716	3.03932e-09	Expp1 protein
CCAM_LOCUS25	Cc000028.t1	VFQ58249.1	0.640577	3.07096e-09	uncharacterized protein AT4G18490
CCAM_LOCUS11488	Cc026431.t1	VFQ69712.1	0.640166	3.1659e-09	acidic leucine-rich nuclear phosphoprotein 32 family B protein
CCAM_LOCUS5948	Cc022650.t1	VFQ64172.1	0.639873	3.23545e-09	WRKY DNA-binding protein 7
CCAM_LOCUS31465	Cc007188.t1	VFQ89689.1	0.639841	3.24312e-09
CCAM_LOCUS24624	Cc035665.t1	VFQ82848.1	0.63966	3.28678e-09	glycosyl hydrolase 9B15
CCAM_LOCUS8314	Cc045005.t1	VFQ66538.1	0.639543	3.31543e-09	Core-2/I-branching beta-1,6-N-acetylglucosaminyltransferase family protein
CCAM_LOCUS26560	Cc004456.t1	VFQ84784.1	0.639323	3.36979e-09	ABC transporter family protein
CCAM_LOCUS34604	Cc008785.t1	VFQ92828.1	0.63931	3.3731e-09	HXXXD-type acyl-transferase family protein
CCAM_LOCUS21477	Cc002077.t1	VFQ79701.1	0.639177	3.4065e-09	RmlC-like cupins superfamily protein
CCAM_LOCUS40911	Cc014083.t1	VFQ99135.1	0.63914	3.41573e-09	OBF binding protein 1
CCAM_LOCUS4299	Cc044218.t1	VFQ62523.1	0.639107	3.42414e-09	AMP-dependent synthetase and ligase family protein
CCAM_LOCUS13413	Cc028614.t1	VFQ71637.1	0.639067	3.43428e-09
CCAM_LOCUS30317	Cc006340.t1	VFQ88541.1	0.63892	3.47165e-09
CCAM_LOCUS17223	Cc047502.t1	VFQ75447.1	0.638627	3.54757e-09	Cytochrome P450 superfamily protein
CCAM_LOCUS22405	Cc033982.t1	VFQ80629.1	0.638504	3.57974e-09	tonoplast monosaccharide transporter2
CCAM_LOCUS19852	Cc032570.t1	VFQ78076.1	0.63843	3.59933e-09
CCAM_LOCUS18668	Cc031707.t1	VFQ76892.1	0.63815	3.67431e-09	Pseudouridine synthase/archaeosine transglycosylase-like family protein
CCAM_LOCUS14656	Cc046982.t1	VFQ72880.1	0.638076	3.69451e-09	Protein kinase superfamily protein
CCAM_LOCUS33267	Cc008224.t1	VFQ91491.1	0.6365	4.1471e-09	ubiquitin-like protein 5
CCAM_LOCUS27278	Cc004943.t1	VFQ85502.1	0.636322	4.20174e-09	uncharacterized protein AT3G48020
CCAM_LOCUS7305	Cc023568.t1	VFQ65529.1	0.636244	4.22565e-09	pectin methylesterase 1
CCAM_LOCUS24039	Cc003079.t1	VFQ82263.1	0.635731	4.38702e-09	Homeobox-leucine zipper family protein / lipid-binding START domain-containing protein
CCAM_LOCUS17709	Cc000901.t1	VFQ75933.1	0.635291	4.52998e-09	fibronectin type III domain protein (DUF1423)
CCAM_LOCUS8247	Cc044938.t1	VFQ66471.1	0.634545	4.78249e-09
CCAM_LOCUS44501	Cc016827.t1	VFR02726.1	0.634484	4.80366e-09	golgi nucleotide sugar transporter 1
CCAM_LOCUS2795	Cc020052.t1	VFQ61019.1	0.634191	4.90701e-09	sequence-specific DNA binding transcription factor
CCAM_LOCUS27074	Cc004735.t1	VFQ85298.1	0.633771	5.05889e-09	Copper amine oxidase family protein
CCAM_LOCUS5662	Cc022368.t1	VFQ63886.1	0.632835	5.41316e-09	cationic amino acid transporter 7
CCAM_LOCUS44012	Cc016366.t1	VFR02237.1	0.632744	5.44861e-09	Putative AT-hook DNA-binding family protein
CCAM_LOCUS8042	Cc024292.t1	VFQ66266.1	0.632285	5.63217e-09	Pyridoxal phosphate (PLP)-dependent transferases superfamily protein
CCAM_LOCUS7558	Cc023809.t1	VFQ65782.1	0.632175	5.67697e-09	UDP-glucosyl transferase 73B3
CCAM_LOCUS33143	Cc008096.t1	VFQ91367.1	0.631991	5.75239e-09	Tetratricopeptide repeat (TPR)-like superfamily protein
CCAM_LOCUS31220	Cc006939.t1	VFQ89444.1	0.631864	5.80558e-09	Pectin lyase-like superfamily protein
CCAM_LOCUS39478	Cc027112.t1	VFQ97702.1	0.631845	5.81341e-09	Pectin lyase-like superfamily protein
CCAM_LOCUS12204	Cc027663.t1	VFQ70428.1	0.631148	6.11176e-09	early endosome antigen
CCAM_LOCUS41207	Cc014351.t1	VFQ99431.1	0.631064	6.14894e-09	AT-hook protein of GA feedback 2
CCAM_LOCUS29125	Cc018754.t1	VFQ87349.1	0.630384	6.45602e-09	Cytochrome P450 superfamily protein
CCAM_LOCUS34716	Cc008898.t1	VFQ92940.1	0.630085	6.59533e-09
CCAM_LOCUS21329	Cc033503.t1	VFQ79553.1	0.629962	6.65386e-09	glutamine dumper 2
CCAM_LOCUS7417	Cc023677.t1	VFQ65641.1	0.629645	6.80588e-09	WRKY DNA-binding protein 7
CCAM_LOCUS22927	Cc010244.t1	VFQ81151.1	0.629373	6.93946e-09	2-oxoglutarate (2OG) and Fe(II)-dependent oxygenase superfamily protein
CCAM_LOCUS35316	Cc009277.t1	VFQ93540.1	0.629022	7.11511e-09	glutamate decarboxylase 2
CCAM_LOCUS28082	Cc005307.t1	VFQ86306.1	0.628698	7.28121e-09	Phototropic-responsive NPH3 family protein
CCAM_LOCUS13864	Cc009606.t1	VFQ72088.1	0.628326	7.47651e-09
CCAM_LOCUS3739	Cc020975.t1	VFQ61963.1	0.628216	7.53514e-09	Haloacid dehalogenase-like hydrolase (HAD) superfamily protein
CCAM_LOCUS13862	Cc009604.t1	VFQ72086.1	0.627996	7.65372e-09	BTB/POZ domain protein TNFAIP protein
CCAM_LOCUS18022	Cc031337.t1	VFQ76246.1	0.627519	7.91675e-09	Ca2+-binding protein 1
CCAM_LOCUS6441	Cc023130.t1	VFQ64665.1	0.627446	7.95797e-09	Zinc finger C-x8-C-x5-C-x3-H type family protein
CCAM_LOCUS1079	Cc017908.t1	VFQ59303.1	0.627232	8.07958e-09	RAB GTPase homolog A4D
CCAM_LOCUS33501	Cc018983.t1	VFQ91725.1	0.626645	8.42165e-09	LORELEI-LIKE-GPI-ANCHORED PROTEIN 1
CCAM_LOCUS45431	Cc017742.t1	VFR03656.1	0.626379	8.58115e-09	Ubiquitin-like superfamily protein
CCAM_LOCUS2434	Cc019691.t1	VFQ60658.1	0.626309	8.62354e-09	NAD(P)-binding Rossmann-fold superfamily protein
CCAM_LOCUS9040	Cc024611.t1	VFQ67264.1	0.62587	8.8951e-09
CCAM_LOCUS19313	Cc001384.t1	VFQ77537.1	0.625835	8.91673e-09	Leucine-rich receptor-like protein kinase family protein
CCAM_LOCUS18257	Cc031567.t1	VFQ76481.1	0.625833	8.91809e-09	Protein kinase superfamily protein
CCAM_LOCUS21620	Cc002223.t1	VFQ79844.1	0.62576	8.96425e-09	Bifunctional inhibitor/lipid-transfer protein/seed storage 2S albumin superfamily protein
CCAM_LOCUS21479	Cc002079.t1	VFQ79703.1	0.625723	8.98741e-09
CCAM_LOCUS28423	Cc005493.t1	VFQ86647.1	0.625393	9.19845e-09	fucosyltransferase 1
CCAM_LOCUS10296	Cc025525.t1	VFQ68520.1	0.625313	9.25055e-09	methyl esterase 11
CCAM_LOCUS44280	Cc016611.t1	VFR02505.1	0.625257	9.28666e-09	Proteinase inhibitor, propeptide
CCAM_LOCUS13346	Cc028548.t1	VFQ71570.1	0.625124	9.37414e-09
CCAM_LOCUS34606	Cc008787.t1	VFQ92830.1	0.625018	9.44385e-09
CCAM_LOCUS24318	Cc003365.t1	VFQ82542.1	0.624843	9.56068e-09	purple acid phosphatase 18
CCAM_LOCUS19357	Cc001428.t1	VFQ77581.1	0.62477	9.60998e-09	uncharacterized protein AT5G07270
CCAM_LOCUS5101	Cc021828.t1	VFQ63325.1	0.624183	1.00132e-08	peptide transporter 3
CCAM_LOCUS33780	Cc019267.t1	VFQ92004.1	0.624183	1.00132e-08	Transmembrane amino acid transporter family protein
CCAM_LOCUS4821	Cc021556.t1	VFQ63045.1	0.624073	1.00906e-08	NADP-malic enzyme 1
CCAM_LOCUS15019	Cc029332.t1	VFQ73243.1	0.623894	1.02183e-08
CCAM_LOCUS23827	Cc035240.t1	VFQ82051.1	0.623267	1.06756e-08	Heavy metal transport/detoxification superfamily protein
CCAM_LOCUS2613	Cc019866.t1	VFQ60837.1	0.623106	1.07958e-08	NAD(P)-binding Rossmann-fold superfamily protein
CCAM_LOCUS20366	Cc032750.t1	VFQ78590.1	0.623083	1.0813e-08	alpha/beta-Hydrolases superfamily protein
CCAM_LOCUS31118	Cc006836.t1	VFQ89342.1	0.622522	1.12442e-08	F-box family protein
CCAM_LOCUS17258	Cc047537.t1	VFQ75482.1	0.62252	1.12462e-08	ferulic acid 5-hydroxylase 1
CCAM_LOCUS32762	Cc007860.t1	VFQ90986.1	0.62235	1.13795e-08	Thiamine pyrophosphate dependent pyruvate decarboxylase family protein
CCAM_LOCUS34296	Cc008573.t1	VFQ92520.1	0.62213	1.15548e-08	Plant invertase/pectin methylesterase inhibitor superfamily
CCAM_LOCUS42299	Cc015026.t1	VFR00524.1	0.621654	1.19436e-08	Phototropic-responsive NPH3 family protein
CCAM_LOCUS11927	Cc046172.t1	VFQ70151.1	0.62153	1.20467e-08	Haloacid dehalogenase-like hydrolase (HAD) superfamily protein
CCAM_LOCUS18049	Cc031365.t1	VFQ76273.1	0.621403	1.21533e-08	GDSL-like Lipase/Acylhydrolase superfamily protein
CCAM_LOCUS10705	Cc025924.t1	VFQ68929.1	0.620505	1.29326e-08	SAUR-like auxin-responsive protein family
CCAM_LOCUS23426	Cc002798.t1	VFQ81650.1	0.620407	1.302e-08
CCAM_LOCUS44094	Cc016446.t1	VFR02319.1	0.620101	1.3298e-08	Subtilisin-like serine endopeptidase family protein
CCAM_LOCUS32412	Cc007654.t1	VFQ90636.1	0.619625	1.37422e-08	2-oxoglutarate (2OG) and Fe(II)-dependent oxygenase superfamily protein
CCAM_LOCUS33504	Cc018986.t1	VFQ91728.1	0.618391	1.49585e-08	Calcium-binding EF-hand family protein
CCAM_LOCUS16687	Cc030707.t1	VFQ74911.1	0.618318	1.50339e-08	Leucine-rich repeat protein kinase family protein
CCAM_LOCUS25920	Cc004070.t1	VFQ84144.1	0.617806	1.5571e-08
CCAM_LOCUS17375	Cc047657.t1	VFQ75599.1	0.617737	1.56442e-08	magnesium transporter NIPA (DUF803)
CCAM_LOCUS33265	Cc008221.t1	VFQ91489.1	0.617585	1.5808e-08	ubiquitin-like protein 5
CCAM_LOCUS23698	Cc035116.t1	VFQ81922.1	0.617036	1.64118e-08
CCAM_LOCUS22326	Cc002564.t1	VFQ80550.1	0.61675	1.67359e-08	uncharacterized protein AT4G39930
CCAM_LOCUS6964	Cc044664.t1	VFQ65188.1	0.616719	1.6771e-08	Integrase-type DNA-binding superfamily protein
CCAM_LOCUS19389	Cc001461.t1	VFQ77613.1	0.616486	1.7039e-08	SLAC1 homologue 2
CCAM_LOCUS34602	Cc008783.t1	VFQ92826.1	0.616375	1.71687e-08	TRICHOME BIREFRINGENCE-LIKE 39
CCAM_LOCUS44205	Cc016558.t1	VFR02430.1	0.616228	1.7341e-08
CCAM_LOCUS14769	Cc029084.t1	VFQ72993.1	0.616192	1.73843e-08	Plasma-membrane choline transporter family protein
CCAM_LOCUS44707	Cc017039.t1	VFR02932.1	0.616065	1.75352e-08	fringe-like protein (DUF604)
CCAM_LOCUS29899	Cc006106.t1	VFQ88123.1	0.615898	1.77346e-08	uncharacterized protein AT3G28335
CCAM_LOCUS34467	Cc008751.t1	VFQ92691.1	0.615605	1.80917e-08	NAD(P)-binding Rossmann-fold superfamily protein
CCAM_LOCUS18541	Cc001142.t1	VFQ76765.1	0.615532	1.8182e-08
CCAM_LOCUS16390	Cc030420.t1	VFQ74614.1	0.615503	1.82178e-08	alkenal reductase
CCAM_LOCUS7472	Cc023733.t1	VFQ65696.1	0.614841	1.90543e-08	OBF binding protein 1
CCAM_LOCUS39474	Cc027108.t1	VFQ97698.1	0.614725	1.92041e-08	Homeobox-leucine zipper family protein / lipid-binding START domain-containing protein
CCAM_LOCUS8178	Cc044866.t1	VFQ66402.1	0.614652	1.92996e-08	SBP (S-ribonuclease binding protein) family protein
CCAM_LOCUS110	Cc000114.t1	VFQ58334.1	0.614418	1.96079e-08	Integrase-type DNA-binding superfamily protein
CCAM_LOCUS29888	Cc006094.t1	VFQ88112.1	0.614175	1.99319e-08	cinnamyl alcohol dehydrogenase 8
CCAM_LOCUS14053	Cc009796.t1	VFQ72277.1	0.614163	1.99491e-08	basic helix-loop-helix (bHLH) DNA-binding superfamily protein
CCAM_LOCUS7555	Cc023806.t1	VFQ65779.1	0.61402	2.01425e-08	UDP-glucosyl transferase 73B3
CCAM_LOCUS17147	Cc047426.t1	VFQ75371.1	0.613906	2.02979e-08	uncharacterized protein AT2G22795
CCAM_LOCUS23045	Cc010363.t1	VFQ81269.1	0.613699	2.05838e-08	cationic amino acid transporter 7
CCAM_LOCUS24785	Cc035822.t1	VFQ83009.1	0.613662	2.06348e-08	tetraspanin2
CCAM_LOCUS25530	Cc003984.t1	VFQ83754.1	0.613108	2.14196e-08	Eukaryotic aspartyl protease family protein
CCAM_LOCUS10894	Cc045860.t1	VFQ69118.1	0.612159	2.2831e-08	trehalase 1
CCAM_LOCUS42223	Cc014950.t1	VFR00448.1	0.612123	2.28872e-08	alanine:glyoxylate aminotransferase 3
CCAM_LOCUS28010	Cc005234.t1	VFQ86234.1	0.611976	2.31135e-08	DREB2A-interacting protein 1
CCAM_LOCUS28494	Cc005565.t1	VFQ86718.1	0.611888	2.32509e-08
CCAM_LOCUS9651	Cc025210.t1	VFQ67875.1	0.611721	2.35126e-08	Fasciclin-like arabinogalactan family protein
CCAM_LOCUS16962	Cc030979.t1	VFQ75186.1	0.611609	2.36885e-08	oligopeptide transporter 7
CCAM_LOCUS22200	Cc002434.t1	VFQ80424.1	0.611374	2.40645e-08	Nucleotide-diphospho-sugar transferases superfamily protein
CCAM_LOCUS41273	Cc014417.t1	VFQ99497.1	0.611316	2.41582e-08	Glycosyl hydrolase family 85
CCAM_LOCUS28094	Cc005319.t1	VFQ86318.1	0.611199	2.4349e-08	Oxidoreductase, zinc-binding dehydrogenase family protein
CCAM_LOCUS26629	Cc004525.t1	VFQ84853.1	0.61106	2.45765e-08	netrin receptor DCC
CCAM_LOCUS11293	Cc026247.t1	VFQ69517.1	0.610803	2.50016e-08	nitrate reductase 2
CCAM_LOCUS32924	Cc008029.t1	VFQ91148.1	0.61051	2.54959e-08	Haloacid dehalogenase-like hydrolase (HAD) superfamily protein
CCAM_LOCUS24304	Cc003351.t1	VFQ82528.1	0.61029	2.58728e-08	uncharacterized protein AT5G49170
CCAM_LOCUS19339	Cc001410.t1	VFQ77563.1	0.610216	2.59996e-08	GroES-like zinc-binding alcohol dehydrogenase family protein
CCAM_LOCUS9354	Cc024913.t1	VFQ67578.1	0.610191	2.60443e-08	uncharacterized protein AT5G55620
CCAM_LOCUS25900	Cc004050.t1	VFQ84124.1	0.610185	2.60535e-08	no-apical-meristem-associated carboxy-terminal domain protein
CCAM_LOCUS11181	Cc026137.t1	VFQ69405.1	0.60985	2.66424e-08	glyoxal oxidase-related protein
CCAM_LOCUS40610	Cc013798.t1	VFQ98834.1	0.60985	2.66424e-08	SCARECROW-like 14
CCAM_LOCUS3082	Cc020338.t1	VFQ61306.1	0.609813	2.67075e-08	DNAse I-like superfamily protein
CCAM_LOCUS34464	Cc008748.t1	VFQ92688.1	0.609631	2.7034e-08	VQ motif-containing protein
CCAM_LOCUS1692	Cc018517.t1	VFQ59916.1	0.609557	2.71674e-08	O-fucosyltransferase family protein
CCAM_LOCUS946	Cc041720.t1	VFQ59170.1	0.609484	2.72993e-08	poly polymerase
CCAM_LOCUS4170	Cc044087.t1	VFQ62394.1	0.609483	2.73002e-08	Sec14p-like phosphatidylinositol transfer family protein
CCAM_LOCUS13591	Cc028791.t1	VFQ71815.1	0.608933	2.83159e-08	Pmr5/Cas1p GDSL/SGNH-like acyl-esterase family protein (DUF828)
CCAM_LOCUS24564	Cc035608.t1	VFQ82788.1	0.60888	2.84159e-08	serine carboxypeptidase-like 51
CCAM_LOCUS19348	Cc001419.t1	VFQ77572.1	0.607577	3.09766e-08	MATE efflux family protein
CCAM_LOCUS1818	Cc019463.t1	VFQ60042.1	0.607505	3.11249e-08	PIN domain-like family protein
CCAM_LOCUS39671	Cc027308.t1	VFQ97895.1	0.607504	3.1127e-08	BRI1 like
CCAM_LOCUS22327	Cc002565.t1	VFQ80551.1	0.60649	3.32791e-08	Plant invertase/pectin methylesterase inhibitor superfamily
CCAM_LOCUS5911	Cc022613.t1	VFQ64135.1	0.605951	3.44782e-08
CCAM_LOCUS25750	Cc036210.t1	VFQ83974.1	0.605821	3.47748e-08	Pectin lyase-like superfamily protein
CCAM_LOCUS31304	Cc007024.t1	VFQ89528.1	0.605707	3.50346e-08	Transducin/WD40 repeat-like superfamily protein
CCAM_LOCUS18018	Cc031333.t1	VFQ76242.1	0.605634	3.52036e-08	poly(A) polymerase 3
CCAM_LOCUS30281	Cc006304.t1	VFQ88505.1	0.605487	3.55438e-08	Dof-type zinc finger DNA-binding family protein
CCAM_LOCUS19432	Cc032170.t1	VFQ77656.1	0.605341	3.58872e-08	Plant invertase/pectin methylesterase inhibitor superfamily
CCAM_LOCUS26192	Cc036380.t1	VFQ84416.1	0.605267	3.60601e-08	Leucine-rich repeat protein kinase family protein
CCAM_LOCUS4190	Cc044107.t1	VFQ62414.1	0.605158	3.63209e-08	tRNA-methyltransferase non-catalytic subunit trm6MTase subunit
CCAM_LOCUS33554	Cc019038.t1	VFQ91778.1	0.605048	3.65834e-08	extracellular ligand-gated ion channel protein (DUF3537)
CCAM_LOCUS2287	Cc042022.t1	VFQ60511.1	0.60448	3.79683e-08	uncharacterized protein AT3G13130
CCAM_LOCUS32299	Cc007540.t1	VFQ90523.1	0.604424	3.81056e-08	NAC domain containing protein 83
CCAM_LOCUS40494	Cc013698.t1	VFQ98718.1	0.604424	3.81056e-08	Leucine-rich receptor-like protein kinase family protein
CCAM_LOCUS16523	Cc030547.t1	VFQ74747.1	0.604204	3.8657e-08	acyl-CoA thioesterase II
CCAM_LOCUS7274	Cc023537.t1	VFQ65498.1	0.603801	3.96876e-08	SKI/DACH domain protein
CCAM_LOCUS14073	Cc009817.t1	VFQ72297.1	0.603543	4.03617e-08	laccase 14
CCAM_LOCUS6125	Cc022810.t1	VFQ64349.1	0.603471	4.05501e-08	hypothetical protein (DUF641)
CCAM_LOCUS39049	Cc012792.t1	VFQ97273.1	0.602958	4.19272e-08	Peptidase M20/M25/M40 family protein
CCAM_LOCUS19351	Cc001422.t1	VFQ77575.1	0.602811	4.23287e-08	SEUSS-like 2
CCAM_LOCUS41399	Cc014548.t1	VFQ99623.1	0.602794	4.23779e-08	Glucose-methanol-choline (GMC) oxidoreductase family protein
CCAM_LOCUS44351	Cc016683.t1	VFR02576.1	0.60278	4.24145e-08	Eukaryotic aspartyl protease family protein
CCAM_LOCUS45323	Cc017634.t1	VFR03548.1	0.602591	4.29379e-08	GDSL-like Lipase/Acylhydrolase superfamily protein
CCAM_LOCUS8249	Cc044940.t1	VFQ66473.1	0.602335	4.3659e-08	Disease resistance protein (TIR-NBS class)
CCAM_LOCUS36140	Cc010857.t1	VFQ94364.1	0.602201	4.40393e-08
CCAM_LOCUS33502	Cc018984.t1	VFQ91726.1	0.602188	4.40762e-08	Sec14p-like phosphatidylinositol transfer family protein
CCAM_LOCUS6115	Cc022800.t1	VFQ64339.1	0.602115	4.42862e-08	Peptide-N4-(N-acetyl-beta-glucosaminyl)asparagine amidase A protein
CCAM_LOCUS20296	Cc032679.t1	VFQ78520.1	0.601778	4.52631e-08	MIZU-KUSSEI-like protein (Protein of unknown function, DUF617)
CCAM_LOCUS42230	Cc014957.t1	VFR00455.1	0.601602	4.57831e-08	SOS3-interacting protein 4
CCAM_LOCUS37008	Cc026592.t1	VFQ95232.1	0.601492	4.611e-08	alpha-amylase-like 3
CCAM_LOCUS29396	Cc005853.t1	VFQ87620.1	0.601418	4.63292e-08	Core-2/I-branching beta-1,6-N-acetylglucosaminyltransferase family protein
CCAM_LOCUS2429	Cc019686.t1	VFQ60653.1	0.601272	4.67705e-08	netrin receptor DCC
CCAM_LOCUS32737	Cc007833.t1	VFQ90961.1	0.60122	4.6926e-08	Transmembrane amino acid transporter family protein
CCAM_LOCUS43131	Cc015818.t1	VFR01356.1	0.601172	4.70717e-08
CCAM_LOCUS762	Cc041532.t1	VFQ58986.1	0.600969	4.76933e-08	CYTOCHROME C-1
CCAM_LOCUS14650	Cc046976.t1	VFQ72874.1	0.600947	4.77612e-08	AT-hook motif nuclear-localized protein 20
CCAM_LOCUS36948	Cc026529.t1	VFQ95172.1	0.600392	4.95032e-08	heptahelical transmembrane protein2
CCAM_LOCUS30025	Cc037848.t1	VFQ88249.1	0.600062	5.05665e-08
CCAM_LOCUS270	Cc000280.t1	VFQ58494.1	0.599842	5.12872e-08	Early-responsive to dehydration stress protein (ERD4)
CCAM_LOCUS24554	Cc035597.t1	VFQ82778.1	0.599659	5.18953e-08	receptor-like protein kinase 1
CCAM_LOCUS41461	Cc034291.t1	VFQ99685.1	0.599631	5.19895e-08	myb domain protein 20
CCAM_LOCUS44242	Cc016573.t1	VFR02467.1	0.599622	5.20177e-08	Cytochrome P450 superfamily protein
CCAM_LOCUS3869	Cc021112.t1	VFQ62093.1	0.599156	5.35994e-08
CCAM_LOCUS10720	Cc025939.t1	VFQ68944.1	0.599072	5.38873e-08	cyclin-dependent kinase inhibitor
CCAM_LOCUS25727	Cc036187.t1	VFQ83951.1	0.598737	5.50577e-08	Pectin lyase-like superfamily protein
CCAM_LOCUS20364	Cc032748.t1	VFQ78588.1	0.598522	5.58227e-08	myelin transcription factor-like protein
CCAM_LOCUS6887	Cc044587.t1	VFQ65111.1	0.598378	5.6337e-08	Peroxidase family protein
CCAM_LOCUS17016	Cc031034.t1	VFQ75240.1	0.597672	5.89407e-08	LOB domain-containing protein 4
CCAM_LOCUS16767	Cc030787.t1	VFQ74991.1	0.597518	5.95228e-08	COBRA-like extracellular glycosyl-phosphatidyl inositol-anchored protein family
CCAM_LOCUS7827	Cc024077.t1	VFQ66051.1	0.597496	5.96058e-08	sucrose-proton symporter 7
CCAM_LOCUS13441	Cc028645.t1	VFQ71665.1	0.597495	5.96073e-08	F-box associated ubiquitination effector family protein
CCAM_LOCUS2002	Cc041732.t1	VFQ60226.1	0.597276	6.04479e-08	alpha/beta-Hydrolases superfamily protein
CCAM_LOCUS7979	Cc024228.t1	VFQ66203.1	0.597129	6.10156e-08	serine-rich protein-like protein
CCAM_LOCUS14688	Cc047015.t1	VFQ72912.1	0.596469	6.36332e-08	OPC-8:0 CoA ligase1
CCAM_LOCUS14619	Cc046945.t1	VFQ72843.1	0.596379	6.40012e-08	HXXXD-type acyl-transferase family protein
CCAM_LOCUS23462	Cc002835.t1	VFQ81686.1	0.596125	6.5043e-08	S-locus lectin protein kinase family protein
CCAM_LOCUS37712	Cc011713.t1	VFQ95936.1	0.595883	6.60489e-08	basic helix-loop-helix (bHLH) DNA-binding superfamily protein
CCAM_LOCUS6925	Cc044625.t1	VFQ65149.1	0.595773	6.65114e-08
CCAM_LOCUS43224	Cc015915.t1	VFR01449.1	0.595647	6.70452e-08	EMB514 (DUF3223)
CCAM_LOCUS17512	Cc000699.t1	VFQ75736.1	0.595296	6.85548e-08	AT-hook motif nuclear-localized protein 22
CCAM_LOCUS42458	Cc015169.t1	VFR00683.1	0.595003	6.98357e-08	LURP-one-like protein (DUF567)
CCAM_LOCUS4154	Cc044071.t1	VFQ62378.1	0.593846	7.51298e-08	GNS1/SUR4 membrane protein family
CCAM_LOCUS39463	Cc027096.t1	VFQ97687.1	0.593835	7.51794e-08	Exostosin family protein
CCAM_LOCUS18466	Cc001062.t1	VFQ76690.1	0.593778	7.54519e-08
CCAM_LOCUS2469	Cc019727.t1	VFQ60693.1	0.593594	7.63303e-08
CCAM_LOCUS39825	Cc013103.t1	VFQ98049.1	0.593573	7.64307e-08	Serinc-domain containing serine and sphingolipid biosynthesis protein
CCAM_LOCUS27127	Cc004790.t1	VFQ85351.1	0.593461	7.69756e-08	transmembrane protein, putative (DUF626)
CCAM_LOCUS42738	Cc015440.t1	VFR00963.1	0.593048	7.89982e-08	Pectin lyase-like superfamily protein
CCAM_LOCUS28174	Cc005402.t1	VFQ86398.1	0.59295	7.94861e-08	uncharacterized protein AT5G67245
CCAM_LOCUS37021	Cc026606.t1	VFQ95245.1	0.592914	7.96694e-08	Galactose oxidase/kelch repeat superfamily protein
CCAM_LOCUS19760	Cc032478.t1	VFQ77984.1	0.59281	8.01899e-08	Heavy metal transport/detoxification superfamily protein
CCAM_LOCUS37402	Cc011534.t1	VFQ95626.1	0.592447	8.2038e-08	NAD(P)-binding Rossmann-fold superfamily protein
CCAM_LOCUS20026	Cc001649.t1	VFQ78250.1	0.5924	8.22777e-08	Glutamyl-tRNA reductase family protein
CCAM_LOCUS13658	Cc028859.t1	VFQ71882.1	0.59218	8.34201e-08
CCAM_LOCUS9861	Cc045701.t1	VFQ68085.1	0.591447	8.73374e-08	Avr9/Cf-9 rapidly elicited protein
CCAM_LOCUS30075	Cc037892.t1	VFQ88299.1	0.591301	8.81414e-08
CCAM_LOCUS14806	Cc029119.t1	VFQ73030.1	0.591221	8.85829e-08	uncharacterized protein AT1G54420
CCAM_LOCUS34951	Cc009012.t1	VFQ93175.1	0.591099	8.92576e-08
CCAM_LOCUS19601	Cc032327.t1	VFQ77825.1	0.590983	8.99058e-08
CCAM_LOCUS19189	Cc001256.t1	VFQ77413.1	0.590762	9.11556e-08
CCAM_LOCUS2119	Cc041849.t1	VFQ60343.1	0.590677	9.16406e-08	Cysteine proteinases superfamily protein
CCAM_LOCUS5390	Cc022112.t1	VFQ63614.1	0.590641	9.18471e-08	phosphatidylinositol transfer SFH5-like protein
CCAM_LOCUS8286	Cc044977.t1	VFQ66510.1	0.590282	9.39245e-08	Plant invertase/pectin methylesterase inhibitor superfamily protein
CCAM_LOCUS33826	Cc019315.t1	VFQ92050.1	0.589668	9.75818e-08
CCAM_LOCUS2010	Cc041740.t1	VFQ60234.1	0.589649	9.76966e-08
CCAM_LOCUS2273	Cc042008.t1	VFQ60497.1	0.589468	9.88015e-08	Ypt/Rab-GAP domain of gyp1p superfamily protein
CCAM_LOCUS23653	Cc003029.t1	VFQ81877.1	0.589248	1.0016e-07	S-methyl-5-thioribose kinase
CCAM_LOCUS40702	Cc013892.t1	VFQ98926.1	0.589138	1.00845e-07	plasma membrane intrinsic protein 2
CCAM_LOCUS37707	Cc011708.t1	VFQ95931.1	0.588625	1.04104e-07	acidic leucine-rich nuclear phosphoprotein 32 family B protein
CCAM_LOCUS15386	Cc029702.t1	VFQ73610.1	0.588538	1.04662e-07	cytochrome P450 family protein
CCAM_LOCUS43212	Cc015903.t1	VFR01437.1	0.588258	1.06493e-07	RING/U-box superfamily protein
CCAM_LOCUS17131	Cc047409.t1	VFQ75355.1	0.588158	1.07153e-07	basic leucine-zipper 6
CCAM_LOCUS5079	Cc021806.t1	VFQ63303.1	0.588082	1.07656e-07
CCAM_LOCUS39466	Cc027099.t1	VFQ97690.1	0.587717	1.10111e-07	downregulated in DIF1 11
CCAM_LOCUS45291	Cc017609.t1	VFR03516.1	0.587558	1.11198e-07	Late embryogenesis abundant (LEA) hydroxyproline-rich glycoprotein family
CCAM_LOCUS3644	Cc020881.t1	VFQ61868.1	0.587326	1.12802e-07	LIGHT-DEPENDENT SHORT HYPOCOTYLS-like protein (DUF640)
CCAM_LOCUS31140	Cc006859.t1	VFQ89364.1	0.587195	1.13716e-07	Adenine nucleotide alpha hydrolases-like superfamily protein
CCAM_LOCUS30839	Cc006707.t1	VFQ89063.1	0.587191	1.13741e-07	Defensin-like (DEFL) family protein
CCAM_LOCUS13209	Cc028410.t1	VFQ71433.1	0.587012	1.15007e-07	intracellular protein transporter USO1-like protein
CCAM_LOCUS45248	Cc017565.t1	VFR03473.1	0.586845	1.1619e-07
CCAM_LOCUS33156	Cc008109.t1	VFQ91380.1	0.586718	1.17102e-07	Glycosyl transferase, family 35
CCAM_LOCUS7189	Cc023455.t1	VFQ65413.1	0.586344	1.19826e-07
CCAM_LOCUS37404	Cc011536.t1	VFQ95628.1	0.58573	1.2443e-07
CCAM_LOCUS41835	Cc014583.t1	VFR00060.1	0.585692	1.24722e-07	2-oxoglutarate (2OG) and Fe(II)-dependent oxygenase superfamily protein
CCAM_LOCUS18487	Cc001084.t1	VFQ76711.1	0.585407	1.26917e-07	TOX high mobility group box protein, putative (DUF1635)
CCAM_LOCUS33980	Cc008355.t1	VFQ92204.1	0.585252	1.28129e-07	SBP (S-ribonuclease binding protein) family protein
CCAM_LOCUS33690	Cc019175.t1	VFQ91914.1	0.585203	1.28511e-07	CLAVATA3/ESR-RELATED 26
CCAM_LOCUS37256	Cc026845.t1	VFQ95480.1	0.585105	1.29284e-07	early nodulin-like protein 18
CCAM_LOCUS43715	Cc034798.t1	VFR01940.1	0.585032	1.29866e-07	AT-hook motif nuclear-localized protein 1
CCAM_LOCUS27946	Cc037207.t1	VFQ86170.1	0.584869	1.31164e-07
CCAM_LOCUS4215	Cc044132.t1	VFQ62439.1	0.584714	1.32414e-07	glyoxal oxidase-related protein
CCAM_LOCUS23706	Cc035124.t1	VFQ81930.1	0.584629	1.33107e-07	uncharacterized protein AT2G18270
CCAM_LOCUS12100	Cc046348.t1	VFQ70324.1	0.584409	1.34907e-07	Galactosyl transferase GMA12/MNN10 family protein
CCAM_LOCUS7877	Cc024128.t1	VFQ66101.1	0.584165	1.36931e-07	uncharacterized protein AT2G23321
CCAM_LOCUS16955	Cc030972.t1	VFQ75179.1	0.584079	1.3765e-07	amino acid permease 8
CCAM_LOCUS25463	Cc003917.t1	VFQ83687.1	0.583639	1.41385e-07	SAUR-like auxin-responsive protein family
CCAM_LOCUS45152	Cc017472.t1	VFR03377.1	0.583639	1.4139e-07	basic helix-loop-helix (bHLH) DNA-binding superfamily protein
CCAM_LOCUS14866	Cc029180.t1	VFQ73090.1	0.583419	1.43295e-07
CCAM_LOCUS19272	Cc001342.t1	VFQ77496.1	0.583309	1.44257e-07	Peroxidase superfamily protein
CCAM_LOCUS14446	Cc046769.t1	VFQ72670.1	0.583281	1.44507e-07
CCAM_LOCUS801	Cc041571.t1	VFQ59025.1	0.582601	1.50597e-07
CCAM_LOCUS42075	Cc014818.t1	VFR00300.1	0.582356	1.52853e-07	BPS1-like protein (DUF793)
CCAM_LOCUS5001	Cc021728.t1	VFQ63225.1	0.582209	1.54217e-07	glyoxal oxidase-related protein
CCAM_LOCUS37787	Cc011790.t1	VFQ96011.1	0.582026	1.55939e-07	Haloacid dehalogenase-like hydrolase (HAD) superfamily protein
CCAM_LOCUS25908	Cc004058.t1	VFQ84132.1	0.581749	1.58579e-07	LIGHT-DEPENDENT SHORT HYPOCOTYLS-like protein (DUF640)
CCAM_LOCUS23084	Cc010403.t1	VFQ81308.1	0.581586	1.60146e-07	ABC-2 and Plant PDR ABC-type transporter family protein
CCAM_LOCUS19584	Cc032310.t1	VFQ77808.1	0.581297	1.62967e-07	SERINE CARBOXYPEPTIDASE-LIKE 49
CCAM_LOCUS28430	Cc005500.t1	VFQ86654.1	0.581293	1.6301e-07	uncharacterized protein AT5G61300
CCAM_LOCUS14906	Cc029220.t1	VFQ73130.1	0.58122	1.63734e-07	early-responsive to dehydration stress protein (ERD4)
CCAM_LOCUS3580	Cc020813.t1	VFQ61804.1	0.580888	1.67047e-07	Integrase-type DNA-binding superfamily protein
CCAM_LOCUS44988	Cc017307.t1	VFR03213.1	0.58067	1.69258e-07	ENTH/VHS/GAT family protein
CCAM_LOCUS2799	Cc020056.t1	VFQ61023.1	0.580399	1.72037e-07	Peroxidase family protein
CCAM_LOCUS8530	Cc045225.t1	VFQ66754.1	0.580266	1.7342e-07	Xanthine/uracil permease family protein
CCAM_LOCUS21216	Cc033395.t1	VFQ79440.1	0.58023	1.73803e-07	DNA double-strand break repair RAD50 ATPase
CCAM_LOCUS19323	Cc001394.t1	VFQ77547.1	0.580156	1.74572e-07	Plant invertase/pectin methylesterase inhibitor superfamily protein
CCAM_LOCUS18720	Cc031761.t1	VFQ76944.1	0.580083	1.75344e-07	Ca2+-binding protein 1
CCAM_LOCUS21992	Cc033917.t1	VFQ80216.1	0.5799	1.77288e-07	CW14 protein (DUF1336)
CCAM_LOCUS24739	Cc035776.t1	VFQ82963.1	0.57957	1.80838e-07	arginine decarboxylase 1
CCAM_LOCUS35891	Cc010683.t1	VFQ94115.1	0.579476	1.81859e-07	E3 ubiquitin-protein ligase PUB24-like protein
CCAM_LOCUS35306	Cc009266.t1	VFQ93530.1	0.579093	1.86085e-07	microsomal glutathione s-transferase
CCAM_LOCUS20915	Cc001952.t1	VFQ79139.1	0.578952	1.87669e-07	gibberellin 2-oxidase
CCAM_LOCUS36992	Cc026576.t1	VFQ95216.1	0.57891	1.88141e-07	Glutathione S-transferase family protein
CCAM_LOCUS21798	Cc033728.t1	VFQ80022.1	0.578873	1.88555e-07	Major facilitator superfamily protein
CCAM_LOCUS43993	Cc016347.t1	VFR02218.1	0.57869	1.90637e-07	Exostosin family protein
CCAM_LOCUS17757	Cc031077.t1	VFQ75981.1	0.578436	1.93557e-07	ARM repeat superfamily protein
CCAM_LOCUS16858	Cc030883.t1	VFQ75082.1	0.578397	1.94013e-07	uncoupling protein 5
CCAM_LOCUS45222	Cc017539.t1	VFR03447.1	0.578313	1.94986e-07	Defensin-like (DEFL) family protein
CCAM_LOCUS32922	Cc008027.t1	VFQ91146.1	0.577958	1.99166e-07
CCAM_LOCUS44510	Cc016836.t1	VFR02735.1	0.577957	1.99183e-07	Late embryogenesis abundant (LEA) hydroxyproline-rich glycoprotein family
CCAM_LOCUS33657	Cc019142.t1	VFQ91881.1	0.577645	2.02926e-07	oleosin 2
CCAM_LOCUS25423	Cc003877.t1	VFQ83647.1	0.577555	2.0402e-07	Major facilitator superfamily protein
CCAM_LOCUS19895	Cc001515.t1	VFQ78119.1	0.577483	2.04905e-07	uncharacterized protein AT1G67920
CCAM_LOCUS13283	Cc028487.t1	VFQ71507.1	0.57747	2.05062e-07	Integrase-type DNA-binding superfamily protein
CCAM_LOCUS14372	Cc046694.t1	VFQ72596.1	0.577403	2.05885e-07	uncharacterized protein AT3G49540
CCAM_LOCUS3953	Cc021198.t1	VFQ62177.1	0.577115	2.09444e-07	high-mobility group box 6
CCAM_LOCUS24620	Cc035661.t1	VFQ82844.1	0.576931	2.11758e-07	cytochrome P450, family 706, subfamily A, polypeptide 6
CCAM_LOCUS3820	Cc021058.t1	VFQ62044.1	0.576906	2.12073e-07	translocase of outer membrane 20-4
CCAM_LOCUS29854	Cc006059.t1	VFQ88078.1	0.576637	2.15486e-07	uncoupling protein 5
CCAM_LOCUS38666	Cc012487.t1	VFQ96890.1	0.576271	2.20234e-07	zinc finger (AN1-like) family protein
CCAM_LOCUS8857	Cc024438.t1	VFQ67081.1	0.576226	2.20824e-07
CCAM_LOCUS30777	Cc006644.t1	VFQ89001.1	0.575842	2.25906e-07	serine carboxypeptidase-like 31
CCAM_LOCUS3521	Cc020752.t1	VFQ61745.1	0.5758	2.26475e-07	pathogenesis-related 4
CCAM_LOCUS41838	Cc014586.t1	VFR00063.1	0.575794	2.26553e-07	ATP binding cassette subfamily B1
CCAM_LOCUS30821	Cc006689.t1	VFQ89045.1	0.575611	2.29029e-07	VQ motif-containing protein
CCAM_LOCUS22175	Cc002408.t1	VFQ80399.1	0.575464	2.31028e-07	Oxidoreductase family protein
CCAM_LOCUS2554	Cc019813.t1	VFQ60778.1	0.575439	2.31372e-07	Tautomerase/MIF superfamily protein
CCAM_LOCUS13898	Cc009640.t1	VFQ72122.1	0.575171	2.35075e-07	Cyclin-dependent kinase inhibitor family protein
CCAM_LOCUS10283	Cc025511.t1	VFQ68507.1	0.575134	2.35586e-07	alpha/beta-Hydrolases superfamily protein
CCAM_LOCUS26518	Cc004414.t1	VFQ84742.1	0.575045	2.36829e-07	cytokinin oxidase 7
CCAM_LOCUS4193	Cc044110.t1	VFQ62417.1	0.574181	2.49235e-07	basic leucine-zipper 44
CCAM_LOCUS17519	Cc000706.t1	VFQ75743.1	0.574144	2.49774e-07	Cornichon family protein
CCAM_LOCUS29907	Cc006114.t1	VFQ88131.1	0.574131	2.49967e-07	Eukaryotic aspartyl protease family protein
CCAM_LOCUS22108	Cc002341.t1	VFQ80332.1	0.574087	2.50623e-07	Haloacid dehalogenase-like hydrolase (HAD) superfamily protein
CCAM_LOCUS34907	Cc008968.t1	VFQ93131.1	0.573375	2.61364e-07	glycosyltransferase family protein (DUF23)
CCAM_LOCUS24248	Cc003294.t1	VFQ82472.1	0.572935	2.68212e-07	BRI1 like
CCAM_LOCUS43866	Cc034954.t1	VFR02091.1	0.572442	2.76077e-07	Bax inhibitor-1 family protein
CCAM_LOCUS27310	Cc036800.t1	VFQ85534.1	0.572275	2.78803e-07	Protein kinase superfamily protein
CCAM_LOCUS42018	Cc014761.t1	VFR00243.1	0.572238	2.79402e-07	alcohol dehydrogenase 1
CCAM_LOCUS5353	Cc022075.t1	VFQ63577.1	0.572126	2.81254e-07	uncharacterized protein AT1G71910
CCAM_LOCUS28273	Cc037278.t1	VFQ86497.1	0.572052	2.82465e-07	ENTH/VHS/GAT family protein
CCAM_LOCUS2007	Cc041737.t1	VFQ60231.1	0.571322	2.94799e-07	Chaperone DnaJ-domain superfamily protein
CCAM_LOCUS18859	Cc031898.t1	VFQ77083.1	0.571212	2.96699e-07	Cupredoxin superfamily protein
CCAM_LOCUS26025	Cc004177.t1	VFQ84249.1	0.570955	3.01179e-07	FAD-binding Berberine family protein
CCAM_LOCUS21189	Cc033368.t1	VFQ79413.1	0.570882	3.0247e-07	calcium-dependent protein kinase 2
CCAM_LOCUS28100	Cc005325.t1	VFQ86324.1	0.570141	3.1581e-07	AGC (cAMP-dependent, cGMP-dependent and protein kinase C) kinase family protein
CCAM_LOCUS44862	Cc017185.t1	VFR03087.1	0.569416	3.29424e-07	Chaperone DnaJ-domain superfamily protein
CCAM_LOCUS42455	Cc015166.t1	VFR00680.1	0.569342	3.3083e-07	PAP/OAS1 substrate-binding domain superfamily
CCAM_LOCUS30618	Cc006481.t1	VFQ88842.1	0.569112	3.35282e-07
CCAM_LOCUS43741	Cc034824.t1	VFR01966.1	0.569087	3.35775e-07	Homeodomain-like superfamily protein
CCAM_LOCUS14503	Cc046827.t1	VFQ72727.1	0.568682	3.43736e-07	MATE efflux family protein
CCAM_LOCUS39991	Cc013245.t1	VFQ98215.1	0.568242	3.52602e-07	uncharacterized protein AT5G43068
CCAM_LOCUS926	Cc041700.t1	VFQ59150.1	0.568096	3.55605e-07	acyl-CoA oxidase 3
CCAM_LOCUS4736	Cc021476.t1	VFQ62960.1	0.567986	3.57873e-07	RING/U-box superfamily protein
CCAM_LOCUS41352	Cc014499.t1	VFQ99576.1	0.56764	3.65092e-07	oleosin 1
CCAM_LOCUS28974	Cc018602.t1	VFQ87198.1	0.567289	3.72557e-07	GPI-anchored protein
CCAM_LOCUS3743	Cc020981.t1	VFQ61967.1	0.567251	3.73382e-07	Heavy metal transport/detoxification superfamily protein
CCAM_LOCUS3216	Cc020468.t1	VFQ61440.1	0.56723	3.73836e-07	cytokinin oxidase/dehydrogenase 6
CCAM_LOCUS44767	Cc017099.t1	VFR02992.1	0.567216	3.74135e-07	Glycosyl hydrolase family protein
CCAM_LOCUS27706	Cc005113.t1	VFQ85930.1	0.567178	3.74963e-07	Plant invertase/pectin methylesterase inhibitor superfamily protein
CCAM_LOCUS30273	Cc006296.t1	VFQ88497.1	0.566373	3.92745e-07	CBL-interacting protein kinase 15
CCAM_LOCUS12222	Cc027684.t1	VFQ70446.1	0.566206	3.96538e-07
CCAM_LOCUS37753	Cc011754.t1	VFQ95977.1	0.56564	4.09633e-07	Seven transmembrane MLO family protein
CCAM_LOCUS2013	Cc041743.t1	VFQ60237.1	0.565456	4.13961e-07	uncharacterized protein AT3G04181
CCAM_LOCUS26190	Cc036378.t1	VFQ84414.1	0.56531	4.17454e-07	Leucine-rich repeat protein kinase family protein
CCAM_LOCUS6150	Cc022835.t1	VFQ64374.1	0.565163	4.20975e-07	gibberellin 2-oxidase
CCAM_LOCUS3896	Cc021139.t1	VFQ62120.1	0.564992	4.25123e-07	nudix hydrolase homolog 2
CCAM_LOCUS29584	Cc037634.t1	VFQ87808.1	0.564943	4.26309e-07	kinase with adenine nucleotide alpha hydrolases-like domain-containing protein
CCAM_LOCUS9041	Cc024613.t1	VFQ67265.1	0.564907	4.27205e-07
CCAM_LOCUS10269	Cc025497.t1	VFQ68493.1	0.564577	4.35341e-07	uncharacterized protein AT3G57400
CCAM_LOCUS19607	Cc032333.t1	VFQ77831.1	0.564506	4.37109e-07
CCAM_LOCUS1582	Cc018401.t1	VFQ59806.1	0.564442	4.38694e-07
CCAM_LOCUS19737	Cc032461.t1	VFQ77961.1	0.564156	4.45924e-07	Late embryogenesis abundant (LEA) hydroxyproline-rich glycoprotein family
CCAM_LOCUS13967	Cc009710.t1	VFQ72191.1	0.563965	4.5082e-07
CCAM_LOCUS20068	Cc001691.t1	VFQ78292.1	0.563912	4.52177e-07	UDP-glucosyl transferase 73B1
CCAM_LOCUS1032	Cc017861.t1	VFQ59256.1	0.563587	4.60637e-07
CCAM_LOCUS29269	Cc018900.t1	VFQ87493.1	0.563363	4.66536e-07	COBRA-like extracellular glycosyl-phosphatidyl inositol-anchored protein family
CCAM_LOCUS9610	Cc025168.t1	VFQ67834.1	0.56333	4.67417e-07	arginine decarboxylase 1
CCAM_LOCUS29044	Cc018672.t1	VFQ87268.1	0.563322	4.67644e-07	proline-rich family protein
CCAM_LOCUS37802	Cc011805.t1	VFQ96026.1	0.56311	4.73304e-07	Cupredoxin superfamily protein
CCAM_LOCUS22816	Cc010132.t1	VFQ81040.1	0.563074	4.74292e-07	NAC domain containing protein 83
CCAM_LOCUS356	Cc000369.t1	VFQ58580.1	0.563004	4.76162e-07	RPM1-interacting protein 4 (RIN4) family protein
CCAM_LOCUS12139	Cc046388.t1	VFQ70363.1	0.563	4.76273e-07	uncharacterized protein AT1G45688
CCAM_LOCUS25528	Cc003982.t1	VFQ83752.1	0.562828	4.80951e-07	Eukaryotic aspartyl protease family protein
CCAM_LOCUS34	Cc000037.t1	VFQ58258.1	0.56278	4.82265e-07	Plant invertase/pectin methylesterase inhibitor superfamily
CCAM_LOCUS44325	Cc016657.t1	VFR02550.1	0.562414	4.92409e-07	YELLOW STRIPE like 3
CCAM_LOCUS38877	Cc012701.t1	VFQ97101.1	0.562121	5.00669e-07	Hydrolase-like protein family
CCAM_LOCUS28608	Cc005679.t1	VFQ86832.1	0.561101	5.3042e-07	AGAMOUS-like 66
CCAM_LOCUS45200	Cc017517.t1	VFR03425.1	0.561021	5.32821e-07	Homeobox-leucine zipper family protein / lipid-binding START domain-containing protein
CCAM_LOCUS9894	Cc045735.t1	VFQ68118.1	0.560689	5.42909e-07	cytokinin oxidase 3
CCAM_LOCUS31082	Cc006799.t1	VFQ89306.1	0.560654	5.43963e-07	PHE ammonia lyase 1
CCAM_LOCUS27624	Cc005031.t1	VFQ85848.1	0.560398	5.51893e-07	pyrophosphorylase 4
CCAM_LOCUS2254	Cc041989.t1	VFQ60478.1	0.559994	5.64575e-07	farnesyl diphosphate synthase 2
CCAM_LOCUS36944	Cc026525.t1	VFQ95168.1	0.559701	5.7397e-07	zinc ion binding protein
CCAM_LOCUS38803	Cc012627.t1	VFQ97027.1	0.559115	5.93203e-07	multidrug resistance-associated protein 1
CCAM_LOCUS27133	Cc004796.t1	VFQ85357.1	0.559029	5.9605e-07	D-arabinono-1,4-lactone oxidase family protein
CCAM_LOCUS44367	Cc016699.t1	VFR02592.1	0.558968	5.98105e-07	DNAse I-like superfamily protein
CCAM_LOCUS27319	Cc036809.t1	VFQ85543.1	0.558858	6.01807e-07	UDP-glucosyl transferase 85A2
CCAM_LOCUS4963	Cc021690.t1	VFQ63187.1	0.558858	6.01807e-07	calcium-dependent protein kinase 29
CCAM_LOCUS7389	Cc023652.t1	VFQ65613.1	0.558842	6.02356e-07	Cyclin family protein
CCAM_LOCUS6995	Cc044696.t1	VFQ65219.1	0.558609	6.10263e-07	transmembrane protein, putative (DUF679 domain membrane protein 2)
CCAM_LOCUS45403	Cc017714.t1	VFR03628.1	0.558088	6.2833e-07	tRNA-methyltransferase non-catalytic subunit trm6MTase subunit
CCAM_LOCUS34363	Cc008644.t1	VFQ92587.1	0.557318	6.5595e-07	Pectin lyase-like superfamily protein
CCAM_LOCUS27134	Cc004797.t1	VFQ85358.1	0.557206	6.60083e-07	mediator of RNA polymerase II transcription subunit-like protein
CCAM_LOCUS10998	Cc045964.t1	VFQ69222.1	0.556988	6.68134e-07	uncharacterized protein AT1G45688
CCAM_LOCUS31259	Cc006979.t1	VFQ89483.1	0.556959	6.69233e-07	Defensin-like (DEFL) family protein
CCAM_LOCUS31311	Cc007031.t1	VFQ89535.1	0.556736	6.77589e-07	serine carboxypeptidase-like 31
CCAM_LOCUS45160	Cc017480.t1	VFR03385.1	0.556621	6.81942e-07
CCAM_LOCUS14021	Cc009764.t1	VFQ72245.1	0.556402	6.90322e-07	Eukaryotic aspartyl protease family protein
CCAM_LOCUS26461	Cc004356.t1	VFQ84685.1	0.556072	7.03106e-07	kinase family with leucine-rich repeat domain-containing protein
CCAM_LOCUS26406	Cc004300.t1	VFQ84630.1	0.555909	7.09483e-07	Cytochrome P450 superfamily protein
CCAM_LOCUS41897	Cc014646.t1	VFR00122.1	0.555265	7.35299e-07	pectin methylesterase 2
CCAM_LOCUS17574	Cc000763.t1	VFQ75798.1	0.555265	7.35299e-07	cationic amino acid transporter 9
CCAM_LOCUS3048	Cc020303.t1	VFQ61272.1	0.555009	7.4583e-07	tetraspanin7
CCAM_LOCUS44065	Cc016415.t1	VFR02290.1	0.554618	7.62144e-07	purple acid phosphatase 27
CCAM_LOCUS15362	Cc029681.t1	VFQ73586.1	0.554516	7.6646e-07	uncharacterized protein AT5G15190
CCAM_LOCUS31117	Cc006835.t1	VFQ89341.1	0.554386	7.71999e-07	alpha 1,4-glycosyltransferase family protein
CCAM_LOCUS14326	Cc010074.t1	VFQ72550.1	0.55425	7.77802e-07	O-acyltransferase (WSD1-like) family protein
CCAM_LOCUS4825	Cc021560.t1	VFQ63049.1	0.553909	7.92591e-07	sugar transporter 14
CCAM_LOCUS12532	Cc027979.t1	VFQ70756.1	0.553836	7.95805e-07	Exostosin family protein
CCAM_LOCUS16822	Cc030842.t1	VFQ75046.1	0.553767	7.98847e-07	uncharacterized protein AT2G22465
CCAM_LOCUS4098	Cc044015.t1	VFQ62322.1	0.553762	7.9903e-07	WRKY DNA-binding protein 7
CCAM_LOCUS14415	Cc046738.t1	VFQ72639.1	0.553419	8.14295e-07	uncharacterized protein AT4G27810
CCAM_LOCUS23326	Cc002694.t1	VFQ81550.1	0.553156	8.26172e-07	jasmonate-zim-domain protein 8
CCAM_LOCUS24767	Cc035804.t1	VFQ82991.1	0.553066	8.30295e-07	kinase with adenine nucleotide alpha hydrolases-like domain-containing protein
CCAM_LOCUS15928	Cc030241.t1	VFQ74152.1	0.552796	8.42728e-07	plant U-box 23
CCAM_LOCUS8248	Cc044939.t1	VFQ66472.1	0.552736	8.45503e-07	Leucine-rich repeat protein kinase family protein
CCAM_LOCUS13338	Cc028540.t1	VFQ71562.1	0.552699	8.47209e-07	Glycosyl hydrolase family protein
CCAM_LOCUS34503	Cc039241.t1	VFQ92727.1	0.552609	8.51433e-07	Leucine-rich repeat protein kinase family protein
CCAM_LOCUS32937	Cc008043.t1	VFQ91161.1	0.551903	8.85059e-07	7-dehydrocholesterol reductase-like protein
CCAM_LOCUS5494	Cc022201.t1	VFQ63718.1	0.551783	8.90923e-07	plant VAP homolog 12
CCAM_LOCUS16665	Cc030685.t1	VFQ74889.1	0.551746	8.92715e-07	Cysteine proteinases superfamily protein
CCAM_LOCUS41654	Cc034485.t1	VFQ99878.1	0.551473	9.06173e-07	ferulic acid 5-hydroxylase 1
CCAM_LOCUS28027	Cc005251.t1	VFQ86251.1	0.551416	9.08996e-07	LIGHT-DEPENDENT SHORT HYPOCOTYLS-like protein (DUF640)
CCAM_LOCUS40857	Cc014028.t1	VFQ99081.1	0.551233	9.18161e-07	WRKY DNA-binding protein 7
CCAM_LOCUS13903	Cc009645.t1	VFQ72127.1	0.551178	9.20947e-07
CCAM_LOCUS39351	Cc026980.t1	VFQ97575.1	0.55104	9.27885e-07	LIGHT-DEPENDENT SHORT HYPOCOTYLS-like protein (DUF640)
CCAM_LOCUS16805	Cc030825.t1	VFQ75029.1	0.550817	9.39272e-07	xyloglucan endo-transglycosylase-related 8
CCAM_LOCUS28268	Cc037273.t1	VFQ86492.1	0.550243	9.69173e-07	uncharacterized protein AT1G07690
CCAM_LOCUS27330	Cc036820.t1	VFQ85554.1	0.550161	9.73529e-07	uncharacterized protein AT2G14095
CCAM_LOCUS41817	Cc014565.t1	VFR00042.1	0.54984	9.9071e-07	MATE efflux family protein
CCAM_LOCUS1407	Cc018224.t1	VFQ59631.1	0.54962	1.00265e-06	glutathione S-transferase 7
CCAM_LOCUS45123	Cc017441.t1	VFR03348.1	0.549437	1.0127e-06	UDP-glucosyl transferase 76E12
CCAM_LOCUS16624	Cc030648.t1	VFQ74848.1	0.549062	1.03354e-06	jasmonate-zim-domain protein 8
CCAM_LOCUS21207	Cc033386.t1	VFQ79431.1	0.5489	1.04266e-06	DNA double-strand break repair RAD50 ATPase
CCAM_LOCUS3913	Cc021156.t1	VFQ62137.1	0.54874	1.05176e-06	Ypt/Rab-GAP domain of gyp1p superfamily protein
CCAM_LOCUS2536	Cc019795.t1	VFQ60760.1	0.548484	1.0665e-06	DUF1677 family protein (DUF1677)
CCAM_LOCUS9547	Cc025110.t1	VFQ67771.1	0.548122	1.08761e-06	Auxin efflux carrier family protein
CCAM_LOCUS23693	Cc035111.t1	VFQ81917.1	0.547934	1.09876e-06	Transcriptional factor B3 family protein / auxin-responsive factor AUX/IAA-like protein
CCAM_LOCUS15886	Cc030198.t1	VFQ74110.1	0.547907	1.10035e-06
CCAM_LOCUS22190	Cc002424.t1	VFQ80414.1	0.547885	1.10164e-06
CCAM_LOCUS7229	Cc023492.t1	VFQ65453.1	0.547682	1.11382e-06	Pyridoxal phosphate phosphatase-related protein
CCAM_LOCUS21909	Cc033839.t1	VFQ80133.1	0.547677	1.11412e-06	ovate family protein 1
CCAM_LOCUS3145	Cc020396.t1	VFQ61369.1	0.54753	1.12299e-06
CCAM_LOCUS712	Cc041481.t1	VFQ58936.1	0.547457	1.12745e-06	serine protease, putative (Protein of unknown function, DUF538)
CCAM_LOCUS28432	Cc005502.t1	VFQ86656.1	0.54733	1.13519e-06	soluble N-ethylmaleimide-sensitive factor adaptor protein 33
CCAM_LOCUS26414	Cc004308.t1	VFQ84638.1	0.546977	1.15708e-06	gibberellin 3-oxidase 3
CCAM_LOCUS9361	Cc024920.t1	VFQ67585.1	0.546967	1.1577e-06	Pectin lyase-like superfamily protein
CCAM_LOCUS7568	Cc023819.t1	VFQ65792.1	0.54679	1.16879e-06	redox responsive transcription factor 1
CCAM_LOCUS30620	Cc006483.t1	VFQ88844.1	0.546759	1.17076e-06	ATPase subunit 6 (mitochondrion)
CCAM_LOCUS15855	Cc030167.t1	VFQ74079.1	0.54663	1.17894e-06
CCAM_LOCUS30975	Cc038265.t1	VFQ89199.1	0.546357	1.19637e-06	Kinase interacting (KIP1-like) family protein
CCAM_LOCUS37811	Cc011814.t1	VFQ96035.1	0.546334	1.19788e-06	cytochrome P450, family 71, subfamily A, polypeptide 23
CCAM_LOCUS9653	Cc025212.t1	VFQ67877.1	0.546316	1.19904e-06	HTH-type transcriptional regulator
CCAM_LOCUS9887	Cc045728.t1	VFQ68111.1	0.546137	1.21063e-06	cytidine deaminase 1
CCAM_LOCUS42386	Cc015096.t1	VFR00611.1	0.545879	1.2276e-06	dihydroorotate dehydrogenase (DUF3598)
CCAM_LOCUS23405	Cc002776.t1	VFQ81629.1	0.545713	1.23857e-06	IQ-domain 9
CCAM_LOCUS17157	Cc047436.t1	VFQ75381.1	0.545404	1.25929e-06	hydroxyproline-rich glycoprotein family protein
CCAM_LOCUS233	Cc000243.t1	VFQ58457.1	0.544778	1.30234e-06	brassinosteroid-6-oxidase 1
CCAM_LOCUS32750	Cc007847.t1	VFQ90974.1	0.544348	1.33264e-06	2-oxoglutarate (2OG) and Fe(II)-dependent oxygenase superfamily protein
CCAM_LOCUS30716	Cc006580.t1	VFQ88940.1	0.544271	1.33817e-06
CCAM_LOCUS20620	Cc032995.t1	VFQ78844.1	0.544011	1.35687e-06	LOB domain-containing protein 1
CCAM_LOCUS43145	Cc015832.t1	VFR01370.1	0.543645	1.3837e-06	Reticulon family protein
CCAM_LOCUS44316	Cc016648.t1	VFR02541.1	0.543388	1.40278e-06	RING/U-box superfamily protein
CCAM_LOCUS16092	Cc047060.t1	VFQ74316.1	0.543127	1.42246e-06	Leucine-rich repeat protein kinase family protein
CCAM_LOCUS36589	Cc011186.t1	VFQ94813.1	0.543058	1.42768e-06	valine-tRNA ligase
CCAM_LOCUS25824	Cc036279.t1	VFQ84048.1	0.542316	1.48519e-06	Disease resistance-responsive (dirigent-like protein) family protein
CCAM_LOCUS23385	Cc002756.t1	VFQ81609.1	0.542068	1.50487e-06	RING/FYVE/PHD zinc finger superfamily protein
CCAM_LOCUS12549	Cc027996.t1	VFQ70773.1	0.541812	1.52552e-06	Cornichon family protein
CCAM_LOCUS5651	Cc022357.t1	VFQ63875.1	0.541633	1.54002e-06	O-Glycosyl hydrolases family 17 protein
CCAM_LOCUS28331	Cc037335.t1	VFQ86555.1	0.541602	1.5426e-06
CCAM_LOCUS8307	Cc044998.t1	VFQ66531.1	0.541445	1.55547e-06	Eukaryotic aspartyl protease family protein
CCAM_LOCUS30850	Cc006719.t1	VFQ89074.1	0.541005	1.59214e-06	TRICHOME BIREFRINGENCE-LIKE 37
CCAM_LOCUS22185	Cc002419.t1	VFQ80409.1	0.540932	1.59833e-06	uncharacterized protein AT2G39870
CCAM_LOCUS2322	Cc042058.t1	VFQ60546.1	0.540797	1.60979e-06	Homeodomain-like superfamily protein
CCAM_LOCUS33169	Cc008123.t1	VFQ91393.1	0.540602	1.62647e-06	SPIRAL1-like4
CCAM_LOCUS17518	Cc000705.t1	VFQ75742.1	0.540089	1.67117e-06	AT-hook motif nuclear-localized protein 1
CCAM_LOCUS28425	Cc005495.t1	VFQ86649.1	0.539686	1.7071e-06	Tetratricopeptide repeat (TPR)-like superfamily protein
CCAM_LOCUS116	Cc000120.t1	VFQ58340.1	0.538847	1.78411e-06	Galactosyl transferase GMA12/MNN10 family protein
CCAM_LOCUS4872	Cc021607.t1	VFQ63096.1	0.538788	1.78967e-06	K+ transporter 1
CCAM_LOCUS27277	Cc004942.t1	VFQ85501.1	0.538679	1.79996e-06
CCAM_LOCUS45346	Cc017657.t1	VFR03571.1	0.538491	1.81782e-06
CCAM_LOCUS13057	Cc046636.t1	VFQ71281.1	0.538464	1.82038e-06	glycosyltransferase (DUF604)
CCAM_LOCUS451	Cc000464.t1	VFQ58675.1	0.538146	1.85105e-06	Protein kinase superfamily protein
CCAM_LOCUS7556	Cc023807.t1	VFQ65780.1	0.537449	1.91985e-06	UDP-glucosyl transferase 73B3
CCAM_LOCUS3720	Cc020958.t1	VFQ61944.1	0.537218	1.94324e-06	Glutaredoxin family protein
CCAM_LOCUS16602	Cc030626.t1	VFQ74826.1	0.5369	1.97585e-06	cAMP-regulated phosphoprotein 19-related protein
CCAM_LOCUS10098	Cc025323.t1	VFQ68322.1	0.536844	1.98157e-06	nucleolar-like protein
CCAM_LOCUS4855	Cc021590.t1	VFQ63079.1	0.536826	1.98343e-06	Serinc-domain containing serine and sphingolipid biosynthesis protein
CCAM_LOCUS40074	Cc013308.t1	VFQ98298.1	0.536812	1.98492e-06	myosin heavy chain-like protein
CCAM_LOCUS576	Cc041343.t1	VFQ58800.1	0.536753	1.99104e-06	cytochrome P450, family 710, subfamily A, polypeptide 3
CCAM_LOCUS8289	Cc044980.t1	VFQ66513.1	0.536729	1.99357e-06
CCAM_LOCUS44791	Cc017123.t1	VFR03016.1	0.53668	1.99868e-06
CCAM_LOCUS38301	Cc012202.t1	VFQ96525.1	0.536418	2.0261e-06	DBH-like monooxygenase
CCAM_LOCUS1649	Cc018470.t1	VFQ59873.1	0.536276	2.04117e-06
CCAM_LOCUS47	Cc000050.t1	VFQ58271.1	0.536097	2.06036e-06	Protein kinase superfamily protein
CCAM_LOCUS26283	Cc036464.t1	VFQ84507.1	0.536056	2.0647e-06	S-adenosyl-L-methionine-dependent methyltransferases superfamily protein
CCAM_LOCUS18681	Cc031720.t1	VFQ76905.1	0.535836	2.08849e-06
CCAM_LOCUS37909	Cc011914.t1	VFQ96133.1	0.535673	2.10637e-06	Pectin lyase-like superfamily protein
CCAM_LOCUS31272	Cc006992.t1	VFQ89496.1	0.53536	2.14092e-06	VQ motif-containing protein
CCAM_LOCUS7981	Cc024230.t1	VFQ66205.1	0.535274	2.15045e-06	Sterile alpha motif (SAM) domain-containing protein
CCAM_LOCUS3642	Cc020879.t1	VFQ61866.1	0.534897	2.19296e-06	low-molecular-weight cysteine-rich 60
CCAM_LOCUS33936	Cc008311.t1	VFQ92160.1	0.534688	2.21697e-06	basic helix-loop-helix (bHLH) DNA-binding superfamily protein
CCAM_LOCUS36309	Cc010961.t1	VFQ94533.1	0.534673	2.2186e-06	FAD-binding Berberine family protein
CCAM_LOCUS21326	Cc033500.t1	VFQ79550.1	0.534553	2.23247e-06	NSP-interacting kinase 2
CCAM_LOCUS16477	Cc030501.t1	VFQ74701.1	0.534426	2.24723e-06	terpene synthase 02
CCAM_LOCUS30267	Cc006289.t1	VFQ88491.1	0.534407	2.2495e-06
CCAM_LOCUS2992	Cc020244.t1	VFQ61216.1	0.534187	2.27528e-06	Galactose oxidase/kelch repeat superfamily protein
CCAM_LOCUS36845	Cc011447.t1	VFQ95069.1	0.533788	2.32268e-06	NAC domain containing protein 28
CCAM_LOCUS1013	Cc017842.t1	VFQ59237.1	0.533488	2.35898e-06	plant U-box 23
CCAM_LOCUS18558	Cc001160.t1	VFQ76782.1	0.533093	2.40771e-06
CCAM_LOCUS22908	Cc010225.t1	VFQ81132.1	0.53261	2.46832e-06	ARM repeat superfamily protein
CCAM_LOCUS26530	Cc004426.t1	VFQ84754.1	0.5325	2.48234e-06	DUF1677 family protein (DUF1677)
CCAM_LOCUS12033	Cc046279.t1	VFQ70257.1	0.532061	2.53919e-06	Bifunctional inhibitor/lipid-transfer protein/seed storage 2S albumin superfamily protein
CCAM_LOCUS15480	Cc029797.t1	VFQ73704.1	0.532053	2.54022e-06	expansin B2
CCAM_LOCUS4572	Cc021312.t1	VFQ62796.1	0.531324	2.63718e-06	cytokinin oxidase 3
CCAM_LOCUS201	Cc000209.t1	VFQ58425.1	0.529971	2.82631e-06	glycosyl hydrolase family 81 protein
CCAM_LOCUS19851	Cc032569.t1	VFQ78075.1	0.529733	2.86085e-06	Eukaryotic aspartyl protease family protein
CCAM_LOCUS38053	Cc012008.t1	VFQ96277.1	0.529714	2.86359e-06	Protein kinase superfamily protein
CCAM_LOCUS38801	Cc012625.t1	VFQ97025.1	0.529604	2.87971e-06	thyroid adenoma-associated-like protein
CCAM_LOCUS7306	Cc023569.t1	VFQ65530.1	0.528688	3.0174e-06	pectin methylesterase 2
CCAM_LOCUS17208	Cc047487.t1	VFQ75432.1	0.528651	3.02304e-06	allene oxide cyclase 3
CCAM_LOCUS413	Cc000426.t1	VFQ58637.1	0.528615	3.02868e-06	wound-responsive protein-like protein
CCAM_LOCUS25165	Cc003608.t1	VFQ83389.1	0.527882	3.14359e-06	Pectin lyase-like superfamily protein
CCAM_LOCUS42592	Cc015289.t1	VFR00817.1	0.527808	3.15537e-06	SEC14 cytosolic factor family protein / phosphoglyceride transfer family protein
CCAM_LOCUS17351	Cc047633.t1	VFQ75575.1	0.527669	3.17768e-06	Pectin lyase-like superfamily protein
CCAM_LOCUS26045	Cc004197.t1	VFQ84269.1	0.527552	3.19671e-06
CCAM_LOCUS13397	Cc028596.t1	VFQ71621.1	0.527498	3.20548e-06	calcium-dependent protein kinase 2
CCAM_LOCUS25069	Cc003510.t1	VFQ83293.1	0.527295	3.23855e-06	alpha/beta-Hydrolases superfamily protein
CCAM_LOCUS41600	Cc034431.t1	VFQ99824.1	0.527002	3.28701e-06	phospholipase D delta
CCAM_LOCUS30305	Cc006328.t1	VFQ88529.1	0.526635	3.34853e-06	HAESA-like 1
CCAM_LOCUS18432	Cc001028.t1	VFQ76656.1	0.526562	3.36096e-06	Pectinacetylesterase family protein
CCAM_LOCUS31697	Cc007248.t1	VFQ89921.1	0.526316	3.40301e-06	Pectin lyase-like superfamily protein
CCAM_LOCUS16099	Cc047067.t1	VFQ74323.1	0.526269	3.41113e-06	Peroxidase superfamily protein
CCAM_LOCUS23169	Cc010489.t1	VFQ81393.1	0.526195	3.42378e-06	VQ motif-containing protein
CCAM_LOCUS37039	Cc026624.t1	VFQ95263.1	0.525975	3.46199e-06	cAMP-regulated phosphoprotein 19-related protein
CCAM_LOCUS34939	Cc009000.t1	VFQ93163.1	0.525535	3.53963e-06	xyloglucan:xyloglucosyl transferase 33
CCAM_LOCUS9580	Cc025138.t1	VFQ67804.1	0.525462	3.55273e-06	farnesylated protein 6
CCAM_LOCUS31751	Cc007305.t1	VFQ89975.1	0.525353	3.57238e-06	sulfur E2
CCAM_LOCUS21150	Cc033329.t1	VFQ79374.1	0.525279	3.58567e-06	aldehyde dehydrogenase 2B7
CCAM_LOCUS22183	Cc002416.t1	VFQ80407.1	0.525127	3.61318e-06	uncharacterized protein AT5G59080
CCAM_LOCUS32715	Cc007811.t1	VFQ90939.1	0.525079	3.62192e-06	C2H2 and C2HC zinc fingers superfamily protein
CCAM_LOCUS3766	Cc021004.t1	VFQ61990.1	0.524986	3.63897e-06	Leucine-rich repeat (LRR) family protein
CCAM_LOCUS29459	Cc005916.t1	VFQ87683.1	0.524179	3.7894e-06	proline-rich receptor-like kinase
CCAM_LOCUS13902	Cc009644.t1	VFQ72126.1	0.523382	3.94372e-06
CCAM_LOCUS10601	Cc025818.t1	VFQ68825.1	0.523286	3.96282e-06	small and basic intrinsic protein 2;1
CCAM_LOCUS24737	Cc035774.t1	VFQ82961.1	0.523263	3.9674e-06	ATP binding microtubule motor family protein
CCAM_LOCUS5252	Cc021976.t1	VFQ63476.1	0.523237	3.97247e-06	uncharacterized protein AT4G30230
CCAM_LOCUS44088	Cc016440.t1	VFR02313.1	0.52287	4.04597e-06	AGAMOUS-like 15
CCAM_LOCUS41200	Cc014344.t1	VFQ99424.1	0.522247	4.17384e-06
CCAM_LOCUS23657	Cc003033.t1	VFQ81881.1	0.522089	4.20668e-06	myb domain protein 88
CCAM_LOCUS41023	Cc014184.t1	VFQ99247.1	0.522016	4.22207e-06	Plant invertase/pectin methylesterase inhibitor superfamily
CCAM_LOCUS44029	Cc016383.t1	VFR02254.1	0.52199	4.22759e-06	transcription initiation factor TFIID subunit (Protein of unknown function, DUF584)
CCAM_LOCUS30062	Cc037881.t1	VFQ88286.1	0.521674	4.29464e-06	alkenal reductase
CCAM_LOCUS42889	Cc015584.t1	VFR01114.1	0.52148	4.33626e-06	2-oxoglutarate (2OG) and Fe(II)-dependent oxygenase superfamily protein
CCAM_LOCUS34412	Cc008694.t1	VFQ92636.1	0.52132	4.37098e-06
CCAM_LOCUS14533	Cc046857.t1	VFQ72757.1	0.521268	4.38216e-06	Cysteine/Histidine-rich C1 domain family protein
CCAM_LOCUS2555	Cc019814.t1	VFQ60779.1	0.521173	4.40295e-06	mechanosensitive channel of small conductance-like 10
CCAM_LOCUS20904	Cc001940.t1	VFQ79128.1	0.521068	4.42602e-06	amino acid permease 7
CCAM_LOCUS38789	Cc012613.t1	VFQ97013.1	0.520953	4.45131e-06	roline-rich extensin-like receptor kinase 4
CCAM_LOCUS26413	Cc004307.t1	VFQ84637.1	0.520733	4.50017e-06	transcriptional corepressor LEUNIG
CCAM_LOCUS38828	Cc012652.t1	VFQ97052.1	0.520733	4.50017e-06	P-loop containing nucleoside triphosphate hydrolases superfamily protein
CCAM_LOCUS28459	Cc005529.t1	VFQ86683.1	0.520477	4.55781e-06	OBF binding protein 4
CCAM_LOCUS34499	Cc039237.t1	VFQ92723.1	0.520399	4.57527e-06	Leucine-rich repeat protein kinase family protein
CCAM_LOCUS34274	Cc008551.t1	VFQ92498.1	0.520321	4.59319e-06	terpene synthase 21
CCAM_LOCUS22982	Cc010300.t1	VFQ81206.1	0.520183	4.62453e-06	O-Glycosyl hydrolases family 17 protein
CCAM_LOCUS3205	Cc020457.t1	VFQ61429.1	0.520171	4.62745e-06	purple acid phosphatase 27
CCAM_LOCUS1222	Cc018040.t1	VFQ59446.1	0.519487	4.78666e-06	Xanthine/uracil permease family protein
CCAM_LOCUS43590	Cc034670.t1	VFR01815.1	0.519303	4.8302e-06	HCO3- transporter family
CCAM_LOCUS14527	Cc046851.t1	VFQ72751.1	0.519195	4.85626e-06	Plant invertase/pectin methylesterase inhibitor superfamily protein
CCAM_LOCUS18271	Cc031581.t1	VFQ76495.1	0.518929	4.92025e-06
CCAM_LOCUS10123	Cc025348.t1	VFQ68347.1	0.518864	4.93618e-06	HTH-type transcriptional regulator
CCAM_LOCUS33715	Cc019201.t1	VFQ91939.1	0.517921	5.17078e-06	GAST1 protein homolog 5
CCAM_LOCUS2561	Cc019821.t1	VFQ60785.1	0.517581	5.25802e-06	Putative lysine decarboxylase family protein
CCAM_LOCUS2548	Cc019807.t1	VFQ60772.1	0.517518	5.27424e-06	cytokinin oxidase 7
CCAM_LOCUS6918	Cc044618.t1	VFQ65142.1	0.517177	5.36314e-06	alpha/beta-Hydrolases superfamily protein
CCAM_LOCUS29336	Cc005788.t1	VFQ87560.1	0.517104	5.38246e-06	basic helix-loop-helix (bHLH) DNA-binding superfamily protein
CCAM_LOCUS37841	Cc011844.t1	VFQ96065.1	0.517101	5.38315e-06	Integrase-type DNA-binding superfamily protein
CCAM_LOCUS26104	Cc004256.t1	VFQ84328.1	0.516774	5.47023e-06	UDP-D-glucuronate 4-epimerase 2
CCAM_LOCUS8311	Cc045002.t1	VFQ66535.1	0.51675	5.47657e-06	GNS1/SUR4 membrane protein family
CCAM_LOCUS8346	Cc045038.t1	VFQ66570.1	0.516378	5.57724e-06	Bifunctional inhibitor/lipid-transfer protein/seed storage 2S albumin superfamily protein
CCAM_LOCUS41226	Cc014370.t1	VFQ99450.1	0.516302	5.59807e-06	uncharacterized protein AT2G39870
CCAM_LOCUS20745	Cc033121.t1	VFQ78969.1	0.515528	5.814e-06	sulfate transporter 1;3
CCAM_LOCUS15315	Cc029633.t1	VFQ73539.1	0.515491	5.82441e-06	HD domain-containing metal-dependent phosphohydrolase family protein
CCAM_LOCUS18182	Cc031496.t1	VFQ76406.1	0.515491	5.82441e-06	LDL receptor wingless signaling/trafficking chaperone
CCAM_LOCUS43898	Cc034986.t1	VFR02123.1	0.514868	6.00407e-06	oxidoreductase, 2OG-Fe(II) oxygenase family protein
CCAM_LOCUS23638	Cc003014.t1	VFQ81862.1	0.514653	6.06714e-06	CAP (Cysteine-rich secretory proteins, Antigen 5, and Pathogenesis-related 1 protein) superfamily protein
CCAM_LOCUS33250	Cc008206.t1	VFQ91474.1	0.514242	6.18969e-06	RmlC-like cupins superfamily protein
CCAM_LOCUS38204	Cc040097.t1	VFQ96428.1	0.51414	6.22037e-06	zinc finger (C2H2 type) family protein
CCAM_LOCUS3544	Cc020776.t1	VFQ61768.1	0.513173	6.5191e-06	HXXXD-type acyl-transferase family protein
CCAM_LOCUS38674	Cc012496.t1	VFQ96898.1	0.513035	6.56299e-06	RING/U-box superfamily protein
CCAM_LOCUS18638	Cc031677.t1	VFQ76862.1	0.512966	6.58483e-06	uncharacterized protein AT4G21865
CCAM_LOCUS38201	Cc040094.t1	VFQ96425.1	0.512598	6.70311e-06	zinc finger (C2H2 type) family protein
CCAM_LOCUS21203	Cc033382.t1	VFQ79427.1	0.512584	6.70767e-06	LOB domain-containing protein 4
CCAM_LOCUS36328	Cc010980.t1	VFQ94552.1	0.512412	6.76384e-06	RING/U-box superfamily protein
CCAM_LOCUS42384	Cc015094.t1	VFR00609.1	0.511407	7.09973e-06
CCAM_LOCUS36822	Cc011424.t1	VFQ95046.1	0.511317	7.13077e-06	nudix hydrolase homolog 18
CCAM_LOCUS9829	Cc045668.t1	VFQ68053.1	0.511275	7.14498e-06	Serinc-domain containing serine and sphingolipid biosynthesis protein
CCAM_LOCUS38356	Cc012260.t1	VFQ96580.1	0.510945	7.25933e-06	P-loop containing nucleoside triphosphate hydrolases superfamily protein
CCAM_LOCUS27053	Cc004714.t1	VFQ85277.1	0.510558	7.39591e-06	transmembrane protein, putative (DUF679 domain membrane protein 2)
CCAM_LOCUS31147	Cc006866.t1	VFQ89371.1	0.510144	7.54415e-06	C2H2 and C2HC zinc fingers superfamily protein
CCAM_LOCUS8679	Cc045377.t1	VFQ66903.1	0.50954	7.7657e-06	Putative membrane lipoprotein
CCAM_LOCUS24043	Cc003083.t1	VFQ82267.1	0.509222	7.88482e-06	Pectin lyase-like superfamily protein
CCAM_LOCUS381	Cc000394.t1	VFQ58605.1	0.508986	7.9745e-06	cyclic nucleotide-gated cation channel 4
CCAM_LOCUS27704	Cc005111.t1	VFQ85928.1	0.508884	8.01345e-06
CCAM_LOCUS33634	Cc019119.t1	VFQ91858.1	0.50879	8.04946e-06	RPM1-interacting protein 4 (RIN4) family protein
CCAM_LOCUS22264	Cc002500.t1	VFQ80488.1	0.508266	8.25348e-06	uncharacterized protein AT1G76740
CCAM_LOCUS12571	Cc028018.t1	VFQ70795.1	0.50756	8.53558e-06
CCAM_LOCUS14414	Cc046737.t1	VFQ72638.1	0.507499	8.56037e-06	ABL interactor-like protein 3
CCAM_LOCUS215	Cc000224.t1	VFQ58439.1	0.507499	8.56037e-06	Adenosylmethionine decarboxylase family protein
CCAM_LOCUS37473	Cc011606.t1	VFQ95697.1	0.506583	8.94136e-06	TIP41-like protein
CCAM_LOCUS22907	Cc010224.t1	VFQ81131.1	0.50651	8.97251e-06	Transmembrane amino acid transporter family protein
CCAM_LOCUS35685	Cc039607.t1	VFQ93909.1	0.506216	9.09814e-06	peptidase M20/M25/M40 family protein
CCAM_LOCUS9599	Cc025157.t1	VFQ67823.1	0.505813	9.27356e-06	uncharacterized protein AT2G21180
CCAM_LOCUS30314	Cc006337.t1	VFQ88538.1	0.505703	9.32195e-06	Dof-type zinc finger DNA-binding family protein
CCAM_LOCUS41550	Cc034381.t1	VFQ99774.1	0.505575	9.37864e-06	RING/U-box superfamily protein
CCAM_LOCUS19899	Cc001519.t1	VFQ78123.1	0.505129	9.57834e-06
CCAM_LOCUS9138	Cc024705.t1	VFQ67362.1	0.50508	9.60063e-06	Reticulon family protein
CCAM_LOCUS32826	Cc007928.t1	VFQ91050.1	0.50497	9.6506e-06	C2 calcium/lipid-binding plant phosphoribosyltransferase family protein
CCAM_LOCUS17876	Cc031199.t1	VFQ76100.1	0.504897	9.68406e-06	early endosome antigen
CCAM_LOCUS13838	Cc009579.t1	VFQ72062.1	0.504273	9.97327e-06
CCAM_LOCUS44683	Cc017015.t1	VFR02908.1	0.50427	9.97456e-06	LOB domain-containing protein 4
CCAM_LOCUS24782	Cc035819.t1	VFQ83006.1	0.50343	1.03763e-05	N-MYC downregulated-like 3
CCAM_LOCUS13945	Cc009688.t1	VFQ72169.1	0.503256	1.04614e-05	3-ketoacyl-CoA synthase 4
CCAM_LOCUS32383	Cc007625.t1	VFQ90607.1	0.50321	1.0484e-05	WEB family protein (DUF827)
CCAM_LOCUS41936	Cc014686.t1	VFR00161.1	0.503174	1.05021e-05	hydroxyproline-rich glycoprotein family protein
CCAM_LOCUS26405	Cc004299.t1	VFQ84629.1	0.503021	1.05775e-05	terpene synthase 21
CCAM_LOCUS30846	Cc006715.t1	VFQ89070.1	0.502884	1.06459e-05
CCAM_LOCUS4986	Cc021713.t1	VFQ63210.1	0.50288	1.06476e-05	uncharacterized protein AT1G75730
CCAM_LOCUS21825	Cc033755.t1	VFQ80049.1	0.50228	1.09513e-05	Core-2/I-branching beta-1,6-N-acetylglucosaminyltransferase family protein
CCAM_LOCUS12923	Cc046498.t1	VFQ71147.1	0.501377	1.14232e-05	ovate family protein 2
CCAM_LOCUS3635	Cc020872.t1	VFQ61859.1	0.501267	1.1482e-05	pentatricopeptide (PPR) repeat-containing protein
CCAM_LOCUS14967	Cc029279.t1	VFQ73191.1	0.501158	1.15411e-05	receptor like protein 52
CCAM_LOCUS14799	Cc029112.t1	VFQ73023.1	0.500534	1.18811e-05	Protein kinase superfamily protein
CCAM_LOCUS18517	Cc001117.t1	VFQ76741.1	0.500392	1.19599e-05	TARGET OF MONOPTEROS 6
CCAM_LOCUS34006	Cc008381.t1	VFQ92230.1	0.500131	1.21061e-05	RING/FYVE/PHD zinc finger superfamily protein
CCAM_LOCUS22481	Cc034054.t1	VFQ80705.1	0.499828	1.2278e-05	ammonium transporter 2
CCAM_LOCUS39148	Cc012863.t1	VFQ97372.1	0.499728	1.23351e-05
CCAM_LOCUS17374	Cc047656.t1	VFQ75598.1	0.499215	1.26323e-05	UDP-D-glucuronate 4-epimerase 6
CCAM_LOCUS27128	Cc004791.t1	VFQ85352.1	0.499178	1.26538e-05	Bax inhibitor-1 family protein
CCAM_LOCUS24161	Cc003205.t1	VFQ82385.1	0.498701	1.29362e-05	RAB GTPase homolog A5A
CCAM_LOCUS3207	Cc020459.t1	VFQ61431.1	0.498518	1.30464e-05	kinase with adenine nucleotide alpha hydrolases-like domain-containing protein
CCAM_LOCUS5978	Cc022675.t1	VFQ64202.1	0.498441	1.30931e-05	tetraspanin3
CCAM_LOCUS32433	Cc007675.t1	VFQ90657.1	0.498152	1.32694e-05	replication factor C subunit, putative (DUF620)
CCAM_LOCUS45400	Cc017711.t1	VFR03625.1	0.498115	1.32918e-05	basic leucine-zipper 44
CCAM_LOCUS36401	Cc011056.t1	VFQ94625.1	0.498078	1.33144e-05	UDP-D-glucuronate 4-epimerase 2
CCAM_LOCUS27111	Cc004774.t1	VFQ85335.1	0.498024	1.33479e-05	uncharacterized protein AT1G11785
CCAM_LOCUS37335	Cc011466.t1	VFQ95559.1	0.497895	1.34276e-05	Kunitz family trypsin and protease inhibitor protein
CCAM_LOCUS28428	Cc005498.t1	VFQ86652.1	0.497822	1.34731e-05	uncharacterized protein AT5G61340
CCAM_LOCUS20945	Cc001982.t1	VFQ79169.1	0.497272	1.38191e-05	hypothetical protein (DUF641)
CCAM_LOCUS38308	Cc012209.t1	VFQ96532.1	0.497162	1.38893e-05	Phototropic-responsive NPH3 family protein
CCAM_LOCUS8290	Cc044981.t1	VFQ66514.1	0.496983	1.40041e-05	Plant invertase/pectin methylesterase inhibitor superfamily protein
CCAM_LOCUS29055	Cc018683.t1	VFQ87279.1	0.496978	1.4007e-05	natural resistance-associated macrophage protein 1
CCAM_LOCUS39188	Cc012906.t1	VFQ97412.1	0.496722	1.41734e-05
CCAM_LOCUS5907	Cc022609.t1	VFQ64131.1	0.496389	1.43917e-05	Integrase-type DNA-binding superfamily protein
CCAM_LOCUS28637	Cc005708.t1	VFQ86861.1	0.496219	1.45049e-05	cytochrome P450, family 707, subfamily A, polypeptide 4
CCAM_LOCUS31099	Cc006816.t1	VFQ89323.1	0.496209	1.45117e-05	Thiamine pyrophosphate dependent pyruvate decarboxylase family protein
CCAM_LOCUS6218	Cc022905.t1	VFQ64442.1	0.496172	1.45361e-05	phosphoenolpyruvate carboxylase 1
CCAM_LOCUS26511	Cc004407.t1	VFQ84735.1	0.496021	1.46371e-05	Tautomerase/MIF superfamily protein
CCAM_LOCUS23144	Cc010463.t1	VFQ81368.1	0.496	1.46515e-05	uncharacterized protein AT5G44568
CCAM_LOCUS3919	Cc021162.t1	VFQ62143.1	0.495842	1.47579e-05	G1/S-specific cyclin-E protein
CCAM_LOCUS27024	Cc036773.t1	VFQ85248.1	0.495017	1.53264e-05	Duplicated homeodomain-like superfamily protein
CCAM_LOCUS23416	Cc002787.t1	VFQ81640.1	0.494845	1.54472e-05
CCAM_LOCUS43481	Cc016163.t1	VFR01706.1	0.494809	1.5473e-05
CCAM_LOCUS8354	Cc045046.t1	VFQ66578.1	0.494596	1.56245e-05
CCAM_LOCUS18262	Cc031572.t1	VFQ76486.1	0.494302	1.58352e-05	fucosyltransferase 1
CCAM_LOCUS41445	Cc034275.t1	VFQ99669.1	0.494266	1.58617e-05	cinnamyl alcohol dehydrogenase 9
CCAM_LOCUS43864	Cc034952.t1	VFR02089.1	0.494156	1.59415e-05	Beige/BEACH and WD40 domain-containing protein
CCAM_LOCUS21443	Cc002041.t1	VFQ79667.1	0.494119	1.59682e-05	roline-rich extensin-like receptor kinase 4
CCAM_LOCUS11724	Cc027498.t1	VFQ69948.1	0.493836	1.61755e-05	Integrase-type DNA-binding superfamily protein
CCAM_LOCUS9959	Cc045801.t1	VFQ68183.1	0.493239	1.66213e-05
CCAM_LOCUS8139	Cc024388.t1	VFQ66363.1	0.492763	1.69853e-05	Protein kinase superfamily protein
CCAM_LOCUS36330	Cc010982.t1	VFQ94554.1	0.492714	1.70233e-05
CCAM_LOCUS19571	Cc032300.t1	VFQ77795.1	0.492616	1.70988e-05	ATP binding cassette subfamily B1
CCAM_LOCUS1828	Cc019474.t1	VFQ60052.1	0.49192	1.76477e-05	Disease resistance-responsive (dirigent-like protein) family protein
CCAM_LOCUS14666	Cc046993.t1	VFQ72890.1	0.491644	1.78691e-05	bZIP transcription factor family protein
CCAM_LOCUS17299	Cc047580.t1	VFQ75523.1	0.491406	1.80625e-05	Concanavalin A-like lectin protein kinase family protein
CCAM_LOCUS6379	Cc023064.t1	VFQ64603.1	0.491345	1.81126e-05	Glycine-rich protein family
CCAM_LOCUS9612	Cc025170.t1	VFQ67836.1	0.49126	1.81827e-05	ATP binding microtubule motor family protein
CCAM_LOCUS33594	Cc019078.t1	VFQ91818.1	0.490857	1.85171e-05	SCARECROW-like 21
CCAM_LOCUS27136	Cc004799.t1	VFQ85360.1	0.489933	1.93041e-05
CCAM_LOCUS23813	Cc035226.t1	VFQ82037.1	0.489495	1.96887e-05	plant natriuretic peptide A
CCAM_LOCUS27954	Cc037215.t1	VFQ86178.1	0.489421	1.97547e-05	glycosyltransferase-like protein
CCAM_LOCUS8088	Cc024336.t1	VFQ66312.1	0.489097	2.00442e-05	uncharacterized protein AT3G60200
CCAM_LOCUS1711	Cc018536.t1	VFQ59935.1	0.489032	2.0103e-05
CCAM_LOCUS37127	Cc026714.t1	VFQ95351.1	0.48864	2.04595e-05	RING-H2 finger A2A
CCAM_LOCUS43640	Cc034722.t1	VFR01865.1	0.488584	2.05112e-05	K+ transporter 1
CCAM_LOCUS40609	Cc013797.t1	VFQ98833.1	0.488474	2.06126e-05	GRAS family transcription factor
CCAM_LOCUS33967	Cc008342.t1	VFQ92191.1	0.488437	2.06465e-05	actin depolymerizing factor 5
CCAM_LOCUS4816	Cc021551.t1	VFQ63040.1	0.488437	2.06465e-05
CCAM_LOCUS40619	Cc013807.t1	VFQ98843.1	0.48818	2.08852e-05	expansin A4
CCAM_LOCUS18040	Cc031356.t1	VFQ76264.1	0.48818	2.08852e-05	Pectinacetylesterase family protein
CCAM_LOCUS30510	Cc038093.t1	VFQ88734.1	0.488034	2.10224e-05	Plant invertase/pectin methylesterase inhibitor superfamily protein	CcPMEI
CCAM_LOCUS40845	Cc014016.t1	VFQ99069.1	0.487924	2.11265e-05	cytochrome P450, family 81, subfamily D, polypeptide 8
CCAM_LOCUS37847	Cc011850.t1	VFQ96071.1	0.487863	2.11836e-05
CCAM_LOCUS28961	Cc018589.t1	VFQ87185.1	0.487704	2.13354e-05	tetratricopeptide repeat (TPR)-containing protein
CCAM_LOCUS32929	Cc008034.t1	VFQ91153.1	0.487071	2.19475e-05	glycosyltransferase-like protein
CCAM_LOCUS13175	Cc028376.t1	VFQ71399.1	0.486645	2.23679e-05	Glycosyl hydrolase family protein
CCAM_LOCUS31791	Cc007347.t1	VFQ90015.1	0.486128	2.28896e-05	alpha/beta-Hydrolases superfamily protein
CCAM_LOCUS28119	Cc005344.t1	VFQ86343.1	0.485944	2.3077e-05	formin homology 1
CCAM_LOCUS41748	Cc034583.t1	VFQ99972.1	0.485834	2.31901e-05	Calcium-dependent lipid-binding (CaLB domain) family protein
CCAM_LOCUS42740	Cc015442.t1	VFR00965.1	0.485321	2.37249e-05	thiamine diphosphate-binding fold (THDP-binding) superfamily protein
CCAM_LOCUS546	Cc041311.t1	VFQ58770.1	0.485174	2.38798e-05	multidrug resistance-associated protein 1
CCAM_LOCUS43158	Cc015845.t1	VFR01383.1	0.484991	2.40747e-05	Leucine-rich repeat transmembrane protein kinase family protein
CCAM_LOCUS27148	Cc004811.t1	VFQ85372.1	0.484771	2.43105e-05	Pentatricopeptide repeat (PPR) superfamily protein
CCAM_LOCUS39953	Cc013207.t1	VFQ98177.1	0.484661	2.44293e-05	UPSTREAM OF FLC protein (DUF966)
CCAM_LOCUS9438	Cc025000.t1	VFQ67662.1	0.484661	2.44293e-05	Nuclear transport factor 2 (NTF2) family protein
CCAM_LOCUS18048	Cc031364.t1	VFQ76272.1	0.484116	2.50262e-05	GDSL-like Lipase/Acylhydrolase superfamily protein
CCAM_LOCUS8850	Cc024430.t1	VFQ67074.1	0.483616	2.55852e-05
CCAM_LOCUS27720	Cc005127.t1	VFQ85944.1	0.483488	2.57298e-05	cotton fiber protein
CCAM_LOCUS13551	Cc028749.t1	VFQ71775.1	0.483195	2.60648e-05	SOS3-interacting protein 4
CCAM_LOCUS6026	Cc022724.t1	VFQ64250.1	0.483085	2.61915e-05	thalianol synthase 1
CCAM_LOCUS29074	Cc018702.t1	VFQ87298.1	0.483048	2.62338e-05	serine-rich protein-like protein
CCAM_LOCUS32676	Cc007772.t1	VFQ90900.1	0.483048	2.62338e-05	TRAM, LAG1 and CLN8 (TLC) lipid-sensing domain containing protein
CCAM_LOCUS20877	Cc001912.t1	VFQ79101.1	0.482883	2.64253e-05	WRKY DNA-binding protein 28
CCAM_LOCUS30820	Cc006688.t1	VFQ89044.1	0.482645	2.67039e-05
CCAM_LOCUS29166	Cc018795.t1	VFQ87390.1	0.482462	2.69202e-05	sulfate transporter 1;3
CCAM_LOCUS28843	Cc037527.t1	VFQ87067.1	0.481927	2.75602e-05	Major facilitator superfamily protein
CCAM_LOCUS39243	Cc012961.t1	VFQ97467.1	0.481853	2.76495e-05	Pectin lyase-like superfamily protein
CCAM_LOCUS34719	Cc008901.t1	VFQ92943.1	0.481729	2.78016e-05	Homeobox-leucine zipper family protein / lipid-binding START domain-containing protein
CCAM_LOCUS33812	Cc019301.t1	VFQ92036.1	0.480775	2.89875e-05	Phototropic-responsive NPH3 family protein
CCAM_LOCUS18693	Cc031733.t1	VFQ76917.1	0.47979	3.02628e-05	GDSL-like Lipase/Acylhydrolase superfamily protein
CCAM_LOCUS1276	Cc018094.t1	VFQ59500.1	0.479734	3.03373e-05	Actin cross-linking protein
CCAM_LOCUS32102	Cc038614.t1	VFQ90326.1	0.479676	3.04142e-05	Calcium-binding EF-hand family protein
CCAM_LOCUS34964	Cc009025.t1	VFQ93188.1	0.479491	3.06605e-05	uncharacterized protein AT5G02550
CCAM_LOCUS5220	Cc021944.t1	VFQ63444.1	0.478319	3.22635e-05	alpha-L-arabinofuranosidase 2
CCAM_LOCUS14813	Cc029126.t1	VFQ73037.1	0.478099	3.25731e-05	spermidine synthase 3
CCAM_LOCUS22714	Cc035025.t1	VFQ80938.1	0.477916	3.28331e-05	Clp ATPase
CCAM_LOCUS21467	Cc002067.t1	VFQ79691.1	0.477897	3.28605e-05	plant U-box 23
CCAM_LOCUS3799	Cc021037.t1	VFQ62023.1	0.477843	3.29377e-05	Kinase interacting (KIP1-like) family protein
CCAM_LOCUS611	Cc041378.t1	VFQ58835.1	0.47744	3.35183e-05	uncharacterized protein AT5G28823
CCAM_LOCUS41398	Cc014547.t1	VFQ99622.1	0.477293	3.37318e-05	Pyridoxal phosphate (PLP)-dependent transferases superfamily protein
CCAM_LOCUS953	Cc017781.t1	VFQ59177.1	0.477293	3.37318e-05	Homeodomain-like superfamily protein
CCAM_LOCUS26616	Cc004512.t1	VFQ84840.1	0.476486	3.49287e-05	methionine S-methyltransferase
CCAM_LOCUS10196	Cc025422.t1	VFQ68420.1	0.476417	3.50329e-05	Class I glutamine amidotransferase-like superfamily protein
CCAM_LOCUS5429	Cc022151.t1	VFQ63653.1	0.476376	3.5095e-05	ABL interactor-like protein 3
CCAM_LOCUS16284	Cc047257.t1	VFQ74508.1	0.47623	3.5318e-05
CCAM_LOCUS43360	Cc016057.t1	VFR01585.1	0.475937	3.57673e-05	glycosyl hydrolase family 10 protein
CCAM_LOCUS43811	Cc034897.t1	VFR02036.1	0.475553	3.63636e-05
CCAM_LOCUS8243	Cc044934.t1	VFQ66467.1	0.474933	3.73466e-05
CCAM_LOCUS11676	Cc027448.t1	VFQ69900.1	0.474837	3.75007e-05	alpha/beta-Hydrolases superfamily protein
CCAM_LOCUS44663	Cc016995.t1	VFR02888.1	0.4748	3.75598e-05	Disease resistance-responsive (dirigent-like protein) family protein
CCAM_LOCUS42205	Cc014932.t1	VFR00430.1	0.47469	3.77376e-05	Protein kinase superfamily protein
CCAM_LOCUS44970	Cc017288.t1	VFR03195.1	0.474434	3.81556e-05	Endomembrane protein 70 protein family
CCAM_LOCUS27623	Cc005030.t1	VFQ85847.1	0.47408	3.87382e-05
CCAM_LOCUS7448	Cc023709.t1	VFQ65672.1	0.473884	3.90657e-05	Protein phosphatase 2C family protein
CCAM_LOCUS34014	Cc008389.t1	VFQ92238.1	0.473812	3.91858e-05	expansin A14
CCAM_LOCUS25066	Cc003507.t1	VFQ83290.1	0.473568	3.95966e-05
CCAM_LOCUS37853	Cc011856.t1	VFQ96077.1	0.47348	3.97459e-05	F-box family protein
CCAM_LOCUS26436	Cc004330.t1	VFQ84660.1	0.473407	3.98707e-05	La protein 1
CCAM_LOCUS16159	Cc047131.t1	VFQ74383.1	0.473338	3.99885e-05	spindle pole body component 110
CCAM_LOCUS28836	Cc037520.t1	VFQ87060.1	0.473303	4.00486e-05	Major facilitator superfamily protein
CCAM_LOCUS19916	Cc001536.t1	VFQ78140.1	0.473265	4.01141e-05	Eukaryotic aspartyl protease family protein
CCAM_LOCUS2272	Cc042007.t1	VFQ60496.1	0.473173	4.02709e-05	laccase 7
CCAM_LOCUS1010	Cc017838.t1	VFQ59234.1	0.473089	4.0416e-05	aluminum activated malate transporter family protein
CCAM_LOCUS14024	Cc009767.t1	VFQ72248.1	0.472777	4.09579e-05
CCAM_LOCUS21880	Cc033810.t1	VFQ80104.1	0.472674	4.11393e-05	Pectinacetylesterase family protein
CCAM_LOCUS27743	Cc005151.t1	VFQ85967.1	0.472051	4.22469e-05	Protein kinase superfamily protein
CCAM_LOCUS18996	Cc032033.t1	VFQ77220.1	0.470804	4.45455e-05	K+ transporter 1
CCAM_LOCUS32926	Cc008031.t1	VFQ91150.1	0.470035	4.60225e-05	Calcium-binding EF-hand family protein
CCAM_LOCUS15697	Cc030011.t1	VFQ73921.1	0.47001	4.60695e-05	Thioredoxin superfamily protein
CCAM_LOCUS35948	Cc010742.t1	VFQ94172.1	0.469929	4.62288e-05	subtilase family protein
CCAM_LOCUS4263	Cc044181.t1	VFQ62487.1	0.469705	4.66693e-05	proline-rich family protein
CCAM_LOCUS2341	Cc042079.t1	VFQ60565.1	0.469692	4.66932e-05	VQ motif-containing protein
CCAM_LOCUS20523	Cc032897.t1	VFQ78747.1	0.469668	4.67417e-05	Regulator of Vps4 activity in the MVB pathway protein
CCAM_LOCUS14291	Cc010038.t1	VFQ72515.1	0.469448	4.71782e-05	systemic acquired resistance (SAR) regulator protein NIMIN-1-like protein
CCAM_LOCUS12551	Cc027998.t1	VFQ70775.1	0.469282	4.75104e-05	MATE efflux family protein
CCAM_LOCUS23375	Cc002745.t1	VFQ81599.1	0.469259	4.75554e-05	RING/U-box superfamily protein
CCAM_LOCUS31186	Cc006905.t1	VFQ89410.1	0.469232	4.76099e-05
CCAM_LOCUS37472	Cc011605.t1	VFQ95696.1	0.468861	4.83607e-05	calcium-dependent protein kinase 13
CCAM_LOCUS14004	Cc009747.t1	VFQ72228.1	0.468715	4.86606e-05	trichome birefringence-like protein (DUF828)
CCAM_LOCUS35952	Cc010746.t1	VFQ94176.1	0.468459	4.91885e-05	uncharacterized protein AT4G13500
CCAM_LOCUS28264	Cc037269.t1	VFQ86488.1	0.468125	4.98846e-05	Outer arm dynein light chain 1 protein
CCAM_LOCUS30320	Cc006343.t1	VFQ88544.1	0.467908	5.03411e-05	DUF2921 family protein, putative (DUF2921)
CCAM_LOCUS31251	Cc006971.t1	VFQ89475.1	0.467668	5.08521e-05
CCAM_LOCUS9586	Cc025144.t1	VFQ67810.1	0.467468	5.12802e-05	Subtilase family protein
CCAM_LOCUS11167	Cc026123.t1	VFQ69391.1	0.466625	5.31256e-05	thioredoxin H-type 1
CCAM_LOCUS44177	Cc016530.t1	VFR02402.1	0.466284	5.38904e-05
CCAM_LOCUS30522	Cc038106.t1	VFQ88746.1	0.464995	5.68706e-05	Bifunctional inhibitor/lipid-transfer protein/seed storage 2S albumin superfamily protein
CCAM_LOCUS19221	Cc001290.t1	VFQ77445.1	0.464713	5.75408e-05	L-tyrosine decarboxylase
CCAM_LOCUS19204	Cc001272.t1	VFQ77428.1	0.464462	5.81444e-05	DA1-related protein 2
CCAM_LOCUS43101	Cc015788.t1	VFR01326.1	0.464352	5.8411e-05	diacylglycerol kinase 4
CCAM_LOCUS11843	Cc027616.t1	VFQ70067.1	0.464322	5.84861e-05	uncharacterized protein AT2G01913
CCAM_LOCUS33148	Cc008101.t1	VFQ91372.1	0.464291	5.85613e-05	josephin protein-like protein
CCAM_LOCUS45466	Cc017777.t1	VFR03691.1	0.464173	5.88474e-05	Diacylglycerol kinase family protein
CCAM_LOCUS16729	Cc030748.t1	VFQ74953.1	0.463525	6.04521e-05
CCAM_LOCUS3971	Cc021216.t1	VFQ62195.1	0.463436	6.06767e-05	Cyclin D6;1
CCAM_LOCUS605	Cc041372.t1	VFQ58829.1	0.463106	6.1512e-05
CCAM_LOCUS13439	Cc028643.t1	VFQ71663.1	0.462198	6.38653e-05
CCAM_LOCUS38064	Cc012019.t1	VFQ96288.1	0.461861	6.4762e-05	transmembrane protein, putative (DUF679)
CCAM_LOCUS19454	Cc032192.t1	VFQ77678.1	0.46175	6.50593e-05	F-box family protein
CCAM_LOCUS16710	Cc030733.t1	VFQ74934.1	0.461566	6.55529e-05	plant VAP homolog 12
CCAM_LOCUS31188	Cc006907.t1	VFQ89412.1	0.461566	6.55529e-05	TRAM, LAG1 and CLN8 (TLC) lipid-sensing domain containing protein
CCAM_LOCUS26462	Cc004357.t1	VFQ84686.1	0.46153	6.5652e-05	Pollen Ole e 1 allergen and extensin family protein
CCAM_LOCUS27769	Cc005177.t1	VFQ85993.1	0.461456	6.58507e-05	cysteine synthase C1
CCAM_LOCUS18667	Cc031706.t1	VFQ76891.1	0.461107	6.68062e-05
CCAM_LOCUS42406	Cc015117.t1	VFR00631.1	0.46087	6.74603e-05	O-Glycosyl hydrolases family 17 protein
CCAM_LOCUS10697	Cc025916.t1	VFQ68921.1	0.459697	7.07893e-05	Plant invertase/pectin methylesterase inhibitor superfamily
CCAM_LOCUS18537	Cc001137.t1	VFQ76761.1	0.459614	7.10291e-05	TOX high mobility group box protein, putative (DUF1635)
CCAM_LOCUS11739	Cc027513.t1	VFQ69963.1	0.459477	7.14301e-05	Fatty acid hydroxylase superfamily
CCAM_LOCUS4598	Cc021338.t1	VFQ62822.1	0.459354	7.17909e-05	Protein kinase superfamily protein
CCAM_LOCUS35074	Cc009136.t1	VFQ93298.1	0.459294	7.19683e-05	UDP-galactose transporter 2
CCAM_LOCUS43979	Cc016333.t1	VFR02204.1	0.459257	7.20763e-05
CCAM_LOCUS7036	Cc044739.t1	VFQ65260.1	0.459184	7.22929e-05	CVP2 like 1
CCAM_LOCUS43219	Cc015910.t1	VFR01444.1	0.458854	7.32751e-05	plasma membrane intrinsic protein 2;4
CCAM_LOCUS38371	Cc012275.t1	VFQ96595.1	0.458817	7.3385e-05	plasma membrane intrinsic protein 2
CCAM_LOCUS25508	Cc003962.t1	VFQ83732.1	0.45845	7.44922e-05
CCAM_LOCUS32816	Cc007916.t1	VFQ91040.1	0.458267	7.50516e-05	calmodulin like 42
CCAM_LOCUS23033	Cc010351.t1	VFQ81257.1	0.458188	7.52952e-05	O-Glycosyl hydrolases family 17 protein
CCAM_LOCUS39328	Cc026956.t1	VFQ97552.1	0.458011	7.58413e-05	Leucine-rich receptor-like protein kinase family protein
CCAM_LOCUS13342	Cc028544.t1	VFQ71566.1	0.457754	7.66387e-05	RAB6-interacting golgin (DUF662)
CCAM_LOCUS29206	Cc018835.t1	VFQ87430.1	0.457681	7.68679e-05	C3HC zinc finger-like protein
CCAM_LOCUS36735	Cc011335.t1	VFQ94959.1	0.457585	7.71684e-05	hydroxyproline-rich glycoprotein family protein
CCAM_LOCUS8103	Cc024351.t1	VFQ66327.1	0.457497	7.74438e-05	cotton fiber protein
CCAM_LOCUS28584	Cc005655.t1	VFQ86808.1	0.457361	7.78749e-05
CCAM_LOCUS12903	Cc046477.t1	VFQ71127.1	0.45733	7.79738e-05	WRKY DNA-binding protein 70
CCAM_LOCUS21320	Cc033494.t1	VFQ79544.1	0.457131	7.86075e-05	TRICHOME BIREFRINGENCE-LIKE 21
CCAM_LOCUS33767	Cc019254.t1	VFQ91991.1	0.456825	7.95896e-05	brassinosteroid-6-oxidase 1
CCAM_LOCUS19435	Cc032173.t1	VFQ77659.1	0.456398	8.09835e-05	Plant invertase/pectin methylesterase inhibitor superfamily
CCAM_LOCUS29033	Cc018661.t1	VFQ87257.1	0.455994	8.23184e-05	elongation factor
CCAM_LOCUS14288	Cc010035.t1	VFQ72512.1	0.455151	8.51755e-05	Cytidine/deoxycytidylate deaminase family protein
CCAM_LOCUS44067	Cc016417.t1	VFR02292.1	0.455115	8.53017e-05	kinase with adenine nucleotide alpha hydrolases-like domain-containing protein
CCAM_LOCUS13604	Cc028804.t1	VFQ71828.1	0.454968	8.58086e-05	FAD-dependent oxidoreductase family protein
CCAM_LOCUS19901	Cc001521.t1	VFQ78125.1	0.453694	9.03286e-05	Ribosomal protein L36e family protein
CCAM_LOCUS30132	Cc037943.t1	VFQ88356.1	0.453685	9.03634e-05	O-Glycosyl hydrolases family 17 protein
CCAM_LOCUS4086	Cc044003.t1	VFQ62310.1	0.453575	9.0764e-05	Gibberellin-regulated family protein
CCAM_LOCUS33266	Cc008222.t1	VFQ91490.1	0.452842	9.34769e-05	GATA transcription factor 11
CCAM_LOCUS15313	Cc029631.t1	VFQ73537.1	0.452548	9.45829e-05	Uncharacterized protein family (UPF0497)
CCAM_LOCUS30743	Cc006609.t1	VFQ88967.1	0.452402	9.51404e-05	methylesterase PCR A
CCAM_LOCUS2928	Cc020176.t1	VFQ61152.1	0.452292	9.55605e-05
CCAM_LOCUS20272	Cc032655.t1	VFQ78496.1	0.452145	9.61234e-05	guanylate kinase
CCAM_LOCUS19920	Cc001540.t1	VFQ78144.1	0.451741	9.76919e-05	GNS1/SUR4 membrane protein family
CCAM_LOCUS34241	Cc008518.t1	VFQ92465.1	0.451465	9.87736e-05
CCAM_LOCUS17851	Cc031174.t1	VFQ76075.1	0.451374	9.91358e-05	cyclopropyl isomerase
CCAM_LOCUS12521	Cc027968.t1	VFQ70745.1	0.451302	9.94194e-05	GRAS family transcription factor
CCAM_LOCUS22899	Cc010216.t1	VFQ81123.1	0.451192	9.98569e-05	laccase 13
CCAM_LOCUS4407	Cc044330.t1	VFQ62631.1	0.451119	0.00010015	uncharacterized protein AT4G30230
CCAM_LOCUS39250	Cc012969.t1	VFQ97474.1	0.450971	0.000100742	indole-3-acetic acid inducible 29
CCAM_LOCUS22111	Cc002344.t1	VFQ80335.1	0.450907	0.000100999	ABC-2 type transporter family protein
CCAM_LOCUS15726	Cc030039.t1	VFQ73950.1	0.450725	0.000101737	cotton fiber protein
CCAM_LOCUS43995	Cc016349.t1	VFR02220.1	0.449946	0.000104941	Haloacid dehalogenase-like hydrolase (HAD) superfamily protein
CCAM_LOCUS6453	Cc023142.t1	VFQ64677.1	0.449506	0.000106792	dicer-like 2
CCAM_LOCUS17606	Cc000795.t1	VFQ75830.1	0.449469	0.000106947	Fatty acid hydroxylase superfamily
CCAM_LOCUS40724	Cc013915.t1	VFQ98948.1	0.449213	0.000108042	golgi nucleotide sugar transporter 1
CCAM_LOCUS11654	Cc027425.t1	VFQ69878.1	0.448775	0.000109933	FAD-binding Berberine family protein
CCAM_LOCUS18183	Cc031497.t1	VFQ76407.1	0.448076	0.000113016	cysteine synthase C1
CCAM_LOCUS34041	Cc008417.t1	VFQ92265.1	0.44771	0.000114665	plasmodesmata callose-binding protein 3
CCAM_LOCUS700	Cc041469.t1	VFQ58924.1	0.447636	0.000114998
CCAM_LOCUS32726	Cc007822.t1	VFQ90950.1	0.4476	0.000115164	O-fucosyltransferase family protein
CCAM_LOCUS1709	Cc018534.t1	VFQ59933.1	0.447392	0.000116113
CCAM_LOCUS26196	Cc036383.t1	VFQ84420.1	0.446435	0.000120574	Duplicated homeodomain-like superfamily protein
CCAM_LOCUS18241	Cc031551.t1	VFQ76465.1	0.446353	0.000120961	uncharacterized protein AT5G61040
CCAM_LOCUS23476	Cc002850.t1	VFQ81700.1	0.446207	0.000121661	gibberellin 2-oxidase 8
CCAM_LOCUS5202	Cc021926.t1	VFQ63426.1	0.446133	0.000122012	Pectin lyase-like superfamily protein
CCAM_LOCUS4184	Cc044101.t1	VFQ62408.1	0.446068	0.000122323	Glycosyl hydrolase superfamily protein
CCAM_LOCUS45	Cc000048.t1	VFQ58269.1	0.446035	0.000122483	WRKY family transcription factor
CCAM_LOCUS20769	Cc033145.t1	VFQ78993.1	0.445987	0.000122717
CCAM_LOCUS11346	Cc026296.t1	VFQ69570.1	0.44595	0.000122894	Leucine-rich repeat (LRR) family protein
CCAM_LOCUS28265	Cc037270.t1	VFQ86489.1	0.445893	0.000123169	cytochrome c oxidase 19-2
CCAM_LOCUS15776	Cc030090.t1	VFQ74000.1	0.445783	0.000123704	Photosystem II 5 kD protein
CCAM_LOCUS41630	Cc034461.t1	VFQ99854.1	0.445693	0.000124138	armadillo repeat only 1
CCAM_LOCUS31029	Cc006746.t1	VFQ89253.1	0.445657	0.000124317	C2 calcium/lipid-binding plant phosphoribosyltransferase family protein
CCAM_LOCUS31037	Cc006754.t1	VFQ89261.1	0.445143	0.000126844	calmodulin like 42
CCAM_LOCUS2412	Cc019668.t1	VFQ60636.1	0.444972	0.000127701	uncharacterized protein AT5G26620
CCAM_LOCUS10904	Cc045870.t1	VFQ69128.1	0.444933	0.000127896	1-aminocyclopropane-1-carboxylate synthase 4
CCAM_LOCUS34072	Cc008448.t1	VFQ92296.1	0.444711	0.000129008	pleiotropic drug resistance 12
CCAM_LOCUS40796	Cc013967.t1	VFQ99020.1	0.444594	0.000129604	indole-3-acetic acid inducible 9
CCAM_LOCUS4089	Cc044006.t1	VFQ62313.1	0.444344	0.000130873	AGAMOUS-like 104
CCAM_LOCUS31346	Cc007066.t1	VFQ89570.1	0.4443	0.000131099	methylesterase PCR A
CCAM_LOCUS30613	Cc006476.t1	VFQ88837.1	0.444154	0.000131852	Bifunctional inhibitor/lipid-transfer protein/seed storage 2S albumin superfamily protein
CCAM_LOCUS1690	Cc018514.t1	VFQ59914.1	0.444117	0.000132041	SBP (S-ribonuclease binding protein) family protein
CCAM_LOCUS35302	Cc009262.t1	VFQ93526.1	0.444117	0.000132041	YELLOW STRIPE like 3
CCAM_LOCUS3162	Cc020414.t1	VFQ61386.1	0.444007	0.000132609	Eukaryotic aspartyl protease family protein
CCAM_LOCUS12826	Cc028259.t1	VFQ71050.1	0.444007	0.000132609	TRICHOME BIREFRINGENCE-LIKE 7
CCAM_LOCUS53	Cc000057.t1	VFQ58277.1	0.443999	0.000132653	Protein kinase superfamily protein
CCAM_LOCUS41493	Cc034324.t1	VFQ99717.1	0.443894	0.000133193	serine acetyltransferase 1;1
CCAM_LOCUS41274	Cc014418.t1	VFQ99498.1	0.443677	0.000134327	Glycosyl hydrolase family 85
CCAM_LOCUS9319	Cc024878.t1	VFQ67543.1	0.44353	0.000135098	Plant invertase/pectin methylesterase inhibitor superfamily
CCAM_LOCUS31895	Cc038565.t1	VFQ90119.1	0.443201	0.000136846	WUSCHEL related homeobox 4
CCAM_LOCUS38829	Cc012653.t1	VFQ97053.1	0.442979	0.000138028	gibberellin 2-oxidase
CCAM_LOCUS8790	Cc045492.t1	VFQ67014.1	0.442797	0.00013901	Survival protein SurE-like phosphatase/nucleotidase
CCAM_LOCUS1499	Cc018316.t1	VFQ59723.1	0.442233	0.000142093	ROP-interactive CRIB motif-containing protein 7
CCAM_LOCUS2877	Cc020138.t1	VFQ61101.1	0.442011	0.000143324	Integrase-type DNA-binding superfamily protein
CCAM_LOCUS38872	Cc012696.t1	VFQ97096.1	0.441624	0.000145488	transcription initiation factor TFIID subunit, putative (DUF688)
CCAM_LOCUS30297	Cc006320.t1	VFQ88521.1	0.441523	0.000146058	IQ-domain 9
CCAM_LOCUS17239	Cc047518.t1	VFQ75463.1	0.441354	0.000147016	S-adenosyl-L-methionine-dependent methyltransferases superfamily protein
CCAM_LOCUS41900	Cc014649.t1	VFR00125.1	0.441347	0.000147058	Remorin family protein
CCAM_LOCUS11903	Cc046148.t1	VFQ70127.1	0.441111	0.000148408	Transmembrane amino acid transporter family protein
CCAM_LOCUS37868	Cc011872.t1	VFQ96092.1	0.441076	0.000148607
CCAM_LOCUS33174	Cc008128.t1	VFQ91398.1	0.440598	0.000151383
CCAM_LOCUS43786	Cc034872.t1	VFR02011.1	0.440085	0.000154412	carboxyl terminus of HSC70-interacting protein
CCAM_LOCUS21169	Cc033348.t1	VFQ79393.1	0.440052	0.000154606	tRNA-methyltransferase non-catalytic subunit trm6MTase subunit
CCAM_LOCUS41889	Cc014638.t1	VFR00114.1	0.440048	0.00015463	MAP kinase kinase 5
CCAM_LOCUS13606	Cc028806.t1	VFQ71830.1	0.439938	0.000155287	LOW protein: UPF0503-like protein, putative (DUF740)
CCAM_LOCUS34937	Cc008998.t1	VFQ93161.1	0.439865	0.000155727	spermidine synthase
CCAM_LOCUS495	Cc000508.t1	VFQ58719.1	0.439498	0.000157941	WRKY DNA-binding protein 2
CCAM_LOCUS9467	Cc025029.t1	VFQ67691.1	0.439315	0.00015906
CCAM_LOCUS23379	Cc002750.t1	VFQ81603.1	0.439241	0.000159509	calcium/calcium/calmodulin-dependent Serine/Threonine-kinase
CCAM_LOCUS1488	Cc018305.t1	VFQ59712.1	0.438802	0.00016223	LIGHT-DEPENDENT SHORT HYPOCOTYLS-like protein (DUF640)
CCAM_LOCUS42568	Cc015265.t1	VFR00793.1	0.438402	0.000164736	serine-rich protein-like protein
CCAM_LOCUS8595	Cc045292.t1	VFQ66819.1	0.438398	0.000164761	Clp ATPase
CCAM_LOCUS103	Cc000107.t1	VFQ58327.1	0.438252	0.00016569	Leucine-rich receptor-like protein kinase family protein
CCAM_LOCUS19196	Cc001264.t1	VFQ77420.1	0.437958	0.000167564
CCAM_LOCUS8689	Cc045387.t1	VFQ66913.1	0.437922	0.000167799	Peroxidase superfamily protein
CCAM_LOCUS33765	Cc019252.t1	VFQ91989.1	0.437866	0.000168156	B12D protein
CCAM_LOCUS15324	Cc029642.t1	VFQ73548.1	0.437828	0.000168404
CCAM_LOCUS5702	Cc022405.t1	VFQ63926.1	0.43754	0.000170271
CCAM_LOCUS4949	Cc021676.t1	VFQ63173.1	0.437408	0.000171129
CCAM_LOCUS7656	Cc023908.t1	VFQ65880.1	0.437408	0.000171129	Senescence/dehydration-associated protein-like protein
CCAM_LOCUS24994	Cc003431.t1	VFQ83218.1	0.437408	0.000171129	Homeobox-leucine zipper family protein / lipid-binding START domain-containing protein
CCAM_LOCUS13557	Cc028755.t1	VFQ71781.1	0.437335	0.000171609	alanine:glyoxylate aminotransferase 3
CCAM_LOCUS28543	Cc005614.t1	VFQ86767.1	0.437302	0.00017183	uncharacterized protein AT2G14095
CCAM_LOCUS21035	Cc033214.t1	VFQ79259.1	0.437189	0.000172574	UDP-D-glucuronate 4-epimerase 6
CCAM_LOCUS9970	Cc045812.t1	VFQ68194.1	0.437079	0.000173301	structural maintenance of chromosomes flexible hinge domain protein
CCAM_LOCUS11494	Cc026437.t1	VFQ69718.1	0.437005	0.000173787	basic helix-loop-helix (bHLH) DNA-binding superfamily protein
CCAM_LOCUS42157	Cc014883.t1	VFR00382.1	0.436932	0.000174275	UDP-glucosyl transferase 76E12
CCAM_LOCUS9980	Cc045822.t1	VFQ68204.1	0.436895	0.000174519	LIGHT-DEPENDENT SHORT HYPOCOTYLS-like protein (DUF640)
CCAM_LOCUS1853	Cc019500.t1	VFQ60077.1	0.436675	0.00017599	ADP/ATP carrier 2
CCAM_LOCUS34688	Cc008869.t1	VFQ92912.1	0.436492	0.000177226	Regulator of Vps4 activity in the MVB pathway protein
CCAM_LOCUS12533	Cc027980.t1	VFQ70757.1	0.435832	0.000181738	Haloacid dehalogenase-like hydrolase (HAD) superfamily protein
CCAM_LOCUS13777	Cc028977.t1	VFQ72001.1	0.434644	0.000190133	Plant invertase/pectin methylesterase inhibitor superfamily protein
CCAM_LOCUS16421	Cc030452.t1	VFQ74645.1	0.434455	0.000191499	TARGET OF MONOPTEROS 6
CCAM_LOCUS11883	Cc046128.t1	VFQ70107.1	0.434287	0.000192719	basic helix-loop-helix 32
CCAM_LOCUS18330	Cc000921.t1	VFQ76554.1	0.434073	0.000194293	Seven transmembrane MLO family protein
CCAM_LOCUS42237	Cc014964.t1	VFR00462.1	0.433985	0.000194939
CCAM_LOCUS3901	Cc021144.t1	VFQ62125.1	0.433449	0.000198927	uncharacterized protein AT3G13130
CCAM_LOCUS25173	Cc003617.t1	VFQ83397.1	0.433419	0.000199158	indole-3-acetic acid inducible 29
CCAM_LOCUS33058	Cc038961.t1	VFQ91282.1	0.43327	0.00020028	AT-hook motif nuclear-localized protein 1
CCAM_LOCUS6891	Cc044591.t1	VFQ65115.1	0.433199	0.000200821	tapetum determinant protein
CCAM_LOCUS5014	Cc021741.t1	VFQ63238.1	0.433009	0.00020226	thioredoxin H-type 5
CCAM_LOCUS37848	Cc011851.t1	VFQ96072.1	0.432936	0.00020282
CCAM_LOCUS42420	Cc015131.t1	VFR00645.1	0.4329	0.000203101	pathogenic type III effector avirulence factor Avr AvrRpt-cleavage: cleavage site protein
CCAM_LOCUS11091	Cc046058.t1	VFQ69315.1	0.43279	0.000203945	Glutaredoxin family protein
CCAM_LOCUS38866	Cc012690.t1	VFQ97090.1	0.430883	0.000219099
CCAM_LOCUS28680	Cc005751.t1	VFQ86904.1	0.430883	0.000219099
CCAM_LOCUS43945	Cc016299.t1	VFR02170.1	0.430631	0.000221179
CCAM_LOCUS32773	Cc007872.t1	VFQ90997.1	0.430443	0.000222739	phenyl alanine ammonia-lyase 3
CCAM_LOCUS4940	Cc021667.t1	VFQ63164.1	0.430077	0.000225815	FAR1-related sequence 9
CCAM_LOCUS25370	Cc003820.t1	VFQ83594.1	0.430037	0.000226151	Gag-Pol-related retrotransposon family protein
CCAM_LOCUS16804	Cc030824.t1	VFQ75028.1	0.429527	0.000230503	S-adenosylmethionine synthetase 2
CCAM_LOCUS8186	Cc044874.t1	VFQ66410.1	0.429527	0.000230503	poltergeist like 1
CCAM_LOCUS27644	Cc005051.t1	VFQ85868.1	0.429438	0.000231272	late embryogenesis abundant protein, putative / LEA protein
CCAM_LOCUS17888	Cc031212.t1	VFQ76112.1	0.429417	0.000231451	GDSL-like Lipase/Acylhydrolase superfamily protein
CCAM_LOCUS41755	Cc034590.t1	VFQ99979.1	0.429234	0.000233039	hydroxyproline-rich glycoprotein family protein
CCAM_LOCUS1660	Cc018482.t1	VFQ59884.1	0.42883	0.000236568	Pectin lyase-like superfamily protein
CCAM_LOCUS22357	Cc002596.t1	VFQ80581.1	0.427841	0.00024544	Glucose-methanol-choline (GMC) oxidoreductase family protein
CCAM_LOCUS2941	Cc020189.t1	VFQ61165.1	0.427804	0.000245774	thalianol synthase 1
CCAM_LOCUS17649	Cc000839.t1	VFQ75873.1	0.427509	0.000248475	uncharacterized protein AT1G47265
CCAM_LOCUS21265	Cc033440.t1	VFQ79489.1	0.427473	0.000248813	Plant invertase/pectin methylesterase inhibitor superfamily protein
CCAM_LOCUS2176	Cc041909.t1	VFQ60400.1	0.427467	0.00024887
CCAM_LOCUS43834	Cc034922.t1	VFR02059.1	0.427181	0.000251522	AGC (cAMP-dependent, cGMP-dependent and protein kinase C) kinase family protein
CCAM_LOCUS11234	Cc026192.t1	VFQ69458.1	0.426997	0.000253236	Long-chain fatty alcohol dehydrogenase family protein
CCAM_LOCUS36649	Cc011247.t1	VFQ94873.1	0.426617	0.000256827	uncharacterized protein AT3G45730
CCAM_LOCUS40333	Cc013543.t1	VFQ98557.1	0.426338	0.000259495	Survival protein SurE-like phosphatase/nucleotidase
CCAM_LOCUS1418	Cc018235.t1	VFQ59642.1	0.426301	0.000259847	zinc finger (C3HC4-type RING finger) family protein
CCAM_LOCUS17279	Cc047559.t1	VFQ75503.1	0.426191	0.000260905	armadillo repeat only 4
CCAM_LOCUS2454	Cc019711.t1	VFQ60678.1	0.426191	0.000260905	RNA-binding (RRM/RBD/RNP motifs) family protein
CCAM_LOCUS28048	Cc005272.t1	VFQ86272.1	0.425788	0.000264819	plasmodesmata-located protein 2
CCAM_LOCUS43634	Cc034716.t1	VFR01859.1	0.424905	0.000273571	early nodulin-like protein
CCAM_LOCUS14090	Cc009834.t1	VFQ72314.1	0.424875	0.000273876	farnesylated protein 6
CCAM_LOCUS2129	Cc041859.t1	VFQ60353.1	0.424645	0.000276204	37S ribosomal protein S27
CCAM_LOCUS33153	Cc008106.t1	VFQ91377.1	0.424578	0.000276885	Glycosyl hydrolase family protein
CCAM_LOCUS23626	Cc003002.t1	VFQ81850.1	0.424564	0.000277033	Class I glutamine amidotransferase-like superfamily protein
CCAM_LOCUS45429	Cc017740.t1	VFR03654.1	0.424545	0.000277219
CCAM_LOCUS25991	Cc004143.t1	VFQ84215.1	0.424468	0.000278007	uridine 5'-monophosphate synthase / UMP synthase (PYRE-F) (UMPS)
CCAM_LOCUS9690	Cc045528.t1	VFQ67914.1	0.424355	0.000279162	Glycosyl hydrolase superfamily protein
CCAM_LOCUS26510	Cc004406.t1	VFQ84734.1	0.424321	0.000279509	mechanosensitive channel of small conductance-like 10
CCAM_LOCUS38247	Cc012148.t1	VFQ96471.1	0.424065	0.000282155	Protein kinase superfamily protein
CCAM_LOCUS37448	Cc011580.t1	VFQ95672.1	0.423992	0.000282915	GATA type zinc finger transcription factor family protein
CCAM_LOCUS34976	Cc009037.t1	VFQ93200.1	0.423772	0.000285207	tryptophan aminotransferase related 1
CCAM_LOCUS14133	Cc009878.t1	VFQ72357.1	0.423652	0.000286464	expansin A1
CCAM_LOCUS28963	Cc018591.t1	VFQ87187.1	0.423475	0.000288324	Bifunctional inhibitor/lipid-transfer protein/seed storage 2S albumin superfamily protein
CCAM_LOCUS10946	Cc045912.t1	VFQ69170.1	0.423332	0.000289842	Galactosyl transferase GMA12/MNN10 family protein
CCAM_LOCUS41051	Cc014212.t1	VFQ99275.1	0.423222	0.000291012	sucrose-proton symporter 7
CCAM_LOCUS13218	Cc028419.t1	VFQ71442.1	0.422928	0.000294152	bZIP transcription factor family protein
CCAM_LOCUS35826	Cc010618.t1	VFQ94050.1	0.422928	0.000294152	early nodulin-like protein 18
CCAM_LOCUS32384	Cc007626.t1	VFQ90608.1	0.422562	0.00029812	laccase 13
CCAM_LOCUS43911	Cc016264.t1	VFR02136.1	0.422379	0.000300123	cellulose-synthase like D2
CCAM_LOCUS3957	Cc021202.t1	VFQ62181.1	0.42223	0.000301757	Peroxidase superfamily protein
CCAM_LOCUS21034	Cc033213.t1	VFQ79258.1	0.421778	0.000306775	magnesium transporter NIPA (DUF803)
CCAM_LOCUS26844	Cc036602.t1	VFQ85068.1	0.421578	0.000309016	matrix metalloproteinase
CCAM_LOCUS15982	Cc030295.t1	VFQ74206.1	0.421326	0.000311867	binding protein
CCAM_LOCUS3422	Cc020668.t1	VFQ61646.1	0.421324	0.00031189	WRKY DNA-binding protein 70
CCAM_LOCUS22898	Cc010215.t1	VFQ81122.1	0.420973	0.000315887	WEB family protein (DUF827)
CCAM_LOCUS35591	Cc009471.t1	VFQ93815.1	0.420839	0.000317436	HXXXD-type acyl-transferase family protein
CCAM_LOCUS23840	Cc035254.t1	VFQ82064.1	0.420472	0.000321691
CCAM_LOCUS29327	Cc005779.t1	VFQ87551.1	0.42044	0.000322063	LETM1-like protein
CCAM_LOCUS32711	Cc007807.t1	VFQ90935.1	0.419666	0.000331235	Transmembrane amino acid transporter family protein
CCAM_LOCUS1847	Cc019494.t1	VFQ60071.1	0.419446	0.000333876	LOB domain-containing protein 4
CCAM_LOCUS4133	Cc044050.t1	VFQ62357.1	0.418439	0.00034625	P-loop containing nucleoside triphosphate hydrolases superfamily protein
CCAM_LOCUS22177	Cc002410.t1	VFQ80401.1	0.418383	0.000346954	delta 1-pyrroline-5-carboxylate synthase 2
CCAM_LOCUS40013	Cc013268.t1	VFQ98237.1	0.418108	0.000350406	josephin protein-like protein
CCAM_LOCUS33054	Cc038957.t1	VFQ91278.1	0.418053	0.000351105	uncharacterized protein AT5G23903
CCAM_LOCUS9003	Cc024578.t1	VFQ67227.1	0.417987	0.000351942	C2H2 and C2HC zinc fingers superfamily protein
CCAM_LOCUS18700	Cc031740.t1	VFQ76924.1	0.417906	0.000352965	Pectinacetylesterase family protein
CCAM_LOCUS3497	Cc020728.t1	VFQ61721.1	0.41776	0.000354833	lipoxygenase 2
CCAM_LOCUS38276	Cc012177.t1	VFQ96500.1	0.417506	0.000358086	FAD/NAD(P)-binding oxidoreductase family protein
CCAM_LOCUS42265	Cc014992.t1	VFR00490.1	0.417466	0.000358597	formin homology 1
CCAM_LOCUS11235	Cc026193.t1	VFQ69459.1	0.416477	0.000371571
CCAM_LOCUS44179	Cc016532.t1	VFR02404.1	0.416367	0.000373038	uncharacterized protein AT3G25012, partial
CCAM_LOCUS12063	Cc046311.t1	VFQ70287.1	0.416074	0.00037697	1-aminocyclopropane-1-carboxylate synthase 4
CCAM_LOCUS10394	Cc025624.t1	VFQ68618.1	0.41589	0.00037946	RNI-like superfamily protein
CCAM_LOCUS26639	Cc004535.t1	VFQ84863.1	0.415377	0.000386488	Pectinacetylesterase family protein
CCAM_LOCUS29061	Cc018689.t1	VFQ87285.1	0.415377	0.000386488	PPPDE putative thiol peptidase family protein
CCAM_LOCUS3439	Cc040888.t1	VFQ61663.1	0.415197	0.000388984
CCAM_LOCUS18098	Cc031414.t1	VFQ76322.1	0.414974	0.000392093	zinc finger/BTB domain protein, putative (DUF1644)
CCAM_LOCUS8980	Cc024554.t1	VFQ67204.1	0.413764	0.000409357	Glycosyl hydrolase family protein
CCAM_LOCUS26606	Cc004502.t1	VFQ84830.1	0.413361	0.000415264	RNA-binding (RRM/RBD/RNP motifs) family protein
CCAM_LOCUS41763	Cc034598.t1	VFQ99987.1	0.413324	0.000415805	uncharacterized protein AT2G22795
CCAM_LOCUS1453	Cc018270.t1	VFQ59677.1	0.413251	0.000416889	NIMA-related kinase 4
CCAM_LOCUS18756	Cc031793.t1	VFQ76980.1	0.413031	0.000420155	Peroxidase superfamily protein
CCAM_LOCUS11934	Cc046179.t1	VFQ70158.1	0.412181	0.000432991	Heavy metal transport/detoxification superfamily protein
CCAM_LOCUS6482	Cc023169.t1	VFQ64706.1	0.412114	0.000434018	auxin canalization protein (DUF828)
CCAM_LOCUS1416	Cc018233.t1	VFQ59640.1	0.411788	0.000439058	Thioredoxin superfamily protein
CCAM_LOCUS25897	Cc004047.t1	VFQ84121.1	0.411784	0.00043911	pentatricopeptide (PPR) repeat-containing protein
CCAM_LOCUS3933	Cc021178.t1	VFQ62157.1	0.411308	0.000446561	ERD (early-responsive to dehydration stress) family protein
CCAM_LOCUS22270	Cc002506.t1	VFQ80494.1	0.411088	0.000450039	methyl esterase 17
CCAM_LOCUS4181	Cc044098.t1	VFQ62405.1	0.411014	0.000451203	oxidoreductases, acting on NADH or NADPH
CCAM_LOCUS18278	Cc031588.t1	VFQ76502.1	0.411005	0.000451357
CCAM_LOCUS25201	Cc003646.t1	VFQ83425.1	0.410941	0.000452371	glucuronidase 3
CCAM_LOCUS3570	Cc020803.t1	VFQ61794.1	0.410721	0.00045589	STRUBBELIG-receptor family 3
CCAM_LOCUS9831	Cc045670.t1	VFQ68055.1	0.410567	0.00045837	Serinc-domain containing serine and sphingolipid biosynthesis protein
CCAM_LOCUS29619	Cc037667.t1	VFQ87843.1	0.410171	0.000464797	WUSCHEL related homeobox 4
CCAM_LOCUS41156	Cc014300.t1	VFQ99380.1	0.410171	0.000464797	Ankyrin repeat family protein
CCAM_LOCUS11025	Cc045991.t1	VFQ69249.1	0.409878	0.000469612	extra-large GTP-binding protein 2
CCAM_LOCUS24764	Cc035801.t1	VFQ82988.1	0.409475	0.000476306	Subtilase family protein
CCAM_LOCUS8362	Cc045054.t1	VFQ66586.1	0.409365	0.000478147	zinc finger matrin-type protein
CCAM_LOCUS11983	Cc046228.t1	VFQ70207.1	0.408992	0.000484429	P-loop containing nucleoside triphosphate hydrolases superfamily protein
CCAM_LOCUS31249	Cc006968.t1	VFQ89473.1	0.408448	0.000493742	TRICHOME BIREFRINGENCE-LIKE 37
CCAM_LOCUS39006	Cc012746.t1	VFQ97230.1	0.408431	0.000494048	cytochrome P450, family 735, subfamily A, polypeptide 2
CCAM_LOCUS25905	Cc004055.t1	VFQ84129.1	0.408415	0.00049431	Ribosomal protein L34e superfamily protein
CCAM_LOCUS2804	Cc020061.t1	VFQ61028.1	0.408342	0.00049558	tapetum determinant protein
CCAM_LOCUS30350	Cc006374.t1	VFQ88574.1	0.406872	0.000521653	Pyridoxal phosphate (PLP)-dependent transferases superfamily protein
CCAM_LOCUS40092	Cc013328.t1	VFQ98316.1	0.406725	0.000524321	Galactosyltransferase family protein
CCAM_LOCUS24159	Cc003203.t1	VFQ82383.1	0.406245	0.000533141	HSP20-like chaperones superfamily protein
CCAM_LOCUS13676	Cc028877.t1	VFQ71900.1	0.406029	0.000537165	villin-like 1
CCAM_LOCUS42928	Cc015624.t1	VFR01153.1	0.405222	0.000552394	UDP-D-glucuronate 4-epimerase 6
CCAM_LOCUS20528	Cc032902.t1	VFQ78752.1	0.404559	0.00056522	uncharacterized protein AT5G06043
CCAM_LOCUS25555	Cc036030.t1	VFQ83779.1	0.404453	0.000567297	FORKED 1
CCAM_LOCUS11772	Cc027546.t1	VFQ69996.1	0.404159	0.00057307	cationic amino acid transporter 9
CCAM_LOCUS4049	Cc043965.t1	VFQ62273.1	0.403976	0.000576705	Phosphoglycerate mutase family protein
CCAM_LOCUS6594	Cc023283.t1	VFQ64818.1	0.403866	0.000578896	zinc finger protein
CCAM_LOCUS23422	Cc002793.t1	VFQ81646.1	0.403353	0.000589222	Dof-type zinc finger DNA-binding family protein
CCAM_LOCUS12272	Cc027728.t1	VFQ70496.1	0.40306	0.000595197	hypothetical protein (DUF581)
CCAM_LOCUS38225	Cc040112.t1	VFQ96449.1	0.403027	0.000595861	PEBP (phosphatidylethanolamine-binding protein) family protein
CCAM_LOCUS18619	Cc031658.t1	VFQ76843.1	0.402143	0.000614227	EXS (ERD1/XPR1/SYG1) family protein
CCAM_LOCUS7447	Cc023708.t1	VFQ65671.1	0.40207	0.000615773	BRI1 kinase inhibitor 1
CCAM_LOCUS19965	Cc001588.t1	VFQ78189.1	0.401923	0.000618876	membrane-associated kinase regulator
CCAM_LOCUS10528	Cc025753.t1	VFQ68752.1	0.401887	0.000619652
CCAM_LOCUS10427	Cc025657.t1	VFQ68651.1	0.401593	0.000625909	P-loop nucleoside triphosphate hydrolases superfamily protein with CH (Calponin Homology) domain-containing protein
CCAM_LOCUS23996	Cc035407.t1	VFQ82220.1	0.401539	0.000627072	FANTASTIC four-like protein (DUF3049)
CCAM_LOCUS39506	Cc027140.t1	VFQ97730.1	0.401538	0.000627087	Pectin lyase-like superfamily protein
CCAM_LOCUS16961	Cc030978.t1	VFQ75185.1	0.40108	0.000636994	indole-3-acetic acid inducible 9
CCAM_LOCUS11133	Cc046100.t1	VFQ69357.1	0.400493	0.00064988	kinase with tetratricopeptide repeat domain-containing protein
CCAM_LOCUS22305	Cc002542.t1	VFQ80529.1	0.400289	0.000654433	Oleosin family protein
CCAM_LOCUS13217	Cc028418.t1	VFQ71441.1	0.400273	0.000654776
CCAM_LOCUS40898	Cc014070.t1	VFQ99122.1	0.39899	0.000683991	myb domain protein 77
CCAM_LOCUS40877	Cc014048.t1	VFQ99101.1	0.398858	0.000687065	heat shock transcription factor B4
CCAM_LOCUS34257	Cc008534.t1	VFQ92481.1	0.398844	0.000687405	Pectin lyase-like superfamily protein
CCAM_LOCUS6729	Cc044425.t1	VFQ64953.1	0.398661	0.000691693	transcription elongation factor
CCAM_LOCUS5011	Cc021738.t1	VFQ63235.1	0.398661	0.000691693	purple acid phosphatase 6
CCAM_LOCUS42121	Cc014867.t1	VFR00346.1	0.397891	0.000709972	sulfate transporter 1;3
CCAM_LOCUS2420	Cc019677.t1	VFQ60644.1	0.397414	0.000721506	Pectinacetylesterase family protein
CCAM_LOCUS16739	Cc030758.t1	VFQ74963.1	0.396718	0.00073867	soluble N-ethylmaleimide-sensitive factor adaptor protein 33
CCAM_LOCUS10324	Cc025553.t1	VFQ68548.1	0.396534	0.000743248	galacturonosyltransferase 13
CCAM_LOCUS2444	Cc019701.t1	VFQ60668.1	0.396241	0.000750626	methionine S-methyltransferase
CCAM_LOCUS38310	Cc012211.t1	VFQ96534.1	0.395801	0.000761818	UDP-D-apiose/UDP-D-xylose synthase 1
CCAM_LOCUS39700	Cc027337.t1	VFQ97924.1	0.395508	0.000769364	Protein kinase superfamily protein
CCAM_LOCUS17070	Cc047347.t1	VFQ75294.1	0.395282	0.000775233	mitogen-activated protein kinase kinase kinase 19
CCAM_LOCUS18480	Cc001077.t1	VFQ76704.1	0.395123	0.000779373	C2H2-type zinc finger family protein
CCAM_LOCUS25914	Cc004064.t1	VFQ84138.1	0.395105	0.000779849
CCAM_LOCUS29520	Cc005977.t1	VFQ87744.1	0.393592	0.000820343
CCAM_LOCUS2036	Cc041766.t1	VFQ60260.1	0.392832	0.000841412	Glycosyl hydrolase superfamily protein
CCAM_LOCUS37757	Cc011758.t1	VFQ95981.1	0.392172	0.000860092	TRAM, LAG1 and CLN8 (TLC) lipid-sensing domain containing protein
CCAM_LOCUS34324	Cc008604.t1	VFQ92548.1	0.392062	0.000863242	O-Glycosyl hydrolases family 17 protein
CCAM_LOCUS13901	Cc009643.t1	VFQ72125.1	0.392009	0.000864759	uncharacterized protein AT1G78922
CCAM_LOCUS29706	Cc037746.t1	VFQ87930.1	0.391938	0.000866817	Bifunctional inhibitor/lipid-transfer protein/seed storage 2S albumin superfamily protein
CCAM_LOCUS16823	Cc030843.t1	VFQ75047.1	0.391695	0.000873816	PLATZ transcription factor family protein
CCAM_LOCUS3921	Cc021164.t1	VFQ62145.1	0.391387	0.000882792
CCAM_LOCUS572	Cc041339.t1	VFQ58796.1	0.391332	0.000884403
CCAM_LOCUS5296	Cc022018.t1	VFQ63520.1	0.390669	0.000904052	cellulose synthase A9
CCAM_LOCUS42285	Cc015012.t1	VFR00510.1	0.390574	0.0009069	O-Glycosyl hydrolases family 17 protein
CCAM_LOCUS17017	Cc031035.t1	VFQ75241.1	0.389863	0.00092847	DNA double-strand break repair RAD50 ATPase
CCAM_LOCUS2983	Cc020234.t1	VFQ61207.1	0.389483	0.000940161	beta-1,3-glucanase
CCAM_LOCUS23267	Cc002635.t1	VFQ81491.1	0.389423	0.000942039	Homeobox-leucine zipper family protein / lipid-binding START domain-containing protein
CCAM_LOCUS29522	Cc005980.t1	VFQ87746.1	0.389203	0.000948891	spermidine synthase
CCAM_LOCUS3064	Cc020320.t1	VFQ61288.1	0.388665	0.000965845	heptahelical transmembrane protein2
CCAM_LOCUS17300	Cc047581.t1	VFQ75524.1	0.388103	0.000983831	uncharacterized protein AT3G51500
CCAM_LOCUS462	Cc000475.t1	VFQ58686.1	0.387553	0.00100173
CCAM_LOCUS23711	Cc035129.t1	VFQ81935.1	0.387061	0.001018
CCAM_LOCUS4649	Cc021392.t1	VFQ62873.1	0.386966	0.00102115	structural maintenance of chromosomes flexible hinge domain protein
CCAM_LOCUS16597	Cc030621.t1	VFQ74821.1	0.385537	0.00106993	Son of sevenless protein
CCAM_LOCUS45088	Cc017406.t1	VFR03313.1	0.384987	0.00108924	expansin A4
CCAM_LOCUS17624	Cc000814.t1	VFQ75848.1	0.38412	0.00112031
CCAM_LOCUS23542	Cc002917.t1	VFQ81766.1	0.383974	0.00112565	uncharacterized protein AT4G24275
CCAM_LOCUS1648	Cc018469.t1	VFQ59872.1	0.383081	0.00115865	Haloacid dehalogenase-like hydrolase (HAD) superfamily protein
CCAM_LOCUS36749	Cc011349.t1	VFQ94973.1	0.383044	0.00116003	plant glycogenin-like starch initiation protein 1
CCAM_LOCUS23699	Cc035117.t1	VFQ81923.1	0.382787	0.00116968	Pseudouridine synthase/archaeosine transglycosylase-like family protein
CCAM_LOCUS38774	Cc012598.t1	VFQ96998.1	0.382457	0.0011822	glutamate dehydrogenase 2
CCAM_LOCUS29371	Cc005827.t1	VFQ87595.1	0.382128	0.00119484	UDP-galactose transporter 2
CCAM_LOCUS40356	Cc013566.t1	VFQ98580.1	0.38192	0.00120286	Developmental regulator, ULTRAPETALA
CCAM_LOCUS20337	Cc032720.t1	VFQ78561.1	0.381761	0.00120903	P-loop nucleoside triphosphate hydrolases superfamily protein with CH (Calponin Homology) domain-containing protein
CCAM_LOCUS40149	Cc013390.t1	VFQ98373.1	0.381688	0.00121188	SBP (S-ribonuclease binding protein) family protein
CCAM_LOCUS28725	Cc042946.t1	VFQ86949.1	0.380881	0.00124369
CCAM_LOCUS13002	Cc046578.t1	VFQ71226.1	0.380625	0.00125397	FAD-dependent oxidoreductase family protein
CCAM_LOCUS35351	Cc009312.t1	VFQ93575.1	0.380486	0.00125955	transcription factor bHLH131-like protein
CCAM_LOCUS1415	Cc018232.t1	VFQ59639.1	0.380343	0.00126534	Phototropic-responsive NPH3 family protein
CCAM_LOCUS30260	Cc006282.t1	VFQ88484.1	0.380078	0.00127612	calcium/calcium/calmodulin-dependent Serine/Threonine-kinase
CCAM_LOCUS28533	Cc005604.t1	VFQ86757.1	0.378975	0.00132191	UDP-glucosyl transferase 85A2
CCAM_LOCUS36074	Cc010790.t1	VFQ94298.1	0.37837	0.00134766	senescence-associated gene 12
CCAM_LOCUS4120	Cc044037.t1	VFQ62344.1	0.37761	0.00138062	cytochrome P450, family 707, subfamily A, polypeptide 4
CCAM_LOCUS2293	Cc042028.t1	VFQ60517.1	0.377289	0.00139477	nudix hydrolase homolog 2
CCAM_LOCUS3744	Cc020982.t1	VFQ61968.1	0.376802	0.00141644	Heavy metal transport/detoxification superfamily protein
CCAM_LOCUS21673	Cc033608.t1	VFQ79897.1	0.376514	0.00142942	kinase with tetratricopeptide repeat domain-containing protein
CCAM_LOCUS16572	Cc030597.t1	VFQ74796.1	0.376226	0.00144254	atypical CYS HIS rich thioredoxin 4
CCAM_LOCUS22700	Cc035013.t1	VFQ80924.1	0.375676	0.00146782	Dynein light chain type 1 family protein
CCAM_LOCUS240	Cc000250.t1	VFQ58464.1	0.37523	0.0014886	Haloacid dehalogenase-like hydrolase (HAD) superfamily protein
CCAM_LOCUS22468	Cc034040.t1	VFQ80692.1	0.374878	0.00150522	Eukaryotic aspartyl protease family protein
CCAM_LOCUS9142	Cc024709.t1	VFQ67366.1	0.374796	0.0015091	Leucine-rich repeat (LRR) family protein
CCAM_LOCUS20343	Cc032726.t1	VFQ78567.1	0.373706	0.00156171	Plant invertase/pectin methylesterase inhibitor superfamily
CCAM_LOCUS33242	Cc008198.t1	VFQ91466.1	0.372743	0.00160953	MATE efflux family protein
CCAM_LOCUS41921	Cc014670.t1	VFR00146.1	0.372739	0.00160972	Nucleic acid-binding, OB-fold-like protein
CCAM_LOCUS24551	Cc035594.t1	VFQ82775.1	0.37256	0.00161878	UDP-D-apiose/UDP-D-xylose synthase 1
CCAM_LOCUS17621	Cc000810.t1	VFQ75845.1	0.372193	0.00163743
CCAM_LOCUS12999	Cc046575.t1	VFQ71223.1	0.37201	0.00164683	LOW protein: UPF0503-like protein, putative (DUF740)
CCAM_LOCUS28661	Cc005732.t1	VFQ86885.1	0.371879	0.00165357	P-loop containing nucleoside triphosphate hydrolases superfamily protein
CCAM_LOCUS5712	Cc022415.t1	VFQ63936.1	0.371607	0.00166767	Leucine-rich repeat (LRR) family protein
CCAM_LOCUS21278	Cc033452.t1	VFQ79502.1	0.371423	0.00167722	ovate family protein 1
CCAM_LOCUS35260	Cc009218.t1	VFQ93484.1	0.370158	0.00174452	Peroxidase superfamily protein
CCAM_LOCUS5430	Cc022152.t1	VFQ63654.1	0.369897	0.00175869	uncharacterized protein AT4G27810
CCAM_LOCUS29218	Cc018849.t1	VFQ87442.1	0.36937	0.00178762	MIZU-KUSSEI-like protein (Protein of unknown function, DUF617)
CCAM_LOCUS8127	Cc024376.t1	VFQ66351.1	0.369114	0.00180186	NAD(P)-binding Rossmann-fold superfamily protein
CCAM_LOCUS28096	Cc005321.t1	VFQ86320.1	0.368784	0.00182033	O-Glycosyl hydrolases family 17 protein
CCAM_LOCUS5618	Cc022322.t1	VFQ63842.1	0.368747	0.0018224	actin protein 2/3 complex subunit-like protein
CCAM_LOCUS27816	Cc037084.t1	VFQ86040.1	0.368454	0.00183897	serine protease, putative (Protein of unknown function, DUF538)
CCAM_LOCUS7097	Cc044804.t1	VFQ65321.1	0.368454	0.00183897	winged-helix DNA-binding transcription factor family protein
CCAM_LOCUS42410	Cc015121.t1	VFR00635.1	0.368101	0.00185911	basic helix-loop-helix (bHLH) DNA-binding superfamily protein
CCAM_LOCUS17705	Cc000897.t1	VFQ75929.1	0.367318	0.0019045	cytochrome P450, family 72, subfamily A, polypeptide 9
CCAM_LOCUS35585	Cc009465.t1	VFQ93809.1	0.367281	0.00190664	Calcium-binding EF-hand family protein
CCAM_LOCUS22109	Cc002342.t1	VFQ80333.1	0.367244	0.00190882	ABC-2 type transporter family protein
CCAM_LOCUS33201	Cc008156.t1	VFQ91425.1	0.366588	0.00194767	UPSTREAM OF FLC protein (DUF966)
CCAM_LOCUS17524	Cc000711.t1	VFQ75748.1	0.366548	0.00195006	UDP-D-glucuronate 4-epimerase 2
CCAM_LOCUS41317	Cc014461.t1	VFQ99541.1	0.365928	0.00198746	methyl esterase 17
CCAM_LOCUS19617	Cc032343.t1	VFQ77841.1	0.365851	0.00199213	transmembrane protein, putative (DUF 3339)
CCAM_LOCUS31134	Cc006853.t1	VFQ89358.1	0.365338	0.00202365	O-fucosyltransferase family protein
CCAM_LOCUS27016	Cc036765.t1	VFQ85240.1	0.365045	0.00204186	ankyrin repeat 30A-like protein (DUF662)
CCAM_LOCUS15775	Cc030089.t1	VFQ73999.1	0.365008	0.00204414	Core-2/I-branching beta-1,6-N-acetylglucosaminyltransferase family protein
CCAM_LOCUS17164	Cc047443.t1	VFQ75388.1	0.364458	0.00207872	Calcium-dependent lipid-binding (CaLB domain) family protein
CCAM_LOCUS41366	Cc014513.t1	VFQ99590.1	0.364348	0.0020857	putative glycerol-3-phosphate transporter 1
CCAM_LOCUS30526	Cc038110.t1	VFQ88750.1	0.364312	0.00208803	mitochondrion-localized small heat shock protein 23.6
CCAM_LOCUS22064	Cc002297.t1	VFQ80288.1	0.363908	0.00211382	FAD/NAD(P)-binding oxidoreductase family protein
CCAM_LOCUS40957	Cc014130.t1	VFQ99181.1	0.363901	0.00211426	BEL1-like homeodomain 11
CCAM_LOCUS20938	Cc001975.t1	VFQ79162.1	0.363225	0.00215817	Protein kinase superfamily protein
CCAM_LOCUS43713	Cc034796.t1	VFR01938.1	0.362185	0.00222726	ACT domain repeat 7
CCAM_LOCUS35181	Cc009138.t1	VFQ93405.1	0.361602	0.00226687	GRAS family transcription factor
CCAM_LOCUS34327	Cc008607.t1	VFQ92551.1	0.361489	0.00227464	Plant invertase/pectin methylesterase inhibitor superfamily
CCAM_LOCUS1465	Cc018282.t1	VFQ59689.1	0.361342	0.00228473	RNI-like superfamily protein
CCAM_LOCUS7705	Cc023955.t1	VFQ65929.1	0.361148	0.00229815	synaptobrevin-related protein 1
CCAM_LOCUS30720	Cc006584.t1	VFQ88944.1	0.360792	0.00232292	ankyrin repeat family protein
CCAM_LOCUS6014	Cc022712.t1	VFQ64238.1	0.360096	0.00237212	uncharacterized protein AT3G45645
CCAM_LOCUS24072	Cc003113.t1	VFQ82296.1	0.359513	0.00241404	Pectin lyase-like superfamily protein
CCAM_LOCUS9317	Cc024876.t1	VFQ67541.1	0.358959	0.0024544
CCAM_LOCUS656	Cc041424.t1	VFQ58880.1	0.358263	0.00250608
CCAM_LOCUS43947	Cc016301.t1	VFR02172.1	0.358006	0.00252537	poltergeist like 1
CCAM_LOCUS10379	Cc025609.t1	VFQ68603.1	0.357713	0.00254757	oxidoreductase, 2OG-Fe(II) oxygenase family protein
CCAM_LOCUS4488	Cc021231.t1	VFQ62712.1	0.357306	0.00257869	CLAVATA3/ESR-RELATED 6
CCAM_LOCUS29716	Cc037754.t1	VFQ87940.1	0.35676	0.00262093	diacylglycerol kinase 4
CCAM_LOCUS12189	Cc027647.t1	VFQ70413.1	0.35676	0.00262093	uncharacterized protein AT4G15140
CCAM_LOCUS11159	Cc026114.t1	VFQ69383.1	0.356609	0.00263271	PAS domain-containing protein tyrosine kinase family protein
CCAM_LOCUS22297	Cc002534.t1	VFQ80521.1	0.356283	0.00265832	HAD superfamily, subfamily IIIB acid phosphatase
CCAM_LOCUS41784	Cc034619.t1	VFR00009.1	0.355917	0.0026874	Galactosyl transferase GMA12/MNN10 family protein
CCAM_LOCUS33818	Cc019307.t1	VFQ92042.1	0.354985	0.00276258	Exostosin family protein
CCAM_LOCUS11171	Cc026127.t1	VFQ69395.1	0.35445	0.00280658	purple acid phosphatase 6
CCAM_LOCUS9812	Cc045651.t1	VFQ68036.1	0.354414	0.00280962	brassinosteroid-responsive RING-H2
CCAM_LOCUS40650	Cc013839.t1	VFQ98874.1	0.354088	0.0028368	tonoplast intrinsic protein 1;3
CCAM_LOCUS37349	Cc011481.t1	VFQ95573.1	0.354047	0.00284018	Tyrosine phosphatase family protein
CCAM_LOCUS21785	Cc033715.t1	VFQ80009.1	0.353204	0.00291158	senescence-related gene 3
CCAM_LOCUS25467	Cc003921.t1	VFQ83691.1	0.353167	0.00291472	Plant invertase/pectin methylesterase inhibitor superfamily
CCAM_LOCUS12224	Cc027686.t1	VFQ70448.1	0.352931	0.00293502
CCAM_LOCUS42153	Cc014879.t1	VFR00378.1	0.351958	0.00302006	RAB GTPase homolog A2B
CCAM_LOCUS6133	Cc022818.t1	VFQ64357.1	0.351069	0.00309962	Protein kinase superfamily protein
CCAM_LOCUS3434	Cc020681.t1	VFQ61658.1	0.350944	0.00311093	lipid transfer protein 3
CCAM_LOCUS12507	Cc027957.t1	VFQ70731.1	0.350519	0.00314977	glucuronidase 3
CCAM_LOCUS22701	Cc035014.t1	VFQ80925.1	0.349685	0.00322719	O-Glycosyl hydrolases family 17 protein
CCAM_LOCUS33883	Cc019374.t1	VFQ92107.1	0.349025	0.00328965	phosphatidyl inositol monophosphate 5 kinase 4
CCAM_LOCUS18741	Cc031782.t1	VFQ76965.1	0.348864	0.00330506	wall-associated receptor kinase carboxy-terminal protein
CCAM_LOCUS25751	Cc036211.t1	VFQ83975.1	0.347937	0.00339501	Ankyrin repeat family protein
CCAM_LOCUS10314	Cc025543.t1	VFQ68538.1	0.347779	0.00341057	galacturonosyltransferase 13
CCAM_LOCUS21521	Cc002121.t1	VFQ79745.1	0.346706	0.00351783	Rho GTPase activating protein with PAK-box/P21-Rho-binding domain-containing protein
CCAM_LOCUS20507	Cc032879.t1	VFQ78731.1	0.346269	0.00356232	early nodulin-like protein
CCAM_LOCUS1849	Cc019496.t1	VFQ60073.1	0.34621	0.00356839	C2H2-type zinc finger family protein
CCAM_LOCUS20652	Cc033027.t1	VFQ78876.1	0.345975	0.00359253	Aquaporin-like superfamily protein
CCAM_LOCUS472	Cc000485.t1	VFQ58696.1	0.344259	0.00377362	Nucleotide/sugar transporter family protein
CCAM_LOCUS14691	Cc047018.t1	VFQ72915.1	0.344113	0.00378946	SKU5 similar 9
CCAM_LOCUS5909	Cc022611.t1	VFQ64133.1	0.344039	0.0037974	frataxin-like protein
CCAM_LOCUS41960	Cc014711.t1	VFR00185.1	0.344039	0.0037974	kinase with adenine nucleotide alpha hydrolases-like domain-containing protein
CCAM_LOCUS25726	Cc036186.t1	VFQ83950.1	0.343646	0.00384024	Ankyrin repeat family protein
CCAM_LOCUS41219	Cc014363.t1	VFQ99443.1	0.343306	0.00387767	delta 1-pyrroline-5-carboxylate synthase 2
CCAM_LOCUS34625	Cc008806.t1	VFQ92849.1	0.34228	0.00399251
CCAM_LOCUS42869	Cc015564.t1	VFR01094.1	0.34184	0.00404273	dicer-like 2
CCAM_LOCUS29077	Cc018705.t1	VFQ87301.1	0.34151	0.00408071	Transmembrane amino acid transporter family protein
CCAM_LOCUS12345	Cc027799.t1	VFQ70569.1	0.341339	0.0041005	AMP-dependent synthetase and ligase family protein
CCAM_LOCUS9262	Cc024830.t1	VFQ67486.1	0.340758	0.00416854	myb domain protein 56
CCAM_LOCUS23825	Cc035238.t1	VFQ82049.1	0.340117	0.00424461	Late embryogenesis abundant protein
CCAM_LOCUS39492	Cc027126.t1	VFQ97716.1	0.339494	0.0043198	homeobox protein ATH1
CCAM_LOCUS2188	Cc041921.t1	VFQ60412.1	0.339311	0.00434214	Nucleotide-diphospho-sugar transferase family protein
CCAM_LOCUS35377	Cc009339.t1	VFQ93601.1	0.338907	0.00439165	Transmembrane amino acid transporter family protein
CCAM_LOCUS31368	Cc007089.t1	VFQ89592.1	0.338174	0.00448295	ankyrin repeat family protein
CCAM_LOCUS42168	Cc014895.t1	VFR00393.1	0.338064	0.00449678	Neutral/alkaline non-lysosomal ceramidase
CCAM_LOCUS27763	Cc005171.t1	VFQ85987.1	0.337366	0.00458558	GPI-anchored adhesin-like protein, putative (DUF3741)
CCAM_LOCUS10487	Cc025715.t1	VFQ68711.1	0.337252	0.00460018
CCAM_LOCUS26131	Cc036315.t1	VFQ84355.1	0.336989	0.00463403	Zinc-binding dehydrogenase family protein
CCAM_LOCUS28063	Cc005287.t1	VFQ86287.1	0.336524	0.00469453
CCAM_LOCUS44204	Cc016557.t1	VFR02429.1	0.336414	0.00470894
CCAM_LOCUS30367	Cc006392.t1	VFQ88591.1	0.334985	0.00489993	gibberellin 2-oxidase 8
CCAM_LOCUS6219	Cc022906.t1	VFQ64443.1	0.334915	0.00490948
CCAM_LOCUS38038	Cc011992.t1	VFQ96262.1	0.334728	0.00493492	serine/arginine repetitive matrix-like protein
CCAM_LOCUS115	Cc000119.t1	VFQ58339.1	0.334655	0.00494496	glycosyltransferase 18
CCAM_LOCUS41487	Cc034318.t1	VFQ99711.1	0.334068	0.00502592	NAC domain containing protein 28
CCAM_LOCUS24881	Cc035911.t1	VFQ83105.1	0.33318	0.00515074	NFU domain protein 4
CCAM_LOCUS8453	Cc045145.t1	VFQ66677.1	0.332199	0.00529187	Arabinanase/levansucrase/invertase
CCAM_LOCUS6180	Cc022867.t1	VFQ64404.1	0.331645	0.00537302	HXXXD-type acyl-transferase family protein
CCAM_LOCUS641	Cc041409.t1	VFQ58865.1	0.331392	0.00541037	GATA zinc finger protein
CCAM_LOCUS41470	Cc034301.t1	VFQ99694.1	0.330183	0.00559252	Eukaryotic aspartyl protease family protein
CCAM_LOCUS31243	Cc006962.t1	VFQ89467.1	0.329876	0.00563949	17.6 kDa class II heat shock protein
CCAM_LOCUS9056	Cc024628.t1	VFQ67280.1	0.329083	0.00576278	Transmembrane proteins 14C
CCAM_LOCUS39727	Cc013000.t1	VFQ97951.1	0.329009	0.00577429	plasma membrane fusion protein
CCAM_LOCUS12530	Cc027977.t1	VFQ70754.1	0.328716	0.00582054	adenine phosphoribosyl transferase 4
CCAM_LOCUS27095	Cc004756.t1	VFQ85319.1	0.32846	0.00586127	CVP2 like 1
CCAM_LOCUS13570	Cc028769.t1	VFQ71794.1	0.328016	0.00593224	Lateral organ boundaries (LOB) domain family protein
CCAM_LOCUS43363	Cc016060.t1	VFR01588.1	0.327661	0.0059896	Acyl-CoA N-acyltransferases (NAT) superfamily protein
CCAM_LOCUS8955	Cc024531.t1	VFQ67179.1	0.327524	0.00601194	uncharacterized protein AT5G62750
CCAM_LOCUS41149	Cc014293.t1	VFQ99373.1	0.327381	0.0060353	Haloacid dehalogenase-like hydrolase (HAD) superfamily protein
CCAM_LOCUS40606	Cc013794.t1	VFQ98830.1	0.326822	0.00612721	GRAS family transcription factor
CCAM_LOCUS23251	Cc010572.t1	VFQ81475.1	0.325857	0.00628884	SKU5 similar 9
CCAM_LOCUS28977	Cc018605.t1	VFQ87201.1	0.325417	0.00636375	Rab GTPase-like A1I protein
CCAM_LOCUS2461	Cc019719.t1	VFQ60685.1	0.3253	0.0063838
CCAM_LOCUS16693	Cc030714.t1	VFQ74917.1	0.32527	0.0063889	bromo-adjacent domain protein, putative (DUF3527)
CCAM_LOCUS15696	Cc030010.t1	VFQ73920.1	0.325094	0.00641921	Phototropic-responsive NPH3 family protein
CCAM_LOCUS39504	Cc027138.t1	VFQ97728.1	0.324486	0.0065248	LOB domain-containing protein 22
CCAM_LOCUS23823	Cc035236.t1	VFQ82047.1	0.324065	0.0065989
CCAM_LOCUS7514	Cc023776.t1	VFQ65738.1	0.323951	0.00661916	basic leucine-zipper 44
CCAM_LOCUS38238	Cc012139.t1	VFQ96462.1	0.323542	0.00669196
CCAM_LOCUS18674	Cc031713.t1	VFQ76898.1	0.32333	0.00672988	GAST1 protein homolog 2
CCAM_LOCUS22184	Cc002418.t1	VFQ80408.1	0.320541	0.00724809
CCAM_LOCUS6554	Cc023242.t1	VFQ64778.1	0.320431	0.00726922	serine carboxypeptidase-like 26
CCAM_LOCUS2497	Cc019755.t1	VFQ60721.1	0.320431	0.00726922	Endomembrane protein 70 protein family
CCAM_LOCUS16515	Cc030539.t1	VFQ74739.1	0.32011	0.00733139	SIGNAL PEPTIDE PEPTIDASE-LIKE 4
CCAM_LOCUS39560	Cc027196.t1	VFQ97784.1	0.319295	0.00749077	Octicosapeptide/Phox/Bem1p (PB1) domain-containing protein / tetratricopeptide repeat (TPR)-containing protein
CCAM_LOCUS44278	Cc016609.t1	VFR02503.1	0.319269	0.00749588	DEK carboxy-terminal domain protein
CCAM_LOCUS21802	Cc033732.t1	VFQ80026.1	0.319112	0.00752706	DCD (Development and Cell Death) domain protein
CCAM_LOCUS29076	Cc018704.t1	VFQ87300.1	0.318715	0.00760615	Sterile alpha motif (SAM) domain-containing protein
CCAM_LOCUS28571	Cc005642.t1	VFQ86795.1	0.318085	0.0077331	beta HLH protein 93
CCAM_LOCUS25773	Cc036234.t1	VFQ83997.1	0.317755	0.00780037	rho guanyl-nucleotide exchange factor 1
CCAM_LOCUS7283	Cc023546.t1	VFQ65507.1	0.316376	0.00808728	uncharacterized protein AT3G14060
CCAM_LOCUS43991	Cc016345.t1	VFR02216.1	0.315886	0.00819132	adenine phosphoribosyl transferase 4
CCAM_LOCUS20820	Cc001854.t1	VFQ79044.1	0.315556	0.00826206	Myzus persicae-induced lipase 1
CCAM_LOCUS28605	Cc005676.t1	VFQ86829.1	0.315519	0.00826996	Gibberellin-regulated family protein
CCAM_LOCUS29707	Cc037747.t1	VFQ87931.1	0.315349	0.00830669	Bifunctional inhibitor/lipid-transfer protein/seed storage 2S albumin superfamily protein
CCAM_LOCUS35148	Cc039503.t1	VFQ93372.1	0.314603	0.00846944	Peptidase family M48 family protein
CCAM_LOCUS13037	Cc046615.t1	VFQ71261.1	0.314383	0.00851794	Haloacid dehalogenase-like hydrolase (HAD) superfamily protein
CCAM_LOCUS18794	Cc031833.t1	VFQ77018.1	0.31409	0.00858298	ACT domain repeat 7
CCAM_LOCUS42854	Cc015548.t1	VFR01079.1	0.31266	0.0089063	Pectin lyase-like superfamily protein
CCAM_LOCUS39685	Cc027322.t1	VFQ97909.1	0.31222	0.0090079	BTB/POZ domain-containing protein
CCAM_LOCUS34191	Cc039192.t1	VFQ92415.1	0.311797	0.00910664	poly polymerase
CCAM_LOCUS43790	Cc034876.t1	VFR02015.1	0.311303	0.00922282	O-Glycosyl hydrolases family 17 protein
CCAM_LOCUS11157	Cc026112.t1	VFQ69381.1	0.311192	0.00924916	Integrase-type DNA-binding superfamily protein
CCAM_LOCUS42443	Cc015154.t1	VFR00668.1	0.310827	0.00933633	Leucine-rich repeat protein kinase family protein
CCAM_LOCUS43210	Cc015901.t1	VFR01435.1	0.310607	0.00938913	C2H2-like zinc finger protein
CCAM_LOCUS22160	Cc002393.t1	VFQ80384.1	0.310424	0.00943333
CCAM_LOCUS24302	Cc003349.t1	VFQ82526.1	0.310156	0.00949814
CCAM_LOCUS43647	Cc034729.t1	VFR01872.1	0.309654	0.00962096	Leucine-rich repeat protein kinase family protein
CCAM_LOCUS18485	Cc001082.t1	VFQ76709.1	0.309558	0.00964465	UDP-Glycosyltransferase superfamily protein
CCAM_LOCUS25507	Cc003961.t1	VFQ83731.1	0.309423	0.00967789
CCAM_LOCUS40916	Cc014088.t1	VFQ99140.1	0.308749	0.00984571	Transducin/WD40 repeat-like superfamily protein
CCAM_LOCUS17343	Cc047625.t1	VFQ75567.1	0.308444	0.00992237	Actin-binding FH2 (formin homology 2) family protein
CCAM_LOCUS2152	Cc041883.t1	VFQ60376.1	0.308151	0.00999667	DHHC-type zinc finger family protein
CCAM_LOCUS28223	Cc037232.t1	VFQ86447.1	0.308077	0.0100154
CCAM_LOCUS17063	Cc047340.t1	VFQ75287.1	0.307334	0.0102061	MATE efflux family protein
CCAM_LOCUS19613	Cc032339.t1	VFQ77837.1	0.307246	0.0102291	PHYTOSULFOKINE 3 PRECURSOR
CCAM_LOCUS43571	Cc034651.t1	VFR01796.1	0.305044	0.0108139	Flavin-binding monooxygenase family protein
CCAM_LOCUS20265	Cc032647.t1	VFQ78489.1	0.305035	0.0108165	E6-like protein
CCAM_LOCUS37441	Cc011573.t1	VFQ95665.1	0.304192	0.0110481	RING/U-box superfamily protein
CCAM_LOCUS20522	Cc032896.t1	VFQ78746.1	0.304118	0.0110684
CCAM_LOCUS41028	Cc014189.t1	VFQ99252.1	0.304082	0.0110786
CCAM_LOCUS4143	Cc044060.t1	VFQ62367.1	0.304082	0.0110786	Transmembrane amino acid transporter family protein
CCAM_LOCUS16814	Cc030834.t1	VFQ75038.1	0.303752	0.0111706	UDP-glucosyl transferase 73C1
CCAM_LOCUS29259	Cc018890.t1	VFQ87483.1	0.303349	0.011284	Adenine nucleotide alpha hydrolases-like superfamily protein
CCAM_LOCUS36789	Cc011390.t1	VFQ95013.1	0.302514	0.0115219	glycine-rich protein / late embryogenesis abundant protein (M17)
CCAM_LOCUS42647	Cc015348.t1	VFR00872.1	0.302504	0.0115246	heat shock protein
CCAM_LOCUS19779	Cc032497.t1	VFQ78003.1	0.301369	0.0118551	Kinase interacting (KIP1-like) family protein
CCAM_LOCUS34242	Cc008519.t1	VFQ92466.1	0.301271	0.0118842
CCAM_LOCUS42754	Cc015457.t1	VFR00979.1	0.301222	0.0118984	DEK carboxy-terminal domain protein
CCAM_LOCUS41726	Cc034560.t1	VFQ99950.1	0.301112	0.011931	uncharacterized protein AT1G68430
CCAM_LOCUS44468	Cc016790.t1	VFR02693.1	0.300782	0.0120291	IQ-domain 5
CCAM_LOCUS14047	Cc009790.t1	VFQ72271.1	0.300684	0.0120587
CCAM_LOCUS8975	Cc024549.t1	VFQ67199.1	0.299866	0.0123053	ankyrin repeat 30A-like protein (DUF662)
CCAM_LOCUS27989	Cc005212.t1	VFQ86213.1	0.299829	0.0123165	NIMA-related kinase 4
CCAM_LOCUS44883	Cc017206.t1	VFR03108.1	0.299683	0.0123612	cellulose-synthase like D2
CCAM_LOCUS36110	Cc010827.t1	VFQ94334.1	0.299133	0.0125303	DHHC-type zinc finger family protein
CCAM_LOCUS19460	Cc032198.t1	VFQ77684.1	0.29873	0.0126555
CCAM_LOCUS30170	Cc037982.t1	VFQ88394.1	0.298693	0.0126669	actin 2
CCAM_LOCUS4687	Cc021431.t1	VFQ62911.1	0.298685	0.0126694	F-box/FBD/LRR protein
CCAM_LOCUS16219	Cc047191.t1	VFQ74443.1	0.297494	0.0130459	extensin-like protein
CCAM_LOCUS15986	Cc030299.t1	VFQ74210.1	0.296933	0.0132266	GDSL-like Lipase/Acylhydrolase superfamily protein
CCAM_LOCUS10896	Cc045862.t1	VFQ69120.1	0.296117	0.0134933	basic leucine-zipper 5
CCAM_LOCUS7079	Cc044783.t1	VFQ65303.1	0.296021	0.0135249	Ca2+-binding protein 1
CCAM_LOCUS20510	Cc032882.t1	VFQ78734.1	0.295856	0.0135797	early nodulin-like protein
CCAM_LOCUS39426	Cc027058.t1	VFQ97650.1	0.295764	0.0136101	HCO3- transporter family
CCAM_LOCUS3958	Cc021203.t1	VFQ62182.1	0.294917	0.013894	Peroxidase superfamily protein
CCAM_LOCUS18068	Cc031383.t1	VFQ76292.1	0.294451	0.0140522	uncharacterized protein AT4G24275
CCAM_LOCUS1601	Cc018420.t1	VFQ59825.1	0.293744	0.0142955	Galactosyltransferase family protein
CCAM_LOCUS14835	Cc029148.t1	VFQ73059.1	0.292848	0.0146089	Rho GTPase activating protein with PAK-box/P21-Rho-binding domain-containing protein
CCAM_LOCUS5910	Cc022612.t1	VFQ64134.1	0.292828	0.0146161	Plant thionin family protein
CCAM_LOCUS35431	Cc039563.t1	VFQ93655.1	0.292204	0.0148376	Glycosyl hydrolases family 32 protein
CCAM_LOCUS32721	Cc007817.t1	VFQ90945.1	0.291288	0.0151687	Adenine nucleotide alpha hydrolases-like superfamily protein
CCAM_LOCUS25940	Cc004090.t1	VFQ84164.1	0.290335	0.0155197	glutathione S-transferase TAU 25
CCAM_LOCUS29603	Cc037653.t1	VFQ87827.1	0.290155	0.0155867	Pectin lyase-like superfamily protein
CCAM_LOCUS33494	Cc018976.t1	VFQ91718.1	0.290152	0.0155879	WRKY DNA-binding protein 2
CCAM_LOCUS39407	Cc027038.t1	VFQ97631.1	0.289895	0.015684	Phototropic-responsive NPH3 family protein
CCAM_LOCUS6387	Cc023073.t1	VFQ64611.1	0.289088	0.0159892	xyloglucan endotransglucosylase/hydrolase 16
CCAM_LOCUS9440	Cc025002.t1	VFQ67664.1	0.288978	0.0160312	Pectin lyase-like superfamily protein
CCAM_LOCUS43104	Cc015791.t1	VFR01329.1	0.288942	0.0160452	BNR/Asp-box repeat family protein
CCAM_LOCUS40820	Cc013991.t1	VFQ99044.1	0.288905	0.0160592	Integrase-type DNA-binding superfamily protein
CCAM_LOCUS4293	Cc044212.t1	VFQ62517.1	0.288685	0.0161437	DZC (Disease resistance/zinc finger/chromosome condensation-like region) domain containing protein
CCAM_LOCUS20067	Cc001690.t1	VFQ78291.1	0.28852	0.0162073	Pre-mRNA splicing Prp18-interacting factor
CCAM_LOCUS6433	Cc023122.t1	VFQ64657.1	0.288245	0.0163137	Bifunctional inhibitor/lipid-transfer protein/seed storage 2S albumin superfamily protein
CCAM_LOCUS12910	Cc046484.t1	VFQ71134.1	0.287788	0.016492	lipid transfer protein 6
CCAM_LOCUS2459	Cc019716.t1	VFQ60683.1	0.287695	0.0165283	Carbohydrate-binding X8 domain superfamily protein
CCAM_LOCUS12853	Cc028286.t1	VFQ71077.1	0.287623	0.0165569	bZIP family transcription factor
CCAM_LOCUS2835	Cc020094.t1	VFQ61059.1	0.287622	0.0165571	alpha/beta-Hydrolases superfamily protein
CCAM_LOCUS7461	Cc023722.t1	VFQ65685.1	0.286617	0.0169565	myb domain protein 77
CCAM_LOCUS36528	Cc039847.t1	VFQ94752.1	0.285826	0.0172764	actin 2
CCAM_LOCUS45363	Cc017674.t1	VFR03588.1	0.285166	0.0175473	C2H2-like zinc finger protein
CCAM_LOCUS35294	Cc009254.t1	VFQ93518.1	0.284579	0.0177911	hydroxy methylglutaryl CoA reductase 1
CCAM_LOCUS36573	Cc011170.t1	VFQ94797.1	0.284323	0.0178987	Eukaryotic aspartyl protease family protein
CCAM_LOCUS1836	Cc019482.t1	VFQ60060.1	0.282972	0.0184744	fatty acid desaturase 2
CCAM_LOCUS42081	Cc014824.t1	VFR00306.1	0.28293	0.0184924	Protein kinase superfamily protein
CCAM_LOCUS40956	Cc014129.t1	VFQ99180.1	0.28282	0.01854	basic leucine-zipper 3
CCAM_LOCUS1525	Cc018342.t1	VFQ59749.1	0.282783	0.0185559	TRICHOME BIREFRINGENCE-LIKE 23
CCAM_LOCUS14317	Cc010065.t1	VFQ72541.1	0.282024	0.0188877
CCAM_LOCUS41257	Cc014401.t1	VFQ99481.1	0.281327	0.0191964	Cysteine/Histidine-rich C1 domain family protein
CCAM_LOCUS15652	Cc029966.t1	VFQ73876.1	0.281097	0.0192993	galacturonosyltransferase 6
CCAM_LOCUS20611	Cc032986.t1	VFQ78835.1	0.280217	0.0196972	PATATIN-like protein 6
CCAM_LOCUS2065	Cc041795.t1	VFQ60289.1	0.280154	0.0197262	WRKY DNA-binding protein 28
CCAM_LOCUS36352	Cc011006.t1	VFQ94576.1	0.279997	0.0197977	uncharacterized protein AT2G44600
CCAM_LOCUS38930	Cc040204.t1	VFQ97154.1	0.279777	0.0198987	Putative membrane lipoprotein
CCAM_LOCUS33514	Cc018996.t1	VFQ91738.1	0.278934	0.0202899	Nucleotide/sugar transporter family protein
CCAM_LOCUS33580	Cc019064.t1	VFQ91804.1	0.278421	0.0205313	Major facilitator superfamily protein
CCAM_LOCUS19992	Cc001615.t1	VFQ78216.1	0.278311	0.0205833	Bifunctional inhibitor/lipid-transfer protein/seed storage 2S albumin superfamily protein
CCAM_LOCUS24570	Cc035616.t1	VFQ82794.1	0.278128	0.0206703
CCAM_LOCUS15695	Cc030009.t1	VFQ73919.1	0.278091	0.0206877	Zinc finger C-x8-C-x5-C-x3-H type family protein
CCAM_LOCUS33920	Cc008295.t1	VFQ92144.1	0.277518	0.0209615	Ankyrin repeat family protein / BTB/POZ domain-containing protein
CCAM_LOCUS25917	Cc004067.t1	VFQ84141.1	0.276991	0.0212165	Phosphoribosyltransferase family protein
CCAM_LOCUS14520	Cc046844.t1	VFQ72744.1	0.274682	0.0223644	AT-hook motif nuclear-localized protein 1
CCAM_LOCUS22242	Cc002477.t1	VFQ80466.1	0.274499	0.0224574	strictosidine synthase-like 1
CCAM_LOCUS43948	Cc016302.t1	VFR02173.1	0.273949	0.0227397	sulfite reductase
CCAM_LOCUS32712	Cc007808.t1	VFQ90936.1	0.272812	0.0233321
CCAM_LOCUS43586	Cc034666.t1	VFR01811.1	0.270754	0.024438
CCAM_LOCUS32935	Cc008040.t1	VFQ91159.1	0.270613	0.0245156
CCAM_LOCUS42852	Cc015545.t1	VFR01077.1	0.270173	0.0247583	Leucine-rich receptor-like protein kinase family protein
CCAM_LOCUS9680	Cc025240.t1	VFQ67904.1	0.270039	0.0248326	membrane insertase, putative (DUF1685)
CCAM_LOCUS33603	Cc019087.t1	VFQ91827.1	0.268633	0.0256239	Wound-responsive family protein
CCAM_LOCUS32458	Cc007700.t1	VFQ90682.1	0.268444	0.0257319	Carbohydrate-binding X8 domain superfamily protein
CCAM_LOCUS28007	Cc005231.t1	VFQ86231.1	0.26658	0.0268177	galacturonosyltransferase 6
CCAM_LOCUS31392	Cc007115.t1	VFQ89616.1	0.266214	0.0270357	ethylene-forming enzyme
CCAM_LOCUS30521	Cc038105.t1	VFQ88745.1	0.265856	0.0272496	Bifunctional inhibitor/lipid-transfer protein/seed storage 2S albumin superfamily protein
CCAM_LOCUS34599	Cc008780.t1	VFQ92823.1	0.26537	0.0275429	phosphoenolpyruvate carboxylase 1
CCAM_LOCUS29965	Cc006173.t1	VFQ88189.1	0.26537	0.0275429	phospholipase D delta
CCAM_LOCUS40124	Cc013365.t1	VFQ98348.1	0.26519	0.0276526	Pectin lyase-like superfamily protein
CCAM_LOCUS4642	Cc021385.t1	VFQ62866.1	0.26515	0.0276765	Double Clp-N motif-containing P-loop nucleoside triphosphate hydrolases superfamily protein
CCAM_LOCUS18124	Cc031440.t1	VFQ76348.1	0.264894	0.0278331	beta-D-xylosidase 4
CCAM_LOCUS14880	Cc029195.t1	VFQ73104.1	0.264451	0.0281052	plant U-box 23
CCAM_LOCUS44662	Cc016994.t1	VFR02887.1	0.264014	0.0283756	Pentatricopeptide repeat (PPR) superfamily protein
CCAM_LOCUS16682	Cc030702.t1	VFQ74906.1	0.263941	0.0284212	Ankyrin repeat family protein
CCAM_LOCUS25985	Cc004136.t1	VFQ84209.1	0.263941	0.0284212	uncharacterized protein AT2G37300
CCAM_LOCUS34404	Cc008686.t1	VFQ92628.1	0.263647	0.0286043	patatin-like protein 6
CCAM_LOCUS25388	Cc003838.t1	VFQ83612.1	0.263611	0.0286272	serine carboxypeptidase-like 26
CCAM_LOCUS3721	Cc020959.t1	VFQ61945.1	0.262694	0.029206	uridine 5'-monophosphate synthase / UMP synthase (PYRE-F) (UMPS)
CCAM_LOCUS35622	Cc009502.t1	VFQ93846.1	0.262254	0.0294874	Major facilitator superfamily protein
CCAM_LOCUS30131	Cc037942.t1	VFQ88355.1	0.262181	0.0295345	Dynein light chain type 1 family protein
CCAM_LOCUS9417	Cc024977.t1	VFQ67641.1	0.262012	0.0296436	aldehyde dehydrogenase 2B4
CCAM_LOCUS7164	Cc023430.t1	VFQ65388.1	0.261741	0.0298185	cellulose-synthase like D2
CCAM_LOCUS2346	Cc042084.t1	VFQ60570.1	0.261265	0.0301287	uncharacterized protein AT1G62515
CCAM_LOCUS42209	Cc014936.t1	VFR00434.1	0.260911	0.0303608	Lateral organ boundaries (LOB) domain family protein
CCAM_LOCUS14633	Cc046959.t1	VFQ72857.1	0.260642	0.0305384	DA1-related protein 2
CCAM_LOCUS40908	Cc014080.t1	VFQ99132.1	0.260605	0.0305627	Serine protease inhibitor (SERPIN) family protein
CCAM_LOCUS41233	Cc014377.t1	VFQ99457.1	0.259987	0.0309738	HAD superfamily, subfamily IIIB acid phosphatase
CCAM_LOCUS3007	Cc020259.t1	VFQ61231.1	0.258735	0.031821	Major facilitator superfamily protein
CCAM_LOCUS11233	Cc026191.t1	VFQ69457.1	0.258392	0.0320565	late embryogenesis abundant protein
CCAM_LOCUS45409	Cc017720.t1	VFR03634.1	0.258332	0.032098	oxidoreductases, acting on NADH or NADPH
CCAM_LOCUS31045	Cc006762.t1	VFQ89269.1	0.258318	0.032108	alphavirus core family protein (DUF3411)
CCAM_LOCUS2924	Cc020172.t1	VFQ61148.1	0.256978	0.033043	DCD (Development and Cell Death) domain protein
CCAM_LOCUS20758	Cc033134.t1	VFQ78982.1	0.256719	0.0332264	annexin 1
CCAM_LOCUS20671	Cc033046.t1	VFQ78895.1	0.256648	0.0332768	MIZU-KUSSEI-like protein (Protein of unknown function, DUF617)
CCAM_LOCUS25089	Cc003530.t1	VFQ83313.1	0.256059	0.0336974	Outer arm dynein light chain 1 protein
CCAM_LOCUS258	Cc000268.t1	VFQ58482.1	0.254923	0.0345218	membrane-anchored ubiquitin-fold protein 1 precursor
CCAM_LOCUS33927	Cc008302.t1	VFQ92151.1	0.254739	0.0346563	response regulator 9
CCAM_LOCUS2345	Cc042083.t1	VFQ60569.1	0.254483	0.0348454
CCAM_LOCUS7230	Cc023493.t1	VFQ65454.1	0.254226	0.0350353	kinase with adenine nucleotide alpha hydrolases-like domain-containing protein
CCAM_LOCUS42118	Cc014864.t1	VFR00343.1	0.250267	0.0380768	structural constituent of ribosome
CCAM_LOCUS15959	Cc030272.t1	VFQ74183.1	0.248288	0.039678
CCAM_LOCUS9803	Cc045642.t1	VFQ68027.1	0.248251	0.0397081	Pectin lyase-like superfamily protein
CCAM_LOCUS25499	Cc003953.t1	VFQ83723.1	0.247688	0.0401736	uncharacterized protein AT3G06840
CCAM_LOCUS5042	Cc021766.t1	VFQ63266.1	0.247481	0.0403461	Pectin lyase-like superfamily protein
CCAM_LOCUS35545	Cc009424.t1	VFQ93769.1	0.247245	0.0405438	PLAT/LH2 domain-containing lipoxygenase family protein
CCAM_LOCUS16125	Cc047094.t1	VFQ74349.1	0.247153	0.0406202	NAC domain containing protein 28
CCAM_LOCUS113	Cc000117.t1	VFQ58337.1	0.247005	0.0407453	Plant EC metallothionein-like protein, family 15
CCAM_LOCUS3924	Cc021168.t1	VFQ62148.1	0.247005	0.0407453	AAA-ATPase 1
CCAM_LOCUS28453	Cc005523.t1	VFQ86677.1	0.245538	0.0419941	reversibly glycosylated polypeptide 3
CCAM_LOCUS10144	Cc025370.t1	VFQ68368.1	0.24478	0.042652	membrane insertase, putative (DUF1685)
CCAM_LOCUS31148	Cc006867.t1	VFQ89372.1	0.244154	0.0432018	glycosyltransferase (DUF604)
CCAM_LOCUS41382	Cc014530.t1	VFQ99606.1	0.242312	0.0448531	EXORDIUM like 3
CCAM_LOCUS4158	Cc044075.t1	VFQ62382.1	0.242276	0.0448865	BES1/BZR1 homolog 1
CCAM_LOCUS6607	Cc023296.t1	VFQ64831.1	0.241836	0.0452888	enabled-like protein (DUF1635)
CCAM_LOCUS45247	Cc017564.t1	VFR03472.1	0.241691	0.0454215	PHYTOSULFOKINE 3 PRECURSOR
CCAM_LOCUS44317	Cc016649.t1	VFR02542.1	0.241652	0.0454573	hydroxy methylglutaryl CoA reductase 1
CCAM_LOCUS4050	Cc043966.t1	VFQ62274.1	0.24138	0.0457089	beta HLH protein 93
CCAM_LOCUS8226	Cc044916.t1	VFQ66450.1	0.240259	0.0467547
CCAM_LOCUS20135	Cc001758.t1	VFQ78359.1	0.239856	0.0471359	purple acid phosphatase 6
CCAM_LOCUS9701	Cc045539.t1	VFQ67925.1	0.23949	0.0474847	Myzus persicae-induced lipase 1
CCAM_LOCUS86	Cc000090.t1	VFQ58310.1	-0.236976	0.0499339	single-stranded DNA endonuclease family protein
CCAM_LOCUS23892	Cc035302.t1	VFQ82116.1	-0.236997	0.0499129	NAD(P)-binding Rossmann-fold superfamily protein
CCAM_LOCUS5770	Cc022468.t1	VFQ63994.1	-0.236997	0.0499129	3'-5'-exoribonuclease family protein
CCAM_LOCUS41098	Cc014259.t1	VFQ99322.1	-0.236997	0.0499129	DNA-binding storekeeper protein-related transcriptional regulator
CCAM_LOCUS1717	Cc018542.t1	VFQ59941.1	-0.23707	0.04984	GTP binding protein
CCAM_LOCUS26640	Cc004536.t1	VFQ84864.1	-0.237155	0.049756
CCAM_LOCUS9757	Cc045596.t1	VFQ67981.1	-0.23718	0.0497309	S-adenosyl-L-methionine-dependent methyltransferases superfamily protein
CCAM_LOCUS30606	Cc006469.t1	VFQ88830.1	-0.237327	0.0495858	tRNA (guanine(9)-N1)-methyltransferase-like protein
CCAM_LOCUS43275	Cc015968.t1	VFR01500.1	-0.23751	0.0494048	tubulin alpha-4 chain
CCAM_LOCUS2082	Cc041812.t1	VFQ60306.1	-0.237547	0.0493687	NOD26-like intrinsic protein 1;2
CCAM_LOCUS42161	Cc014887.t1	VFR00386.1	-0.237547	0.0493687	RING/FYVE/PHD zinc finger superfamily protein
CCAM_LOCUS17100	Cc047378.t1	VFQ75324.1	-0.237583	0.0493326	O-Glycosyl hydrolases family 17 protein
CCAM_LOCUS21156	Cc033335.t1	VFQ79380.1	-0.23762	0.0492965	ADP-ribosylation factor A1B
CCAM_LOCUS14131	Cc009876.t1	VFQ72355.1	-0.23773	0.0491884	expansin A10
CCAM_LOCUS42076	Cc014819.t1	VFR00301.1	-0.237805	0.0491142	Cupredoxin superfamily protein
CCAM_LOCUS33536	Cc019020.t1	VFQ91760.1	-0.237913	0.0490086	NADH-ubiquinone oxidoreductase
CCAM_LOCUS23652	Cc003028.t1	VFQ81876.1	-0.237987	0.0489368	Homeodomain-like protein with RING/FYVE/PHD-type zinc finger domain-containing protein
CCAM_LOCUS28433	Cc005503.t1	VFQ86657.1	-0.238023	0.048901	myosin heavy chain-like protein
CCAM_LOCUS22499	Cc034072.t1	VFQ80723.1	-0.238097	0.0488293	HSP20-like chaperones superfamily protein
CCAM_LOCUS9779	Cc045618.t1	VFQ68003.1	-0.238133	0.0487936	replicon protein A2
CCAM_LOCUS41467	Cc034298.t1	VFQ99691.1	-0.238243	0.0486863	ARM repeat superfamily protein
CCAM_LOCUS31407	Cc007130.t1	VFQ89631.1	-0.23828	0.0486506
CCAM_LOCUS7432	Cc023693.t1	VFQ65656.1	-0.238353	0.0485793	Cytochrome P450 superfamily protein
CCAM_LOCUS38631	Cc012452.t1	VFQ96855.1	-0.23861	0.0483303	RNA-binding (RRM/RBD/RNP motifs) family protein
CCAM_LOCUS42158	Cc014884.t1	VFR00383.1	-0.238683	0.0482594	hepatocyte growth factor activator, putative (DUF3527)
CCAM_LOCUS36068	Cc010782.t1	VFQ94292.1	-0.238697	0.0482455
CCAM_LOCUS24753	Cc035790.t1	VFQ82977.1	-0.23872	0.048224	proline-rich protein 2
CCAM_LOCUS17473	Cc000658.t1	VFQ75697.1	-0.238756	0.0481885	Protein kinase superfamily protein
CCAM_LOCUS11981	Cc046226.t1	VFQ70205.1	-0.238903	0.0480471
CCAM_LOCUS37911	Cc011916.t1	VFQ96135.1	-0.238976	0.0479765	DNA repair metallo-beta-lactamase family protein
CCAM_LOCUS16698	Cc030720.t1	VFQ74922.1	-0.239013	0.0479412	basic helix-loop-helix (bHLH) DNA-binding superfamily protein
CCAM_LOCUS41464	Cc034294.t1	VFQ99688.1	-0.239123	0.0478355	Leucine-rich repeat protein kinase family protein
CCAM_LOCUS18644	Cc031683.t1	VFQ76868.1	-0.23916	0.0478004	SU(VAR)3-9 homolog 9
CCAM_LOCUS42629	Cc015328.t1	VFR00854.1	-0.23916	0.0478004	tRNA synthetase beta subunit family protein
CCAM_LOCUS7250	Cc023513.t1	VFQ65474.1	-0.239387	0.0475829	IQ-domain 8
CCAM_LOCUS19769	Cc032487.t1	VFQ77993.1	-0.239453	0.0475196	phosphoribosylformylglycinamidine cyclo-ligase, chloroplast / phosphoribosyl-aminoimidazole synthetase / AIR synthase (PUR5)
CCAM_LOCUS34875	Cc008934.t1	VFQ93099.1	-0.239636	0.0473449	ADP-ribosylation factor family protein
CCAM_LOCUS16876	Cc030903.t1	VFQ75100.1	-0.239674	0.0473094	fatty acid desaturase 5
CCAM_LOCUS21353	Cc033528.t1	VFQ79577.1	-0.239929	0.0470664	alpha/beta-Hydrolases superfamily protein
CCAM_LOCUS29381	Cc005838.t1	VFQ87605.1	-0.239929	0.0470664	photolyase 1
CCAM_LOCUS2845	Cc020104.t1	VFQ61069.1	-0.239929	0.0470664	P-loop containing nucleoside triphosphate hydrolases superfamily protein
CCAM_LOCUS20547	Cc032921.t1	VFQ78771.1	-0.239929	0.0470664	GPI transamidase subunit PIG-U
CCAM_LOCUS17370	Cc047652.t1	VFQ75594.1	-0.239929	0.0470664	Pentatricopeptide repeat (PPR) superfamily protein
CCAM_LOCUS7749	Cc024003.t1	VFQ65973.1	-0.24001	0.0469902	syntaxin of plants 111
CCAM_LOCUS10798	Cc026019.t1	VFQ69022.1	-0.240113	0.046893	eukaryotic translation initiation factor 3K
CCAM_LOCUS37101	Cc026687.t1	VFQ95325.1	-0.240149	0.0468584	glucuronokinase G
CCAM_LOCUS10370	Cc025600.t1	VFQ68594.1	-0.240156	0.0468524	uncharacterized protein AT4G07965
CCAM_LOCUS34919	Cc008980.t1	VFQ93143.1	-0.240186	0.0468238
CCAM_LOCUS29883	Cc006089.t1	VFQ88107.1	-0.240225	0.0467872	Phosphatidate cytidylyltransferase family protein
CCAM_LOCUS8011	Cc024261.t1	VFQ66235.1	-0.240296	0.0467202	SNARE-like superfamily protein
CCAM_LOCUS24444	Cc035495.t1	VFQ82668.1	-0.240378	0.0466429
CCAM_LOCUS40068	Cc013302.t1	VFQ98292.1	-0.240406	0.0466167	early nodulin-like protein 8
CCAM_LOCUS1364	Cc018180.t1	VFQ59588.1	-0.240443	0.0465823	DUF3511 domain protein (DUF3511)
CCAM_LOCUS13663	Cc028864.t1	VFQ71887.1	-0.240516	0.0465134	transcription factor IIB
CCAM_LOCUS43682	Cc034765.t1	VFR01907.1	-0.240522	0.0465078	Cysteine/Histidine-rich C1 domain family protein
CCAM_LOCUS14407	Cc046730.t1	VFQ72631.1	-0.240553	0.0464791	Zinc-binding ribosomal protein family protein
CCAM_LOCUS30656	Cc006519.t1	VFQ88880.1	-0.240589	0.0464447	multiple organellar RNA editing factor
CCAM_LOCUS16350	Cc030378.t1	VFQ74574.1	-0.240699	0.0463417	uracil phosphoribosyltransferase
CCAM_LOCUS35041	Cc009102.t1	VFQ93265.1	-0.240773	0.0462732	Minichromosome maintenance (MCM2/3/5) family protein
CCAM_LOCUS11732	Cc027506.t1	VFQ69956.1	-0.240813	0.0462355	uncharacterized protein AT5G42330
CCAM_LOCUS14868	Cc029182.t1	VFQ73092.1	-0.240846	0.0462047	E2F transcription factor 3
CCAM_LOCUS15733	Cc030046.t1	VFQ73957.1	-0.240919	0.0461364	actin 1
CCAM_LOCUS44359	Cc016691.t1	VFR02584.1	-0.241029	0.046034	DNA repair protein Rad4 family
CCAM_LOCUS14939	Cc029254.t1	VFQ73163.1	-0.241066	0.0459999	PCNA domain-containing protein
CCAM_LOCUS33447	Cc039137.t1	VFQ91671.1	-0.241139	0.0459318	Mitochondrial substrate carrier family protein
CCAM_LOCUS16654	Cc030678.t1	VFQ74878.1	-0.241208	0.0458678
CCAM_LOCUS22599	Cc034173.t1	VFQ80823.1	-0.241249	0.0458298	end binding protein 1C
CCAM_LOCUS43327	Cc016022.t2	VFR01552.1	-0.241294	0.0457884	TLD-domain containing nucleolar protein
CCAM_LOCUS23402	Cc002773.t1	VFQ81626.1	-0.241331	0.0457537	Ribonuclease H-like superfamily protein
CCAM_LOCUS14187	Cc009932.t1	VFQ72411.1	-0.241432	0.0456601	benzoyl-CoA reductase subunit C, putative (DUF630 and DUF632)
CCAM_LOCUS21883	Cc033813.t1	VFQ80107.1	-0.241542	0.0455586	Leucine-rich repeat protein kinase family protein
CCAM_LOCUS43883	Cc034971.t1	VFR02108.1	-0.241616	0.045491	CDT1-like protein A
CCAM_LOCUS4556	Cc021302.t1	VFQ62780.1	-0.241762	0.0453561	H
CCAM_LOCUS22551	Cc034123.t1	VFQ80775.1	-0.241799	0.0453224	Ribosomal protein L1p/L10e family
CCAM_LOCUS23138	Cc010457.t1	VFQ81362.1	-0.241836	0.0452888	acyl-CoA synthetase family protein
CCAM_LOCUS32293	Cc007534.t1	VFQ90517.1	-0.241872	0.0452552
CCAM_LOCUS10023	Cc025252.t1	VFQ68247.1	-0.241872	0.0452552
CCAM_LOCUS24801	Cc035838.t1	VFQ83025.1	-0.242166	0.0449868	Translation initiation factor SUI1 family protein
CCAM_LOCUS33577	Cc019061.t1	VFQ91801.1	-0.242422	0.0447531	polyadenylate-binding protein interacting protein
CCAM_LOCUS36159	Cc010876.t1	VFQ94383.1	-0.242459	0.0447198	cryptochrome 3
CCAM_LOCUS13579	Cc028778.t1	VFQ71803.1	-0.242606	0.0445868
CCAM_LOCUS14614	Cc046939.t1	VFQ72838.1	-0.242606	0.0445868	Mov34/MPN/PAD-1 family protein
CCAM_LOCUS39715	Cc027352.t1	VFQ97939.1	-0.242679	0.0445204	microtubule-associated proteins 65-1
CCAM_LOCUS33609	Cc019093.t1	VFQ91833.1	-0.242679	0.0445204
CCAM_LOCUS40848	Cc014019.t1	VFQ99072.1	-0.242752	0.0444541	Cyclin family protein
CCAM_LOCUS43610	Cc034690.t1	VFR01835.1	-0.242826	0.0443878	Putative BCR, YbaB family COG0718
CCAM_LOCUS33684	Cc019169.t1	VFQ91908.1	-0.242935	0.0442887	voltage dependent anion channel 1
CCAM_LOCUS26453	Cc004348.t1	VFQ84677.1	-0.242935	0.0442887	anaphase-promoting complex/cyclosome 11, partial
CCAM_LOCUS1022	Cc017851.t1	VFQ59246.1	-0.243045	0.0441897	FASCICLIN-like arabinogalactan protein 15 precursor
CCAM_LOCUS28630	Cc005701.t1	VFQ86854.1	-0.243082	0.0441567	Remorin family protein
CCAM_LOCUS14669	Cc046996.t1	VFQ72893.1	-0.243119	0.0441238	Jojoba acyl CoA reductase-related male sterility protein
CCAM_LOCUS398	Cc000411.t1	VFQ58622.1	-0.243229	0.0440251	kinesin 2
CCAM_LOCUS27631	Cc005038.t1	VFQ85855.1	-0.243375	0.0438937	NADH:ubiquinone oxidoreductase intermediate-associated protein 30
CCAM_LOCUS5722	Cc022426.t1	VFQ63946.1	-0.243388	0.0438821	Calcium-dependent ARF-type GTPase activating protein family
CCAM_LOCUS40268	Cc013494.t1	VFQ98492.1	-0.243412	0.043861	Pre-mRNA cleavage complex II
CCAM_LOCUS23514	Cc002889.t1	VFQ81738.1	-0.243433	0.0438426	EPS15 homology domain 2
CCAM_LOCUS33827	Cc019316.t1	VFQ92051.1	-0.243449	0.0438282	Cupredoxin superfamily protein
CCAM_LOCUS21481	Cc002081.t1	VFQ79705.1	-0.243485	0.0437955	Polynucleotidyl transferase, ribonuclease H-like superfamily protein
CCAM_LOCUS8063	Cc024311.t1	VFQ66287.1	-0.243548	0.0437399
CCAM_LOCUS2239	Cc041973.t1	VFQ60463.1	-0.243889	0.0434367	paramyosin-like protein
CCAM_LOCUS940	Cc041714.t1	VFQ59164.1	-0.244035	0.0433068	Phosphofructokinase family protein
CCAM_LOCUS43698	Cc034781.t1	VFR01923.1	-0.244072	0.0432744	D-isomer specific 2-hydroxyacid dehydrogenase family protein
CCAM_LOCUS15215	Cc042229.t1	VFQ73439.1	-0.244255	0.0431126	Nucleolar GTP-binding protein
CCAM_LOCUS6304	Cc022994.t1	VFQ64528.1	-0.244278	0.0430922	Squamosa promoter-binding protein-like (SBP domain) transcription factor family protein
CCAM_LOCUS39969	Cc013223.t1	VFQ98193.1	-0.244438	0.0429513	prostatic spermine-binding-like protein
CCAM_LOCUS18477	Cc001074.t1	VFQ76701.1	-0.244658	0.0427585	KOW domain-containing protein
CCAM_LOCUS37854	Cc011857.t1	VFQ96078.1	-0.244732	0.0426943	Oligosaccharyltransferase complex/magnesium transporter family protein
CCAM_LOCUS24496	Cc035542.t1	VFQ82720.1	-0.244736	0.0426908	fission ELM1-like protein (DUF1022)
CCAM_LOCUS6686	Cc023372.t1	VFQ64910.1	-0.244952	0.0425024	binding protein
CCAM_LOCUS29426	Cc005883.t1	VFQ87650.1	-0.245025	0.0424386	DNA polymerase alpha 2
CCAM_LOCUS20108	Cc001731.t1	VFQ78332.1	-0.245025	0.0424386	lysophosphatidyl acyltransferase 5
CCAM_LOCUS29950	Cc006158.t1	VFQ88174.1	-0.245062	0.0424067	pyridoxal-phosphate-dependent serine hydroxymethyltransferase, putative (DUF632)
CCAM_LOCUS29764	Cc037797.t1	VFQ87988.1	-0.245098	0.0423749	ubiquitin-associated (UBA)/TS-N domain-containing protein
CCAM_LOCUS9491	Cc025054.t1	VFQ67715.1	-0.245208	0.0422794	uncharacterized protein AT1G64385
CCAM_LOCUS24316	Cc003363.t1	VFQ82540.1	-0.245392	0.0421207	fatty acid desaturase A
CCAM_LOCUS31881	Cc038552.t1	VFQ90105.1	-0.245511	0.042018	trichohyalin
CCAM_LOCUS13198	Cc028399.t1	VFQ71422.1	-0.245579	0.0419587	aluminum activated malate transporter family protein
CCAM_LOCUS29337	Cc005789.t1	VFQ87561.1	-0.245612	0.0419309	AUX/IAA transcriptional regulator family protein
CCAM_LOCUS740	Cc041509.t1	VFQ58964.1	-0.245795	0.0417733	binding / calmodulin binding protein
CCAM_LOCUS17788	Cc031110.t1	VFQ76012.1	-0.245795	0.0417733	TPX2 (targeting protein for Xklp2) protein family
CCAM_LOCUS1041	Cc017870.t1	VFQ59265.1	-0.246271	0.0413658	RIBOSOMAL RNA PROCESSING 5
CCAM_LOCUS34004	Cc008379.t1	VFQ92228.1	-0.246345	0.0413034	S-adenosyl-L-methionine-dependent methyltransferases superfamily protein
CCAM_LOCUS10356	Cc025585.t1	VFQ68580.1	-0.246418	0.0412411	ARMADILLO BTB protein 1
CCAM_LOCUS26676	Cc004573.t1	VFQ84900.1	-0.246455	0.0412099	plant/protein (Protein of unknown function, DUF538)
CCAM_LOCUS31391	Cc007113.t1	VFQ89615.1	-0.246491	0.0411788
CCAM_LOCUS28610	Cc005681.t1	VFQ86834.1	-0.246528	0.0411477	WPP domain protein 2
CCAM_LOCUS17756	Cc031076.t1	VFQ75980.1	-0.246565	0.0411167	Protein phosphatase 2C family protein
CCAM_LOCUS5322	Cc022044.t1	VFQ63546.1	-0.246711	0.0409926	diacylglycerol kinase 2
CCAM_LOCUS22269	Cc002505.t1	VFQ80493.1	-0.247115	0.0406529	tropomyosin
CCAM_LOCUS36158	Cc010875.t1	VFQ94382.1	-0.247225	0.0405606	P-loop containing nucleoside triphosphate hydrolases superfamily protein
CCAM_LOCUS30688	Cc006551.t1	VFQ88912.1	-0.247408	0.0404073
CCAM_LOCUS4796	Cc021529.t1	VFQ63020.1	-0.247408	0.0404073	Class II aminoacyl-tRNA and biotin synthetases superfamily protein
CCAM_LOCUS3551	Cc020783.t1	VFQ61775.1	-0.247444	0.0403767	NAD(P)H dehydrogenase B1
CCAM_LOCUS42677	Cc015378.t1	VFR00902.1	-0.247506	0.0403252	homeobox protein 21
CCAM_LOCUS27152	Cc004816.t1	VFQ85376.1	-0.247591	0.0402544	indole-3-acetic acid inducible 14
CCAM_LOCUS14625	Cc046951.t1	VFQ72849.1	-0.247628	0.0402239	Concanavalin A-like lectin family protein
CCAM_LOCUS12632	Cc028074.t1	VFQ70856.1	-0.247637	0.0402164
CCAM_LOCUS26637	Cc004533.t1	VFQ84861.1	-0.247774	0.0401021	tyrosine sulfotransferase-like protein
CCAM_LOCUS41825	Cc014573.t1	VFR00050.1	-0.247848	0.0400413
CCAM_LOCUS37007	Cc026591.t1	VFQ95231.1	-0.247958	0.0399502	voltage dependent anion channel 1
CCAM_LOCUS927	Cc041701.t1	VFQ59151.1	-0.248003	0.0399124	targeting protein for XKLP2
CCAM_LOCUS3564	Cc020797.t1	VFQ61788.1	-0.248104	0.039829	Developmental regulator, ULTRAPETALA
CCAM_LOCUS11790	Cc027565.t1	VFQ70014.1	-0.248178	0.0397685	Transducin/WD40 repeat-like superfamily protein
CCAM_LOCUS16281	Cc047254.t1	VFQ74505.1	-0.248214	0.0397383	Fcf2 pre-rRNA processing protein
CCAM_LOCUS19153	Cc001219.t1	VFQ77377.1	-0.248261	0.0396997	cycloartenol synthase 1
CCAM_LOCUS35145	Cc039499.t1	VFQ93369.1	-0.248288	0.039678
CCAM_LOCUS27638	Cc005045.t1	VFQ85862.1	-0.248324	0.0396478	bacterial trigger factor
CCAM_LOCUS19263	Cc001333.t1	VFQ77487.1	-0.248434	0.0395575	sorting nexin 2B
CCAM_LOCUS23259	Cc002626.t1	VFQ81483.1	-0.248471	0.0395274	C2H2-like zinc finger protein
CCAM_LOCUS23612	Cc002987.t1	VFQ81836.1	-0.248544	0.0394673	FK506-binding protein 12
CCAM_LOCUS30206	Cc006226.t1	VFQ88430.1	-0.248544	0.0394673	Zinc finger (C3HC4-type RING finger) family protein
CCAM_LOCUS23521	Cc002896.t1	VFQ81745.1	-0.248544	0.0394673	sulfate adenylyltransferase subunit
CCAM_LOCUS9387	Cc024943.t1	VFQ67611.1	-0.248553	0.0394599
CCAM_LOCUS11683	Cc027456.t1	VFQ69907.1	-0.248764	0.0392875	Ankyrin repeat family protein
CCAM_LOCUS13640	Cc028841.t1	VFQ71864.1	-0.248764	0.0392875	syntaxin of plants 112
CCAM_LOCUS43032	Cc015726.t1	VFR01257.1	-0.248837	0.0392277	H
CCAM_LOCUS2453	Cc019710.t1	VFQ60677.1	-0.248874	0.0391978	RAB GTPase homolog A5A
CCAM_LOCUS10361	Cc025591.t1	VFQ68585.1	-0.248911	0.039168	CDT1-like protein A
CCAM_LOCUS32703	Cc007799.t1	VFQ90927.1	-0.248947	0.0391381	Barwin-like endoglucanases superfamily protein
CCAM_LOCUS39150	Cc012865.t1	VFQ97374.1	-0.248984	0.0391083	cation-chloride co-transporter 1
CCAM_LOCUS31042	Cc006759.t1	VFQ89266.1	-0.249167	0.0389596	NADH dehydrogenase ubiquinone 1 alpha subcomplex subunit
CCAM_LOCUS32659	Cc007755.t1	VFQ90883.1	-0.249241	0.0389002	FASCICLIN-like arabinogalactan 2
CCAM_LOCUS39090	Cc012834.t1	VFQ97314.1	-0.249261	0.0388835	Homeodomain-like superfamily protein
CCAM_LOCUS33498	Cc018980.t1	VFQ91722.1	-0.249351	0.0388113	WPP domain interacting protein 2
CCAM_LOCUS17521	Cc000708.t1	VFQ75745.1	-0.249461	0.0387225	FK506 BINDING PROTEIN 53
CCAM_LOCUS9842	Cc045681.t1	VFQ68066.1	-0.249571	0.0386339	uncharacterized protein AT3G18235
CCAM_LOCUS18570	Cc001172.t1	VFQ76794.1	-0.249571	0.0386339	DNA-directed RNA polymerase II
CCAM_LOCUS29155	Cc018784.t1	VFQ87379.1	-0.249573	0.0386321	Ribosomal L18p/L5e family protein
CCAM_LOCUS27783	Cc037054.t1	VFQ86007.1	-0.249644	0.038575	ubiquitin-conjugating enzyme 27
CCAM_LOCUS12108	Cc046356.t1	VFQ70332.1	-0.249644	0.038575	uncharacterized protein AT3G12650
CCAM_LOCUS21503	Cc002103.t1	VFQ79727.1	-0.249681	0.0385455	Cyclophilin-like peptidyl-prolyl cis-trans isomerase family protein
CCAM_LOCUS44091	Cc016443.t1	VFR02316.1	-0.249681	0.0385455	Acyl-CoA N-acyltransferases (NAT) superfamily protein
CCAM_LOCUS42414	Cc015125.t1	VFR00639.1	-0.249754	0.0384867	RAB GTPase homolog A5B
CCAM_LOCUS29151	Cc018780.t1	VFQ87375.1	-0.249791	0.0384573	tetratricopeptide repeat (TPR)-containing protein
CCAM_LOCUS5257	Cc021981.t1	VFQ63481.1	-0.250267	0.0380768	serine carboxypeptidase-like 22
CCAM_LOCUS3188	Cc020440.t1	VFQ61412.1	-0.250432	0.037946
CCAM_LOCUS19542	Cc032271.t1	VFQ77766.1	-0.25045	0.0379313	topoisomerase II
CCAM_LOCUS31989	Cc007401.t1	VFQ90213.1	-0.250487	0.0379022	DNA glycosylase superfamily protein
CCAM_LOCUS21554	Cc002154.t1	VFQ79778.1	-0.25056	0.0378442	cellulose synthase-like A3
CCAM_LOCUS45045	Cc017361.t1	VFR03270.1	-0.25056	0.0378442	BTB/POZ domain-containing protein
CCAM_LOCUS31472	Cc038316.t1	VFQ89696.1	-0.25067	0.0377573	pigment defective 320
CCAM_LOCUS42719	Cc015421.t1	VFR00944.1	-0.250744	0.0376994	alpha/beta-Hydrolases superfamily protein
CCAM_LOCUS31022	Cc043109.t1	VFQ89246.1	-0.250951	0.0375362
CCAM_LOCUS34108	Cc008487.t1	VFQ92332.1	-0.251019	0.0374829	uncharacterized protein AT1G05950
CCAM_LOCUS32827	Cc007929.t1	VFQ91051.1	-0.25111	0.0374113	RNA binding (RRM/RBD/RNP motifs) family protein
CCAM_LOCUS29461	Cc005918.t1	VFQ87685.1	-0.251147	0.0373826	O-fucosyltransferase family protein
CCAM_LOCUS2424	Cc019681.t1	VFQ60648.1	-0.25122	0.0373252	phytochrome A
CCAM_LOCUS20948	Cc001985.t1	VFQ79172.1	-0.25133	0.0372393	RNA polymerase II elongation factor
CCAM_LOCUS42927	Cc015623.t1	VFR01152.1	-0.251404	0.0371821	glycine-rich RNA-binding protein 2
CCAM_LOCUS22158	Cc002391.t1	VFQ80382.1	-0.251514	0.0370965	XH/XS domain-containing protein
[truncated: 3,482 more rows]
