# Supplementary material for: Involvement of MID1-COMPLEMENTING ACTIVITY 1 encoding a mechanosensitive ion channel in prehaustorium development of the stem parasitic plant Cuscuta campestris
Source: Plant Cell Physiol. 2025 Jan 17;66(3):400–10. doi: 10.1093/pcp/pcaf009 (PMC11957263; doi:10.1093/pcp/pcaf009)
Supplement: pcaf009_Supp [file pcaf009_supp.zip › suppl_data/pcp-2024-e-00196-File017.xlsx]

## Sheet: Park et al_Suppl Data S3_R2
Supplementary Data S3. Correlation of cluster 1, 6, and 9 genes with the expression of CcMCA1 (VFQ74305.1) of genes in Supplementary Figure S6.
Filtered: p-value <0.05.
locus tag	ID	cds ID	Spearman's rank correlation coefficient	p-value	description	designation in this study
CCAM_LOCUS16081	Cc047049.t1	VFQ74305.1	1	0	CcMCA1, PLAC8 family protein	CcMCA1
CCAM_LOCUS30472	Cc038057.t1	VFQ88696.1	0.956339	0	CcMCA1-like, PLAC8 family protein	CcMCA1-like
CCAM_LOCUS11986	Cc046231.t1	VFQ70210.1	0.937304	0	Afadin/alpha-actinin-binding protein
CCAM_LOCUS22158	Cc002391.t1	VFQ80382.1	0.911655	0	XH/XS domain-containing protein
CCAM_LOCUS26295	Cc036476.t1	VFQ84519.1	0.897662	0	galacturonosyltransferase 3
CCAM_LOCUS21971	Cc033896.t1	VFQ80195.1	0.893716	0	ATP phosphoribosyl transferase 1
CCAM_LOCUS2845	Cc020104.t1	VFQ61069.1	0.893058	0	P-loop containing nucleoside triphosphate hydrolases superfamily protein
CCAM_LOCUS40533	Cc013738.t1	VFQ98757.1	0.889879	0	NAD(P)-binding Rossmann-fold superfamily protein
CCAM_LOCUS11588	Cc027362.t1	VFQ69812.1	0.889222	0	microtubule-associated proteins 70-4
CCAM_LOCUS7859	Cc024110.t1	VFQ66083.1	0.88871	0	plastidic pyruvate kinase beta subunit 1
CCAM_LOCUS3053	Cc020308.t1	VFQ61277.1	0.888126	0	HAD-superfamily hydrolase, subfamily IG, 5'-nucleotidase
CCAM_LOCUS3295	Cc020548.t1	VFQ61519.1	0.884764	0	inactive purple acid phosphatase-like protein
CCAM_LOCUS9100	Cc024672.t1	VFQ67324.1	0.884509	0	Nucleotidylyl transferase superfamily protein
CCAM_LOCUS19771	Cc032489.t1	VFQ77995.1	0.884289	0	Protein prenylyltransferase superfamily protein
CCAM_LOCUS3765	Cc021003.t1	VFQ61989.1	0.883632	0	acetyl Co-enzyme a carboxylase biotin carboxylase subunit
CCAM_LOCUS41437	Cc034267.t1	VFQ99661.1	0.877457	0	Exostosin family protein
CCAM_LOCUS41198	Cc014342.t1	VFQ99422.1	0.877165	0	XH/XS domain-containing protein
CCAM_LOCUS8486	Cc045178.t1	VFQ66710.1	0.876105	0	ATP phosphoribosyl transferase 1
CCAM_LOCUS40701	Cc013891.t1	VFQ98925.1	0.871867	0	PDI-like 1-3
CCAM_LOCUS43478	Cc016160.t1	VFR01703.1	0.869492	0	Uncharacterized protein AT5G26850
CCAM_LOCUS26033	Cc004185.t1	VFQ84257.1	0.869273	0	sterol methyltransferase 1
CCAM_LOCUS17487	Cc000672.t1	VFQ75711.1	0.868944	0	galacturonosyltransferase 3
CCAM_LOCUS40389	Cc013600.t1	VFQ98613.1	0.868834	0	Lung seven transmembrane receptor family protein
CCAM_LOCUS13383	Cc028581.t1	VFQ71607.1	0.867044	0	cytosolic invertase 1
CCAM_LOCUS27177	Cc004841.t1	VFQ85401.1	0.866642	0	GLU-ADT subunit B
CCAM_LOCUS34281	Cc008558.t1	VFQ92505.1	0.866569	0	fatty acid biosynthesis 1
CCAM_LOCUS26905	Cc036663.t1	VFQ85129.1	0.864377	0	weak chloroplast movement under blue light protein (DUF827)
CCAM_LOCUS15633	Cc029947.t1	VFQ73857.1	0.860395	0	Carbohydrate-binding-like fold
CCAM_LOCUS30218	Cc006239.t1	VFQ88442.1	0.859883	0	3-ketoacyl-acyl carrier protein synthase I
CCAM_LOCUS22430	Cc034005.t1	VFQ80654.1	0.859408	0	haloacid dehalogenase-like hydrolase family protein
CCAM_LOCUS41	Cc000044.t1	VFQ58265.1	0.859225	0	Protein phosphatase 2C family protein
CCAM_LOCUS23826	Cc035239.t1	VFQ82050.1	0.858458	0	decoy
CCAM_LOCUS29588	Cc037638.t1	VFQ87812.1	0.857545	0	nucleophosmin
CCAM_LOCUS6927	Cc044627.t1	VFQ65151.1	0.857252	0	P-loop containing nucleoside triphosphate hydrolases superfamily protein
CCAM_LOCUS35512	Cc009391.t1	VFQ93736.1	0.856741	0	Zn-dependent exopeptidases superfamily protein
CCAM_LOCUS11345	Cc026295.t1	VFQ69569.1	0.855681	0	acetyl Co-enzyme a carboxylase biotin carboxylase subunit
CCAM_LOCUS10074	Cc025303.t1	VFQ68298.1	0.854805	0	methyl-coenzyme M reductase II subunit gamma, putative (DUF3741)
CCAM_LOCUS3085	Cc020341.t1	VFQ61309.1	0.853708	0	fatty acid desaturase 6
CCAM_LOCUS17531	Cc000718.t1	VFQ75755.1	0.852247	0	Arginase/deacetylase superfamily protein
CCAM_LOCUS18627	Cc031666.t1	VFQ76851.1	0.851261	0	GLU-ADT subunit B
CCAM_LOCUS24113	Cc003156.t1	VFQ82337.1	0.850603	0	ERECTA-like 2
CCAM_LOCUS1069	Cc017898.t1	VFQ59293.1	0.850237	0	NAD(P)-binding Rossmann-fold superfamily protein
CCAM_LOCUS42719	Cc015421.t1	VFR00944.1	0.849872	0	alpha/beta-Hydrolases superfamily protein
CCAM_LOCUS16201	Cc047173.t1	VFQ74425.1	0.849434	0	Pyridoxal phosphate (PLP)-dependent transferases superfamily protein
CCAM_LOCUS3806	Cc021044.t1	VFQ62030.1	0.848118	0	Protein prenylyltransferase superfamily protein
CCAM_LOCUS43195	Cc015886.t1	VFR01420.1	0.847242	0	ROP interactive partner 3
CCAM_LOCUS5565	Cc022272.t1	VFQ63789.1	0.847242	0	eukaryotic translation initiation factor 3A
CCAM_LOCUS5970	Cc022667.t1	VFQ64194.1	0.845488	0	triosephosphate isomerase
CCAM_LOCUS25621	Cc036090.t1	VFQ83845.1	0.844794	0	coatomer subunit beta-2
CCAM_LOCUS37653	Cc011652.t1	VFQ95877.1	0.844209	0	methyl-coenzyme M reductase II subunit gamma, putative (DUF3741)
CCAM_LOCUS11438	Cc026388.t1	VFQ69662.1	0.843807	0	Protein kinase superfamily protein
CCAM_LOCUS1701	Cc018526.t1	VFQ59925.1	0.842382	0	cell elongation protein / DWARF1 / DIMINUTO (DIM)
CCAM_LOCUS21947	Cc033875.t1	VFQ80171.1	0.839788	0	SEC6
CCAM_LOCUS38056	Cc012011.t1	VFQ96280.1	0.839642	0	clathrin adaptor complexes medium subunit family protein
CCAM_LOCUS783	Cc041553.t1	VFQ59007.1	0.838692	0	STRUBBELIG-receptor family 6
CCAM_LOCUS38463	Cc040165.t1	VFQ96687.1	0.838065	2.6939e-19	TCP family transcription factor 4
CCAM_LOCUS38047	Cc012001.t1	VFQ96271.1	0.836938	0	SKU5 similar 16
CCAM_LOCUS41143	Cc014287.t1	VFQ99367.1	0.836682	0	Ankyrin repeat family protein
CCAM_LOCUS6760	Cc044458.t1	VFQ64984.1	0.835696	0	myosin
CCAM_LOCUS36754	Cc011354.t1	VFQ94978.1	0.834673	0	Pyridoxal phosphate (PLP)-dependent transferases superfamily protein
CCAM_LOCUS36300	Cc010952.t1	VFQ94524.1	0.83376	0
CCAM_LOCUS13569	Cc028768.t1	VFQ71793.1	0.832956	0	EMBRYO DEFECTIVE 3147
CCAM_LOCUS33303	Cc008261.t1	VFQ91527.1	0.83175	0	muniscin carboxy-terminal mu-like domain protein
CCAM_LOCUS2543	Cc019802.t1	VFQ60767.1	0.831714	0	ERECTA-like 1
CCAM_LOCUS29268	Cc018899.t1	VFQ87492.1	0.830142	0	reversibly glycosylated polypeptide 1
CCAM_LOCUS37101	Cc026687.t1	VFQ95325.1	0.829923	0	glucuronokinase G
CCAM_LOCUS31265	Cc006985.t1	VFQ89489.1	0.829594	0	DNAJ heat shock family protein
CCAM_LOCUS21419	Cc033589.t1	VFQ79643.1	0.829521	0	ADP-ribosylation factor 3
CCAM_LOCUS7355	Cc023617.t1	VFQ65579.1	0.828827	0	microtubule-associated proteins 70-4
CCAM_LOCUS39539	Cc027173.t1	VFQ97763.1	0.828754	0	ERECTA-like 1
CCAM_LOCUS29632	Cc037678.t1	VFQ87856.1	0.827366	0	Arginase/deacetylase superfamily protein
CCAM_LOCUS34365	Cc008646.t1	VFQ92589.1	0.826227	2.33783e-18
CCAM_LOCUS5099	Cc021826.t1	VFQ63323.1	0.825941	0	Cyclopropane-fatty-acyl-phospholipid synthase
CCAM_LOCUS25930	Cc004080.t1	VFQ84154.1	0.825758	0	ADP glucose pyrophosphorylase large subunit 1
CCAM_LOCUS5720	Cc022424.t1	VFQ63944.1	0.825247	0	xyloglucan endotransglucosylase/hydrolase 26
CCAM_LOCUS29149	Cc018778.t1	VFQ87373.1	0.824516	0	Nucleotide-diphospho-sugar transferases superfamily protein
CCAM_LOCUS16761	Cc030780.t1	VFQ74985.1	0.824443	0	LONGIFOLIA protein
CCAM_LOCUS32362	Cc007604.t1	VFQ90586.1	0.823529	0	2-oxoacid dehydrogenases acyltransferase family protein
CCAM_LOCUS29803	Cc037836.t1	VFQ88027.1	0.823456	0	Phosphofructokinase family protein
CCAM_LOCUS29303	Cc005754.t1	VFQ87527.1	0.822726	0	Leucine-rich repeat protein kinase family protein
CCAM_LOCUS1217	Cc018035.t1	VFQ59441.1	0.822433	0	ARG1-like 1
CCAM_LOCUS21555	Cc002155.t1	VFQ79779.1	0.822031	0	D-aminoacid aminotransferase-like PLP-dependent enzymes superfamily protein
CCAM_LOCUS44129	Cc016482.t1	VFR02354.1	0.821739	0	Acyl-CoA N-acyltransferases (NAT) superfamily protein
CCAM_LOCUS44599	Cc016928.t1	VFR02824.1	0.820533	0	Vps52 / Sac2 family
CCAM_LOCUS9885	Cc045726.t1	VFQ68109.1	0.820278	0	K+ efflux antiporter 4
CCAM_LOCUS21907	Cc033837.t1	VFQ80131.1	0.819839	0	Spc97 / Spc98 family of spindle pole body (SBP) component
CCAM_LOCUS7475	Cc023736.t1	VFQ65699.1	0.81973	0	seven transmembrane domain protein
CCAM_LOCUS2855	Cc020114.t1	VFQ61079.1	0.819583	0	binding protein
CCAM_LOCUS36909	Cc039901.t1	VFQ95133.1	0.819072	0
CCAM_LOCUS45182	Cc017503.t1	VFR03407.1	0.818451	0	Leucine-rich repeat protein kinase family protein
CCAM_LOCUS35909	Cc010702.t1	VFQ94133.1	0.818122	0	M28 Zn-peptidase nicastrin
CCAM_LOCUS14753	Cc029067.t1	VFQ72977.1	0.81783	0	embryo defective 2737
CCAM_LOCUS4623	Cc021363.t1	VFQ62847.1	0.817611	0	Polynucleotidyl transferase, ribonuclease H-like superfamily protein
CCAM_LOCUS5154	Cc021876.t1	VFQ63378.1	0.817282	0	O-fucosyltransferase family protein
CCAM_LOCUS19994	Cc001617.t1	VFQ78218.1	0.817209	0	Thioesterase superfamily protein
CCAM_LOCUS32078	Cc007493.t1	VFQ90302.1	0.817136	0	Rad23 UV excision repair protein family
CCAM_LOCUS28303	Cc037307.t1	VFQ86527.1	0.816851	1.1566e-17	PATATIN-like protein 4
CCAM_LOCUS14971	Cc029283.t1	VFQ73195.1	0.816514	0	cell division control 2
CCAM_LOCUS35288	Cc009246.t1	VFQ93512.1	0.815966	0	RNA-binding (RRM/RBD/RNP motifs) family protein
CCAM_LOCUS23339	Cc002709.t1	VFQ81563.1	0.81593	0	3-ketoacyl-acyl carrier protein synthase I
CCAM_LOCUS42486	Cc015197.t1	VFR00711.1	0.815893	0
CCAM_LOCUS5161	Cc021883.t1	VFQ63385.1	0.81582	0	RING/FYVE/PHD zinc finger superfamily protein
CCAM_LOCUS32870	Cc007972.t1	VFQ91094.1	0.815711	0	calmodulin 7
CCAM_LOCUS255	Cc000265.t1	VFQ58479.1	0.815638	0	Glycosyl transferase, family 35
CCAM_LOCUS16768	Cc030788.t1	VFQ74992.1	0.815491	0	reversibly glycosylated polypeptide 1
CCAM_LOCUS3742	Cc020979.t1	VFQ61966.1	0.815455	0	myo-inositol-1-phosphate synthase 2
CCAM_LOCUS44440	Cc016760.t1	VFR02665.1	0.815455	0	two-pore channel 1
CCAM_LOCUS40029	Cc013284.t1	VFQ98253.1	0.815016	0	rotamase CYP 7
CCAM_LOCUS45041	Cc017357.t1	VFR03266.1	0.814468	0	Polyketide synthase, enoylreductase family protein
CCAM_LOCUS149	Cc000154.t1	VFQ58373.1	0.814286	0	filament-like protein (DUF869)
CCAM_LOCUS41842	Cc014590.t1	VFR00067.1	0.813957	0	beta glucosidase 17
CCAM_LOCUS39505	Cc027139.t1	VFQ97729.1	0.813811	0	sulfoquinovosyldiacylglycerol 1
CCAM_LOCUS3663	Cc020900.t1	VFQ61887.1	0.813409	0	ADP glucose pyrophosphorylase 1
CCAM_LOCUS41069	Cc014230.t1	VFQ99293.1	0.813299	0	S-adenosyl-L-methionine-dependent methyltransferases superfamily protein
CCAM_LOCUS33573	Cc019057.t1	VFQ91797.1	0.812678	0
CCAM_LOCUS39010	Cc012750.t1	VFQ97234.1	0.812313	0	MLP-like protein 28
CCAM_LOCUS44691	Cc017023.t1	VFR02916.1	0.81202	0	SRP72 RNA-binding domain-containing protein
CCAM_LOCUS17064	Cc047341.t1	VFQ75288.1	0.811911	2.59017e-17	Acyl transferase/acyl hydrolase/lysophospholipase superfamily protein
CCAM_LOCUS34403	Cc008685.t1	VFQ92627.1	0.811765	0	chorismate synthase, putative / 5-enolpyruvylshikimate-3-phosphate phospholyase
CCAM_LOCUS24740	Cc035777.t1	VFQ82964.1	0.811436	0	NAD(P)-linked oxidoreductase superfamily protein
CCAM_LOCUS45392	Cc017703.t1	VFR03617.1	0.811326	0	GTP1/OBG family protein
CCAM_LOCUS14566	Cc046891.t1	VFQ72790.1	0.811253	0	Chalcone-flavanone isomerase family protein
CCAM_LOCUS22425	Cc034000.t1	VFQ80649.1	0.811107	0	carbohydrate esterase, putative (DUF303)
CCAM_LOCUS12635	Cc028077.t1	VFQ70859.1	0.811071	0	DNA methyltransferase-2
CCAM_LOCUS6468	Cc023155.t1	VFQ64692.1	0.810815	0
CCAM_LOCUS9641	Cc025200.t1	VFQ67865.1	0.810559	0	coatomer gamma-2 subunit, putative / gamma-2 coat protein, putative / gamma-2 COP
CCAM_LOCUS35859	Cc010651.t1	VFQ94083.1	0.810376	0	Glyceraldehyde-3-phosphate dehydrogenase-like family protein
CCAM_LOCUS25686	Cc036147.t1	VFQ83910.1	0.80928	0	Peroxisomal membrane 22 kDa (Mpv17/PMP22) family protein
CCAM_LOCUS9499	Cc025062.t1	VFQ67723.1	0.809171	0	Nucleoside diphosphate kinase family protein
CCAM_LOCUS25439	Cc003893.t1	VFQ83663.1	0.808769	0	limit dextrinase
CCAM_LOCUS31959	Cc007367.t1	VFQ90183.1	0.808513	0	XH/XS domain-containing protein
CCAM_LOCUS8484	Cc045176.t1	VFQ66708.1	0.808367	0	IQ-domain 28
CCAM_LOCUS38818	Cc012642.t1	VFQ97042.1	0.80833	0	ornithine-delta-aminotransferase
CCAM_LOCUS8044	Cc024294.t1	VFQ66268.1	0.808221	0	Nucleotide-diphospho-sugar transferases superfamily protein
CCAM_LOCUS41337	Cc014483.t1	VFQ99561.1	0.808038	0	mago nashi family protein
CCAM_LOCUS31235	Cc006954.t1	VFQ89459.1	0.807636	0	glycosyl hydrolase 9C3
CCAM_LOCUS18427	Cc001023.t1	VFQ76651.1	0.807198	0	Leucine-rich repeat protein kinase family protein
CCAM_LOCUS17684	Cc000875.t1	VFQ75908.1	0.807015	0	Histone superfamily protein
CCAM_LOCUS33989	Cc008364.t1	VFQ92213.1	0.806832	0	Amino acid permease family protein
CCAM_LOCUS24663	Cc035703.t1	VFQ82887.1	0.806712	5.90072e-17	transferring glycosyl group transferase (DUF604)
CCAM_LOCUS12829	Cc028262.t1	VFQ71053.1	0.806175	0	Amino acid kinase family protein
CCAM_LOCUS44768	Cc017100.t1	VFR02993.1	0.80559	0	Glycosyl hydrolase family protein
CCAM_LOCUS24268	Cc003314.t1	VFQ82492.1	0.80548	0	FASCICLIN-like arabinogalactan 1
CCAM_LOCUS14757	Cc029071.t1	VFQ72981.1	0.805444	0	proton pump interactor 1
CCAM_LOCUS23859	Cc035270.t1	VFQ82083.1	0.805371	0	methionine-tRNA ligase, putative / methionyl-tRNA synthetase, putative / MetRS
CCAM_LOCUS36622	Cc011220.t1	VFQ94846.1	0.805152	0	ROP interactive partner 3
CCAM_LOCUS28040	Cc005264.t1	VFQ86264.1	0.804786	0	ATP citrate lyase (ACL) family protein
CCAM_LOCUS43733	Cc034816.t1	VFR01958.1	0.804567	0
CCAM_LOCUS39692	Cc027329.t1	VFQ97916.1	0.803471	0	FASCICLIN-like arabinogalactan 1
CCAM_LOCUS28587	Cc005658.t1	VFQ86811.1	0.803398	0	Glycosyl transferase family 2 protein
CCAM_LOCUS10111	Cc025336.t1	VFQ68335.1	0.803398	0	coatomer gamma-2 subunit, putative / gamma-2 coat protein, putative / gamma-2 COP
CCAM_LOCUS5737	Cc022443.t1	VFQ63961.1	0.803325	9.95553e-17	serine carboxypeptidase-like 11
CCAM_LOCUS42104	Cc014849.t1	VFR00329.1	0.803033	0	SEC6
CCAM_LOCUS5950	Cc022652.t1	VFQ64174.1	0.802996	0	filament-like protein (DUF869)
CCAM_LOCUS4200	Cc044117.t1	VFQ62424.1	0.802996	0	GTP1/OBG family protein
CCAM_LOCUS3456	Cc020687.t1	VFQ61680.1	0.802923	0	Zn-dependent exopeptidases superfamily protein
CCAM_LOCUS35662	Cc009542.t1	VFQ93886.1	0.80285	0	Target SNARE coiled-coil domain protein
CCAM_LOCUS27618	Cc005025.t1	VFQ85842.1	0.802631	0	eukaryotic translation initiation factor 3A
CCAM_LOCUS7490	Cc023751.t1	VFQ65714.1	0.802419	1.14318e-16	Phospholipid/glycerol acyltransferase family protein
CCAM_LOCUS32406	Cc007648.t1	VFQ90630.1	0.8019	0	Outer membrane OMP85 family protein
CCAM_LOCUS32949	Cc008056.t1	VFQ91173.1	0.801754	0	Argonaute family protein
CCAM_LOCUS30611	Cc006474.t1	VFQ88835.1	0.801608	0	Thioesterase superfamily protein
CCAM_LOCUS13323	Cc028525.t1	VFQ71547.1	0.801461	0	aldehyde dehydrogenase 12A1
CCAM_LOCUS8074	Cc024322.t1	VFQ66298.1	0.801279	0	PITH domain protein (DUF1000)
CCAM_LOCUS5577	Cc022286.t1	VFQ63801.1	0.800512	0	UDP-glucuronic acid decarboxylase 1
CCAM_LOCUS43656	Cc034738.t1	VFR01881.1	0.800146	0	Leucine-rich repeat protein kinase family protein
CCAM_LOCUS23096	Cc010415.t1	VFQ81320.1	0.799854	0	3-phosphoinositide-dependent protein kinase
CCAM_LOCUS39688	Cc027325.t1	VFQ97912.1	0.799817	0	proliferating cell nuclear antigen 2
CCAM_LOCUS41495	Cc034326.t1	VFQ99719.1	0.799744	0	Endomembrane protein 70 protein family
CCAM_LOCUS38669	Cc012490.t1	VFQ96893.1	0.799598	0	DegP protease 9
CCAM_LOCUS9611	Cc025169.t1	VFQ67835.1	0.799415	0	NAD(P)-binding Rossmann-fold superfamily protein
CCAM_LOCUS28033	Cc005257.t1	VFQ86257.1	0.799269	0	AGC (cAMP-dependent, cGMP-dependent and protein kinase C) kinase family protein
CCAM_LOCUS38340	Cc012242.t1	VFQ96564.1	0.798867	1.95207e-16	alpha-L-fucosidase 1
CCAM_LOCUS3617	Cc020852.t1	VFQ61841.1	0.798246	0	RAB GTPase homolog A1F
CCAM_LOCUS14607	Cc046932.t1	VFQ72831.1	0.798137	0	flocculation FLO11-like protein
CCAM_LOCUS44858	Cc017181.t1	VFR03083.1	0.798093	2.19031e-16	serine carboxypeptidase-like 12
CCAM_LOCUS1022	Cc017851.t1	VFQ59246.1	0.798027	0	FASCICLIN-like arabinogalactan protein 15 precursor
CCAM_LOCUS10760	Cc025978.t1	VFQ68984.1	0.797881	0	O-fucosyltransferase family protein
CCAM_LOCUS4065	Cc043981.t1	VFQ62289.1	0.797552	0	Glycosyl transferase family 2 protein
CCAM_LOCUS35611	Cc009491.t1	VFQ93835.1	0.797479	0	secretory carrier 3
CCAM_LOCUS23562	Cc002937.t1	VFQ81786.1	0.797479	0	emp24/gp25L/p24 family/GOLD family protein
CCAM_LOCUS12958	Cc046534.t1	VFQ71182.1	0.796639	0	TRICHOME BIREFRINGENCE-LIKE 35
CCAM_LOCUS42488	Cc015199.t1	VFR00713.1	0.796273	0
CCAM_LOCUS14460	Cc046783.t1	VFQ72684.1	0.796273	0	timeless family protein
CCAM_LOCUS1854	Cc019501.t1	VFQ60078.1	0.796237	0	SRP72 RNA-binding domain-containing protein
CCAM_LOCUS9656	Cc025215.t1	VFQ67880.1	0.795944	0	AMP-dependent synthetase and ligase family protein
CCAM_LOCUS22020	Cc033943.t1	VFQ80244.1	0.795944	0	Rad23 UV excision repair protein family
CCAM_LOCUS26004	Cc004156.t1	VFQ84228.1	0.795762	0	thalianol synthase 1
CCAM_LOCUS34994	Cc009055.t1	VFQ93218.1	0.795725	0	O-fucosyltransferase family protein
CCAM_LOCUS26460	Cc004355.t1	VFQ84684.1	0.795616	0	CDK-activating kinase 1AT
CCAM_LOCUS34423	Cc008706.t1	VFQ92647.1	0.795543	0	chitinase-like protein
CCAM_LOCUS29429	Cc005886.t1	VFQ87653.1	0.795396	0	adenosine-5'-phosphosulfate (APS) kinase 3
CCAM_LOCUS11981	Cc046226.t1	VFQ70205.1	0.79525	0
CCAM_LOCUS19467	Cc032201.t1	VFQ77691.1	0.794921	0	ADP-ribosylation factor 3
CCAM_LOCUS34061	Cc008437.t1	VFQ92285.1	0.794666	0	Chalcone and stilbene synthase family protein
CCAM_LOCUS9340	Cc024899.t1	VFQ67564.1	0.794446	0	plastidic pyruvate kinase beta subunit 1
CCAM_LOCUS33577	Cc019061.t1	VFQ91801.1	0.794373	0	polyadenylate-binding protein interacting protein
CCAM_LOCUS3601	Cc020834.t1	VFQ61825.1	0.794154	0	protein kinase and Mad3-BUB1-I domain-containing protein
CCAM_LOCUS44528	Cc016854.t1	VFR02753.1	0.794001	3.99408e-16	TP53-regulating kinase-like protein
CCAM_LOCUS20220	Cc032601.t1	VFQ78444.1	0.793972	0	ARM repeat superfamily protein
CCAM_LOCUS16491	Cc030515.t1	VFQ74715.1	0.793314	0	UDP-glucosyl transferase 78D2
CCAM_LOCUS8661	Cc045359.t1	VFQ66885.1	0.792875	0	TLC ATP/ADP transporter
CCAM_LOCUS32493	Cc007735.t1	VFQ90717.1	0.792766	0	Chalcone-flavanone isomerase family protein
CCAM_LOCUS38039	Cc011993.t1	VFQ96263.1	0.792656	0	STRUBBELIG-receptor family 8
CCAM_LOCUS7796	Cc024046.t1	VFQ66020.1	0.79262	0	flavonol synthase 1
CCAM_LOCUS41537	Cc034368.t1	VFQ99761.1	0.792547	0	kinesin-like calmodulin-binding protein (ZWICHEL)
CCAM_LOCUS40962	Cc014135.t1	VFQ99186.1	0.792072	0	thioredoxin H-type 1
CCAM_LOCUS20621	Cc032996.t1	VFQ78845.1	0.791779	0	vacuolar protein sorting 26B
CCAM_LOCUS7772	Cc024026.t1	VFQ65996.1	0.791341	0	emp24/gp25L/p24 family/GOLD family protein
CCAM_LOCUS38644	Cc012465.t1	VFQ96868.1	0.791304	0	isocitrate dehydrogenase
CCAM_LOCUS789	Cc041559.t1	VFQ59013.1	0.791085	0	SKU5 similar 9
CCAM_LOCUS20633	Cc033008.t1	VFQ78857.1	0.790939	0	chitinase-like protein
CCAM_LOCUS15354	Cc029673.t1	VFQ73578.1	0.790647	0	IQ-domain 31
CCAM_LOCUS24263	Cc003309.t1	VFQ82487.1	0.790062	0	proliferating cell nuclear antigen 2
CCAM_LOCUS25301	Cc003749.t1	VFQ83525.1	0.790026	0	mitochondrially targeted single-stranded DNA binding protein
CCAM_LOCUS19279	Cc001349.t1	VFQ77503.1	0.789953	0	Chalcone-flavanone isomerase family protein
CCAM_LOCUS34414	Cc008696.t1	VFQ92638.1	0.789879	0	vacuolar protein sorting 26B
CCAM_LOCUS38811	Cc012635.t1	VFQ97035.1	0.789795	7.30268e-16	Galactosyltransferase family protein
CCAM_LOCUS35890	Cc010682.t1	VFQ94114.1	0.789697	0	IQ-domain 5
CCAM_LOCUS21693	Cc033628.t1	VFQ79917.1	0.789624	0	Transducin/WD40 repeat-like superfamily protein
CCAM_LOCUS6929	Cc044629.t1	VFQ65153.1	0.789441	0	uncharacterized protein AT5G42530
CCAM_LOCUS20859	Cc001893.t1	VFQ79083.1	0.789295	0	receptor like protein 29
CCAM_LOCUS4191	Cc044108.t1	VFQ62415.1	0.789295	0	cytochrome BC1 synthesi
CCAM_LOCUS15469	Cc029786.t1	VFQ73693.1	0.789222	0	Low-density receptor-like protein
CCAM_LOCUS8995	Cc024569.t1	VFQ67219.1	0.789222	0	aldehyde dehydrogenase 12A1
CCAM_LOCUS39150	Cc012865.t1	VFQ97374.1	0.788929	0	cation-chloride co-transporter 1
CCAM_LOCUS38694	Cc012517.t1	VFQ96918.1	0.788893	0	IQ-domain 31
CCAM_LOCUS3551	Cc020783.t1	VFQ61775.1	0.788491	0	NAD(P)H dehydrogenase B1
CCAM_LOCUS6722	Cc044418.t1	VFQ64946.1	0.788491	0	SNARE associated Golgi protein family
CCAM_LOCUS37151	Cc026738.t1	VFQ95375.1	0.788272	0	uncharacterized protein AT2G30480
CCAM_LOCUS1493	Cc018310.t1	VFQ59717.1	0.788272	0	P-loop containing nucleoside triphosphate hydrolases superfamily protein
CCAM_LOCUS43732	Cc034815.t1	VFR01957.1	0.788235	0	zinc finger MYND domain protein
CCAM_LOCUS14269	Cc010015.t1	VFQ72493.1	0.788016	0	5'-3' exonuclease family protein
CCAM_LOCUS15920	Cc030233.t1	VFQ74144.1	0.78776	0	FASCICLIN-like arabinogalactan protein 15 precursor
CCAM_LOCUS34834	Cc039401.t1	VFQ93058.1	0.787724	0	Mitochondrial import inner membrane translocase subunit Tim17/Tim22/Tim23 family protein
CCAM_LOCUS16759	Cc030778.t1	VFQ74983.1	0.787651	0	Nuclear transport factor 2 (NTF2) family protein with RNA binding (RRM-RBD-RNP motifs) domain-containing protein
CCAM_LOCUS15392	Cc029708.t1	VFQ73616.1	0.787497	1.00976e-15	transmembrane protein, putative (DUF594)
CCAM_LOCUS33642	Cc019127.t1	VFQ91866.1	0.787249	0	NAD-dependent glycerol-3-phosphate dehydrogenase family protein
CCAM_LOCUS39368	Cc026998.t1	VFQ97592.1	0.787212	0	adenosine kinase 2
CCAM_LOCUS13726	Cc028929.t1	VFQ71950.1	0.78703	0	RNI-like superfamily protein
CCAM_LOCUS18219	Cc031533.t1	VFQ76443.1	0.786883	0
CCAM_LOCUS17768	Cc031089.t1	VFQ75992.1	0.786847	0	OSBP(oxysterol binding protein)-related protein 1D
CCAM_LOCUS42825	Cc015529.t1	VFR01050.1	0.786774	0	Low-density receptor-like protein
CCAM_LOCUS5611	Cc022315.t1	VFQ63835.1	0.786763	1.11892e-15	alpha-L-fucosidase 1
CCAM_LOCUS15152	Cc029472.t1	VFQ73376.1	0.786408	0	mitochondrially targeted single-stranded DNA binding protein
CCAM_LOCUS45398	Cc017709.t1	VFR03623.1	0.786226	0	AAA-type ATPase family protein
CCAM_LOCUS22087	Cc002320.t1	VFQ80311.1	0.786007	0	threonine aldolase 1
CCAM_LOCUS30653	Cc006516.t1	VFQ88877.1	0.786007	0	thiamine biosynthesis protein
CCAM_LOCUS37147	Cc026734.t1	VFQ95371.1	0.785897	0
CCAM_LOCUS27910	Cc037173.t1	VFQ86134.1	0.785897	0	pumilio 23
CCAM_LOCUS3804	Cc021042.t1	VFQ62028.1	0.785605	0	beta-galactosidase 10
CCAM_LOCUS42467	Cc015178.t2	VFR00692.1	0.785385	0	Rab3 GTPase-activating protein catalytic protein
CCAM_LOCUS28350	Cc037353.t1	VFQ86574.1	0.78502	0	early nodulin-like protein 17
CCAM_LOCUS25953	Cc004103.t1	VFQ84177.1	0.784947	0	rhamnose biosynthesis 3
CCAM_LOCUS37901	Cc011906.t1	VFQ96125.1	0.784691	0	PDI-like 1-1
CCAM_LOCUS40654	Cc013843.t1	VFQ98878.1	0.784655	0	nudix hydrolase homolog 9
CCAM_LOCUS6890	Cc044590.t1	VFQ65114.1	0.784436	0	ATP-citrate lyase B-1
CCAM_LOCUS31388	Cc007110.t1	VFQ89612.1	0.784362	0	Phosphofructokinase family protein
CCAM_LOCUS31761	Cc007316.t1	VFQ89985.1	0.784289	0	OSBP(oxysterol binding protein)-related protein 1D
CCAM_LOCUS16187	Cc047159.t1	VFQ74411.1	0.784289	0	MALE GAMETOPHYTE DEFECTIVE 1
CCAM_LOCUS2424	Cc019681.t1	VFQ60648.1	0.784289	0	phytochrome A
CCAM_LOCUS31614	Cc038454.t1	VFQ89838.1	0.78407	0	RNI-like superfamily protein
CCAM_LOCUS14307	Cc010055.t1	VFQ72531.1	0.78407	0	DNA repair/recombination protein
CCAM_LOCUS26713	Cc004610.t1	VFQ84937.1	0.783303	0	lipoamide dehydrogenase 1
CCAM_LOCUS32732	Cc007828.t1	VFQ90956.1	0.783303	0	8-amino-7-oxononanoate synthase
CCAM_LOCUS28510	Cc005581.t1	VFQ86734.1	0.78323	0	binding protein
CCAM_LOCUS5902	Cc022604.t1	VFQ64126.1	0.78312	0	uncharacterized protein AT2G22795
CCAM_LOCUS347	Cc000360.t1	VFQ58571.1	0.783084	0	NAD-dependent glycerol-3-phosphate dehydrogenase family protein
CCAM_LOCUS26499	Cc004395.t1	VFQ84723.1	0.782791	0	Fatty acid/sphingolipid desaturase
CCAM_LOCUS34004	Cc008379.t1	VFQ92228.1	0.782426	0	S-adenosyl-L-methionine-dependent methyltransferases superfamily protein
CCAM_LOCUS4421	Cc044344.t1	VFQ62645.1	0.782426	0	Tetratricopeptide repeat (TPR)-like superfamily protein
CCAM_LOCUS27436	Cc036927.t1	VFQ85660.1	0.782389	0	Protein phosphatase 2C family protein
CCAM_LOCUS22517	Cc034090.t1	VFQ80741.1	0.782134	0	Lung seven transmembrane receptor family protein
CCAM_LOCUS39055	Cc012798.t1	VFQ97279.1	0.782024	0	ARF-GAP domain 9
CCAM_LOCUS10293	Cc025522.t1	VFQ68517.1	0.781951	0	Mitochondrial substrate carrier family protein
CCAM_LOCUS5239	Cc021963.t1	VFQ63463.1	0.781549	0	Tetratricopeptide repeat (TPR)-like superfamily protein
CCAM_LOCUS43747	Cc034830.t1	VFR01972.1	0.781513	0	Rab3 GTPase-activating protein catalytic protein
CCAM_LOCUS5189	Cc021913.t1	VFQ63413.1	0.781513	0	eukaryotic translation initiation factor 3K
CCAM_LOCUS6985	Cc044686.t1	VFQ65209.1	0.781257	0	acyl carrier protein 2
CCAM_LOCUS32126	Cc038636.t1	VFQ90350.1	0.781257	0	proton pump interactor 1
CCAM_LOCUS1668	Cc018491.t1	VFQ59892.1	0.781111	0	ribosomal protein L7/L12 domain-containing protein
CCAM_LOCUS719	Cc041488.t1	VFQ58943.1	0.781038	0
CCAM_LOCUS42203	Cc014930.t1	VFR00428.1	0.780965	0	ribosomal protein S19
CCAM_LOCUS19390	Cc001462.t1	VFQ77614.1	0.780928	0	timeless family protein
CCAM_LOCUS36052	Cc010766.t1	VFQ94276.1	0.780745	0	SecY protein transport family protein
CCAM_LOCUS28032	Cc005256.t1	VFQ86256.1	0.780745	0	P-loop containing nucleoside triphosphate hydrolases superfamily protein
CCAM_LOCUS10856	Cc026073.t1	VFQ69080.1	0.780417	0	NAD(P)-binding Rossmann-fold superfamily protein
CCAM_LOCUS2023	Cc041753.t1	VFQ60247.1	0.780217	2.74652e-15	sinapoylglucose 1
CCAM_LOCUS26863	Cc036622.t1	VFQ85087.1	0.780161	0	Phosphoglycerate mutase family protein
CCAM_LOCUS44303	Cc016634.t1	VFR02528.1	0.780088	0	Polynucleotide adenylyltransferase family protein
CCAM_LOCUS40486	Cc013688.t1	VFQ98710.1	0.780022	2.81949e-15	TCP family transcription factor 4
CCAM_LOCUS43489	Cc016171.t1	VFR01714.1	0.779942	0	lipoamide dehydrogenase 1
CCAM_LOCUS22145	Cc002378.t1	VFQ80369.1	0.779722	0	3-oxo-5-alpha-steroid 4-dehydrogenase family protein
CCAM_LOCUS32352	Cc007594.t1	VFQ90576.1	0.779467	0	long chain acyl-CoA synthetase 9
CCAM_LOCUS16978	Cc030995.t1	VFQ75202.1	0.779467	0	Mov34/MPN/PAD-1 family protein
CCAM_LOCUS3683	Cc020921.t1	VFQ61907.1	0.779393	0	rhamnose biosynthesis 3
CCAM_LOCUS18220	Cc031534.t1	VFQ76444.1	0.779065	0	beta glucosidase 17
CCAM_LOCUS17189	Cc047468.t1	VFQ75413.1	0.778919	0	DnaA initiator-associating protein
CCAM_LOCUS33639	Cc019124.t1	VFQ91863.1	0.778663	0	beta-ketoacyl reductase 1
CCAM_LOCUS42221	Cc014948.t1	VFR00446.1	0.77859	0	methyltransferase
CCAM_LOCUS5952	Cc022654.t1	VFQ64176.1	0.778444	0	DNA-directed DNA polymerase
CCAM_LOCUS15793	Cc030107.t1	VFQ74017.1	0.778224	0	rotamase CYP 3
CCAM_LOCUS6791	Cc044490.t1	VFQ65015.1	0.778151	0	cyclophilin 20-2
CCAM_LOCUS22344	Cc002583.t1	VFQ80568.1	0.777969	0	trichome birefringence-like protein (DUF828)
CCAM_LOCUS33998	Cc008373.t1	VFQ92222.1	0.777702	3.84665e-15	origin recognition complex protein 6
CCAM_LOCUS12327	Cc027781.t1	VFQ70551.1	0.777494	0	Ribosomal L18p/L5e family protein
CCAM_LOCUS29312	Cc005763.t1	VFQ87536.1	0.777457	0	Remorin family protein
CCAM_LOCUS28536	Cc005607.t1	VFQ86760.1	0.777311	0	cytochrome C oxidase 6B
CCAM_LOCUS2570	Cc019830.t1	VFQ60794.1	0.777092	0	Fatty acid/sphingolipid desaturase
CCAM_LOCUS35930	Cc010724.t1	VFQ94154.1	0.777055	0	alpha/beta-Hydrolases superfamily protein
CCAM_LOCUS15538	Cc029858.t1	VFQ73762.1	0.776872	0	TCP-1/cpn60 chaperonin family protein
CCAM_LOCUS7957	Cc024209.t1	VFQ66181.1	0.776763	0	arginine/serine-rich 45
CCAM_LOCUS43015	Cc015709.t1	VFR01240.1	0.776544	0	microtubule end binding protein EB1A
CCAM_LOCUS25830	Cc036285.t1	VFQ84054.1	0.776361	0	Protein kinase superfamily protein
CCAM_LOCUS23360	Cc002730.t1	VFQ81584.1	0.776295	4.63541e-15	5'-3' exonuclease family protein
CCAM_LOCUS26568	Cc004464.t1	VFQ84792.1	0.775996	0	aspartate aminotransferase 5
CCAM_LOCUS32730	Cc007826.t1	VFQ90954.1	0.775886	0	20S proteasome alpha subunit C1
CCAM_LOCUS13035	Cc046613.t1	VFQ71259.1	0.775849	0	NAD(P)-binding Rossmann-fold superfamily protein
CCAM_LOCUS20547	Cc032921.t1	VFQ78771.1	0.775594	0	GPI transamidase subunit PIG-U
CCAM_LOCUS33741	Cc019228.t1	VFQ91965.1	0.775484	0
CCAM_LOCUS34639	Cc008820.t1	VFQ92863.1	0.775374	0	Histidine kinase-, DNA gyrase B-, and HSP90-like ATPase family protein
CCAM_LOCUS10339	Cc025568.t1	VFQ68563.1	0.775119	0	Pyridoxal phosphate (PLP)-dependent transferases superfamily protein
CCAM_LOCUS253	Cc000263.t1	VFQ58477.1	0.775046	0	UDP-glucose 6-dehydrogenase family protein
CCAM_LOCUS7246	Cc023509.t1	VFQ65470.1	0.775009	0	Ribosomal protein L34
CCAM_LOCUS6919	Cc044619.t1	VFQ65143.1	0.77468	0	Fumarylacetoacetate (FAA) hydrolase family
CCAM_LOCUS40159	Cc013401.t1	VFQ98383.1	0.774644	0	cell elongation protein / DWARF1 / DIMINUTO (DIM)
CCAM_LOCUS13084	Cc046664.t1	VFQ71308.1	0.774644	0	Tim10/DDP family zinc finger protein
CCAM_LOCUS28906	Cc037587.t1	VFQ87130.1	0.774498	0	AAA-type ATPase family protein
CCAM_LOCUS3327	Cc020573.t1	VFQ61551.1	0.774315	0	20S proteasome alpha subunit G1
CCAM_LOCUS31039	Cc006756.t1	VFQ89263.1	0.774242	0	GTP binding Elongation factor Tu family protein
CCAM_LOCUS4175	Cc044092.t1	VFQ62399.1	0.774205	0	3-ketoacyl-CoA synthase 4
CCAM_LOCUS4063	Cc043979.t1	VFQ62287.1	0.773797	6.43404e-15	branched-chain amino acid transaminase 2
CCAM_LOCUS282	Cc000292.t1	VFQ58506.1	0.773621	0	expansin A5
CCAM_LOCUS8402	Cc045094.t1	VFQ66626.1	0.773548	0	WPP domain-interacting protein 2
CCAM_LOCUS28499	Cc005570.t1	VFQ86723.1	0.773402	0	Phosphoglycerate mutase family protein
CCAM_LOCUS42315	Cc015042.t1	VFR00540.1	0.773328	0	AAA-type ATPase family protein
CCAM_LOCUS43670	Cc034753.t1	VFR01895.1	0.773146	0	GPI transamidase subunit PIG-U
CCAM_LOCUS7060	Cc044764.t1	VFQ65284.1	0.772963	0	Tetratricopeptide repeat (TPR)-like superfamily protein
CCAM_LOCUS23025	Cc010343.t1	VFQ81249.1	0.772927	0	Chalcone-flavanone isomerase family protein
CCAM_LOCUS4532	Cc021277.t1	VFQ62756.1	0.77289	0	microtubule end binding protein EB1A
CCAM_LOCUS33137	Cc008090.t1	VFQ91361.1	0.772598	0	cyclophilin 5
CCAM_LOCUS29330	Cc005782.t1	VFQ87554.1	0.772525	0	Pyruvate kinase family protein
CCAM_LOCUS6409	Cc023095.t1	VFQ64633.1	0.77194	0	HXXXD-type acyl-transferase family protein
CCAM_LOCUS636	Cc041404.t1	VFQ58860.1	0.771721	0	Optic atrophy 3 protein (OPA3)
CCAM_LOCUS15662	Cc029976.t1	VFQ73886.1	0.771611	0	secretory 1A
CCAM_LOCUS14147	Cc009892.t1	VFQ72371.1	0.771392	0	Nucleic acid-binding, OB-fold-like protein
CCAM_LOCUS24295	Cc003342.t1	VFQ82519.1	0.771355	0	microtubule-associated proteins 65-1
CCAM_LOCUS36787	Cc011388.t1	VFQ95011.1	0.771173	0	uncharacterized protein AT5G65440
CCAM_LOCUS21553	Cc002153.t1	VFQ79777.1	0.77099	0	Enolase
CCAM_LOCUS14733	Cc029049.t1	VFQ72957.1	0.77099	0	ralf-like 32
CCAM_LOCUS40848	Cc014019.t1	VFQ99072.1	0.770771	0	Cyclin family protein
CCAM_LOCUS344	Cc000357.t1	VFQ58568.1	0.770771	0	Pentatricopeptide repeat (PPR) superfamily protein
CCAM_LOCUS42465	Cc015176.t1	VFR00690.1	0.770771	0	protein FLC EXPRESSOR
CCAM_LOCUS23570	Cc002945.t1	VFQ81794.1	0.770442	0	Lung seven transmembrane receptor family protein
CCAM_LOCUS6833	Cc044532.t1	VFQ65057.1	0.770406	0	CBL-interacting protein kinase 17
CCAM_LOCUS17334	Cc047616.t1	VFQ75558.1	0.770406	0	elongation factor
CCAM_LOCUS18055	Cc031371.t1	VFQ76279.1	0.770296	0	Glutathione S-transferase family protein
CCAM_LOCUS24251	Cc003297.t1	VFQ82475.1	0.770113	0	HMG (high mobility group) box protein with ARID/BRIGHT DNA-binding domain-containing protein
CCAM_LOCUS34762	Cc039339.t1	VFQ92986.1	0.769931	0
CCAM_LOCUS17695	Cc000886.t1	VFQ75919.1	0.769894	0	Histone superfamily protein
CCAM_LOCUS1683	Cc018507.t1	VFQ59907.1	0.769858	0	myo-inositol monophosphatase like 1
CCAM_LOCUS29249	Cc018880.t1	VFQ87473.1	0.769858	0	transducin family protein / WD-40 repeat family protein
CCAM_LOCUS15302	Cc029619.t1	VFQ73526.1	0.769602	0	Protein kinase superfamily protein
CCAM_LOCUS33645	Cc019130.t1	VFQ91869.1	0.769529	0	Pentatricopeptide repeat (PPR) superfamily protein
CCAM_LOCUS1788	Cc019432.t1	VFQ60012.1	0.769346	0	calmodulin-binding protein
CCAM_LOCUS14457	Cc046780.t1	VFQ72681.1	0.769309	0	phytochromobilin:ferredoxin oxidoreductase, chloroplast / phytochromobilin synthase (HY2)
CCAM_LOCUS29283	Cc018914.t1	VFQ87507.1	0.768981	0	RPA70-kDa subunit B
CCAM_LOCUS7608	Cc023859.t1	VFQ65832.1	0.768981	0	Glucose-1-phosphate adenylyltransferase family protein
CCAM_LOCUS16329	Cc047302.t1	VFQ74553.1	0.768871	0	3'-phosphoinositide-dependent protein kinase 1
CCAM_LOCUS5449	Cc022164.t1	VFQ63673.1	0.768834	0	Pentatricopeptide repeat (PPR) superfamily protein
CCAM_LOCUS587	Cc041354.t1	VFQ58811.1	0.768798	0	SNARE-like superfamily protein
CCAM_LOCUS16171	Cc047143.t1	VFQ74395.1	0.768761	0	uncharacterized protein AT5G65440
CCAM_LOCUS6848	Cc044547.t1	VFQ65072.1	0.768725	0	Galactosyltransferase family protein
CCAM_LOCUS169	Cc000174.t1	VFQ58393.1	0.768652	0	SKU5 similar 16
CCAM_LOCUS14661	Cc046988.t1	VFQ72885.1	0.768652	0	PRP38 family protein
CCAM_LOCUS26823	Cc036583.t1	VFQ85047.1	0.768579	0	catalytics
CCAM_LOCUS34635	Cc008816.t1	VFQ92859.1	0.768433	0	RNA-metabolising metallo-beta-lactamase family protein
CCAM_LOCUS30051	Cc037870.t1	VFQ88275.1	0.76836	0	plant stearoyl-acyl-carrier desaturase family protein
CCAM_LOCUS42182	Cc014909.t1	VFR00407.1	0.768286	0
CCAM_LOCUS1494	Cc018311.t1	VFQ59718.1	0.768177	0	AGC (cAMP-dependent, cGMP-dependent and protein kinase C) kinase family protein
CCAM_LOCUS10366	Cc025596.t1	VFQ68590.1	0.768067	0	outer envelope membrane protein 7
CCAM_LOCUS6984	Cc044685.t1	VFQ65208.1	0.767811	0	vamp/synaptobrevin-associated protein 27-2
CCAM_LOCUS39997	Cc013251.t1	VFQ98221.1	0.767775	0	translocon at the outer envelope membrane of chloroplasts 75-III
CCAM_LOCUS34099	Cc008477.t1	VFQ92323.1	0.767446	0	Radical SAM superfamily protein
CCAM_LOCUS34388	Cc008670.t1	VFQ92612.1	0.767263	0	Transmembrane amino acid transporter family protein
CCAM_LOCUS25063	Cc003504.t1	VFQ83287.1	0.767008	0	histone-lysine N-methyltransferase ATXR2
CCAM_LOCUS22189	Cc002423.t1	VFQ80413.1	0.766935	0	RING/FYVE/PHD zinc finger superfamily protein
CCAM_LOCUS40250	Cc013476.t1	VFQ98474.1	0.766935	0	xyloglucan endotransglucosylase/hydrolase 26
CCAM_LOCUS7010	Cc044713.t1	VFQ65234.1	0.766898	0	alpha/beta-Hydrolases superfamily protein
CCAM_LOCUS2336	Cc042074.t1	VFQ60560.1	0.766679	0	NAD(P)-linked oxidoreductase superfamily protein
CCAM_LOCUS1670	Cc018493.t1	VFQ59894.1	0.766606	0	Minichromosome maintenance (MCM2/3/5) family protein
CCAM_LOCUS13484	Cc028686.t1	VFQ71708.1	0.766423	0	HAUS augmin-like complex subunit
CCAM_LOCUS37258	Cc026847.t1	VFQ95482.1	0.766423	0	TCP-1/cpn60 chaperonin family protein
CCAM_LOCUS19112	Cc032146.t1	VFQ77336.1	0.766167	0	DNA ligase-like protein
CCAM_LOCUS31749	Cc007303.t1	VFQ89973.1	0.766131	0	beta-1,4-N-acetylglucosaminyltransferase family protein
CCAM_LOCUS15147	Cc029467.t1	VFQ73371.1	0.765912	0	Ribosomal protein L18e/L15 superfamily protein
CCAM_LOCUS32666	Cc007762.t1	VFQ90890.1	0.765875	0	calcium ion binding protein
CCAM_LOCUS14965	Cc029277.t1	VFQ73189.1	0.765692	0	early nodulin-like protein
CCAM_LOCUS21883	Cc033813.t1	VFQ80107.1	0.76551	0	Leucine-rich repeat protein kinase family protein
CCAM_LOCUS40602	Cc013790.t1	VFQ98826.1	0.765394	1.88201e-14	ROTUNDIFOLIA like 2
CCAM_LOCUS23512	Cc002887.t1	VFQ81736.1	0.765254	0	Transducin/WD40 repeat-like superfamily protein
CCAM_LOCUS45306	Cc017624.t1	VFR03531.1	0.765254	0	ubiquitin-specific protease 12
CCAM_LOCUS16593	Cc030619.t1	VFQ74817.1	0.765217	0	calmodulin 4
CCAM_LOCUS38672	Cc012494.t1	VFQ96896.1	0.765181	0	NFU domain protein 4
CCAM_LOCUS12939	Cc046514.t1	VFQ71163.1	0.765181	0	glutamyl-tRNA(Gln) amidotransferase subunit C
CCAM_LOCUS39210	Cc012928.t1	VFQ97434.1	0.765086	1.95572e-14
CCAM_LOCUS9953	Cc045794.t1	VFQ68177.1	0.765035	0	Polynucleotidyl transferase, ribonuclease H-like superfamily protein
CCAM_LOCUS43252	Cc015944.t1	VFR01477.1	0.765019	1.97221e-14
CCAM_LOCUS30188	Cc038000.t1	VFQ88412.1	0.764998	0	UvrABC system C protein, putative (DUF3411)
CCAM_LOCUS40133	Cc013374.t1	VFQ98357.1	0.764925	0	ribosomal protein L7/L12 domain-containing protein
CCAM_LOCUS31419	Cc007142.t1	VFQ89643.1	0.764889	0	ion channel protein
CCAM_LOCUS17165	Cc047444.t1	VFQ75389.1	0.764633	0	pfkB-like carbohydrate kinase family protein
CCAM_LOCUS29880	Cc006086.t1	VFQ88104.1	0.764523	0	Exostosin family protein
CCAM_LOCUS32808	Cc007908.t1	VFQ91032.1	0.764414	0	serine/arginine repetitive matrix-like protein
CCAM_LOCUS15785	Cc030099.t1	VFQ74009.1	0.764377	0	triosephosphate isomerase
CCAM_LOCUS44695	Cc017027.t1	VFR02920.1	0.764341	0	origin of replication complex 1B
CCAM_LOCUS13329	Cc028531.t1	VFQ71553.1	0.764304	0	UDP-D-apiose/UDP-D-xylose synthase 1
CCAM_LOCUS38753	Cc012576.t1	VFQ96977.1	0.764231	0	IQ-domain 2
CCAM_LOCUS15329	Cc029647.t1	VFQ73553.1	0.764194	0	DegP protease 9
CCAM_LOCUS25925	Cc004075.t1	VFQ84149.1	0.764012	0	uncharacterized protein AT1G06500
CCAM_LOCUS7856	Cc024107.t1	VFQ66080.1	0.763829	0	GTP-binding protein-like protein
CCAM_LOCUS24103	Cc003145.t1	VFQ82327.1	0.763829	0	root cap 1 (RCP1)
CCAM_LOCUS25345	Cc003795.t1	VFQ83569.1	0.763537	0	proteasome beta subunit C1
CCAM_LOCUS42180	Cc014907.t1	VFR00405.1	0.763281	0	fatty acid desaturase 3
CCAM_LOCUS32292	Cc007533.t1	VFQ90516.1	0.763281	0	Aspartate kinase family protein
CCAM_LOCUS36112	Cc010829.t1	VFQ94336.1	0.763062	0	inner membrane localized protein
CCAM_LOCUS44055	Cc016410.t1	VFR02280.1	0.762916	0	uracil dna glycosylase
CCAM_LOCUS41756	Cc034591.t1	VFQ99980.1	0.762879	0	indole-3-acetic acid inducible 9
CCAM_LOCUS43065	Cc015761.t1	VFR01290.1	0.762477	0	Protein kinase superfamily protein
CCAM_LOCUS30866	Cc006736.t1	VFQ89090.1	0.762294	0	glycosyl hydrolase 9B8
CCAM_LOCUS35241	Cc009199.t1	VFQ93465.1	0.762112	0	Small nuclear ribonucleoprotein family protein
CCAM_LOCUS30226	Cc006247.t1	VFQ88450.1	0.762039	0	O-acetyltransferase family protein
CCAM_LOCUS30241	Cc006262.t1	VFQ88465.1	0.762002	0	5'-3' exonuclease family protein
CCAM_LOCUS30697	Cc006560.t1	VFQ88921.1	0.76182	0	ethylene-forming enzyme
CCAM_LOCUS16292	Cc047265.t1	VFQ74516.1	0.761746	0	acyl-CoA synthetase family protein
CCAM_LOCUS4806	Cc021539.t1	VFQ63030.1	0.76171	0	Leucine-rich repeat (LRR) family protein
CCAM_LOCUS25881	Cc004030.t1	VFQ84105.1	0.761516	3.0426e-14
CCAM_LOCUS34340	Cc008620.t1	VFQ92564.1	0.761381	0	fatty acid biosynthesis 1
CCAM_LOCUS27243	Cc004908.t1	VFQ85467.1	0.76087	0	S-adenosyl-L-methionine-dependent methyltransferases superfamily protein
CCAM_LOCUS37854	Cc011857.t1	VFQ96078.1	0.760431	0	Oligosaccharyltransferase complex/magnesium transporter family protein
CCAM_LOCUS41370	Cc014517.t1	VFQ99594.1	0.760175	0	Cupredoxin superfamily protein
CCAM_LOCUS40238	Cc013462.t1	VFQ98462.1	0.76017	3.58703e-14	uncharacterized protein AT2G20080
CCAM_LOCUS30606	Cc006469.t1	VFQ88830.1	0.760029	0	tRNA (guanine(9)-N1)-methyltransferase-like protein
CCAM_LOCUS20717	Cc033095.t1	VFQ78941.1	0.759956	0	adenosine kinase 2
CCAM_LOCUS39360	Cc026990.t1	VFQ97584.1	0.759721	3.78872e-14	uncharacterized protein AT1G17780
CCAM_LOCUS3959	Cc021204.t1	VFQ62183.1	0.759518	0	histone-lysine N-methyltransferase ATXR2
CCAM_LOCUS15356	Cc029675.t1	VFQ73580.1	0.759481	0	Small GTP-binding protein
CCAM_LOCUS29499	Cc005956.t1	VFQ87723.1	0.759481	0	Regulator of chromosome condensation (RCC1) family protein
CCAM_LOCUS33975	Cc008350.t1	VFQ92199.1	0.759408	0	minichromosome maintenance 10
CCAM_LOCUS14084	Cc009828.t1	VFQ72308.1	0.759408	0	proteasome alpha subunit D2
CCAM_LOCUS42210	Cc014937.t1	VFR00435.1	0.759152	0	EMBRYO DEFECTIVE 3147
CCAM_LOCUS40723	Cc013914.t1	VFQ98947.1	0.75886	0	rhodanese-like domain-containing protein / PPIC-type PPIASE domain-containing protein
CCAM_LOCUS14510	Cc046834.t1	VFQ72734.1	0.758591	4.34543e-14	LOW protein: M-phase inducer phosphatase-like protein
CCAM_LOCUS39532	Cc027166.t1	VFQ97756.1	0.758568	0	root cap 1 (RCP1)
CCAM_LOCUS41186	Cc014330.t1	VFQ99410.1	0.758531	0	3-oxo-5-alpha-steroid 4-dehydrogenase family protein
CCAM_LOCUS42020	Cc014763.t1	VFR00245.1	0.758495	0	UDP-sugar pyrophosphorylase
CCAM_LOCUS8777	Cc045479.t1	VFQ67001.1	0.758495	0	Endomembrane protein 70 protein family
CCAM_LOCUS5916	Cc022618.t1	VFQ64140.1	0.758385	0	voltage dependent anion channel 2
CCAM_LOCUS33625	Cc019110.t1	VFQ91849.1	0.758166	0
CCAM_LOCUS42183	Cc014910.t1	VFR00408.1	0.75802	0	2-oxoglutarate (2OG) and Fe(II)-dependent oxygenase superfamily protein
CCAM_LOCUS12326	Cc027780.t1	VFQ70550.1	0.757947	0	Glycosyl hydrolase family protein
CCAM_LOCUS30407	Cc006432.t1	VFQ88631.1	0.757727	0	Transducin/WD40 repeat-like superfamily protein
CCAM_LOCUS6733	Cc044429.t1	VFQ64957.1	0.757727	0	minichromosome maintenance (MCM2/3/5) family protein
CCAM_LOCUS10182	Cc025408.t1	VFQ68406.1	0.757691	0	uncharacterized protein AT5G65810
CCAM_LOCUS39	Cc000042.t1	VFQ58263.1	0.757545	0	Mitochondrial substrate carrier family protein
CCAM_LOCUS20488	Cc032867.t1	VFQ78712.1	0.757545	0	RING/U-box superfamily protein
CCAM_LOCUS18207	Cc031521.t1	VFQ76431.1	0.757505	4.95351e-14
CCAM_LOCUS1808	Cc019453.t1	VFQ60032.1	0.757326	0	hypothetical protein (DUF1639)
CCAM_LOCUS42226	Cc014953.t1	VFR00451.1	0.757252	0	Pseudouridine synthase family protein
CCAM_LOCUS18589	Cc001191.t1	VFQ76813.1	0.757179	0	cytosolic enolase
CCAM_LOCUS17694	Cc000885.t1	VFQ75918.1	0.757143	0	Acyl-CoA N-acyltransferases (NAT) superfamily protein
CCAM_LOCUS69	Cc000073.t1	VFQ58293.1	0.75707	0	NADH-ubiquinone oxidoreductase-like protein
CCAM_LOCUS43327	Cc016022.t2	VFR01552.1	0.756913	5.31853e-14	TLD-domain containing nucleolar protein
CCAM_LOCUS29820	Cc006023.t1	VFQ88044.1	0.756631	0	histone deacetylase 2C
CCAM_LOCUS20532	Cc032906.t1	VFQ78756.1	0.756631	0	Leucine-rich repeat protein kinase family protein
CCAM_LOCUS28585	Cc005656.t1	VFQ86809.1	0.756573	5.54038e-14	branched-chain amino acid transaminase 2
CCAM_LOCUS28517	Cc005588.t1	VFQ86741.1	0.756485	0	HSP20-like chaperones superfamily protein
CCAM_LOCUS26634	Cc004530.t1	VFQ84858.1	0.756376	0	phytochrome A
CCAM_LOCUS65	Cc000069.t1	VFQ58289.1	0.755901	0	NADH-ubiquinone oxidoreductase-like protein
CCAM_LOCUS33888	Cc019379.t1	VFQ92112.1	0.755681	0	ornithine carbamoyltransferase
CCAM_LOCUS7111	Cc044818.t1	VFQ65335.1	0.755645	0	Galactose oxidase/kelch repeat superfamily protein
CCAM_LOCUS41334	Cc014480.t1	VFQ99558.1	0.755615	6.21208e-14
CCAM_LOCUS14181	Cc009926.t1	VFQ72405.1	0.755608	0	Chalcone and stilbene synthase family protein
CCAM_LOCUS41212	Cc014356.t1	VFQ99436.1	0.755499	0	NAD(P)-binding Rossmann-fold superfamily protein
CCAM_LOCUS13325	Cc028527.t1	VFQ71549.1	0.755353	0	aldehyde dehydrogenase 12A1
CCAM_LOCUS37346	Cc011478.t1	VFQ95570.1	0.755256	6.48348e-14	HXXXD-type acyl-transferase family protein
CCAM_LOCUS21678	Cc033613.t1	VFQ79902.1	0.755243	0	nucleolin
CCAM_LOCUS32475	Cc007717.t1	VFQ90699.1	0.754841	0	2-oxoglutarate dehydrogenase, E1 component
CCAM_LOCUS3786	Cc021024.t1	VFQ62010.1	0.754585	0	Transcription elongation factor (TFIIS) family protein
CCAM_LOCUS26051	Cc004203.t1	VFQ84275.1	0.754549	0	DNA replication helicase
CCAM_LOCUS26717	Cc004614.t1	VFQ84941.1	0.754439	0	GPI-anchored adhesin-like protein
CCAM_LOCUS28155	Cc005383.t1	VFQ86379.1	0.75433	0	flavonol synthase 1
CCAM_LOCUS11917	Cc046162.t1	VFQ70141.1	0.75422	0	asparagine synthetase 3
CCAM_LOCUS29012	Cc018640.t1	VFQ87236.1	0.754037	0	Ku70-binding family protein
CCAM_LOCUS27588	Cc004995.t1	VFQ85812.1	0.753891	0	allyl alcohol dehydrogenase-like protein
CCAM_LOCUS2050	Cc041780.t1	VFQ60274.1	0.753818	0	Minichromosome maintenance (MCM2/3/5) family protein
CCAM_LOCUS21565	Cc002165.t1	VFQ79789.1	0.753599	0	TCP-1/cpn60 chaperonin family protein
CCAM_LOCUS19421	Cc001493.t1	VFQ77645.1	0.753343	0	IQ-domain 21
CCAM_LOCUS3729	Cc020965.t1	VFQ61953.1	0.753343	0	asparagine synthetase 3
CCAM_LOCUS9845	Cc045684.t1	VFQ68069.1	0.753343	0	syntaxin of plants 32
CCAM_LOCUS26425	Cc004319.t1	VFQ84649.1	0.753307	0	Ribosomal L28 family
CCAM_LOCUS44494	Cc016819.t1	VFR02719.1	0.753233	0	nitrilase 4
CCAM_LOCUS33462	Cc018942.t1	VFQ91686.1	0.752978	0	transglycosylase
CCAM_LOCUS3062	Cc020317.t1	VFQ61286.1	0.752466	0	breast basic conserved 1
CCAM_LOCUS9842	Cc045681.t1	VFQ68066.1	0.75221	0	uncharacterized protein AT3G18235
CCAM_LOCUS4233	Cc044150.t1	VFQ62457.1	0.752174	0	tubulin beta-1 chain
CCAM_LOCUS5482	Cc022189.t1	VFQ63706.1	0.752174	0	galacturonosyltransferase 3
CCAM_LOCUS29453	Cc005910.t1	VFQ87677.1	0.752101	0	Actin-like ATPase superfamily protein
CCAM_LOCUS2512	Cc019770.t1	VFQ60736.1	0.751955	0	Calcium-dependent lipid-binding (CaLB domain) family protein
CCAM_LOCUS34060	Cc008436.t1	VFQ92284.1	0.751918	0	dehydratase family
CCAM_LOCUS41899	Cc014648.t1	VFR00124.1	0.751918	0	20S proteasome alpha subunit E1
CCAM_LOCUS13594	Cc028794.t1	VFQ71818.1	0.751845	0	tubulin alpha-4 chain
CCAM_LOCUS21773	Cc033703.t1	VFQ79997.1	0.751662	0	MALE GAMETOPHYTE DEFECTIVE 2
CCAM_LOCUS2645	Cc019899.t1	VFQ60869.1	0.751516	0	minichromosome maintenance (MCM2/3/5) family protein
CCAM_LOCUS29461	Cc005918.t1	VFQ87685.1	0.751516	0	O-fucosyltransferase family protein
CCAM_LOCUS32706	Cc007802.t1	VFQ90930.1	0.751334	0	NAD(P)-binding Rossmann-fold superfamily protein
CCAM_LOCUS40933	Cc014105.t1	VFQ99157.1	0.751261	0	PPPDE putative thiol peptidase family protein
CCAM_LOCUS44372	Cc016704.t1	VFR02597.1	0.751151	0	Reticulon family protein
CCAM_LOCUS44726	Cc017058.t1	VFR02951.1	0.751041	0	Rho GTPase activation protein (RhoGAP) with PH domain-containing protein
CCAM_LOCUS22417	Cc033994.t1	VFQ80641.1	0.751005	0	transducin family protein / WD-40 repeat family protein
CCAM_LOCUS15454	Cc029770.t1	VFQ73678.1	0.750639	0	splicing factor-like protein
CCAM_LOCUS16370	Cc030400.t1	VFQ74594.1	0.750603	0	Prolyl oligopeptidase family protein
CCAM_LOCUS37187	Cc026776.t1	VFQ95411.1	0.750274	0	IQ-domain 5
CCAM_LOCUS42572	Cc015269.t1	VFR00797.1	0.750237	0	Rrp15p protein
CCAM_LOCUS18449	Cc001045.t1	VFQ76673.1	0.750055	0	Major facilitator superfamily protein
CCAM_LOCUS35800	Cc010592.t1	VFQ94024.1	0.749945	0	Gibberellin-regulated family protein
CCAM_LOCUS39211	Cc012929.t1	VFQ97435.1	0.749836	0	uncharacterized protein AT4G01915
CCAM_LOCUS40961	Cc014134.t1	VFQ99185.1	0.749763	0	Thioredoxin superfamily protein
CCAM_LOCUS39781	Cc013056.t1	VFQ98005.1	0.749726	0	farnesylated protein 3
CCAM_LOCUS8864	Cc024445.t1	VFQ67088.1	0.749532	1.26999e-13	high-mobility group box 6
CCAM_LOCUS25197	Cc003641.t1	VFQ83421.1	0.749434	0	monogalactosyldiacylglycerol synthase type C
CCAM_LOCUS44503	Cc016829.t1	VFR02728.1	0.749397	0	rhodanese-like domain-containing protein / PPIC-type PPIASE domain-containing protein
CCAM_LOCUS45405	Cc017716.t1	VFR03630.1	0.749361	0	Glucose-1-phosphate adenylyltransferase family protein
CCAM_LOCUS15230	Cc029547.t1	VFQ73454.1	0.749251	0	early nodulin-like protein 17
CCAM_LOCUS11572	Cc026512.t1	VFQ69796.1	0.749105	0	5'-3' exonuclease family protein
CCAM_LOCUS23828	Cc035241.t1	VFQ82052.1	0.749068	0	NAD(P)-binding Rossmann-fold superfamily protein
CCAM_LOCUS45058	Cc017375.t1	VFR03283.1	0.748995	0	Histone superfamily protein
CCAM_LOCUS14568	Cc046893.t1	VFQ72792.1	0.748995	0	Melibiase family protein
CCAM_LOCUS2103	Cc041833.t1	VFQ60327.1	0.748849	0	receptor like protein 51
CCAM_LOCUS13596	Cc028796.t1	VFQ71820.1	0.74863	0	fatty acid desaturase 3
CCAM_LOCUS37282	Cc026873.t1	VFQ95506.1	0.748411	0	Gibberellin-regulated family protein
CCAM_LOCUS43384	Cc016081.t1	VFR01609.1	0.748301	0	RNA-metabolising metallo-beta-lactamase family protein
CCAM_LOCUS30700	Cc006563.t1	VFQ88924.1	0.748265	0	Phosphofructokinase family protein
CCAM_LOCUS37146	Cc026733.t1	VFQ95370.1	0.748009	0
CCAM_LOCUS7886	Cc024137.t1	VFQ66110.1	0.747972	0	bromo-adjacent homology (BAH) domain-containing protein
CCAM_LOCUS7491	Cc023752.t1	VFQ65715.1	0.747863	0	PPPDE putative thiol peptidase family protein
CCAM_LOCUS20852	Cc001886.t1	VFQ79076.1	0.747826	0	2-cysteine peroxiredoxin B
CCAM_LOCUS37347	Cc011479.t1	VFQ95571.1	0.747773	1.55579e-13	HXXXD-type acyl-transferase family protein
CCAM_LOCUS31256	Cc006976.t1	VFQ89480.1	0.747716	0	GDSL-like Lipase/Acylhydrolase superfamily protein
CCAM_LOCUS3631	Cc020867.t1	VFQ61855.1	0.747707	1.56757e-13	S-adenosyl-L-methionine-dependent methyltransferases superfamily protein
CCAM_LOCUS40145	Cc013386.t1	VFQ98369.1	0.747388	0	myo-inositol monophosphatase like 1
CCAM_LOCUS7159	Cc023425.t1	VFQ65383.1	0.747278	0	weak chloroplast movement under blue light protein (DUF827)
CCAM_LOCUS3090	Cc020346.t1	VFQ61314.1	0.747242	0	Reticulon family protein
CCAM_LOCUS36346	Cc011000.t1	VFQ94570.1	0.747242	0	DNA replication helicase
CCAM_LOCUS34411	Cc008693.t1	VFQ92635.1	0.747168	0	Pentatricopeptide repeat (PPR) superfamily protein
CCAM_LOCUS9365	Cc024924.t1	VFQ67589.1	0.747132	0	basic transcription factor 3
CCAM_LOCUS338	Cc000351.t1	VFQ58562.1	0.747132	0	Pseudouridine synthase family protein
CCAM_LOCUS30386	Cc006411.t1	VFQ88610.1	0.74684	0	calcium-dependent protein kinase 23
CCAM_LOCUS43218	Cc015909.t1	VFR01443.1	0.746767	0	CRINKLY4 related 2
CCAM_LOCUS36317	Cc010969.t1	VFQ94541.1	0.746767	0	sterol methyltransferase 1
CCAM_LOCUS20120	Cc001743.t1	VFQ78344.1	0.74673	0	Glucose-1-phosphate adenylyltransferase family protein
CCAM_LOCUS37332	Cc011463.t1	VFQ95556.1	0.746547	0	plant stearoyl-acyl-carrier desaturase family protein
CCAM_LOCUS31139	Cc006858.t1	VFQ89363.1	0.746365	0	enolase, putative (DUF3527)
CCAM_LOCUS27571	Cc004978.t1	VFQ85795.1	0.746365	0
CCAM_LOCUS16766	Cc030786.t1	VFQ74990.1	0.746292	0	Galactose oxidase/kelch repeat superfamily protein
CCAM_LOCUS36758	Cc011358.t1	VFQ94982.1	0.745963	0	Alba DNA/RNA-binding protein
CCAM_LOCUS2650	Cc019904.t1	VFQ60874.1	0.745963	0	Sec14p-like phosphatidylinositol transfer family protein
CCAM_LOCUS4971	Cc021698.t1	VFQ63195.1	0.74578	0	heat shock protein 81-2
CCAM_LOCUS16218	Cc047190.t1	VFQ74442.1	0.745634	0	ATPase family associated with various cellular activities (AAA)
CCAM_LOCUS6728	Cc044424.t1	VFQ64952.1	0.745561	0	deletion of SUV3 suppressor 1(I)
CCAM_LOCUS39648	Cc027284.t1	VFQ97872.1	0.745159	0	nuclear matrix protein
CCAM_LOCUS17452	Cc000637.t1	VFQ75676.1	0.745076	2.117e-13
CCAM_LOCUS7100	Cc044807.t1	VFQ65324.1	0.745049	0	TPX2 (targeting protein for Xklp2) protein family
CCAM_LOCUS36762	Cc011363.t1	VFQ94986.1	0.744976	0	MALE GAMETOPHYTE DEFECTIVE 1
CCAM_LOCUS15017	Cc029330.t1	VFQ73241.1	0.74494	0	pleiotropic drug resistance 4
CCAM_LOCUS3524	Cc020755.t1	VFQ61748.1	0.74494	0	glutamate receptor 3.4
CCAM_LOCUS25237	Cc003683.t1	VFQ83461.1	0.74494	0	Surfeit locus 1 cytochrome c oxidase biogenesis protein
CCAM_LOCUS25829	Cc036284.t1	VFQ84053.1	0.74483	0	RNA-binding KH domain-containing protein
CCAM_LOCUS30005	Cc006214.t1	VFQ88229.1	0.744794	0	S-adenosyl-L-methionine-dependent methyltransferases superfamily protein
CCAM_LOCUS17872	Cc031195.t1	VFQ76096.1	0.74472	0	INDH1(iron-sulfur protein required for NADH dehydrogenase)
CCAM_LOCUS27592	Cc004999.t1	VFQ85816.1	0.744611	0	cellulose synthase-like A3
CCAM_LOCUS18520	Cc001120.t1	VFQ76744.1	0.744574	0	ROP interactive partner 4
CCAM_LOCUS14985	Cc029297.t1	VFQ73209.1	0.744538	0	nuclear pore complex Nup85-like protein
CCAM_LOCUS30855	Cc006724.t1	VFQ89079.1	0.744465	0	dentin sialophosphoprotein
CCAM_LOCUS37702	Cc011703.t1	VFQ95926.1	0.744392	0	Acyl-ACP thioesterase
CCAM_LOCUS8989	Cc024563.t1	VFQ67213.1	0.744355	0	XH domain-containing protein
CCAM_LOCUS7179	Cc023445.t1	VFQ65403.1	0.744319	0	spindle/kinetochore-associated-like protein
CCAM_LOCUS21968	Cc033893.t1	VFQ80192.1	0.744319	0	ABI3-interacting protein 3
CCAM_LOCUS31106	Cc006823.t1	VFQ89330.1	0.744319	0	CAX-interacting protein 2
CCAM_LOCUS36670	Cc011268.t1	VFQ94894.1	0.744282	0	proteasome alpha subunit F1
CCAM_LOCUS758	Cc041528.t1	VFQ58982.1	0.744246	0	Zinc-binding ribosomal protein family protein
CCAM_LOCUS440	Cc000453.t1	VFQ58664.1	0.744246	0	homolog of bacterial cytokinesis Z-ring protein FTSZ 1-1
CCAM_LOCUS29550	Cc037601.t1	VFQ87774.1	0.744093	2.36621e-13
CCAM_LOCUS28617	Cc005688.t1	VFQ86841.1	0.74399	0	ATP binding microtubule motor family protein
CCAM_LOCUS562	Cc041329.t1	VFQ58786.1	0.74399	0	ornithine-delta-aminotransferase
CCAM_LOCUS40485	Cc013687.t1	VFQ98709.1	0.743844	0	Lactate/malate dehydrogenase family protein
CCAM_LOCUS38245	Cc012146.t1	VFQ96469.1	0.743844	0	RNA helicase 36
CCAM_LOCUS44081	Cc016432.t1	VFR02306.1	0.743807	0	6-phosphogluconate dehydrogenase family protein
CCAM_LOCUS29282	Cc018913.t1	VFQ87506.1	0.743624	0	Nuclear transport factor 2 (NTF2) family protein with RNA binding (RRM-RBD-RNP motifs) domain-containing protein
CCAM_LOCUS36950	Cc026532.t1	VFQ95174.1	0.743588	0	breast basic conserved 1
CCAM_LOCUS2779	Cc020035.t1	VFQ61003.1	0.743478	0	Rab5-interacting family protein
CCAM_LOCUS40914	Cc014086.t1	VFQ99138.1	0.743405	0	seven transmembrane domain protein
CCAM_LOCUS39373	Cc027003.t1	VFQ97597.1	0.743369	0	UDP-Glycosyltransferase superfamily protein
CCAM_LOCUS8872	Cc024453.t1	VFQ67096.1	0.743332	0	P-loop containing nucleoside triphosphate hydrolases superfamily protein
CCAM_LOCUS18047	Cc031363.t1	VFQ76271.1	0.743296	0	Alba DNA/RNA-binding protein
CCAM_LOCUS34252	Cc008529.t1	VFQ92476.1	0.743138	2.63517e-13	Lycopene beta/epsilon cyclase protein
CCAM_LOCUS2064	Cc041794.t1	VFQ60288.1	0.743113	0	O-acetyltransferase family protein
CCAM_LOCUS5257	Cc021981.t1	VFQ63481.1	0.74304	0	serine carboxypeptidase-like 22
CCAM_LOCUS38104	Cc012060.t1	VFQ96328.1	0.743003	0	ribosomal protein 1
CCAM_LOCUS3102	Cc020359.t1	VFQ61326.1	0.742894	0	Minichromosome maintenance (MCM2/3/5) family protein
CCAM_LOCUS43675	Cc034758.t1	VFR01900.1	0.742758	2.75004e-13
CCAM_LOCUS17864	Cc031187.t1	VFQ76088.1	0.742638	0	WHIRLY 2
CCAM_LOCUS24284	Cc003331.t1	VFQ82508.1	0.742601	0	RNA-binding (RRM/RBD/RNP motifs) family protein
CCAM_LOCUS14284	Cc010030.t1	VFQ72508.1	0.742455	0	stress response protein
CCAM_LOCUS20862	Cc001896.t1	VFQ79086.1	0.742419	0	protein phosphatase 5.2
CCAM_LOCUS16618	Cc030642.t1	VFQ74842.1	0.742382	0	Haloacid dehalogenase-like hydrolase (HAD) superfamily protein
CCAM_LOCUS19380	Cc001452.t1	VFQ77604.1	0.742346	0	detoxifying efflux carrier 35
CCAM_LOCUS27689	Cc005096.t1	VFQ85913.1	0.742346	0	PITH domain protein (DUF1000)
CCAM_LOCUS10179	Cc025405.t1	VFQ68403.1	0.742309	0
CCAM_LOCUS30511	Cc038094.t1	VFQ88735.1	0.742273	0	stress-inducible protein
CCAM_LOCUS21339	Cc033514.t1	VFQ79563.1	0.74209	0	COBRA-like extracellular glycosyl-phosphatidyl inositol-anchored protein family
CCAM_LOCUS29431	Cc005888.t1	VFQ87655.1	0.742085	2.9658e-13
CCAM_LOCUS27096	Cc004757.t1	VFQ85320.1	0.742017	0	20S proteasome beta subunit D1
CCAM_LOCUS6312	Cc023002.t1	VFQ64536.1	0.741907	0	WPP domain-interacting protein 2
CCAM_LOCUS24988	Cc003425.t1	VFQ83212.1	0.741871	0	AMP-dependent synthetase and ligase family protein
CCAM_LOCUS27162	Cc004826.t1	VFQ85386.1	0.741725	0	TPX2 (targeting protein for Xklp2) protein family
CCAM_LOCUS10430	Cc025660.t1	VFQ68654.1	0.741542	0	CTP synthase family protein
CCAM_LOCUS4287	Cc044206.t1	VFQ62511.1	0.741469	0	hypothetical protein (DUF946)
CCAM_LOCUS28804	Cc037487.t1	VFQ87028.1	0.741469	0	Tetratricopeptide repeat (TPR)-like superfamily protein
CCAM_LOCUS1034	Cc017863.t1	VFQ59258.1	0.741176	0	adenosine-5'-phosphosulfate (APS) kinase 3
CCAM_LOCUS10298	Cc025527.t1	VFQ68522.1	0.74114	0	LONGIFOLIA protein
CCAM_LOCUS9597	Cc025155.t1	VFQ67821.1	0.740957	0	proline-rich protein 2
CCAM_LOCUS38271	Cc012172.t1	VFQ96495.1	0.740884	0	Putative small nuclear ribonucleoprotein G
CCAM_LOCUS38081	Cc012037.t1	VFQ96305.1	0.740665	0
CCAM_LOCUS35823	Cc010615.t1	VFQ94047.1	0.740628	0	TCP-1/cpn60 chaperonin family protein
CCAM_LOCUS12670	Cc028110.t1	VFQ70894.1	0.740628	0	tonoplast monosaccharide transporter2
CCAM_LOCUS41548	Cc034379.t1	VFQ99772.1	0.740519	0	plant intracellular ras group-related LRR 4
CCAM_LOCUS10769	Cc025988.t1	VFQ68993.1	0.740519	0	RING/FYVE/PHD zinc finger superfamily protein
CCAM_LOCUS39704	Cc027341.t1	VFQ97928.1	0.740446	0	ribonuclease 1
CCAM_LOCUS11156	Cc026111.t1	VFQ69380.1	0.740409	0	Pleckstrin homology (PH) domain superfamily protein
CCAM_LOCUS44882	Cc017205.t1	VFR03107.1	0.740373	0	NADH:ubiquinone oxidoreductase, 17.2kDa subunit
CCAM_LOCUS14199	Cc009944.t1	VFQ72423.1	0.740336	0	U3 containing 90S pre-ribosomal complex subunit
CCAM_LOCUS25862	Cc004010.t1	VFQ84086.1	0.740263	0	protein kinase and Mad3-BUB1-I domain-containing protein
CCAM_LOCUS17368	Cc047650.t1	VFQ75592.1	0.74019	0	monogalactosyl diacylglycerol synthase 1
CCAM_LOCUS26886	Cc036645.t1	VFQ85110.1	0.74018	3.66695e-13	wall-associated kinase 2
CCAM_LOCUS27042	Cc004703.t1	VFQ85266.1	0.740007	0	acyl carrier protein 4
CCAM_LOCUS4187	Cc044104.t1	VFQ62411.1	0.739825	0	Glucose-1-phosphate adenylyltransferase family protein
CCAM_LOCUS4224	Cc044141.t1	VFQ62448.1	0.739715	0	glycosyl hydrolase 9B5
CCAM_LOCUS2847	Cc020106.t1	VFQ61071.1	0.739642	0	Transcription factor TFIIIC, tau55-related protein
CCAM_LOCUS30185	Cc037997.t1	VFQ88409.1	0.739642	0	Minichromosome maintenance (MCM2/3/5) family protein
CCAM_LOCUS12472	Cc027922.t1	VFQ70696.1	0.739642	0	Surfeit locus 1 cytochrome c oxidase biogenesis protein
CCAM_LOCUS32827	Cc007929.t1	VFQ91051.1	0.739532	0	RNA binding (RRM/RBD/RNP motifs) family protein
CCAM_LOCUS37145	Cc026732.t1	VFQ95369.1	0.73934	4.02464e-13	alpha/beta-Hydrolases superfamily protein
CCAM_LOCUS34974	Cc009035.t1	VFQ93198.1	0.739304	4.04093e-13	carboxyl-terminal peptidase, putative (DUF239)
CCAM_LOCUS32378	Cc007620.t1	VFQ90602.1	0.73924	0	Basic-leucine zipper (bZIP) transcription factor family protein
CCAM_LOCUS27291	Cc004956.t1	VFQ85515.1	0.739094	0	uncharacterized protein AT3G15251
CCAM_LOCUS24221	Cc003265.t1	VFQ82445.1	0.739094	0	nuclear matrix protein
CCAM_LOCUS35067	Cc009129.t1	VFQ93291.1	0.739057	0	Leucine-rich repeat protein kinase family protein
CCAM_LOCUS28465	Cc005536.t1	VFQ86689.1	0.738765	0	Enolase
CCAM_LOCUS28867	Cc037551.t1	VFQ87091.1	0.738729	0	MALE GAMETOPHYTE DEFECTIVE 2
CCAM_LOCUS18803	Cc031843.t1	VFQ77027.1	0.738546	0	TCP-1/cpn60 chaperonin family protein
CCAM_LOCUS38827	Cc012651.t1	VFQ97051.1	0.738509	0	SGS domain-containing protein
CCAM_LOCUS20097	Cc001720.t1	VFQ78321.1	0.7384	0	embryo defective 1273
CCAM_LOCUS41333	Cc014479.t1	VFQ99557.1	0.738254	0	Peptide methionine sulfoxide reductase family protein
CCAM_LOCUS16419	Cc030450.t1	VFQ74643.1	0.738217	0	ROP interactive partner 3
CCAM_LOCUS30721	Cc006585.t1	VFQ88945.1	0.738217	0	Tetratricopeptide repeat (TPR)-like superfamily protein
CCAM_LOCUS8371	Cc045063.t1	VFQ66595.1	0.738187	4.57017e-13	Tat-binding protein 1(Tbp-1)-interacting protein (TBPIP)
CCAM_LOCUS21725	Cc033659.t1	VFQ79949.1	0.73818	0	XH/XS domain-containing protein
CCAM_LOCUS14111	Cc009855.t1	VFQ72335.1	0.738023	4.65352e-13	origin recognition complex protein 6
CCAM_LOCUS6793	Cc044492.t1	VFQ65017.1	0.737998	0	Gap junction beta-4 protein
CCAM_LOCUS22876	Cc010193.t1	VFQ81100.1	0.737961	0	2-oxoacid dehydrogenases acyltransferase family protein
CCAM_LOCUS4462	Cc044386.t1	VFQ62686.1	0.737888	0	phytol kinase 1 VTE5
CCAM_LOCUS841	Cc041614.t1	VFQ59065.1	0.737852	0	ribosomal protein 1
CCAM_LOCUS23798	Cc035211.t1	VFQ82022.1	0.737852	0	dynamin-like protein
CCAM_LOCUS26771	Cc004669.t1	VFQ84995.1	0.737669	0	Ribosomal protein S21e
CCAM_LOCUS6052	Cc022750.t1	VFQ64276.1	0.737632	0	Tetratricopeptide repeat (TPR)-like superfamily protein
CCAM_LOCUS7181	Cc023447.t1	VFQ65405.1	0.737596	0	MICOS complex subunit
CCAM_LOCUS23642	Cc003018.t1	VFQ81866.1	0.737559	0	KOW domain-containing protein
CCAM_LOCUS1381	Cc018197.t1	VFQ59605.1	0.737523	0	Ribosomal protein L19e family protein
CCAM_LOCUS43673	Cc034756.t1	VFR01898.1	0.73732	5.02645e-13
CCAM_LOCUS18089	Cc031404.t1	VFQ76313.1	0.737157	0	emp24/gp25L/p24 family/GOLD family protein
CCAM_LOCUS2699	Cc019954.t1	VFQ60923.1	0.737084	0	cyclophilin 20-2
CCAM_LOCUS35002	Cc009063.t1	VFQ93226.1	0.736902	0	Actin-like ATPase superfamily protein
CCAM_LOCUS22049	Cc002282.t1	VFQ80273.1	0.736865	0	Cytochrome P450 superfamily protein
CCAM_LOCUS27322	Cc036812.t1	VFQ85546.1	0.736865	0	cytochrome C oxidase 6B
CCAM_LOCUS13909	Cc009651.t1	VFQ72133.1	0.736829	0	peptidyl-prolyl cis-trans isomerase / cyclophilin-40 (CYP40) / rotamase
CCAM_LOCUS6242	Cc022930.t1	VFQ64466.1	0.736719	0	Homeobox-leucine zipper protein family
CCAM_LOCUS27119	Cc004782.t1	VFQ85343.1	0.736719	0	Tetratricopeptide repeat (TPR)-like superfamily protein
CCAM_LOCUS5947	Cc022649.t1	VFQ64171.1	0.736682	0	PTEN 2
CCAM_LOCUS14180	Cc009925.t1	VFQ72404.1	0.736609	0	dehydratase family
CCAM_LOCUS41847	Cc014595.t1	VFR00072.1	0.736573	0	vacuolar ATP synthase subunit D (VATD) / V-ATPase D subunit / vacuolar proton pump D subunit (VATPD)
CCAM_LOCUS8479	Cc045171.t1	VFQ66703.1	0.73639	0	Homeobox-leucine zipper protein family
CCAM_LOCUS6188	Cc022875.t1	VFQ64412.1	0.736354	0	protein phosphatase 5.2
CCAM_LOCUS7368	Cc023630.t1	VFQ65592.1	0.736171	0	semialdehyde dehydrogenase family protein
CCAM_LOCUS28215	Cc037224.t1	VFQ86439.1	0.735842	0	Argonaute family protein
CCAM_LOCUS38723	Cc012546.t1	VFQ96947.1	0.735769	0	DUF1336 family protein (DUF1336)
CCAM_LOCUS4400	Cc044323.t1	VFQ62624.1	0.735696	0	alpha-taxilin-like protein
CCAM_LOCUS28072	Cc005296.t1	VFQ86296.1	0.73555	0	Pectin lyase-like superfamily protein
CCAM_LOCUS4066	Cc043982.t1	VFQ62290.1	0.73544	0	uncharacterized protein AT1G10100
CCAM_LOCUS4078	Cc043995.t1	VFQ62302.1	0.735404	0	adenine phosphoribosyl transferase 1
CCAM_LOCUS8129	Cc024378.t1	VFQ66353.1	0.735356	6.22734e-13	Leucine-rich repeat protein kinase family protein
CCAM_LOCUS26121	Cc036303.t1	VFQ84345.1	0.735258	0	transducin family protein / WD-40 repeat family protein
CCAM_LOCUS44005	Cc016359.t1	VFR02230.1	0.735221	0	Class I peptide chain release factor
CCAM_LOCUS12688	Cc028128.t1	VFQ70912.1	0.735185	0	inactive purple acid phosphatase-like protein
CCAM_LOCUS12759	Cc028190.t1	VFQ70983.1	0.735185	0	metallopeptidase M24 family protein
CCAM_LOCUS29481	Cc005938.t1	VFQ87705.1	0.735148	0	carboxyl-terminal peptidase, putative (DUF239)
CCAM_LOCUS3338	Cc020584.t1	VFQ61562.1	0.734965	0	Ku70-binding family protein
CCAM_LOCUS44827	Cc017150.t1	VFR03052.1	0.734892	0	Minichromosome maintenance (MCM2/3/5) family protein
CCAM_LOCUS11517	Cc026460.t1	VFQ69741.1	0.734892	0	Thioesterase/thiol ester dehydrase-isomerase superfamily protein
CCAM_LOCUS27589	Cc004996.t1	VFQ85813.1	0.734856	0	S-adenosyl-L-methionine-dependent methyltransferases superfamily protein
CCAM_LOCUS2803	Cc020060.t1	VFQ61027.1	0.734819	0	ATP-citrate lyase B-1
CCAM_LOCUS43667	Cc034750.t1	VFR01892.1	0.734746	0	replication factor C 2
CCAM_LOCUS34055	Cc008431.t1	VFQ92279.1	0.73471	0	GRIM-19 protein
CCAM_LOCUS27703	Cc005110.t1	VFQ85927.1	0.734563	0	dynamin-like protein
CCAM_LOCUS7024	Cc044727.t2	VFQ65248.1	0.734182	7.07122e-13	NAD(P)-binding Rossmann-fold superfamily protein
CCAM_LOCUS33716	Cc019202.t1	VFQ91940.1	0.734088	0	expansin A5
CCAM_LOCUS11700	Cc027473.t1	VFQ69924.1	0.733979	0	Ribosomal protein L22p/L17e family protein
CCAM_LOCUS39706	Cc027343.t1	VFQ97930.1	0.733869	0	RNA-binding (RRM/RBD/RNP motifs) family protein
CCAM_LOCUS11643	Cc027414.t1	VFQ69867.1	0.733869	0	transducin family protein / WD-40 repeat family protein
CCAM_LOCUS7293	Cc023556.t1	VFQ65517.1	0.733796	0	Mov34/MPN/PAD-1 family protein
CCAM_LOCUS30598	Cc006461.t1	VFQ88822.1	0.733687	0	dicarboxylate transporter 2.2
CCAM_LOCUS35155	Cc039507.t1	VFQ93379.1	0.733687	0	tRNA-splicing ligase (DUF239)
CCAM_LOCUS35211	Cc009168.t1	VFQ93435.1	0.73365	0	gamma carbonic anhydrase 1
CCAM_LOCUS37165	Cc026753.t1	VFQ95389.1	0.733613	0	M28 Zn-peptidase nicastrin
CCAM_LOCUS45238	Cc017555.t1	VFR03463.1	0.733431	0	reticulata-related 1
CCAM_LOCUS34660	Cc008841.t1	VFQ92884.1	0.733431	0	Stabilizer of iron transporter SufD / Polynucleotidyl transferase
CCAM_LOCUS727	Cc041496.t1	VFQ58951.1	0.733394	0	Chaperone DnaJ-domain superfamily protein
CCAM_LOCUS34102	Cc008480.t1	VFQ92326.1	0.733321	0	lysyl-tRNA synthetase 1
CCAM_LOCUS21666	Cc033601.t1	VFQ79890.1	0.733321	0	Selenoprotein, Rdx type
CCAM_LOCUS9364	Cc024923.t1	VFQ67588.1	0.733248	0	zinc ion binding / nucleic acid binding protein
CCAM_LOCUS37740	Cc011741.t1	VFQ95964.1	0.733248	0	Thioesterase/thiol ester dehydrase-isomerase superfamily protein
CCAM_LOCUS40141	Cc013382.t1	VFQ98365.1	0.73281	0
CCAM_LOCUS42274	Cc015001.t1	VFR00499.1	0.732773	0	Actin binding Calponin homology (CH) domain-containing protein
CCAM_LOCUS37731	Cc011732.t1	VFQ95955.1	0.732773	0	DNA-directed RNA polymerase, RBP11-like protein
CCAM_LOCUS32427	Cc007669.t1	VFQ90651.1	0.732627	0	Ribosomal protein L35Ae family protein
CCAM_LOCUS44279	Cc016610.t1	VFR02504.1	0.732554	0	cyclic nucleotide-gated channel 15
CCAM_LOCUS41353	Cc014500.t1	VFQ99577.1	0.732554	0	biotin F
CCAM_LOCUS4404	Cc044327.t1	VFQ62628.1	0.732517	0	serine carboxypeptidase-like 26
CCAM_LOCUS44642	Cc016973.t1	VFR02867.1	0.732444	0	ubiquitin-specific protease 24
CCAM_LOCUS8258	Cc044949.t1	VFQ66482.1	0.732444	0	antigenic heat-stable protein
CCAM_LOCUS26725	Cc004622.t1	VFQ84949.1	0.732189	0	syntaxin of plants 43
CCAM_LOCUS44356	Cc016688.t1	VFR02581.1	0.732152	0	O-Glycosyl hydrolases family 17 protein
CCAM_LOCUS17167	Cc047446.t1	VFQ75391.1	0.732042	0	Protein kinase superfamily protein
CCAM_LOCUS40817	Cc013988.t1	VFQ99041.1	0.732006	0	GDSL-like lipase/acylhydrolase superfamily protein
CCAM_LOCUS9202	Cc024773.t1	VFQ67426.1	0.731939	8.99822e-13	transmembrane protein, putative (DUF594)
CCAM_LOCUS1517	Cc018334.t1	VFQ59741.1	0.731823	0	uncharacterized protein AT3G15110
CCAM_LOCUS44813	Cc017136.t1	VFR03038.1	0.731677	0
CCAM_LOCUS22306	Cc002543.t1	VFQ80530.1	0.73164	0	biotin F
CCAM_LOCUS24249	Cc003295.t1	VFQ82473.1	0.731604	0	high mobility group B3
CCAM_LOCUS8987	Cc024561.t1	VFQ67211.1	0.731604	0	UDP-D-apiose/UDP-D-xylose synthase 1
CCAM_LOCUS35659	Cc009539.t1	VFQ93883.1	0.731494	0	DNA/RNA helicase protein
CCAM_LOCUS22046	Cc002279.t1	VFQ80270.1	0.731458	0	type-1 restriction enzyme mjaxp r protein (DUF668)
CCAM_LOCUS7304	Cc023567.t1	VFQ65528.1	0.731385	0	20S proteasome alpha subunit E2
CCAM_LOCUS5730	Cc022434.t1	VFQ63954.1	0.731357	9.57566e-13	uncharacterized protein AT2G20080
CCAM_LOCUS6703	Cc023389.t1	VFQ64927.1	0.731312	0	2-oxoacid dehydrogenases acyltransferase family protein
CCAM_LOCUS8594	Cc045291.t1	VFQ66818.1	0.731092	0	U2 small nuclear ribonucleoprotein A
CCAM_LOCUS3842	Cc021082.t1	VFQ62066.1	0.730983	0	carbohydrate esterase, putative (DUF303)
CCAM_LOCUS3084	Cc020340.t1	VFQ61308.1	0.73091	0	Cytosol aminopeptidase family protein
CCAM_LOCUS19284	Cc001354.t1	VFQ77508.1	0.730654	0	Nucleic acid-binding, OB-fold-like protein
CCAM_LOCUS18474	Cc001071.t1	VFQ76698.1	0.730471	0	NADH-ubiquinone oxidoreductase B8 subunit
CCAM_LOCUS41158	Cc014302.t1	VFQ99382.1	0.730398	0	Ribosomal L29 family protein
CCAM_LOCUS18050	Cc031366.t1	VFQ76274.1	0.730106	0	GDSL-like Lipase/Acylhydrolase superfamily protein
CCAM_LOCUS22866	Cc010183.t1	VFQ81090.1	0.730106	0	long chain acyl-CoA synthetase 9
CCAM_LOCUS34677	Cc008858.t1	VFQ92901.1	0.730094	1.09519e-12	uncharacterized protein AT2G12461
CCAM_LOCUS11689	Cc027462.t1	VFQ69913.1	0.729631	0	urease
CCAM_LOCUS27303	Cc036793.t1	VFQ85527.1	0.729521	0	TCP-1/cpn60 chaperonin family protein
CCAM_LOCUS23947	Cc035359.t1	VFQ82171.1	0.729339	0	TCP-1/cpn60 chaperonin family protein
CCAM_LOCUS13214	Cc028415.t1	VFQ71438.1	0.729339	0	PRP38 family protein
CCAM_LOCUS44639	Cc016969.t1	VFR02864.1	0.729156	0	Minichromosome maintenance (MCM2/3/5) family protein
CCAM_LOCUS22116	Cc002349.t1	VFQ80340.1	0.729119	0	Ribosomal L29 family protein
CCAM_LOCUS26122	Cc036304.t1	VFQ84346.1	0.7291	1.21675e-12	GDSL-like Lipase/Acylhydrolase superfamily protein
CCAM_LOCUS4633	Cc021373.t1	VFQ62857.1	0.729083	0	S-adenosyl-L-methionine-dependent methyltransferases superfamily protein
CCAM_LOCUS16995	Cc031012.t1	VFQ75219.1	0.72901	0	ADP/ATP carrier 2
CCAM_LOCUS15435	Cc029754.t1	VFQ73659.1	0.728973	0	low-molecular-weight cysteine-rich 68
CCAM_LOCUS8759	Cc045460.t1	VFQ66983.1	0.728937	0	multidrug resistance-associated protein 6
CCAM_LOCUS28624	Cc005695.t1	VFQ86848.1	0.7289	0	Protein kinase superfamily protein
CCAM_LOCUS3500	Cc020731.t1	VFQ61724.1	0.728645	0	calmodulin 7
CCAM_LOCUS31046	Cc006763.t1	VFQ89270.1	0.728645	0	serine/arginine repetitive matrix-like protein
CCAM_LOCUS14583	Cc046908.t1	VFQ72807.1	0.72862	1.27993e-12	ferritin 4
CCAM_LOCUS4005	Cc043921.t1	VFQ62229.1	0.728462	0	Protein kinase superfamily protein
CCAM_LOCUS32366	Cc007608.t1	VFQ90590.1	0.728316	0	ATPase, F1 complex, delta/epsilon subunit
CCAM_LOCUS8079	Cc024327.t1	VFQ66303.1	0.728243	0	Duplicated homeodomain-like superfamily protein
CCAM_LOCUS10639	Cc025856.t1	VFQ68863.1	0.728206	0	stomatal closure actin-binding-like protein
CCAM_LOCUS34081	Cc008458.t1	VFQ92305.1	0.727987	0	U3 containing 90S pre-ribosomal complex subunit
CCAM_LOCUS25141	Cc003583.t1	VFQ83365.1	0.72795	0
CCAM_LOCUS36911	Cc039903.t1	VFQ95135.1	0.727904	1.38005e-12
CCAM_LOCUS40440	Cc013653.t1	VFQ98664.1	0.727768	0	Noc2p family
CCAM_LOCUS7903	Cc024155.t1	VFQ66127.1	0.727585	0	Translation initiation factor 3 protein
CCAM_LOCUS106	Cc000110.t1	VFQ58330.1	0.727512	0	uncharacterized protein AT2G22795
CCAM_LOCUS20553	Cc032925.t1	VFQ78777.1	0.727366	0	Endomembrane protein 70 protein family
CCAM_LOCUS14829	Cc029142.t1	VFQ73053.1	0.727037	0	Tubulin/FtsZ family protein
CCAM_LOCUS36957	Cc026539.t1	VFQ95181.1	0.727037	0	HAD-superfamily hydrolase, subfamily IG, 5'-nucleotidase
CCAM_LOCUS30019	Cc037842.t1	VFQ88243.1	0.726879	1.53649e-12	TRITHORAX-RELATED PROTEIN 6
CCAM_LOCUS29778	Cc037811.t1	VFQ88002.1	0.726854	0	S-adenosyl-L-methionine-dependent methyltransferases superfamily protein
CCAM_LOCUS43488	Cc016170.t1	VFR01713.1	0.726818	0	calreticulin 1a
CCAM_LOCUS14904	Cc029218.t1	VFQ73128.1	0.726781	0	plastid transcriptionally active 17
CCAM_LOCUS16538	Cc030562.t1	VFQ74762.1	0.726672	0	NAD-dependent malic enzyme 1
CCAM_LOCUS13966	Cc009709.t1	VFQ72190.1	0.726489	0
CCAM_LOCUS44267	Cc016598.t1	VFR02492.1	0.726452	0	Small nuclear ribonucleoprotein family protein
CCAM_LOCUS32220	Cc038718.t1	VFQ90444.1	0.726416	0	CCCH-type zinc fingerfamily protein with RNA-binding domain-containing protein
CCAM_LOCUS26637	Cc004533.t1	VFQ84861.1	0.726343	0	tyrosine sulfotransferase-like protein
CCAM_LOCUS34764	Cc039341.t1	VFQ92988.1	0.726197	0
CCAM_LOCUS18719	Cc031760.t1	VFQ76943.1	0.726123	0	uncharacterized protein AT4G16180
CCAM_LOCUS3049	Cc020304.t1	VFQ61273.1	0.726014	0	cytochrome C oxidase 6B
CCAM_LOCUS17210	Cc047489.t1	VFQ75434.1	0.726014	0	dolichyl-diphosphooligosaccharide-protein glycosyltransferase 48kDa subunit family protein
CCAM_LOCUS17307	Cc047588.t1	VFQ75531.1	0.725868	0	plant intracellular ras group-related LRR 4
CCAM_LOCUS7037	Cc044740.t1	VFQ65261.1	0.725758	0	20S proteasome beta subunit D1
CCAM_LOCUS16045	Cc030356.t1	VFQ74269.1	0.725731	1.73203e-12	E3 ubiquitin-protein ligase
CCAM_LOCUS11738	Cc027512.t1	VFQ69962.1	0.725722	0	Fatty acid hydroxylase superfamily
CCAM_LOCUS4099	Cc044016.t1	VFQ62323.1	0.725575	0	ATP binding microtubule motor family protein
CCAM_LOCUS27131	Cc004794.t1	VFQ85355.1	0.725539	0	Chlorophyll A-B binding family protein
CCAM_LOCUS43726	Cc034809.t1	VFR01951.1	0.725539	0	stress-inducible protein
CCAM_LOCUS38405	Cc040120.t1	VFQ96629.1	0.725228	1.82497e-12	mucin-like protein
CCAM_LOCUS38013	Cc011966.t1	VFQ96237.1	0.724991	0	cytochrome c-2
CCAM_LOCUS36736	Cc011336.t1	VFQ94960.1	0.724881	0	ATPase family associated with various cellular activities (AAA)
CCAM_LOCUS11692	Cc027465.t1	VFQ69916.1	0.724845	0	adenylate kinase 1
CCAM_LOCUS20044	Cc001667.t1	VFQ78268.1	0.724845	0	RING/U-box superfamily protein
CCAM_LOCUS29118	Cc018747.t1	VFQ87342.1	0.724735	0	Single hybrid motif superfamily protein
CCAM_LOCUS31095	Cc006812.t1	VFQ89319.1	0.724735	0
CCAM_LOCUS14384	Cc046707.t1	VFQ72608.1	0.724662	0	proteinaceous RNase P 1
CCAM_LOCUS13568	Cc028767.t1	VFQ71792.1	0.724559	1.95593e-12	Calcineurin-like metallo-phosphoesterase superfamily protein
CCAM_LOCUS3249	Cc020500.t1	VFQ61473.1	0.724406	0	catalytics
CCAM_LOCUS14088	Cc009832.t1	VFQ72312.1	0.724297	0	minichromosome maintenance 10
CCAM_LOCUS32187	Cc038687.t1	VFQ90411.1	0.724248	2.01978e-12	transmembrane protein G1P-related 1
CCAM_LOCUS24019	Cc003059.t1	VFQ82243.1	0.723968	0	RNA polymerase I-associated factor PAF67
CCAM_LOCUS6730	Cc044426.t1	VFQ64954.1	0.723931	0	Pyridoxal phosphate (PLP)-dependent transferases superfamily protein
CCAM_LOCUS30424	Cc006449.t1	VFQ88648.1	0.723895	0
CCAM_LOCUS13447	Cc028651.t1	VFQ71671.1	0.723858	0	cyclin-D1-binding protein
CCAM_LOCUS22311	Cc002549.t1	VFQ80535.1	0.723639	0	Ribosomal protein L19 family protein
CCAM_LOCUS23304	Cc002672.t1	VFQ81528.1	0.723493	0	RNI-like superfamily protein
CCAM_LOCUS27915	Cc037175.t1	VFQ86139.1	0.723493	0	embryo defective 1923
CCAM_LOCUS34631	Cc008812.t1	VFQ92855.1	0.723397	2.20537e-12	Tyrosine transaminase family protein
CCAM_LOCUS31020	Cc038309.t1	VFQ89244.1	0.723299	2.22773e-12	CwfJ-like family protein
CCAM_LOCUS25789	Cc036249.t1	VFQ84013.1	0.723274	0	S-adenosyl-L-methionine-dependent methyltransferases superfamily protein
CCAM_LOCUS38701	Cc012524.t1	VFQ96925.1	0.723237	0	P-glycoprotein 13
CCAM_LOCUS44841	Cc017164.t1	VFR03066.1	0.72319	2.25264e-12
CCAM_LOCUS35394	Cc039533.t1	VFQ93618.1	0.723164	0	carboxyesterase 18
CCAM_LOCUS1350	Cc018166.t1	VFQ59574.1	0.723054	0	AMP-dependent synthetase and ligase family protein
CCAM_LOCUS4194	Cc044111.t1	VFQ62418.1	0.723054	0	AAA-type ATPase family protein
CCAM_LOCUS2495	Cc019753.t1	VFQ60719.1	0.722908	0	aspartate aminotransferase 5
CCAM_LOCUS10441	Cc025672.t1	VFQ68665.1	0.722872	0	prohibitin 1
CCAM_LOCUS27307	Cc036797.t1	VFQ85531.1	0.722835	0	HSP20-like chaperones superfamily protein
CCAM_LOCUS27626	Cc005033.t1	VFQ85850.1	0.722835	0	Tetratricopeptide repeat (TPR)-like superfamily protein
CCAM_LOCUS1684	Cc018508.t1	VFQ59908.1	0.722799	0	ZPR1 zinc-finger domain protein
CCAM_LOCUS40938	Cc014111.t1	VFQ99162.1	0.722579	0	Proteasome component (PCI) domain protein
CCAM_LOCUS44381	Cc016713.t1	VFR02606.1	0.722543	0	Minichromosome maintenance (MCM2/3/5) family protein
CCAM_LOCUS35399	Cc039538.t1	VFQ93623.1	0.722506	0	TCP-1/cpn60 chaperonin family protein
CCAM_LOCUS43872	Cc034960.t1	VFR02097.1	0.72236	0	Ribosomal protein S24e family protein
CCAM_LOCUS4566	Cc040912.t1	VFQ62790.1	0.722324	0	S-adenosyl-L-methionine-dependent methyltransferases superfamily protein
CCAM_LOCUS24519	Cc035559.t1	VFQ82743.1	0.722287	0	alpha/beta-Hydrolases superfamily protein
CCAM_LOCUS1794	Cc019438.t1	VFQ60018.1	0.722178	0	TCP-1/cpn60 chaperonin family protein
CCAM_LOCUS40543	Cc013748.t1	VFQ98767.1	0.722178	0	Signal peptidase subunit
CCAM_LOCUS37314	Cc026906.t1	VFQ95538.1	0.722031	0	ADP/ATP carrier 2
CCAM_LOCUS32904	Cc008006.t1	VFQ91128.1	0.721995	0	myosin heavy chain-like protein
CCAM_LOCUS16645	Cc030669.t1	VFQ74869.1	0.721995	0	breast cancer susceptibility1
CCAM_LOCUS21304	Cc033478.t1	VFQ79528.1	0.721776	0	transferring glycosyl group transferase
CCAM_LOCUS5855	Cc022556.t1	VFQ64079.1	0.721666	0	ETHYLENE-INSENSITIVE3-like 1
CCAM_LOCUS42554	Cc015250.t1	VFR00779.1	0.721593	0	proteasome beta subunit C1
CCAM_LOCUS5516	Cc022223.t1	VFQ63740.1	0.721556	0	Chlorophyll A-B binding family protein
CCAM_LOCUS37698	Cc011699.t1	VFQ95922.1	0.721337	0	GPI transamidase component PIG-S-like protein
CCAM_LOCUS16698	Cc030720.t1	VFQ74922.1	0.721118	0	basic helix-loop-helix (bHLH) DNA-binding superfamily protein
CCAM_LOCUS18690	Cc031729.t1	VFQ76914.1	0.721081	0	GDSL-like Lipase/Acylhydrolase superfamily protein
CCAM_LOCUS31719	Cc007270.t1	VFQ89943.1	0.720899	0	enoyl-CoA hydratase/isomerase D
CCAM_LOCUS19344	Cc001415.t1	VFQ77568.1	0.72068	0	gibberellin 20 oxidase 2
CCAM_LOCUS39715	Cc027352.t1	VFQ97939.1	0.720643	0	microtubule-associated proteins 65-1
CCAM_LOCUS34265	Cc008542.t1	VFQ92489.1	0.720643	0	DNA binding protein
CCAM_LOCUS27041	Cc004702.t1	VFQ85265.1	0.720607	0	vamp/synaptobrevin-associated protein 27-2
CCAM_LOCUS33678	Cc019163.t1	VFQ91902.1	0.720607	0	S-adenosyl-L-methionine-dependent methyltransferases superfamily protein
CCAM_LOCUS351	Cc000364.t1	VFQ58575.1	0.72057	0	beta-ketoacyl reductase 1
CCAM_LOCUS15909	Cc030222.t1	VFQ74133.1	0.72057	0	adenosine-5'-phosphosulfate (APS) kinase 3
CCAM_LOCUS22883	Cc010200.t1	VFQ81107.1	0.720424	0	Transducin/WD40 repeat-like superfamily protein
CCAM_LOCUS31880	Cc038551.t1	VFQ90104.1	0.720278	0	TLC ATP/ADP transporter
CCAM_LOCUS33744	Cc019231.t1	VFQ91968.1	0.720205	0	UDP-glucose 6-dehydrogenase family protein
CCAM_LOCUS807	Cc041577.t1	VFQ59031.1	0.720132	0	Ribosomal protein L7Ae/L30e/S12e/Gadd45 family protein
CCAM_LOCUS7652	Cc023904.t1	VFQ65876.1	0.720095	0	methyltransferase
CCAM_LOCUS15661	Cc029975.t1	VFQ73885.1	0.719985	0	Ribosomal protein L19e family protein
CCAM_LOCUS14373	Cc046695.t1	VFQ72597.1	0.719876	0	SPFH/Band 7/PHB domain-containing membrane-associated protein family
CCAM_LOCUS32645	Cc007741.t1	VFQ90869.1	0.71973	0	ARM repeat superfamily protein
CCAM_LOCUS43822	Cc034910.t1	VFR02047.1	0.71962	0	NAD(P)-binding Rossmann-fold superfamily protein
CCAM_LOCUS28088	Cc005313.t1	VFQ86312.1	0.719583	0	Sterile alpha motif (SAM) domain-containing protein
CCAM_LOCUS31391	Cc007113.t1	VFQ89615.1	0.719547	0
CCAM_LOCUS26678	Cc004575.t1	VFQ84902.1	0.719437	0	rhodanese-like domain protein
CCAM_LOCUS21507	Cc002107.t1	VFQ79731.1	0.719291	0	decapping 1
CCAM_LOCUS13978	Cc009721.t1	VFQ72202.1	0.71924	3.3707e-12	vesicle-associated membrane protein 726
CCAM_LOCUS17549	Cc000738.t1	VFQ75773.1	0.719182	0	Transducin/WD40 repeat-like superfamily protein
CCAM_LOCUS38859	Cc012683.t1	VFQ97083.1	0.719072	0	suppressor
CCAM_LOCUS2637	Cc019891.t1	VFQ60861.1	0.718926	0	deletion of SUV3 suppressor 1(I)
CCAM_LOCUS41536	Cc034367.t1	VFQ99760.1	0.718926	0	auxin response factor 8
CCAM_LOCUS38786	Cc012610.t1	VFQ97010.1	0.718853	0	uncharacterized protein AT3G24630
CCAM_LOCUS29552	Cc037603.t1	VFQ87776.1	0.718707	0	uncharacterized protein AT3G44440
CCAM_LOCUS7699	Cc023949.t1	VFQ65923.1	0.71867	0	extra-large GTP-binding protein 3
CCAM_LOCUS44861	Cc017184.t1	VFR03086.1	0.718592	3.59853e-12	Thioredoxin superfamily protein
CCAM_LOCUS25933	Cc004083.t1	VFQ84157.1	0.71856	0	Endomembrane protein 70 protein family
CCAM_LOCUS43888	Cc034976.t1	VFR02113.1	0.718414	0	Small nuclear ribonucleoprotein family protein
CCAM_LOCUS27510	Cc037001.t1	VFQ85734.1	0.718341	0	DNA/RNA helicase protein
CCAM_LOCUS21860	Cc033791.t1	VFQ80084.1	0.718159	0	Ribosomal protein L23/L15e family protein
CCAM_LOCUS10073	Cc025302.t1	VFQ68297.1	0.718159	0	Protein kinase superfamily protein
CCAM_LOCUS29925	Cc006133.t1	VFQ88149.1	0.718122	0	Endomembrane protein 70 protein family
CCAM_LOCUS31451	Cc007174.t1	VFQ89675.1	0.718085	0	plantacyanin
CCAM_LOCUS35925	Cc010719.t1	VFQ94149.1	0.718049	0	cyclopropyl isomerase
CCAM_LOCUS44151	Cc016504.t1	VFR02376.1	0.718049	0	Rad21/Rec8-like family protein
CCAM_LOCUS14118	Cc009863.t1	VFQ72342.1	0.718049	0
CCAM_LOCUS38016	Cc011969.t1	VFQ96240.1	0.71783	0	Zinc-binding ribosomal protein family protein
CCAM_LOCUS2523	Cc019782.t1	VFQ60747.1	0.71772	0	P-loop containing nucleoside triphosphate hydrolases superfamily protein
CCAM_LOCUS21445	Cc002043.t1	VFQ79669.1	0.717647	0	uncharacterized protein AT3G24630
CCAM_LOCUS2193	Cc041926.t1	VFQ60417.1	0.717611	0	cryptochrome 3
CCAM_LOCUS16642	Cc030666.t1	VFQ74866.1	0.717574	0	Tetratricopeptide repeat (TPR)-like superfamily protein
CCAM_LOCUS19574	Cc032303.t1	VFQ77798.1	0.717491	4.02052e-12	Duplicated homeodomain-like superfamily protein
CCAM_LOCUS15552	Cc029872.t1	VFQ73776.1	0.717245	0	weak chloroplast movement under blue light protein (DUF827)
CCAM_LOCUS42097	Cc014842.t1	VFR00322.1	0.716843	0	uncharacterized protein AT1G71730
CCAM_LOCUS7740	Cc023994.t1	VFQ65964.1	0.716807	0	Target SNARE coiled-coil domain protein
CCAM_LOCUS39355	Cc026985.t1	VFQ97579.1	0.716624	0	cell wall integrity/stress response component-like protein
CCAM_LOCUS28064	Cc005288.t1	VFQ86288.1	0.716624	0	methyl-coenzyme M reductase II subunit gamma, putative (DUF3741)
CCAM_LOCUS28785	Cc037468.t1	VFQ87009.1	0.716405	0	RNA-binding (RRM/RBD/RNP motifs) family protein
CCAM_LOCUS18603	Cc031642.t1	VFQ76827.1	0.716332	0	HR-like lesion-inducing protein-like protein
CCAM_LOCUS34585	Cc039317.t1	VFQ92809.1	0.716101	4.6206e-12	TRITHORAX-RELATED PROTEIN 6
CCAM_LOCUS17275	Cc047555.t1	VFQ75499.1	0.716076	0	flavanone 3-hydroxylase
CCAM_LOCUS3609	Cc020843.t1	VFQ61833.1	0.716039	0	ECA1-like gametogenesis related family protein
CCAM_LOCUS36873	Cc039867.t1	VFQ95097.1	0.716026	4.65513e-12
CCAM_LOCUS44454	Cc016776.t1	VFR02679.1	0.715966	0	ETHYLENE-INSENSITIVE3-like 1
CCAM_LOCUS41647	Cc034478.t1	VFQ99871.1	0.715857	0	DnaJ (DUF3353)
CCAM_LOCUS45361	Cc017672.t1	VFR03586.1	0.715747	0	tubulin beta-1 chain
CCAM_LOCUS36442	Cc011097.t1	VFQ94666.1	0.715747	0	putative recombination initiation defects 3
CCAM_LOCUS12845	Cc028278.t1	VFQ71069.1	0.715711	0	alpha/beta-Hydrolases superfamily protein
CCAM_LOCUS31198	Cc006917.t1	VFQ89422.1	0.715711	0	calcium ion binding protein
CCAM_LOCUS27289	Cc004954.t1	VFQ85513.1	0.7157	4.80889e-12	Integrase-type DNA-binding superfamily protein
CCAM_LOCUS33926	Cc008301.t1	VFQ92150.1	0.715674	0	pyrroline-5- carboxylate (P5C) reductase
CCAM_LOCUS43863	Cc034951.t1	VFR02088.1	0.715674	0	S-adenosyl-L-methionine-dependent methyltransferases superfamily protein
CCAM_LOCUS13694	Cc028896.t1	VFQ71918.1	0.715601	0	Transmembrane proteins 14C
CCAM_LOCUS21340	Cc033515.t1	VFQ79564.1	0.715491	0	Mitochondrial substrate carrier family protein
CCAM_LOCUS34934	Cc008995.t1	VFQ93158.1	0.715455	0	Beta-ketoacyl synthase
CCAM_LOCUS11140	Cc046107.t1	VFQ69364.1	0.715272	0	nucleolin
CCAM_LOCUS15630	Cc029944.t1	VFQ73854.1	0.715236	0	AMP-dependent synthetase and ligase family protein
CCAM_LOCUS1305	Cc018125.t1	VFQ59529.1	0.715163	0	O-Glycosyl hydrolases family 17 protein
CCAM_LOCUS15008	Cc029321.t1	VFQ73232.1	0.715126	0	Ribosomal L28 family
CCAM_LOCUS6399	Cc023085.t1	VFQ64623.1	0.715078	5.11615e-12	ralf-like 24
CCAM_LOCUS19451	Cc032189.t1	VFQ77675.1	0.715053	0	Oligosaccharyltransferase complex/magnesium transporter family protein
CCAM_LOCUS22589	Cc034163.t1	VFQ80813.1	0.714943	0	Glutamyl/glutaminyl-tRNA synthetase, class Ic
CCAM_LOCUS29808	Cc006011.t1	VFQ88032.1	0.714834	0	ribosomal protein L24
CCAM_LOCUS28066	Cc005290.t1	VFQ86290.1	0.714688	0	phytochrome interacting factor 3-like 5
CCAM_LOCUS31937	Cc038600.t1	VFQ90161.1	0.714688	0	Transducin/WD40 repeat-like superfamily protein
CCAM_LOCUS418	Cc000431.t1	VFQ58642.1	0.714688	0	actin cytoskeleton-regulatory complex pan-like protein
CCAM_LOCUS146	Cc000151.t1	VFQ58370.1	0.714541	0	PTEN 2
CCAM_LOCUS37042	Cc026627.t1	VFQ95266.1	0.714508	5.41388e-12	myb domain protein 117
CCAM_LOCUS16950	Cc030967.t1	VFQ75174.1	0.714396	5.47443e-12	EPIDERMAL PATTERNING FACTOR-like protein
CCAM_LOCUS5539	Cc022246.t1	VFQ63763.1	0.714322	0	alpha-(1,6)-fucosyltransferase
CCAM_LOCUS37305	Cc026897.t1	VFQ95529.1	0.714286	0	Ribosomal protein L6 family
CCAM_LOCUS23652	Cc003028.t1	VFQ81876.1	0.714249	0	Homeodomain-like protein with RING/FYVE/PHD-type zinc finger domain-containing protein
CCAM_LOCUS30319	Cc006342.t1	VFQ88543.1	0.714213	0	Ribosomal protein L21
CCAM_LOCUS34732	Cc008914.t1	VFQ92956.1	0.714066	0	GDSL-like Lipase/Acylhydrolase superfamily protein
CCAM_LOCUS24239	Cc003285.t1	VFQ82463.1	0.713884	0	Pentatricopeptide repeat (PPR) superfamily protein
CCAM_LOCUS40871	Cc014042.t1	VFQ99095.1	0.713738	0	poly(A)-binding protein 5
CCAM_LOCUS5480	Cc022187.t1	VFQ63704.1	0.713592	0	basic helix-loop-helix (bHLH) DNA-binding superfamily protein
CCAM_LOCUS37067	Cc026652.t1	VFQ95291.1	0.713482	0	Ribosomal protein L18e/L15 superfamily protein
CCAM_LOCUS26448	Cc004343.t1	VFQ84672.1	0.713226	0	nuclear pore complex Nup85-like protein
CCAM_LOCUS43861	Cc034949.t1	VFR02086.1	0.71319	0	S-adenosyl-L-methionine-dependent methyltransferases superfamily protein
CCAM_LOCUS11285	Cc026239.t1	VFQ69509.1	0.71319	0	PDI-like 5-2
CCAM_LOCUS33162	Cc008116.t1	VFQ91386.1	0.713153	0	translocon at the outer envelope membrane of chloroplasts 75-III
CCAM_LOCUS44469	Cc016791.t1	VFR02694.1	0.71308	0	Protein kinase superfamily protein
CCAM_LOCUS4859	Cc021594.t1	VFQ63083.1	0.713007	0	nudix hydrolase homolog 20
CCAM_LOCUS10292	Cc025521.t1	VFQ68516.1	0.712715	0	COBRA-like extracellular glycosyl-phosphatidyl inositol-anchored protein family
CCAM_LOCUS17821	Cc031145.t1	VFQ76045.1	0.712678	0	xylosyltransferase 1
CCAM_LOCUS11483	Cc026426.t1	VFQ69707.1	0.712642	0	GPI transamidase component PIG-S-like protein
CCAM_LOCUS25060	Cc003501.t1	VFQ83284.1	0.71263	6.51684e-12	proline-rich family protein
CCAM_LOCUS26753	Cc004651.t1	VFQ84977.1	0.712532	0	P53/DNA damage-regulated protein
CCAM_LOCUS9898	Cc045739.t1	VFQ68122.1	0.712459	0	Ribosomal protein S16 family protein
CCAM_LOCUS11931	Cc046176.t1	VFQ70155.1	0.712422	0	myo-inositol-1-phosphate synthase 2
CCAM_LOCUS37119	Cc026706.t1	VFQ95343.1	0.712349	0	Leucine-rich repeat protein kinase family protein
CCAM_LOCUS30239	Cc006260.t1	VFQ88463.1	0.712349	0	eukaryotic translation initiation factor 4E
CCAM_LOCUS8087	Cc024335.t1	VFQ66311.1	0.712276	0	dynamin-like protein
CCAM_LOCUS19620	Cc032346.t1	VFQ77844.1	0.712156	6.82731e-12	Stress responsive A/B Barrel Domain-containing protein
CCAM_LOCUS44546	Cc016874.t1	VFR02771.1	0.712057	0	dicarboxylate transporter 1
CCAM_LOCUS7011	Cc044714.t1	VFQ65235.1	0.71202	0	Heavy metal transport/detoxification superfamily protein
CCAM_LOCUS5659	Cc022365.t1	VFQ63883.1	0.711947	0	exocyst subunit exo70 family protein A1
CCAM_LOCUS5575	Cc022284.t1	VFQ63799.1	0.711765	0	Tetratricopeptide repeat (TPR)-like superfamily protein
CCAM_LOCUS40135	Cc013376.t1	VFQ98359.1	0.711728	0	Minichromosome maintenance (MCM2/3/5) family protein
CCAM_LOCUS355	Cc000368.t1	VFQ58579.1	0.711709	7.13339e-12	beta-ketoacyl reductase 1
CCAM_LOCUS2932	Cc020180.t1	VFQ61156.1	0.711692	0	Tetratricopeptide repeat (TPR)-like superfamily protein
CCAM_LOCUS45254	Cc017571.t1	VFR03479.1	0.711462	7.30797e-12	Stress responsive A/B Barrel Domain-containing protein
CCAM_LOCUS44864	Cc017187.t1	VFR03089.1	0.711436	0	auxin response factor 6
CCAM_LOCUS16758	Cc030777.t1	VFQ74982.1	0.711363	0	RPA70-kDa subunit B
CCAM_LOCUS13620	Cc028821.t1	VFQ71844.1	0.711253	0	Transmembrane amino acid transporter family protein
CCAM_LOCUS38713	Cc012536.t1	VFQ96937.1	0.711217	0	Pyridoxal phosphate (PLP)-dependent transferases superfamily protein
CCAM_LOCUS20970	Cc002007.t1	VFQ79194.1	0.71118	0	cobalt ion binding protein
CCAM_LOCUS43414	Cc016111.t1	VFR01639.1	0.71118	0	putative fasciclin-like arabinogalactan protein 20
CCAM_LOCUS17993	Cc031308.t1	VFQ76217.1	0.711107	0	FKBP12 interacting protein 37
CCAM_LOCUS37082	Cc026668.t1	VFQ95306.1	0.711034	0	ubiquitin-specific protease 13
CCAM_LOCUS1458	Cc018275.t1	VFQ59682.1	0.710997	0	2-oxoglutarate (2OG) and Fe(II)-dependent oxygenase superfamily protein
CCAM_LOCUS4259	Cc044177.t1	VFQ62483.1	0.710888	0	embryo defective 3006
CCAM_LOCUS15326	Cc029644.t1	VFQ73550.1	0.710778	0	nodulin MtN21 /EamA-like transporter family protein
CCAM_LOCUS8015	Cc024265.t1	VFQ66239.1	0.710705	0	Pectin lyase-like superfamily protein
CCAM_LOCUS40672	Cc013862.t1	VFQ98896.1	0.710632	0	GTP binding Elongation factor Tu family protein
CCAM_LOCUS35184	Cc009141.t1	VFQ93408.1	0.710303	0	Protein phosphatase 2C family protein
CCAM_LOCUS32882	Cc007984.t1	VFQ91106.1	0.710267	0	3-ketoacyl-acyl carrier protein synthase III
CCAM_LOCUS21809	Cc033739.t1	VFQ80033.1	0.71023	0	EEIG1/EHBP1 protein amino-terminal domain protein
CCAM_LOCUS1850	Cc019497.t1	VFQ60074.1	0.710194	0	breast basic conserved 1
CCAM_LOCUS288	Cc000298.t1	VFQ58512.1	0.710084	0	P-glycoprotein 10
CCAM_LOCUS37161	Cc026748.t1	VFQ95385.1	0.710027	8.40625e-12	Pollen Ole e 1 allergen and extensin family protein
CCAM_LOCUS18382	Cc000975.t1	VFQ76606.1	0.709974	0	metallopeptidase M24 family protein
CCAM_LOCUS6017	Cc022715.t1	VFQ64241.1	0.709938	0	Phosphoglucomutase/phosphomannomutase family protein
CCAM_LOCUS3864	Cc021107.t1	VFQ62088.1	0.709865	0	Stabilizer of iron transporter SufD / Polynucleotidyl transferase
CCAM_LOCUS15837	Cc030148.t1	VFQ74061.1	0.709426	0	Amino acid kinase family protein
CCAM_LOCUS22060	Cc002293.t1	VFQ80284.1	0.70939	0	Putative small nuclear ribonucleoprotein G
CCAM_LOCUS1717	Cc018542.t1	VFQ59941.1	0.70939	0	GTP binding protein
CCAM_LOCUS9556	Cc025119.t1	VFQ67780.1	0.709207	0	Translation elongation factor EF1A/initiation factor IF2gamma family protein
CCAM_LOCUS42262	Cc014989.t1	VFR00487.1	0.709134	0	ribosomal protein L5
CCAM_LOCUS2969	Cc020217.t1	VFQ61193.1	0.709098	0	minichromosome maintenance (MCM2/3/5) family protein
CCAM_LOCUS8167	Cc044855.t1	VFQ66391.1	0.709098	0	CLP protease R subunit 4
CCAM_LOCUS36692	Cc011290.t1	VFQ94916.1	0.709069	9.22578e-12	MATE efflux family protein
CCAM_LOCUS18548	Cc001149.t1	VFQ76772.1	0.709061	0	KOW domain-containing protein
CCAM_LOCUS34928	Cc008989.t1	VFQ93152.1	0.708988	0	Formyl transferase
CCAM_LOCUS12748	Cc028179.t1	VFQ70972.1	0.708941	9.34064e-12	Cell division control, Cdc6
CCAM_LOCUS15835	Cc030146.t1	VFQ74059.1	0.708878	0	ribonucleotide reductase 1
CCAM_LOCUS39672	Cc027309.t1	VFQ97896.1	0.708769	0	high mobility group B3
CCAM_LOCUS7422	Cc023683.t1	VFQ65646.1	0.708586	0	Leucine-rich repeat protein kinase family protein
CCAM_LOCUS5535	Cc022242.t1	VFQ63759.1	0.708513	0	S-adenosyl-L-methionine-dependent methyltransferases superfamily protein
CCAM_LOCUS14509	Cc046833.t1	VFQ72733.1	0.708476	0	junctophilin-like protein
CCAM_LOCUS16350	Cc030378.t1	VFQ74574.1	0.70844	0	uracil phosphoribosyltransferase
CCAM_LOCUS17298	Cc047579.t1	VFQ75522.1	0.708403	0	kinesin-like calmodulin-binding protein (ZWICHEL)
CCAM_LOCUS11209	Cc026165.t1	VFQ69433.1	0.708367	0	Chaperone protein htpG family protein
CCAM_LOCUS8738	Cc045438.t1	VFQ66962.1	0.70833	0	ubiquitin-specific protease 6
CCAM_LOCUS26816	Cc036575.t1	VFQ85040.1	0.708294	0	Auxin efflux carrier family protein
CCAM_LOCUS41946	Cc014697.t1	VFR00171.1	0.708184	0	Ribosomal protein L34
CCAM_LOCUS40966	Cc014139.t1	VFQ99190.1	0.708148	0	Coatomer, alpha subunit
CCAM_LOCUS44537	Cc016864.t1	VFR02762.1	0.708111	0	homeobox protein 34
CCAM_LOCUS1399	Cc018216.t1	VFQ59623.1	0.707965	0	Small nuclear ribonucleoprotein family protein
CCAM_LOCUS13198	Cc028399.t1	VFQ71422.1	0.707964	1.02655e-11	aluminum activated malate transporter family protein
CCAM_LOCUS11340	Cc026290.t1	VFQ69564.1	0.707819	0	high-mobility group box 6
CCAM_LOCUS28108	Cc005333.t1	VFQ86332.1	0.707819	0	Actin binding Calponin homology (CH) domain-containing protein
CCAM_LOCUS41682	Cc034513.t1	VFQ99906.1	0.707746	0	Galactose mutarotase-like superfamily protein
CCAM_LOCUS41938	Cc014688.t1	VFR00163.1	0.707709	0	DNA binding / DNA-directed RNA polymerase
CCAM_LOCUS3944	Cc021189.t1	VFQ62168.1	0.707673	0	SKU5 similar 1
CCAM_LOCUS1361	Cc018177.t1	VFQ59585.1	0.707563	0	sucrose-phosphatase-like protein
CCAM_LOCUS2934	Cc020182.t1	VFQ61158.1	0.70749	0	Alba DNA/RNA-binding protein
CCAM_LOCUS31026	Cc006743.t1	VFQ89250.1	0.707307	0	Cobalamin-independent synthase family protein
CCAM_LOCUS44310	Cc016642.t1	VFR02535.1	0.707307	0	RNA-binding (RRM/RBD/RNP motifs) family protein
CCAM_LOCUS5010	Cc021737.t1	VFQ63234.1	0.707307	0	eukaryotic translation initiation factor 3A
CCAM_LOCUS28083	Cc005308.t1	VFQ86307.1	0.707198	0	Ribosomal protein L13 family protein
CCAM_LOCUS9408	Cc024966.t1	VFQ67632.1	0.707184	1.10656e-11	S-adenosyl-L-methionine-dependent methyltransferases superfamily protein
CCAM_LOCUS29214	Cc018844.t1	VFQ87438.1	0.707125	0	ribosomal protein L7/L12 domain-containing protein
CCAM_LOCUS33624	Cc019109.t1	VFQ91848.1	0.707088	0
CCAM_LOCUS5089	Cc021816.t1	VFQ63313.1	0.706978	0	MOS4-associated complex 3A
CCAM_LOCUS23348	Cc002718.t1	VFQ81572.1	0.706942	0	O-acetyltransferase family protein
CCAM_LOCUS5831	Cc022531.t1	VFQ64055.1	0.706942	0	transferases/nucleotidyltransferase
CCAM_LOCUS8647	Cc045345.t1	VFQ66871.1	0.706905	0	glutaredoxin 4
CCAM_LOCUS4057	Cc043973.t1	VFQ62281.1	0.706869	0	ergosterol biosynthesis protein
CCAM_LOCUS20008	Cc001631.t1	VFQ78232.1	0.706869	0	dicarboxylate transporter 2.2
CCAM_LOCUS2297	Cc042032.t1	VFQ60521.1	0.706832	0	Threonyl-tRNA synthetase
CCAM_LOCUS19347	Cc001418.t1	VFQ77571.1	0.706796	0	Subtilase family protein
CCAM_LOCUS17415	Cc000598.t1	VFQ75639.1	0.706759	0	decoy
CCAM_LOCUS15995	Cc030306.t1	VFQ74219.1	0.706759	0	Mov34/MPN/PAD-1 family protein
CCAM_LOCUS9054	Cc024626.t1	VFQ67278.1	0.70665	0	EAP30/Vps36 family protein
CCAM_LOCUS3147	Cc020399.t1	VFQ61371.1	0.706577	0	Ribosomal protein S24e family protein
CCAM_LOCUS15158	Cc029478.t1	VFQ73382.1	0.70654	0	thioredoxin family protein
CCAM_LOCUS6021	Cc022719.t1	VFQ64245.1	0.70643	0	Alba DNA/RNA-binding protein
CCAM_LOCUS35159	Cc039511.t1	VFQ93383.1	0.706284	0	Mitochondrial substrate carrier family protein
CCAM_LOCUS41870	Cc014619.t1	VFR00095.1	0.706284	0	Galactose mutarotase-like superfamily protein
CCAM_LOCUS42456	Cc015167.t1	VFR00681.1	0.706284	0	P-loop containing nucleoside triphosphate hydrolases superfamily protein
CCAM_LOCUS37197	Cc026786.t1	VFQ95421.1	0.706248	0	RNA polymerase II, Rpb4, core protein
CCAM_LOCUS4880	Cc021615.t1	VFQ63104.1	0.706175	0	fatty acyl-ACP thioesterases B
CCAM_LOCUS9608	Cc025166.t1	VFQ67832.1	0.706065	0	NAD(P)-linked oxidoreductase superfamily protein
CCAM_LOCUS40032	Cc040329.t1	VFQ98256.1	0.706065	0
CCAM_LOCUS6118	Cc022803.t1	VFQ64342.1	0.706065	0	uncharacterized protein AT1G78810
CCAM_LOCUS35307	Cc009267.t1	VFQ93531.1	0.706065	0	ARM repeat superfamily protein
CCAM_LOCUS16487	Cc030511.t1	VFQ74711.1	0.705871	1.25506e-11	adenosylmethionine-8-amino-7-oxononanoate transaminase
CCAM_LOCUS7818	Cc024068.t1	VFQ66042.1	0.705846	0	Trypsin family protein
CCAM_LOCUS33869	Cc019360.t1	VFQ92093.1	0.705663	0	IQ-domain 2
CCAM_LOCUS27159	Cc004823.t1	VFQ85383.1	0.705615	1.2861e-11	Cysteine-rich protein
CCAM_LOCUS11509	Cc026452.t1	VFQ69733.1	0.70548	0	C-8,7 sterol isomerase
CCAM_LOCUS12843	Cc028276.t1	VFQ71067.1	0.705334	0	alpha/beta-Hydrolases superfamily protein
CCAM_LOCUS18678	Cc031717.t1	VFQ76902.1	0.705261	0	tubulin beta-1 chain
CCAM_LOCUS10865	Cc026083.t1	VFQ69089.1	0.705261	0	P-loop containing nucleoside triphosphate hydrolases superfamily protein
CCAM_LOCUS1811	Cc019456.t1	VFQ60035.1	0.705261	0	Mitochondrial substrate carrier family protein
CCAM_LOCUS24068	Cc003109.t1	VFQ82292.1	0.705188	0	bromodomain protein (DUF761)
CCAM_LOCUS17246	Cc047525.t1	VFQ75470.1	0.705188	0	S-adenosylmethionine carrier 2
CCAM_LOCUS11954	Cc046199.t1	VFQ70178.1	0.705115	0	UDP-glucosyl transferase 78D2
CCAM_LOCUS44139	Cc016492.t1	VFR02364.1	0.705005	0	Histone superfamily protein
CCAM_LOCUS33751	Cc019238.t1	VFQ91975.1	0.704975	1.36697e-11
CCAM_LOCUS1496	Cc018313.t1	VFQ59720.1	0.704932	0	Ribosomal protein L14
CCAM_LOCUS42105	Cc014851.t1	VFR00330.1	0.704859	0	Leucine-rich repeat protein kinase family protein
CCAM_LOCUS19227	Cc001296.t1	VFQ77451.1	0.704823	0	Mov34/MPN/PAD-1 family protein
CCAM_LOCUS18648	Cc031687.t1	VFQ76872.1	0.704823	0	RNA-binding (RRM/RBD/RNP motifs) family protein
CCAM_LOCUS11015	Cc045981.t1	VFQ69239.1	0.704786	0	P-loop containing nucleoside triphosphate hydrolases superfamily protein
CCAM_LOCUS37491	Cc011624.t1	VFQ95715.1	0.704677	0	pyruvate dehydrogenase E1 alpha
CCAM_LOCUS13682	Cc028883.t1	VFQ71906.1	0.704677	0	DEA(D/H)-box RNA helicase family protein
CCAM_LOCUS9694	Cc045532.t1	VFQ67918.1	0.704555	1.42278e-11	IQ-domain 17
CCAM_LOCUS43485	Cc016167.t1	VFR01710.1	0.704384	0	lon protease 4
CCAM_LOCUS1430	Cc018247.t1	VFQ59654.1	0.704348	0	GTP binding Elongation factor Tu family protein
CCAM_LOCUS7622	Cc023873.t1	VFQ65846.1	0.704311	0	Membrane trafficking VPS53 family protein
CCAM_LOCUS34676	Cc008857.t1	VFQ92900.1	0.704202	0	Phosphorylase superfamily protein
CCAM_LOCUS11484	Cc026427.t1	VFQ69708.1	0.704165	0	B-cell receptor-associated protein 31-like protein
CCAM_LOCUS35735	Cc039650.t1	VFQ93959.1	0.704092	0	O-acetylserine (thiol) lyase B
CCAM_LOCUS4084	Cc044001.t1	VFQ62308.1	0.704092	0	glutamyl-tRNA (Gln) amidotransferase subunit A (DUF620)
CCAM_LOCUS13023	Cc046599.t1	VFQ71247.1	0.704056	0	60S acidic ribosomal protein family
CCAM_LOCUS23528	Cc002903.t1	VFQ81752.1	0.704056	0	auxin response factor 1
CCAM_LOCUS20323	Cc032706.t1	VFQ78547.1	0.704056	0	prohibitin 1
CCAM_LOCUS26712	Cc004609.t1	VFQ84936.1	0.703873	0	calreticulin 1a
CCAM_LOCUS7220	Cc023482.t1	VFQ65444.1	0.703873	0
CCAM_LOCUS19938	Cc001559.t1	VFQ78162.1	0.703873	0	ATP synthase CF1 beta subunit (chloroplast)
CCAM_LOCUS2189	Cc041922.t1	VFQ60413.1	0.703836	0	Coatomer, beta subunit
CCAM_LOCUS40643	Cc013832.t1	VFQ98867.1	0.7038	0	Histone superfamily protein
CCAM_LOCUS22102	Cc002335.t1	VFQ80326.1	0.703763	0	Ankyrin repeat family protein
CCAM_LOCUS25195	Cc003639.t1	VFQ83419.1	0.703471	0	regulatory protein RecX family protein
CCAM_LOCUS4702	Cc021442.t1	VFQ62926.1	0.703471	0	RNA helicase, ATP-dependent, SK12/DOB1 protein
CCAM_LOCUS17154	Cc047433.t1	VFQ75378.1	0.703434	0	indole-3-acetic acid inducible 9
CCAM_LOCUS3666	Cc020904.t1	VFQ61890.1	0.703434	0	Endomembrane protein 70 protein family
CCAM_LOCUS28734	Cc037419.t1	VFQ86958.1	0.703398	0	TCP-1/cpn60 chaperonin family protein
CCAM_LOCUS4802	Cc021535.t1	VFQ63026.1	0.703361	0	TRICHOME BIREFRINGENCE-LIKE 5
CCAM_LOCUS5113	Cc021840.t1	VFQ63337.1	0.703215	0	Lactate/malate dehydrogenase family protein
CCAM_LOCUS32855	Cc007957.t1	VFQ91079.1	0.703033	0	transcription regulatory protein SNF5, putative (BSH)
CCAM_LOCUS36463	Cc011118.t1	VFQ94687.1	0.702996	0	ABI-1-like 1
CCAM_LOCUS35518	Cc009397.t1	VFQ93742.1	0.702996	0	nuclear factor Y, subunit C1
CCAM_LOCUS31267	Cc006987.t1	VFQ89491.1	0.702959	0	Drought-responsive family protein
CCAM_LOCUS41230	Cc014374.t1	VFQ99454.1	0.70274	0	RING/FYVE/PHD zinc finger superfamily protein
CCAM_LOCUS6736	Cc044432.t1	VFQ64960.1	0.702594	0	Sec14p-like phosphatidylinositol transfer family protein
CCAM_LOCUS43520	Cc016202.t1	VFR01745.1	0.702594	0	pseudouridine synthase and archaeosine transglycosylase (PUA) domain-containing protein
CCAM_LOCUS40928	Cc014100.t1	VFQ99152.1	0.70255	1.72012e-11	PQ-loop repeat family protein / transmembrane family protein
CCAM_LOCUS29592	Cc037642.t1	VFQ87816.1	0.702521	0	Mitochondrial ATP synthase subunit G protein
CCAM_LOCUS13593	Cc028793.t1	VFQ71817.1	0.70247	1.73325e-11	2-oxoglutarate (2OG) and Fe(II)-dependent oxygenase superfamily protein
CCAM_LOCUS28168	Cc005396.t1	VFQ86392.1	0.702448	0	transmembrane protein (DUF616)
CCAM_LOCUS27329	Cc036819.t1	VFQ85553.1	0.702411	0	ribosomal protein S13A
CCAM_LOCUS14934	Cc029249.t1	VFQ73158.1	0.702265	0	ribosome maturation factor
CCAM_LOCUS15016	Cc029329.t1	VFQ73240.1	0.702009	0
CCAM_LOCUS39403	Cc027034.t1	VFQ97627.1	0.701717	0	Putative BCR, YbaB family COG0718
CCAM_LOCUS33350	Cc039050.t1	VFQ91574.1	0.701681	0	Ribosomal protein L24e family protein
CCAM_LOCUS30453	Cc038039.t1	VFQ88677.1	0.701608	0	Tim10/DDP family zinc finger protein
CCAM_LOCUS44533	Cc016860.t1	VFR02758.1	0.701608	0	NAP1-related protein 1
CCAM_LOCUS43238	Cc015929.t1	VFR01463.1	0.701535	0	proteasome alpha subunit F1
CCAM_LOCUS2780	Cc020036.t1	VFQ61004.1	0.701498	0	uncharacterized protein AT3G17160
CCAM_LOCUS43519	Cc016201.t1	VFR01744.1	0.701425	0	ribosomal protein L18
CCAM_LOCUS26213	Cc036402.t1	VFQ84437.1	0.701315	0	Outward rectifying potassium channel protein
CCAM_LOCUS10859	Cc026076.t1	VFQ69083.1	0.701315	0	HSP20-like chaperones superfamily protein
CCAM_LOCUS14563	Cc046888.t1	VFQ72787.1	0.701169	0	Tetratricopeptide repeat (TPR)-like superfamily protein
CCAM_LOCUS8219	Cc044909.t1	VFQ66443.1	0.701096	0	Proteasome component (PCI) domain protein
CCAM_LOCUS29364	Cc005820.t1	VFQ87588.1	0.700986	0	prohibitin 3
CCAM_LOCUS16820	Cc030840.t1	VFQ75044.1	0.700877	0	expansin-like A3
CCAM_LOCUS11232	Cc026190.t1	VFQ69456.1	0.700767	0	RHO guanyl-nucleotide exchange factor 14
CCAM_LOCUS12557	Cc028004.t1	VFQ70781.1	0.700621	0	Nucleotide-sugar transporter family protein
CCAM_LOCUS18946	Cc031981.t1	VFQ77170.1	0.700438	0	glucuronidase 3
CCAM_LOCUS6248	Cc022936.t1	VFQ64472.1	0.700438	0	ARM repeat superfamily protein
CCAM_LOCUS18622	Cc031661.t1	VFQ76846.1	0.700402	0	RNA-binding (RRM/RBD/RNP motifs) family protein
CCAM_LOCUS37178	Cc026767.t1	VFQ95402.1	0.700365	0	2Fe-2S ferredoxin-like superfamily protein
CCAM_LOCUS19505	Cc032236.t1	VFQ77729.1	0.70011	0	FK506-binding protein 15 kD-1
CCAM_LOCUS13900	Cc009642.t1	VFQ72124.1	0.700073	0	RNA-binding protein 47B
CCAM_LOCUS37295	Cc026886.t1	VFQ95519.1	0.7	0	RNA-binding (RRM/RBD/RNP motifs) family protein
CCAM_LOCUS1092	Cc017921.t1	VFQ59316.1	0.699963	0	J-domain protein 6
CCAM_LOCUS38363	Cc012267.t1	VFQ96587.1	0.699883	2.20899e-11
CCAM_LOCUS22807	Cc010123.t1	VFQ81031.1	0.699824	2.22126e-11
CCAM_LOCUS21344	Cc033519.t1	VFQ79568.1	0.699817	0	LONGIFOLIA protein
CCAM_LOCUS10280	Cc025508.t1	VFQ68504.1	0.699817	0	Nucleotide-diphospho-sugar transferases superfamily protein
CCAM_LOCUS40531	Cc013736.t1	VFQ98755.1	0.699744	0	HSP20-like chaperones superfamily protein
CCAM_LOCUS24131	Cc003174.t1	VFQ82355.1	0.699671	0	adenine phosphoribosyltransferase 5
CCAM_LOCUS39354	Cc026984.t1	VFQ97578.1	0.699635	0	DNA-directed DNA polymerase
CCAM_LOCUS6198	Cc022885.t1	VFQ64422.1	0.699525	0	pentatricopeptide (PPR) repeat protein
CCAM_LOCUS16180	Cc047152.t1	VFQ74404.1	0.699488	0	Subunits of heterodimeric actin filament capping protein Capz superfamily
CCAM_LOCUS10125	Cc025350.t1	VFQ68349.1	0.699452	0	AMP-dependent synthetase and ligase family protein
CCAM_LOCUS8905	Cc024481.t1	VFQ67129.1	0.699415	0	Protein kinase superfamily protein
CCAM_LOCUS35899	Cc010691.t1	VFQ94123.1	0.699196	0	tracheary element differentiation-related 7
CCAM_LOCUS35073	Cc009135.t1	VFQ93297.1	0.699196	0	nucleotide-rhamnose synthase/epimerase-reductase
CCAM_LOCUS22893	Cc010210.t1	VFQ81117.1	0.699123	0	Basic-leucine zipper (bZIP) transcription factor family protein
CCAM_LOCUS6886	Cc044586.t1	VFQ65110.1	0.699087	0	Protein phosphatase 2C family protein
CCAM_LOCUS32017	Cc007429.t1	VFQ90241.1	0.69894	0	DNA/RNA helicase protein
CCAM_LOCUS34026	Cc008401.t1	VFQ92250.1	0.698867	0	Nucleic acid-binding, OB-fold-like protein
CCAM_LOCUS8038	Cc024288.t1	VFQ66262.1	0.698831	0	transthyretin-like protein
CCAM_LOCUS22248	Cc002483.t1	VFQ80472.1	0.698721	0	dual specificity protein phosphatase (DsPTP1) family protein
CCAM_LOCUS28035	Cc005259.t1	VFQ86259.1	0.698612	0	Ribosomal protein L14
CCAM_LOCUS8691	Cc045389.t1	VFQ66915.1	0.698575	0	RAB GTPase homolog G3D
CCAM_LOCUS6786	Cc044485.t1	VFQ65010.1	0.698539	0	senescence-related gene 3
CCAM_LOCUS4174	Cc044091.t1	VFQ62398.1	0.698539	0	Maf-like protein
CCAM_LOCUS35845	Cc010637.t1	VFQ94069.1	0.698465	0	Tho complex subunit 7/Mft1p
CCAM_LOCUS38873	Cc012697.t1	VFQ97097.1	0.698283	0	Protein kinase superfamily protein
CCAM_LOCUS4556	Cc021302.t1	VFQ62780.1	0.698137	0	H
CCAM_LOCUS8052	Cc024303.t1	VFQ66276.1	0.6981	0	centromere protein C
CCAM_LOCUS17254	Cc047533.t1	VFQ75478.1	0.697881	0	beta-galactosidase 3
CCAM_LOCUS227	Cc000237.t1	VFQ58451.1	0.697881	0	O-fucosyltransferase family protein
CCAM_LOCUS26909	Cc036667.t1	VFQ85133.1	0.697771	0	Peptidyl-tRNA hydrolase II (PTH2) family protein
CCAM_LOCUS40859	Cc014030.t1	VFQ99083.1	0.697735	0	Leucine-rich repeat protein kinase family protein
CCAM_LOCUS26776	Cc004674.t1	VFQ85000.1	0.697735	0	calcium ion binding protein
CCAM_LOCUS657	Cc041425.t1	VFQ58881.1	0.697698	0	Eukaryotic translation initiation factor 3 subunit 7 (eIF-3)
CCAM_LOCUS22612	Cc034187.t1	VFQ80836.1	0.697662	0	uncharacterized protein AT1G09290
CCAM_LOCUS37300	Cc026891.t1	VFQ95524.1	0.697552	0	RNA-binding (RRM/RBD/RNP motifs) family protein
CCAM_LOCUS1073	Cc017902.t1	VFQ59297.1	0.697543	2.74498e-11	squamosa promoter binding protein-like 9
CCAM_LOCUS624	Cc041391.t1	VFQ58848.1	0.697516	0	Galactosyltransferase family protein
CCAM_LOCUS38503	Cc012313.t1	VFQ96727.1	0.697479	0	Protein kinase superfamily protein
CCAM_LOCUS42320	Cc015047.t1	VFR00545.1	0.697406	0	methyl-coenzyme M reductase II subunit gamma, putative (DUF3741)
CCAM_LOCUS1389	Cc018205.t1	VFQ59613.1	0.69726	0	Plant invertase/pectin methylesterase inhibitor superfamily
CCAM_LOCUS13543	Cc028740.t1	VFQ71767.1	0.697223	0	Phototropic-responsive NPH3 family protein
CCAM_LOCUS39741	Cc013014.t1	VFQ97965.1	0.697215	2.8294e-11	uncharacterized protein AT3G18800
CCAM_LOCUS35356	Cc009317.t1	VFQ93580.1	0.697187	0	CYCLIN D4;1
CCAM_LOCUS27966	Cc005189.t1	VFQ86190.1	0.697114	0	GTP binding Elongation factor Tu family protein
CCAM_LOCUS19445	Cc032183.t1	VFQ77669.1	0.697077	0	actin 2
CCAM_LOCUS34717	Cc008899.t1	VFQ92941.1	0.697004	0	AAA-type ATPase family protein
CCAM_LOCUS43307	Cc016000.t1	VFR01532.1	0.697004	0	COP1-interacting protein-like protein
CCAM_LOCUS2354	Cc042092.t1	VFQ60578.1	0.696956	2.89756e-11	HXXXD-type acyl-transferase family protein
CCAM_LOCUS44687	Cc017019.t1	VFR02912.1	0.696931	0	breast basic conserved 1
CCAM_LOCUS36196	Cc010913.t1	VFQ94420.1	0.696821	0	Ribosomal protein S24/S35
CCAM_LOCUS29378	Cc005835.t1	VFQ87602.1	0.696785	0	Leucine-rich repeat protein kinase family protein
CCAM_LOCUS827	Cc041599.t1	VFQ59051.1	0.696773	2.94697e-11	low-molecular-weight cysteine-rich 83
CCAM_LOCUS33950	Cc008325.t1	VFQ92174.1	0.696712	0	RING-H2 finger C1A
CCAM_LOCUS34468	Cc008752.t1	VFQ92692.1	0.696675	0	heat shock protein 70 (Hsp 70) family protein
CCAM_LOCUS43610	Cc034690.t1	VFR01835.1	0.696639	0	Putative BCR, YbaB family COG0718
CCAM_LOCUS29861	Cc006066.t1	VFQ88085.1	0.696639	0	Protein-tyrosine phosphatase-like, PTPLA
CCAM_LOCUS23712	Cc035130.t1	VFQ81936.1	0.696602	0	synaptotagmin A
CCAM_LOCUS25878	Cc004027.t1	VFQ84102.1	0.696602	0	RAB GTPase homolog A1F
CCAM_LOCUS21188	Cc033367.t1	VFQ79412.1	0.696493	0	Na-translocating NADH-quinone reductase subunit A
CCAM_LOCUS10850	Cc026067.t1	VFQ69074.1	0.69631	0	Signal peptidase subunit
CCAM_LOCUS11485	Cc026428.t1	VFQ69709.1	0.696237	0	Acyl-ACP thioesterase
CCAM_LOCUS12488	Cc027938.t1	VFQ70712.1	0.696164	0	golgi nucleotide sugar transporter 5
CCAM_LOCUS42065	Cc014808.t1	VFR00290.1	0.696091	0	Ribosomal protein L24e family protein
CCAM_LOCUS28184	Cc005412.t1	VFQ86408.1	0.696091	0	Co-chaperone GrpE family protein
CCAM_LOCUS43452	Cc016134.t1	VFR01677.1	0.695981	0	rhodanese-like domain protein
CCAM_LOCUS20000	Cc001623.t1	VFQ78224.1	0.695981	0	tRNA (guanine(9)-N1)-methyltransferase-like protein
CCAM_LOCUS9826	Cc045665.t1	VFQ68050.1	0.695944	0	stress response NST1-like protein
CCAM_LOCUS38464	Cc040166.t1	VFQ96688.1	0.695908	0	Lactate/malate dehydrogenase family protein
CCAM_LOCUS36739	Cc011339.t1	VFQ94963.1	0.695871	0	keratinocyte-associated-like protein
CCAM_LOCUS5704	Cc022407.t1	VFQ63928.1	0.695835	0	Nucleolar GTP-binding protein
CCAM_LOCUS18438	Cc001034.t1	VFQ76662.1	0.695835	0	cytosolic enolase
CCAM_LOCUS21835	Cc042582.t1	VFQ80059.1	0.69581	3.21974e-11
CCAM_LOCUS36816	Cc011417.t1	VFQ95040.1	0.695762	0	CAAX amino terminal protease family protein
CCAM_LOCUS17293	Cc047574.t1	VFQ75517.1	0.695725	0	AMP-dependent synthetase and ligase family protein
CCAM_LOCUS13140	Cc028341.t1	VFQ71364.1	0.695725	0	Translation elongation factor EF1B/ribosomal protein S6 family protein
CCAM_LOCUS20619	Cc032994.t1	VFQ78843.1	0.695689	0	Pentatricopeptide repeat (PPR) superfamily protein
CCAM_LOCUS19987	Cc001610.t1	VFQ78211.1	0.695689	0	Sec20 family protein
CCAM_LOCUS37361	Cc011493.t1	VFQ95585.1	0.695652	0	Ribosomal protein S3Ae
CCAM_LOCUS21503	Cc002103.t1	VFQ79727.1	0.695543	0	Cyclophilin-like peptidyl-prolyl cis-trans isomerase family protein
CCAM_LOCUS19545	Cc032274.t1	VFQ77769.1	0.695396	0	cellulose synthase A catalytic subunit 3 UDP-forming-like protein
CCAM_LOCUS21945	Cc033873.t1	VFQ80169.1	0.695287	0	laccase 14
CCAM_LOCUS18975	Cc032012.t1	VFQ77199.1	0.69525	0	Embryo-specific protein 3, (ATS3)
CCAM_LOCUS16535	Cc030559.t1	VFQ74759.1	0.695177	0	K+ efflux antiporter 2
CCAM_LOCUS9746	Cc045584.t1	VFQ67970.1	0.695166	3.41531e-11
CCAM_LOCUS793	Cc041563.t1	VFQ59017.1	0.695141	0	arogenate dehydratase 1
CCAM_LOCUS4807	Cc021540.t1	VFQ63031.1	0.695104	0	HAD superfamily, subfamily IIIB acid phosphatase
CCAM_LOCUS37414	Cc011546.t1	VFQ95638.1	0.695104	0	Glucose-6-phosphate/phosphate translocator-like protein
CCAM_LOCUS27156	Cc004820.t1	VFQ85380.1	0.695104	0	valyl-tRNA synthetase / valine-tRNA ligase (VALRS)
CCAM_LOCUS31232	Cc006951.t1	VFQ89456.1	0.695068	0	glutamine-rich protein 23
CCAM_LOCUS20845	Cc001879.t1	VFQ79069.1	0.694995	0	pentatricopeptide (PPR) repeat protein
CCAM_LOCUS20072	Cc001695.t1	VFQ78296.1	0.694958	0	filament-like protein (DUF869)
CCAM_LOCUS35547	Cc009426.t1	VFQ93771.1	0.694921	0	calmodulin 7
CCAM_LOCUS43968	Cc016322.t1	VFR02193.1	0.694812	0	CLP protease R subunit 4
CCAM_LOCUS14277	Cc010023.t1	VFQ72501.1	0.694739	0	elongation factor
CCAM_LOCUS18977	Cc032014.t1	VFQ77201.1	0.694629	0	Drug/metabolite transporter superfamily protein
CCAM_LOCUS26280	Cc036461.t1	VFQ84504.1	0.69452	0	Homeobox-leucine zipper family protein / lipid-binding START domain-containing protein
CCAM_LOCUS3133	Cc020383.t1	VFQ61357.1	0.694446	0	adenosine kinase
CCAM_LOCUS18535	Cc001135.t1	VFQ76759.1	0.694446	0	Tetratricopeptide repeat (TPR)-like superfamily protein
CCAM_LOCUS18490	Cc001088.t1	VFQ76714.1	0.694264	0	Tetratricopeptide repeat (TPR)-like superfamily protein
CCAM_LOCUS45410	Cc017721.t1	VFR03635.1	0.694154	0	pentatricopeptide (PPR) repeat-containing protein
CCAM_LOCUS22342	Cc002581.t1	VFQ80566.1	0.694118	0	DUF1442 family protein (DUF1442)
CCAM_LOCUS12167	Cc046417.t1	VFQ70391.1	0.694081	0	chromosome-associated kinesin-like protein
CCAM_LOCUS19236	Cc001306.t1	VFQ77460.1	0.694081	0	uncharacterized protein AT2G38160
CCAM_LOCUS4277	Cc044195.t1	VFQ62501.1	0.694045	0	Glycosyl hydrolase family protein
CCAM_LOCUS23358	Cc002728.t1	VFQ81582.1	0.694045	0	eukaryotic translation initiation factor 4E
CCAM_LOCUS34105	Cc008483.t1	VFQ92329.1	0.693825	0	Signal recognition particle, SRP9/SRP14 subunit
CCAM_LOCUS15303	Cc029620.t1	VFQ73527.1	0.693752	0	DEAD box RNA helicase 1
CCAM_LOCUS44889	Cc017212.t1	VFR03114.1	0.693643	0	weak chloroplast movement under blue light protein (DUF827)
CCAM_LOCUS14911	Cc029226.t1	VFQ73135.1	0.693643	0	8-oxoguanine-DNA glycosylase 1
CCAM_LOCUS20247	Cc032629.t1	VFQ78471.1	0.693643	0	Eukaryotic translation initiation factor 3 subunit 7 (eIF-3)
CCAM_LOCUS16746	Cc030765.t1	VFQ74970.1	0.69346	0	Cytochrome P450 superfamily protein
CCAM_LOCUS3628	Cc020864.t1	VFQ61852.1	0.69346	0
CCAM_LOCUS45415	Cc017726.t1	VFR03640.1	0.69335	0	Maf-like protein
CCAM_LOCUS730	Cc041499.t1	VFQ58954.1	0.693314	0	xyloglucan endotransglucosylase/hydrolase 8
CCAM_LOCUS18673	Cc031712.t1	VFQ76897.1	0.693314	0	hexokinase 3
CCAM_LOCUS44332	Cc016664.t1	VFR02557.1	0.693204	0	Regulator of chromosome condensation (RCC1) family with FYVE zinc finger domain-containing protein
CCAM_LOCUS4239	Cc044156.t1	VFQ62463.1	0.693204	0	DEA(D/H)-box RNA helicase family protein
CCAM_LOCUS12291	Cc027748.t1	VFQ70515.1	0.693168	0	transcription factor IIIB
CCAM_LOCUS28440	Cc005510.t1	VFQ86664.1	0.693131	0	biotin carboxyl carrier protein 2
CCAM_LOCUS7112	Cc044819.t1	VFQ65336.1	0.693095	0	Zinc finger C-x8-C-x5-C-x3-H type family protein
CCAM_LOCUS5678	Cc022384.t1	VFQ63902.1	0.693058	0	aspartate aminotransferase
CCAM_LOCUS44664	Cc016996.t1	VFR02889.1	0.693022	0	O-fucosyltransferase family protein
CCAM_LOCUS14770	Cc029085.t1	VFQ72994.1	0.692985	0	nucleic acid-binding protein
CCAM_LOCUS15348	Cc029666.t1	VFQ73572.1	0.692912	0	SPFH/Band 7/PHB domain-containing membrane-associated protein family
CCAM_LOCUS41687	Cc034518.t1	VFQ99911.1	0.692802	0	ribosomal protein L6 family protein
CCAM_LOCUS23860	Cc035271.t1	VFQ82084.1	0.692766	0	DNA-binding storekeeper protein-related transcriptional regulator
CCAM_LOCUS8379	Cc045071.t1	VFQ66603.1	0.692547	0	SLH domain protein
CCAM_LOCUS35065	Cc009127.t1	VFQ93289.1	0.692547	0	CLP protease proteolytic subunit 2
CCAM_LOCUS28084	Cc005309.t1	VFQ86308.1	0.692474	0	cytochrome B5 isoform B
CCAM_LOCUS28043	Cc005267.t1	VFQ86267.1	0.692474	0	breast cancer associated RING 1
CCAM_LOCUS1066	Cc017895.t1	VFQ59290.1	0.692474	0	Nse4, component of Smc5/6 DNA repair complex
CCAM_LOCUS15975	Cc030288.t1	VFQ74199.1	0.692364	0	Ribosomal protein L12/ ATP-dependent Clp protease adaptor protein ClpS family protein
CCAM_LOCUS38073	Cc012028.t1	VFQ96297.1	0.692364	0	phospholipase D gamma 2
CCAM_LOCUS44909	Cc017232.t1	VFR03134.1	0.692327	0	Small GTP-binding protein
CCAM_LOCUS34687	Cc008868.t1	VFQ92911.1	0.692291	0	malate dehydrogenase
CCAM_LOCUS30031	Cc037854.t1	VFQ88255.1	0.692291	0	double-stranded DNA binding protein
CCAM_LOCUS36156	Cc010873.t1	VFQ94380.1	0.692218	0	Coatomer, beta subunit
CCAM_LOCUS13398	Cc028597.t1	VFQ71622.1	0.692145	0	Na-translocating NADH-quinone reductase subunit A
CCAM_LOCUS44812	Cc017135.t1	VFR03037.1	0.691852	0
CCAM_LOCUS15542	Cc029862.t1	VFQ73766.1	0.691816	0	DNA methyltransferase 2
CCAM_LOCUS43324	Cc016019.t1	VFR01549.1	0.691816	0	cellulose synthase like G2
CCAM_LOCUS6868	Cc044567.t1	VFQ65092.1	0.691779	0	nucleolin
CCAM_LOCUS6781	Cc044480.t1	VFQ65005.1	0.691743	0	uncharacterized protein AT1G27435
CCAM_LOCUS7083	Cc044787.t1	VFQ65307.1	0.691671	4.69151e-11	O-fucosyltransferase family protein
CCAM_LOCUS6196	Cc022883.t1	VFQ64420.1	0.69167	0	Thioredoxin superfamily protein
CCAM_LOCUS35488	Cc009367.t1	VFQ93712.1	0.69167	0	Rrp15p protein
CCAM_LOCUS31194	Cc006913.t1	VFQ89418.1	0.69167	0	plastid developmental protein DAG
CCAM_LOCUS37333	Cc011464.t1	VFQ95557.1	0.691633	0	Eukaryotic rpb5 RNA polymerase subunit family protein
CCAM_LOCUS40576	Cc013782.t1	VFQ98800.1	0.691633	0	ubiquitin-associated protein (DUF1068)
CCAM_LOCUS1448	Cc018265.t1	VFQ59672.1	0.691597	0	Ribosomal protein L7Ae/L30e/S12e/Gadd45 family protein
CCAM_LOCUS12091	Cc046339.t1	VFQ70315.1	0.691597	0	Zincin-like metalloproteases family protein
CCAM_LOCUS1659	Cc018481.t1	VFQ59883.1	0.69145	0	protein kinase family protein / C-type lectin domain-containing protein
CCAM_LOCUS15637	Cc029951.t1	VFQ73861.1	0.691414	0	transcription coactivator
CCAM_LOCUS31500	Cc043117.t1	VFQ89724.1	0.691384	4.81479e-11	ribosomal RNA small subunit methyltransferase G
CCAM_LOCUS9624	Cc025182.t1	VFQ67848.1	0.691377	0	Ribosomal protein S25 family protein
CCAM_LOCUS22125	Cc002358.t1	VFQ80349.1	0.691268	0	ribosomal protein L23AA
CCAM_LOCUS31013	Cc038302.t1	VFQ89237.1	0.691268	0	RAD3-like DNA-binding helicase protein
CCAM_LOCUS17158	Cc047437.t1	VFQ75382.1	0.691122	0	Homeodomain-like superfamily protein
CCAM_LOCUS35039	Cc009100.t1	VFQ93263.1	0.690976	0	N-terminal nucleophile aminohydrolases (Ntn hydrolases) superfamily protein
CCAM_LOCUS28433	Cc005503.t1	VFQ86657.1	0.690829	0	myosin heavy chain-like protein
CCAM_LOCUS14498	Cc046822.t1	VFQ72722.1	0.690793	0	RNA polymerase Rpb6
CCAM_LOCUS20468	Cc032847.t1	VFQ78692.1	0.690637	5.14952e-11
CCAM_LOCUS43655	Cc034737.t1	VFR01880.1	0.690574	0	serine racemase
CCAM_LOCUS9720	Cc045558.t1	VFQ67944.1	0.690574	0	Tetratricopeptide repeat (TPR)-like superfamily protein
CCAM_LOCUS3194	Cc020446.t1	VFQ61418.1	0.690537	0	annexin 8
CCAM_LOCUS7323	Cc023586.t1	VFQ65547.1	0.690501	0	Ribosomal protein S8e family protein
CCAM_LOCUS29264	Cc018895.t1	VFQ87488.1	0.69047	5.22705e-11	Squamosa promoter-binding protein-like (SBP domain) transcription factor family protein
CCAM_LOCUS37986	Cc011938.t1	VFQ96210.1	0.690391	0	beta-glucosidase 45
CCAM_LOCUS42156	Cc014882.t1	VFR00381.1	0.690354	0	UDP-Glycosyltransferase superfamily protein
CCAM_LOCUS9721	Cc045559.t1	VFQ67945.1	0.690354	0	Heat shock protein 70 (Hsp 70) family protein
CCAM_LOCUS17503	Cc000690.t1	VFQ75727.1	0.690318	0	homeodomain GLABROUS 2
CCAM_LOCUS11229	Cc026187.t1	VFQ69453.1	0.690318	0	Profilin family protein
CCAM_LOCUS16025	Cc030336.t1	VFQ74249.1	0.690281	0	3-deoxy-d-arabino-heptulosonate 7-phosphate synthase
CCAM_LOCUS44520	Cc016846.t1	VFR02745.1	0.690281	0	ubiquinol-cytochrome C reductase UQCRX/QCR9-like family protein
CCAM_LOCUS8483	Cc045175.t1	VFQ66707.1	0.690062	0	ABI3-interacting protein 3
CCAM_LOCUS31306	Cc007026.t1	VFQ89530.1	0.690026	0	uncharacterized protein AT1G61170
CCAM_LOCUS26848	Cc036606.t1	VFQ85072.1	0.689989	0	C2H2-like zinc finger protein
CCAM_LOCUS22334	Cc002572.t1	VFQ80558.1	0.689989	0	uncharacterized protein AT1G61090
CCAM_LOCUS21554	Cc002154.t1	VFQ79778.1	0.689916	0	cellulose synthase-like A3
CCAM_LOCUS31021	Cc038310.t1	VFQ89245.1	0.689886	5.50837e-11	uncharacterized protein AT1G31990
CCAM_LOCUS3773	Cc021011.t1	VFQ61997.1	0.689879	0	alpha-galactosidase 1
CCAM_LOCUS7543	Cc023794.t1	VFQ65767.1	0.689722	5.58975e-11
CCAM_LOCUS37438	Cc011570.t1	VFQ95662.1	0.689697	0	Protein kinase superfamily protein
CCAM_LOCUS38390	Cc012294.t1	VFQ96614.1	0.689697	0	GTP binding Elongation factor Tu family protein
CCAM_LOCUS25097	Cc003538.t1	VFQ83321.1	0.68966	0	Phosphoglycerate mutase family protein
CCAM_LOCUS41072	Cc014233.t1	VFQ99296.1	0.689551	0	DNA-binding storekeeper protein-related transcriptional regulator
CCAM_LOCUS42162	Cc014888.t1	VFR00387.1	0.689441	0	tubulin beta 8
CCAM_LOCUS45206	Cc017523.t1	VFR03431.1	0.689421	5.74238e-11
CCAM_LOCUS33257	Cc008213.t1	VFQ91481.1	0.689404	0	beta-galactosidase 8
CCAM_LOCUS10793	Cc026014.t1	VFQ69017.1	0.689331	0	histidine biosynthesis bifunctional protein (HISIE)
CCAM_LOCUS14937	Cc029252.t1	VFQ73161.1	0.689331	0	phosphatidylinositol-glycan biosynthesis class X-like protein
CCAM_LOCUS45055	Cc017372.t1	VFR03280.1	0.689222	0	Histone superfamily protein
CCAM_LOCUS35939	Cc010733.t1	VFQ94163.1	0.689149	0	protein C-terminal S-isoprenylcysteine carboxyl O-methyltransferase
CCAM_LOCUS38630	Cc012451.t1	VFQ96854.1	0.689112	0
CCAM_LOCUS16852	Cc030876.t1	VFQ75076.1	0.689039	0	Protein-tyrosine phosphatase-like, PTPLA
CCAM_LOCUS23245	Cc010566.t1	VFQ81469.1	0.688966	0	starch branching enzyme 2.1
CCAM_LOCUS6085	Cc022770.t1	VFQ64309.1	0.688893	0	Serine/threonine-protein kinase WNK (With No Lysine)-like protein
CCAM_LOCUS33828	Cc019317.t1	VFQ92052.1	0.688893	0	Ribosomal protein L25/Gln-tRNA synthetase, anti-codon-binding domain-containing protein
CCAM_LOCUS35343	Cc009304.t1	VFQ93567.1	0.688856	0	dehydroascorbate reductase 1
CCAM_LOCUS4248	Cc044165.t1	VFQ62472.1	0.68882	0	Leucine-rich repeat protein kinase family protein
CCAM_LOCUS20487	Cc032866.t1	VFQ78711.1	0.688747	0	CDK inhibitor P21 binding protein
CCAM_LOCUS26276	Cc036457.t1	VFQ84500.1	0.688674	0	Ribosomal protein L30/L7 family protein
CCAM_LOCUS37401	Cc011533.t1	VFQ95625.1	0.688637	0	SAD1/UNC-84 domain protein 1
CCAM_LOCUS2724	Cc019980.t1	VFQ60948.1	0.688601	0	NADH-ubiquinone oxidoreductase
CCAM_LOCUS22323	Cc002561.t1	VFQ80547.1	0.688528	0	Cupredoxin superfamily protein
CCAM_LOCUS31236	Cc006955.t1	VFQ89460.1	0.688455	0	PHD finger family protein / bromo-adjacent homology (BAH) domain-containing protein
CCAM_LOCUS18736	Cc031777.t1	VFQ76960.1	0.688089	0	HCO3- transporter family
CCAM_LOCUS22371	Cc002610.t1	VFQ80595.1	0.688089	0	Myosin heavy chain-related protein
CCAM_LOCUS13937	Cc009680.t1	VFQ72161.1	0.687943	0	cyclase associated protein 1
CCAM_LOCUS43321	Cc016016.t1	VFR01546.1	0.687906	0	Eukaryotic initiation factor 4E protein
CCAM_LOCUS26099	Cc004251.t1	VFQ84323.1	0.687894	6.57972e-11	Plant-specific transcription factor YABBY family protein
CCAM_LOCUS41909	Cc014658.t1	VFR00134.1	0.68776	0	Mov34/MPN/PAD-1 family protein
CCAM_LOCUS37858	Cc011861.t1	VFQ96082.1	0.687687	0
CCAM_LOCUS36226	Cc010943.t1	VFQ94450.1	0.687651	0
CCAM_LOCUS13216	Cc028417.t1	VFQ71440.1	0.687614	0	ubiquinol-cytochrome C reductase UQCRX/QCR9-like family protein
CCAM_LOCUS14504	Cc046828.t1	VFQ72728.1	0.687578	0	Subtilase family protein
CCAM_LOCUS34469	Cc008753.t1	VFQ92693.1	0.687541	0	NAD(P)-linked oxidoreductase superfamily protein
CCAM_LOCUS27727	Cc005134.t1	VFQ85951.1	0.687541	0	vesicle associated protein
CCAM_LOCUS40168	Cc013410.t1	VFQ98392.1	0.687358	0	Leucine-rich receptor-like protein kinase family protein
CCAM_LOCUS22416	Cc033993.t1	VFQ80640.1	0.687285	0	O-fucosyltransferase family protein
CCAM_LOCUS45426	Cc017737.t1	VFR03651.1	0.687285	0	DNA ligase-like protein
CCAM_LOCUS13263	Cc028466.t1	VFQ71487.1	0.687139	0	Ribosomal protein L22p/L17e family protein
CCAM_LOCUS34343	Cc008623.t1	VFQ92567.1	0.687139	0	chaperonin 20
CCAM_LOCUS26010	Cc004162.t1	VFQ84234.1	0.687139	0	CCCH-type zinc fingerfamily protein with RNA-binding domain-containing protein
CCAM_LOCUS11711	Cc027485.t1	VFQ69935.1	0.687139	0	Translation elongation factor EF1B, gamma chain
CCAM_LOCUS36676	Cc011274.t1	VFQ94900.1	0.686993	0	Nucleic acid-binding, OB-fold-like protein
CCAM_LOCUS6138	Cc022823.t1	VFQ64362.1	0.686664	0	rhamnose biosynthesis 3
CCAM_LOCUS17417	Cc000600.t1	VFQ75641.1	0.686628	0	NAD(P)-binding Rossmann-fold superfamily protein
CCAM_LOCUS29583	Cc037633.t1	VFQ87807.1	0.686408	0	K+ efflux antiporter 4
CCAM_LOCUS38260	Cc012161.t1	VFQ96484.1	0.686262	0	Cytochrome P450 superfamily protein
CCAM_LOCUS12760	Cc028191.t1	VFQ70984.1	0.686226	0	Pleckstrin homology (PH) domain superfamily protein
CCAM_LOCUS28128	Cc005353.t1	VFQ86352.1	0.686153	0	translocase of the outer mitochondrial membrane 40
CCAM_LOCUS5691	Cc022397.t1	VFQ63915.1	0.68608	0	ankyrin repeat family protein
CCAM_LOCUS32688	Cc007784.t1	VFQ90912.1	0.686043	0	Defender against death (DAD family) protein
CCAM_LOCUS5183	Cc021905.t1	VFQ63407.1	0.686043	0	histidine biosynthesis bifunctional protein (HISIE)
CCAM_LOCUS14473	Cc046796.t1	VFQ72697.1	0.686007	0	HXXXD-type acyl-transferase family protein
CCAM_LOCUS3220	Cc020472.t1	VFQ61444.1	0.685787	0	6-phosphogluconate dehydrogenase family protein
CCAM_LOCUS33840	Cc019329.t1	VFQ92064.1	0.685678	0	Mto 1 responding down protein
CCAM_LOCUS1557	Cc018374.t1	VFQ59781.1	0.685532	0	alpha/beta-Hydrolases superfamily protein
CCAM_LOCUS31262	Cc006982.t1	VFQ89486.1	0.685328	8.25494e-11	Thioredoxin superfamily protein
CCAM_LOCUS45459	Cc017770.t1	VFR03684.1	0.685312	0	Protein kinase superfamily protein
CCAM_LOCUS32771	Cc007869.t1	VFQ90995.1	0.685312	0	histone-lysine N-methyltransferase ATXR3-like protein
CCAM_LOCUS25894	Cc004043.t1	VFQ84118.1	0.685203	0
CCAM_LOCUS21471	Cc002071.t1	VFQ79695.1	0.685119	8.40786e-11	protein CTF7
CCAM_LOCUS2646	Cc019900.t1	VFQ60870.1	0.685057	0	Exostosin family protein
CCAM_LOCUS15768	Cc030082.t1	VFQ73992.1	0.684837	0	O-Glycosyl hydrolases family 17 protein
CCAM_LOCUS31228	Cc006947.t1	VFQ89452.1	0.684801	0	glutamine-rich protein 23
CCAM_LOCUS21777	Cc033707.t1	VFQ80001.1	0.684655	0	phosphate transporter 3;2
CCAM_LOCUS22940	Cc010257.t1	VFQ81164.1	0.684618	0	Ribosomal protein L35Ae family protein
CCAM_LOCUS14925	Cc029240.t1	VFQ73149.1	0.684582	0	Tetratricopeptide repeat (TPR)-like superfamily protein
CCAM_LOCUS42937	Cc015634.t1	VFR01162.1	0.684545	0	selenium-binding protein 1
CCAM_LOCUS16608	Cc030632.t1	VFQ74832.1	0.684509	0	ribonuclease H2 subunit B
CCAM_LOCUS365	Cc000378.t1	VFQ58589.1	0.684472	0
CCAM_LOCUS182	Cc000190.t1	VFQ58406.1	0.684472	0	Tetratricopeptide repeat (TPR)-like superfamily protein
CCAM_LOCUS688	Cc041457.t1	VFQ58912.1	0.684436	0	Ribosomal protein L30/L7 family protein
CCAM_LOCUS20387	Cc032765.t1	VFQ78611.1	0.684436	0	Nuclear transport factor 2 (NTF2) family protein
CCAM_LOCUS469	Cc000482.t1	VFQ58693.1	0.684436	0	Sucrase/ferredoxin-like family protein
CCAM_LOCUS456	Cc000469.t1	VFQ58680.1	0.684351	8.99427e-11	cytochrome P450, family 96, subfamily A, polypeptide 14 pseudogene
CCAM_LOCUS5139	Cc021866.t1	VFQ63363.1	0.68418	0	CRM family member 3A
CCAM_LOCUS1081	Cc017910.t1	VFQ59305.1	0.684107	0	Leucine-rich repeat protein kinase family protein
CCAM_LOCUS44105	Cc016458.t1	VFR02330.1	0.684107	0	ferredoxin/thioredoxin reductase subunit A (variable subunit) 1
CCAM_LOCUS43607	Cc034687.t1	VFR01832.1	0.68407	0	gamma-tubulin
CCAM_LOCUS10729	Cc025948.t1	VFQ68953.1	0.683997	0	Galactose oxidase/kelch repeat superfamily protein
CCAM_LOCUS6867	Cc044566.t1	VFQ65091.1	0.683961	0	Rab5-interacting family protein
CCAM_LOCUS11116	Cc046083.t1	VFQ69340.1	0.683887	0	structural maintenance of chromosome 3
CCAM_LOCUS43032	Cc015726.t1	VFR01257.1	0.683887	0	H
CCAM_LOCUS31754	Cc007308.t1	VFQ89978.1	0.683814	0
CCAM_LOCUS32671	Cc007767.t1	VFQ90895.1	0.683778	0	plastid developmental protein DAG
CCAM_LOCUS40433	Cc013646.t1	VFQ98657.1	0.683778	0	alanine aminotransferase 2
CCAM_LOCUS9494	Cc025057.t1	VFQ67718.1	0.683668	0	glycosyl hydrolase 9C3
CCAM_LOCUS13573	Cc028772.t1	VFQ71797.1	0.683486	0	Ribosomal protein S4 (RPS4A) family protein
CCAM_LOCUS20544	Cc032918.t1	VFQ78768.1	0.683449	0	replication factor C 2
CCAM_LOCUS780	Cc041550.t1	VFQ59004.1	0.683412	0	copper ion binding protein
CCAM_LOCUS20931	Cc001968.t1	VFQ79155.1	0.683193	0	rhamnose biosynthesis 3
CCAM_LOCUS13820	Cc009561.t1	VFQ72044.1	0.683157	0	Peptidase C13 family
CCAM_LOCUS5160	Cc021882.t1	VFQ63384.1	0.683084	0	ATP-dependent RNA helicase
CCAM_LOCUS19007	Cc032046.t1	VFQ77231.1	0.683047	0	poly(A) binding protein 8
CCAM_LOCUS17321	Cc047603.t1	VFQ75545.1	0.683011	0	COP9 signalosome 5A
CCAM_LOCUS35836	Cc010628.t1	VFQ94060.1	0.682974	0	CBL-interacting protein kinase 3
CCAM_LOCUS31225	Cc006944.t1	VFQ89449.1	0.682938	0	ARM repeat superfamily protein
CCAM_LOCUS25403	Cc003855.t1	VFQ83627.1	0.682938	0	Acyl-CoA N-acyltransferases (NAT) superfamily protein
CCAM_LOCUS41925	Cc014674.t1	VFR00150.1	0.682901	0	Ribosomal protein L35Ae family protein
CCAM_LOCUS25481	Cc003935.t1	VFQ83705.1	0.682901	0	Galactose oxidase/kelch repeat superfamily protein
CCAM_LOCUS1403	Cc018220.t1	VFQ59627.1	0.682864	0	DNA mismatch repair protein
CCAM_LOCUS162	Cc000167.t1	VFQ58386.1	0.682828	0	methionine aminopeptidase 1D
CCAM_LOCUS2233	Cc041967.t1	VFQ60457.1	0.682828	0	Ribosomal protein S24/S35
CCAM_LOCUS547	Cc041312.t1	VFQ58771.1	0.682551	1.05251e-10
CCAM_LOCUS28610	Cc005681.t1	VFQ86834.1	0.682463	0	WPP domain protein 2
CCAM_LOCUS16273	Cc047246.t1	VFQ74497.1	0.682426	0	Ribosomal RNA processing Brix domain protein
CCAM_LOCUS41702	Cc034534.t1	VFQ99926.1	0.682426	0	dolichyl-diphosphooligosaccharide-protein glycosyltransferase 48kDa subunit family protein
CCAM_LOCUS2005	Cc041735.t1	VFQ60229.1	0.682389	0	auxin response factor 6
CCAM_LOCUS37424	Cc011556.t1	VFQ95648.1	0.682329	1.07298e-10	Nuclear transport factor 2 (NTF2) family protein
CCAM_LOCUS11153	Cc026108.t1	VFQ69377.1	0.682316	0	Major Facilitator Superfamily with SPX (SYG1/Pho81/XPR1) domain-containing protein
CCAM_LOCUS78	Cc000082.t1	VFQ58302.1	0.682316	0	ATP binding microtubule motor family protein
CCAM_LOCUS18682	Cc031721.t1	VFQ76906.1	0.682207	0	synaptotagmin A
CCAM_LOCUS27705	Cc005112.t1	VFQ85929.1	0.682207	0	mitochondrial acyl carrier protein 1
CCAM_LOCUS19260	Cc001330.t1	VFQ77484.1	0.682097	0	Eukaryotic translation initiation factor 2 subunit 1
CCAM_LOCUS24753	Cc035790.t1	VFQ82977.1	0.681988	0	proline-rich protein 2
CCAM_LOCUS4302	Cc044222.t1	VFQ62526.1	0.681805	0	DEA(D/H)-box RNA helicase family protein
CCAM_LOCUS24854	Cc035886.t1	VFQ83078.1	0.681695	0	Heat shock protein 70 (Hsp 70) family protein
CCAM_LOCUS42656	Cc015357.t1	VFR00881.1	0.681549	0	ribosomal RNA processing-like protein
CCAM_LOCUS6930	Cc044630.t1	VFQ65154.1	0.681513	0	multidrug resistance-associated protein 4
CCAM_LOCUS23053	Cc010371.t1	VFQ81277.1	0.681476	0	F1F0-ATPase inhibitor protein
CCAM_LOCUS27200	Cc004864.t1	VFQ85424.1	0.681403	0
CCAM_LOCUS11490	Cc026433.t1	VFQ69714.1	0.681147	0	Ribosomal protein S8e family protein
CCAM_LOCUS18979	Cc032016.t1	VFQ77203.1	0.681038	0	FAD/NAD(P)-binding oxidoreductase
CCAM_LOCUS45130	Cc017448.t1	VFR03355.1	0.680818	0	tubulin beta 8
CCAM_LOCUS18249	Cc031559.t1	VFQ76473.1	0.680818	0	biotin carboxyl carrier protein 2
CCAM_LOCUS24444	Cc035495.t1	VFQ82668.1	0.680807	1.22431e-10
CCAM_LOCUS23309	Cc002677.t1	VFQ81533.1	0.680709	0	Tetratricopeptide repeat (TPR)-like superfamily protein
CCAM_LOCUS527	Cc000541.t1	VFQ58751.1	0.680672	0	transglycosylase
CCAM_LOCUS8106	Cc024354.t1	VFQ66330.1	0.680636	0	alanine-tRNA ligase
CCAM_LOCUS34875	Cc008934.t1	VFQ93099.1	0.680526	0	ADP-ribosylation factor family protein
CCAM_LOCUS32473	Cc007715.t1	VFQ90697.1	0.680453	0	ribosomal protein S15A
CCAM_LOCUS43531	Cc016213.t1	VFR01756.1	0.680417	0	P53/DNA damage-regulated protein
CCAM_LOCUS39012	Cc012752.t1	VFQ97236.1	0.680343	0	plastidic pyruvate kinase beta subunit 1
CCAM_LOCUS33530	Cc019013.t1	VFQ91754.1	0.680326	1.27617e-10
CCAM_LOCUS3328	Cc020574.t1	VFQ61552.1	0.68027	0	retinoblastoma-related 1
CCAM_LOCUS29399	Cc005856.t1	VFQ87623.1	0.680197	0	glycosyltransferase family protein
CCAM_LOCUS45151	Cc017471.t1	VFR03376.1	0.680051	0	AUX/IAA transcriptional regulator family protein
CCAM_LOCUS10272	Cc025500.t1	VFQ68496.1	0.680051	0	P-loop containing nucleoside triphosphate hydrolases superfamily protein
CCAM_LOCUS35395	Cc039534.t1	VFQ93619.1	0.680051	0	DNA methyltransferase 2
CCAM_LOCUS32342	Cc007584.t1	VFQ90566.1	0.680051	0	translocase inner membrane subunit 44-2
CCAM_LOCUS391	Cc000404.t1	VFQ58615.1	0.680015	0	protein disulfide-isomerase 5-like protein (DUF1692)
CCAM_LOCUS2337	Cc042075.t1	VFQ60561.1	0.679942	0	heat shock protein 70 (Hsp 70) family protein
CCAM_LOCUS27080	Cc004741.t1	VFQ85304.1	0.679868	0	RAN GTPase activating protein 1
CCAM_LOCUS9810	Cc045649.t1	VFQ68034.1	0.679759	0	Ribosomal RNA processing Brix domain protein
CCAM_LOCUS36396	Cc011051.t1	VFQ94620.1	0.679722	0	golgi snare 12
CCAM_LOCUS42317	Cc015044.t1	VFR00542.1	0.679686	0	phytochrome interacting factor 3-like 5
CCAM_LOCUS10496	Cc025725.t1	VFQ68720.1	0.679686	0	Glutaredoxin family protein
CCAM_LOCUS35511	Cc009390.t1	VFQ93735.1	0.679649	0	NOP56-like pre RNA processing ribonucleoprotein
CCAM_LOCUS14478	Cc046801.t1	VFQ72702.1	0.679576	0	Ribosomal protein L36e family protein
CCAM_LOCUS24192	Cc003236.t1	VFQ82416.1	0.679503	0	glutamyl-tRNA (Gln) amidotransferase subunit A (DUF620)
CCAM_LOCUS7063	Cc044767.t1	VFQ65287.1	0.679467	0	IQ-domain 19
CCAM_LOCUS178	Cc000185.t1	VFQ58402.1	0.679393	0	Transcriptional factor B3 family protein
CCAM_LOCUS15668	Cc029982.t1	VFQ73892.1	0.679357	0	Plant invertase/pectin methylesterase inhibitor superfamily
CCAM_LOCUS23796	Cc035209.t1	VFQ82020.1	0.679357	0	embryo defective 1703
CCAM_LOCUS44658	Cc016990.t1	VFR02883.1	0.679357	0	LYR family of Fe/S cluster biogenesis protein
CCAM_LOCUS30225	Cc006246.t1	VFQ88449.1	0.679357	0	Peptidase S24/S26A/S26B/S26C family protein
CCAM_LOCUS1226	Cc018044.t1	VFQ59450.1	0.67932	0	temperature sensing protein-like protein
CCAM_LOCUS993	Cc017821.t1	VFQ59217.1	0.679247	0	Polynucleotidyl transferase, ribonuclease H-like superfamily protein
CCAM_LOCUS39749	Cc013022.t1	VFQ97973.1	0.679211	0	Hus1-like protein
CCAM_LOCUS39163	Cc012881.t1	VFQ97387.1	0.679211	0	Phosphoglycerate mutase family protein
CCAM_LOCUS2089	Cc041819.t1	VFQ60313.1	0.679199	1.40619e-10	ER lumen protein retaining receptor family protein
CCAM_LOCUS2760	Cc020016.t1	VFQ60984.1	0.679174	0	Galactosyltransferase family protein
CCAM_LOCUS27697	Cc005104.t1	VFQ85921.1	0.679028	0	Duplicated homeodomain-like superfamily protein
CCAM_LOCUS9815	Cc045654.t1	VFQ68039.1	0.679028	0	RNA-binding (RRM/RBD/RNP motifs) family protein
CCAM_LOCUS37709	Cc011710.t1	VFQ95933.1	0.678992	0	Ribosomal protein S8e family protein
CCAM_LOCUS4819	Cc021554.t1	VFQ63043.1	0.678955	0	cytochrome B5-like protein
CCAM_LOCUS26441	Cc004335.t1	VFQ84665.1	0.678955	0	Nucleotide-diphospho-sugar transferases superfamily protein
CCAM_LOCUS2225	Cc041959.t1	VFQ60449.1	0.67887	1.44643e-10	acyl carrier protein 4
CCAM_LOCUS3331	Cc020577.t1	VFQ61555.1	0.678809	0	LYR family of Fe/S cluster biogenesis protein
CCAM_LOCUS14818	Cc029131.t1	VFQ73042.1	0.678791	1.4562e-10	Got1/Sft2-like vescicle transport protein family
CCAM_LOCUS13272	Cc028476.t1	VFQ71496.1	0.678736	0	Translation elongation factor EF1B, gamma chain
CCAM_LOCUS42184	Cc014911.t1	VFR00409.1	0.678699	0	PHD finger transcription factor
CCAM_LOCUS36417	Cc011072.t1	VFQ94641.1	0.678663	0	S-adenosyl-L-methionine-dependent methyltransferases superfamily protein
CCAM_LOCUS13501	Cc028703.t1	VFQ71725.1	0.678525	1.48978e-10	Gibberellin-regulated family protein
CCAM_LOCUS7102	Cc044809.t1	VFQ65326.1	0.67837	0	DNA ligase IV-binding protein
CCAM_LOCUS31015	Cc038304.t1	VFQ89239.1	0.678297	0	heat shock protein 91
CCAM_LOCUS44287	Cc016618.t1	VFR02512.1	0.678188	0
CCAM_LOCUS16884	Cc030911.t1	VFQ75108.1	0.678151	0	Ribosomal protein L23/L15e family protein
CCAM_LOCUS31440	Cc007163.t1	VFQ89664.1	0.678078	0	potassium transport 2/3
CCAM_LOCUS38968	Cc040229.t1	VFQ97192.1	0.678005	0	C18orf8
CCAM_LOCUS19868	Cc032586.t1	VFQ78092.1	0.677932	0	uncharacterized protein AT3G15251
CCAM_LOCUS28513	Cc005584.t1	VFQ86737.1	0.677896	0	TCP-1/cpn60 chaperonin family protein
CCAM_LOCUS310	Cc000321.t1	VFQ58534.1	0.677859	0	actin cross-linking protein (DUF569)
CCAM_LOCUS43492	Cc016174.t1	VFR01717.1	0.677749	0	GPI-anchored adhesin-like protein
CCAM_LOCUS22061	Cc002294.t1	VFQ80285.1	0.677713	0	leukocyte immunoglobulin-like receptor family A protein
CCAM_LOCUS30240	Cc006261.t1	VFQ88464.1	0.677667	1.60326e-10	5'-3' exonuclease family protein
CCAM_LOCUS39511	Cc027145.t1	VFQ97735.1	0.677603	0	pre-mRNA-splicing factor ISY1-like protein
CCAM_LOCUS33451	Cc039141.t1	VFQ91675.1	0.67753	0	UbiA prenyltransferase family protein
CCAM_LOCUS36362	Cc011016.t1	VFQ94586.1	0.677274	0	tubulin folding cofactor A (KIESEL)
CCAM_LOCUS41147	Cc014291.t1	VFQ99371.1	0.677238	0	RNA-binding (RRM/RBD/RNP motifs) family protein with retrovirus zinc finger-like domain-containing protein
CCAM_LOCUS39305	Cc026932.t1	VFQ97529.1	0.677201	0	EEIG1/EHBP1 protein amino-terminal domain protein
CCAM_LOCUS19597	Cc032323.t1	VFQ77821.1	0.676982	0	reticulata-related 1
CCAM_LOCUS33517	Cc018999.t1	VFQ91741.1	0.676763	0	Sucrase/ferredoxin-like family protein
CCAM_LOCUS41773	Cc034608.t1	VFQ99997.1	0.676726	0	GTP-binding protein, HflX
CCAM_LOCUS17424	Cc000607.t1	VFQ75648.1	0.67669	0	succinate dehydrogenase subunit
CCAM_LOCUS34058	Cc008434.t1	VFQ92282.1	0.676617	0	Pectin lyase-like superfamily protein
CCAM_LOCUS29538	Cc005996.t1	VFQ87762.1	0.676544	0	RNase H family protein
CCAM_LOCUS29937	Cc006145.t1	VFQ88161.1	0.676398	0	Class I glutamine amidotransferase-like superfamily protein
CCAM_LOCUS32138	Cc038645.t1	VFQ90362.1	0.676222	1.81305e-10
CCAM_LOCUS30634	Cc006497.t1	VFQ88858.1	0.676204	1.81587e-10	plantacyanin
CCAM_LOCUS3339	Cc020585.t1	VFQ61563.1	0.676178	0	Ribosomal protein L32e
CCAM_LOCUS12275	Cc027731.t1	VFQ70499.1	0.676142	0	Zinc-binding ribosomal protein family protein
CCAM_LOCUS7239	Cc023502.t1	VFQ65463.1	0.676069	0	Glucose-methanol-choline (GMC) oxidoreductase family protein
CCAM_LOCUS17542	Cc000730.t1	VFQ75766.1	0.675923	0	T-complex protein 1 alpha subunit
CCAM_LOCUS247	Cc000257.t1	VFQ58471.1	0.6759	1.86324e-10	uncharacterized protein AT3G29370
CCAM_LOCUS8558	Cc045254.t1	VFQ66782.1	0.675813	0	GCIP-interacting family protein
CCAM_LOCUS41532	Cc034363.t1	VFQ99756.1	0.675703	0	AMP-dependent synthetase and ligase family protein
CCAM_LOCUS43570	Cc016252.t1	VFR01795.1	0.67563	0	acyl-CoA binding protein 5
CCAM_LOCUS30263	Cc006285.t1	VFQ88487.1	0.675521	0	AAA-type ATPase family protein
CCAM_LOCUS24331	Cc003378.t1	VFQ82555.1	0.675461	1.93374e-10	zinc finger protein-like protein
CCAM_LOCUS127	Cc000131.t1	VFQ58351.1	0.675454	1.93499e-10
CCAM_LOCUS7499	Cc023761.t1	VFQ65723.1	0.675362	1.95e-10	uncharacterized protein AT3G56870
CCAM_LOCUS34358	Cc008639.t1	VFQ92582.1	0.675338	0	small nuclear ribonucleoprotein F
CCAM_LOCUS43788	Cc034874.t1	VFR02013.1	0.675338	0	S-adenosyl-L-methionine-dependent methyltransferases superfamily protein
CCAM_LOCUS29497	Cc005954.t1	VFQ87721.1	0.675301	0	Pentatricopeptide repeat (PPR) superfamily protein
CCAM_LOCUS16775	Cc030795.t1	VFQ74999.1	0.675265	0	Nascent polypeptide-associated complex (NAC), alpha subunit family protein
CCAM_LOCUS22319	Cc002557.t1	VFQ80543.1	0.675119	0	Structural maintenance of chromosomes (SMC) family protein
CCAM_LOCUS36645	Cc011243.t1	VFQ94869.1	0.675082	0	CRINKLY4 related 2
CCAM_LOCUS9775	Cc045614.t1	VFQ67999.1	0.675082	0	6-phosphogluconate dehydrogenase family protein
CCAM_LOCUS28630	Cc005701.t1	VFQ86854.1	0.675082	0	Remorin family protein
CCAM_LOCUS22205	Cc002439.t1	VFQ80429.1	0.6749	0	flocculation FLO11-like protein
CCAM_LOCUS20520	Cc032894.t1	VFQ78744.1	0.67479	0	histone H2A protein 9
CCAM_LOCUS1715	Cc018540.t1	VFQ59939.1	0.674753	0	Leucine-rich receptor-like protein kinase family protein
CCAM_LOCUS12831	Cc028264.t1	VFQ71055.1	0.674571	0	ribonucleotide reductase 1
CCAM_LOCUS8078	Cc024326.t1	VFQ66302.1	0.674571	0	Pentatricopeptide repeat (PPR) superfamily protein
CCAM_LOCUS23036	Cc010354.t1	VFQ81260.1	0.674498	0	Mitochondrial glycoprotein family protein
CCAM_LOCUS19374	Cc001446.t1	VFQ77598.1	0.674461	0	Ribosomal protein L36e family protein
CCAM_LOCUS14472	Cc046795.t1	VFQ72696.1	0.674388	0	detoxifying efflux carrier 35
CCAM_LOCUS32829	Cc007931.t1	VFQ91053.1	0.674388	0	Cobalamin-independent synthase family protein
CCAM_LOCUS31067	Cc006784.t1	VFQ89291.1	0.674332	2.1272e-10
CCAM_LOCUS40939	Cc014112.t1	VFQ99163.1	0.674315	0	uncharacterized protein AT3G56870
CCAM_LOCUS9918	Cc045759.t1	VFQ68142.1	0.674278	0	Stress responsive alpha-beta barrel domain protein
CCAM_LOCUS13339	Cc028541.t1	VFQ71563.1	0.674278	0	nucleobase-ascorbate transporter 12
CCAM_LOCUS30823	Cc006691.t1	VFQ89047.1	0.674278	0	DNA-binding HORMA family protein
CCAM_LOCUS23156	Cc010475.t1	VFQ81380.1	0.674169	0	Ribosomal RNA processing Brix domain protein
CCAM_LOCUS26453	Cc004348.t1	VFQ84677.1	0.674132	0	anaphase-promoting complex/cyclosome 11, partial
CCAM_LOCUS23002	Cc010320.t1	VFQ81226.1	0.674059	0	ribosomal protein S15A
CCAM_LOCUS23822	Cc035235.t1	VFQ82046.1	0.674023	0	Nucleotide-diphospho-sugar transferase family protein
CCAM_LOCUS12150	Cc046400.t1	VFQ70374.1	0.673986	0	P-loop containing nucleoside triphosphate hydrolases superfamily protein
CCAM_LOCUS597	Cc041364.t1	VFQ58821.1	0.673877	0	suppressor
CCAM_LOCUS14796	Cc029109.t1	VFQ73020.1	0.673767	0	PPPDE putative thiol peptidase family protein
CCAM_LOCUS44868	Cc017191.t1	VFR03093.1	0.673621	0	Ribosomal protein L6 family
CCAM_LOCUS682	Cc041451.t1	VFQ58906.1	0.673621	0	Clathrin light chain protein
CCAM_LOCUS17044	Cc047320.t1	VFQ75268.1	0.673548	0	cold-regulated 413-plasma membrane 2
CCAM_LOCUS15543	Cc029863.t1	VFQ73767.1	0.673548	0	carboxyesterase 18
CCAM_LOCUS16964	Cc030981.t1	VFQ75188.1	0.673527	2.27628e-10	Rhamnogalacturonate lyase family protein
CCAM_LOCUS40640	Cc013829.t1	VFQ98864.1	0.673511	0	Histone superfamily protein
CCAM_LOCUS34277	Cc008554.t1	VFQ92501.1	0.673511	0	chaperonin 20
CCAM_LOCUS5999	Cc022696.t1	VFQ64223.1	0.673475	0	binding protein
CCAM_LOCUS940	Cc041714.t1	VFQ59164.1	0.673402	0	Phosphofructokinase family protein
CCAM_LOCUS15350	Cc029669.t1	VFQ73574.1	0.673109	0	voltage dependent anion channel 1
CCAM_LOCUS18369	Cc000962.t1	VFQ76593.1	0.673073	0	Cell division control, Cdc6
CCAM_LOCUS32946	Cc008052.t1	VFQ91170.1	0.673	0	ozone-responsive stress-like protein (DUF1138)
CCAM_LOCUS19261	Cc001331.t1	VFQ77485.1	0.672963	0	ferritin 4
CCAM_LOCUS30848	Cc006717.t1	VFQ89072.1	0.67289	0	Tetratricopeptide repeat (TPR)-like superfamily protein
CCAM_LOCUS6436	Cc023125.t1	VFQ64660.1	0.67289	0	dynein beta chain, ciliary protein
CCAM_LOCUS8627	Cc045325.t1	VFQ66851.1	0.672853	0	Hus1-like protein
CCAM_LOCUS20346	Cc032729.t1	VFQ78570.1	0.672707	0	GAMMA-TUBULIN COMPLEX PROTEIN 4
CCAM_LOCUS24749	Cc035786.t1	VFQ82973.1	0.672634	0	cytosolic invertase 1
CCAM_LOCUS71	Cc000075.t1	VFQ58295.1	0.672598	0	phosphatase-like protein
CCAM_LOCUS5209	Cc021933.t1	VFQ63433.1	0.672561	0	phytol kinase 1 VTE5
CCAM_LOCUS4408	Cc044331.t1	VFQ62632.1	0.672525	0	uncharacterized protein AT2G35790
CCAM_LOCUS37701	Cc011702.t1	VFQ95925.1	0.672525	0	B-cell receptor-associated protein 31-like protein
CCAM_LOCUS22716	Cc035027.t1	VFQ80940.1	0.672452	0	U2 small nuclear ribonucleoprotein A
CCAM_LOCUS34457	Cc008741.t1	VFQ92681.1	0.672415	0	Ribosomal protein S5 family protein
CCAM_LOCUS6701	Cc023387.t1	VFQ64925.1	0.672415	0	26S proteasome regulatory complex, non-ATPase subcomplex, Rpn2/Psmd1 subunit
CCAM_LOCUS3475	Cc020706.t1	VFQ61699.1	0.672196	0	SEC12P-like 2 protein
CCAM_LOCUS23451	Cc002824.t1	VFQ81675.1	0.672159	0	NAD(P)H dehydrogenase B2
CCAM_LOCUS23428	Cc002800.t1	VFQ81652.1	0.672086	0	Ribosomal protein L21
CCAM_LOCUS13576	Cc028775.t1	VFQ71800.1	0.672086	0	ribosomal protein S19
CCAM_LOCUS37790	Cc011793.t1	VFQ96014.1	0.67205	0	bZIP transcription factor, putative (DUF630 and DUF632)
CCAM_LOCUS21671	Cc033606.t1	VFQ79895.1	0.67205	0	acetyl Co-enzyme a carboxylase carboxyltransferase alpha subunit
CCAM_LOCUS20171	Cc001796.t1	VFQ78395.1	0.67205	0	Glycosyl hydrolase family 10 protein
CCAM_LOCUS16647	Cc030671.t1	VFQ74871.1	0.671977	0	RNI-like superfamily protein
CCAM_LOCUS34956	Cc009017.t1	VFQ93180.1	0.67194	0	ADP-ribosylation factor A1F
CCAM_LOCUS3662	Cc020899.t1	VFQ61886.1	0.671904	0	glucose-6-phosphate acetyltransferase 1
CCAM_LOCUS29150	Cc018779.t1	VFQ87374.1	0.67183	0	indole-3-acetic acid inducible 19
CCAM_LOCUS19478	Cc032212.t1	VFQ77702.1	0.67183	0	sister-chromatid cohesion protein 3
CCAM_LOCUS38101	Cc012057.t1	VFQ96325.1	0.671757	0	Ribosomal protein L10 family protein
CCAM_LOCUS21043	Cc033222.t1	VFQ79267.1	0.671648	0	monogalactosyl diacylglycerol synthase 1
CCAM_LOCUS9020	Cc024596.t1	VFQ67244.1	0.671538	0	TCP-1/cpn60 chaperonin family protein
CCAM_LOCUS6532	Cc023220.t1	VFQ64756.1	0.671429	0	tonneau family protein
CCAM_LOCUS20977	Cc002014.t1	VFQ79201.1	0.671209	0	cobalt ion binding protein
CCAM_LOCUS4871	Cc021606.t1	VFQ63095.1	0.671136	0	structural maintenance of chromosomes 6A
CCAM_LOCUS19580	Cc032309.t1	VFQ77804.1	0.671063	0	TCP-1/cpn60 chaperonin family protein
CCAM_LOCUS9741	Cc045579.t1	VFQ67965.1	0.671027	0	glycosyl hydrolase 9C3
CCAM_LOCUS14064	Cc009808.t1	VFQ72288.1	0.670954	0	RING-H2 finger C1A
CCAM_LOCUS39430	Cc027062.t1	VFQ97654.1	0.670954	0	Acyl-CoA N-acyltransferases (NAT) superfamily protein
CCAM_LOCUS33447	Cc039137.t1	VFQ91671.1	0.670881	0	Mitochondrial substrate carrier family protein
CCAM_LOCUS32561	Cc038820.t1	VFQ90785.1	0.670881	0	cyclin b3;1
CCAM_LOCUS1126	Cc017950.t1	VFQ59350.1	0.670734	0	Ankyrin repeat family protein
CCAM_LOCUS2079	Cc041809.t1	VFQ60303.1	0.670552	0	trehalose-6-phosphate synthase
CCAM_LOCUS20778	Cc033155.t1	VFQ79002.1	0.670552	0	global transcription factor C
CCAM_LOCUS123	Cc000127.t1	VFQ58347.1	0.670442	0	voltage dependent anion channel 2
CCAM_LOCUS42475	Cc015186.t1	VFR00700.1	0.670406	0	Ribosomal protein S4 (RPS4A) family protein
CCAM_LOCUS25306	Cc003754.t1	VFQ83530.1	0.670296	0	Ribosomal protein L18e/L15 superfamily protein
CCAM_LOCUS25635	Cc036105.t1	VFQ83859.1	0.670223	0	xylosyltransferase 1
CCAM_LOCUS4210	Cc044127.t1	VFQ62434.1	0.670077	0	Low temperature viability protein
CCAM_LOCUS42096	Cc014841.t1	VFR00321.1	0.67004	0	RH39
CCAM_LOCUS19850	Cc032568.t1	VFQ78074.1	0.670004	0	heat shock protein 60-2
CCAM_LOCUS7822	Cc024072.t1	VFQ66046.1	0.670004	0	Tetratricopeptide repeat (TPR)-like superfamily protein
CCAM_LOCUS10468	Cc025696.t1	VFQ68692.1	0.669967	0	inner membrane OXA1-like protein
CCAM_LOCUS34283	Cc008560.t1	VFQ92507.1	0.669858	0	Thioredoxin superfamily protein
CCAM_LOCUS5921	Cc022623.t1	VFQ64145.1	0.669821	0
CCAM_LOCUS1225	Cc018043.t1	VFQ59449.1	0.669638	0	MLP-like protein 423
CCAM_LOCUS1253	Cc018071.t1	VFQ59477.1	0.669565	0	GCIP-interacting family protein
CCAM_LOCUS27073	Cc004734.t1	VFQ85297.1	0.669383	0	Heavy metal transport/detoxification superfamily protein
CCAM_LOCUS19342	Cc001413.t1	VFQ77566.1	0.669383	0	junctophilin-like protein
CCAM_LOCUS21793	Cc033723.t1	VFQ80017.1	0.669346	0	Ribosomal protein L7Ae/L30e/S12e/Gadd45 family protein
CCAM_LOCUS21813	Cc033743.t1	VFQ80037.1	0.669346	0	Ribosomal protein L13 family protein
CCAM_LOCUS41565	Cc034396.t1	VFQ99789.1	0.6692	0	ethylene-forming enzyme
CCAM_LOCUS4339	Cc044260.t1	VFQ62563.1	0.6692	0	uncharacterized protein AT3G53630
CCAM_LOCUS699	Cc041468.t1	VFQ58923.1	0.6692	0	Tetratricopeptide repeat (TPR)-like superfamily protein
CCAM_LOCUS41322	Cc014467.t1	VFQ99546.1	0.669127	0	import inner membrane translocase subunit
CCAM_LOCUS7175	Cc023441.t1	VFQ65399.1	0.669054	0	Ribosomal protein L6 family
CCAM_LOCUS38706	Cc012529.t1	VFQ96930.1	0.668981	0	homeobox protein 34
CCAM_LOCUS27528	Cc037021.t1	VFQ85752.1	0.668981	0	RNA-binding (RRM/RBD/RNP motifs) family protein
CCAM_LOCUS16151	Cc047121.t1	VFQ74375.1	0.668944	0	glutamyl-tRNA(Gln) amidotransferase subunit C
CCAM_LOCUS41067	Cc014228.t1	VFQ99291.1	0.668798	0	ChaC-like family protein
CCAM_LOCUS26817	Cc036576.t1	VFQ85041.1	0.668761	0	pumilio 24
CCAM_LOCUS42293	Cc015020.t1	VFR00518.1	0.668688	0	Sterile alpha motif (SAM) domain-containing protein
CCAM_LOCUS21654	Cc002258.t1	VFQ79878.1	0.668688	0	DDT domain superfamily
CCAM_LOCUS18551	Cc001152.t1	VFQ76775.1	0.668652	0	NADH-ubiquinone oxidoreductase B8 subunit
CCAM_LOCUS35796	Cc010588.t1	VFQ94020.1	0.668652	0	ALBINA 1
CCAM_LOCUS14658	Cc046984.t1	VFQ72882.1	0.668652	0	rRNA processing protein-like protein
CCAM_LOCUS42927	Cc015623.t1	VFR01152.1	0.668579	0	glycine-rich RNA-binding protein 2
CCAM_LOCUS21214	Cc033393.t1	VFQ79438.1	0.668506	0	Plant invertase/pectin methylesterase inhibitor superfamily protein
CCAM_LOCUS45168	Cc017489.t1	VFR03393.1	0.66825	0
CCAM_LOCUS937	Cc041711.t1	VFQ59161.1	0.668177	0	HSP20-like chaperones superfamily protein
CCAM_LOCUS5317	Cc022039.t1	VFQ63541.1	0.668067	0	TRICHOME BIREFRINGENCE-LIKE 16
CCAM_LOCUS13986	Cc009729.t1	VFQ72210.1	0.667921	0	transmembrane protein, putative (DUF288)
CCAM_LOCUS34647	Cc008828.t1	VFQ92871.1	0.667885	0	Protein kinase superfamily protein
CCAM_LOCUS39709	Cc027346.t1	VFQ97933.1	0.667848	0	homolog of bacterial cytokinesis Z-ring protein FTSZ 1-1
CCAM_LOCUS43552	Cc016234.t1	VFR01777.1	0.667811	0	calcium ion binding protein
CCAM_LOCUS7729	Cc023982.t1	VFQ65953.1	0.667775	0	GTP-binding family protein
CCAM_LOCUS6405	Cc023091.t1	VFQ64629.1	0.667665	0	glycine-rich RNA-binding protein 2
CCAM_LOCUS39184	Cc012902.t1	VFQ97408.1	0.667665	0	Exostosin family protein
CCAM_LOCUS29815	Cc006018.t1	VFQ88039.1	0.667556	0	cellulose synthase-like A3
CCAM_LOCUS11573	Cc026513.t1	VFQ69797.1	0.667556	0	Pectinacetylesterase family protein
CCAM_LOCUS21156	Cc033335.t1	VFQ79380.1	0.667519	0	ADP-ribosylation factor A1B
CCAM_LOCUS14507	Cc046831.t1	VFQ72731.1	0.667507	3.75222e-10	gibberellin 20 oxidase 2
CCAM_LOCUS17685	Cc000876.t1	VFQ75909.1	0.667373	0	Ribosomal protein L31e family protein
CCAM_LOCUS738	Cc041507.t1	VFQ58962.1	0.667373	0	Ribosomal S17 family protein
CCAM_LOCUS6000	Cc022697.t1	VFQ64224.1	0.667263	0	Cobalamin-independent synthase family protein
CCAM_LOCUS6738	Cc044434.t1	VFQ64962.1	0.667263	0	Zinc finger (C3HC4-type RING finger) family protein
CCAM_LOCUS31341	Cc007061.t1	VFQ89565.1	0.667263	0	Trimeric LpxA-like enzymes superfamily protein
CCAM_LOCUS27414	Cc036903.t1	VFQ85638.1	0.667227	0	gamma carbonic anhydrase 1
CCAM_LOCUS9464	Cc025026.t1	VFQ67688.1	0.667085	3.88433e-10	Disease resistance-responsive (dirigent-like protein) family protein
CCAM_LOCUS35007	Cc009068.t1	VFQ93231.1	0.667044	0	TCP-1/cpn60 chaperonin family protein
CCAM_LOCUS3658	Cc020895.t1	VFQ61882.1	0.666971	0	uncharacterized protein AT1G06500
CCAM_LOCUS22176	Cc002409.t1	VFQ80400.1	0.666935	0	Mitochondrial glycoprotein family protein
CCAM_LOCUS34707	Cc008889.t1	VFQ92931.1	0.666825	0	PDI-like 1-5
CCAM_LOCUS2701	Cc019956.t1	VFQ60925.1	0.666642	0	Gap junction beta-4 protein
CCAM_LOCUS25067	Cc003508.t1	VFQ83291.1	0.666606	0	Galactosyltransferase family protein
CCAM_LOCUS42175	Cc014902.t1	VFR00400.1	0.666423	0	anthranilate synthase alpha subunit 1
CCAM_LOCUS37832	Cc011835.t1	VFQ96056.1	0.666387	0	Transducin/WD40 repeat-like superfamily protein
CCAM_LOCUS23137	Cc010456.t1	VFQ81361.1	0.66635	0	HAUS augmin-like complex subunit
CCAM_LOCUS1048	Cc017877.t1	VFQ59272.1	0.66635	0	Aha1 domain-containing protein
CCAM_LOCUS31746	Cc007300.t1	VFQ89970.1	0.666313	0	Phototropic-responsive NPH3 family protein
CCAM_LOCUS41658	Cc034489.t1	VFQ99882.1	0.666277	0	beta-galactosidase 5
CCAM_LOCUS28065	Cc005289.t1	VFQ86289.1	0.666265	4.15398e-10	GDSL-like Lipase/Acylhydrolase superfamily protein
CCAM_LOCUS27979	Cc005202.t1	VFQ86203.1	0.666204	0	Ribosomal protein S24e family protein
CCAM_LOCUS42440	Cc015151.t1	VFR00665.1	0.666204	0	transmembrane protein, putative (DUF1191)
CCAM_LOCUS27925	Cc037185.t1	VFQ86149.1	0.666155	4.19133e-10	cell wall protein precursor
CCAM_LOCUS29020	Cc018648.t1	VFQ87244.1	0.666094	0	Calreticulin family protein
CCAM_LOCUS39562	Cc027198.t1	VFQ97786.1	0.665985	0	Nucleic acid-binding, OB-fold-like protein
CCAM_LOCUS25852	Cc004000.t1	VFQ84076.1	0.665985	0	Tetratricopeptide repeat (TPR)-like superfamily protein
CCAM_LOCUS44037	Cc016391.t1	VFR02262.1	0.665912	0	Tetratricopeptide repeat (TPR)-like superfamily protein
CCAM_LOCUS31442	Cc007165.t1	VFQ89666.1	0.665912	0	Glycine cleavage T-protein family
CCAM_LOCUS23041	Cc010359.t1	VFQ81265.1	0.665875	0	exocyst subunit exo70 family protein A1
CCAM_LOCUS37859	Cc011862.t1	VFQ96083.1	0.665839	0	actin-related protein 5
CCAM_LOCUS10798	Cc026019.t1	VFQ69022.1	0.665765	0	eukaryotic translation initiation factor 3K
CCAM_LOCUS27783	Cc037054.t1	VFQ86007.1	0.665656	0	ubiquitin-conjugating enzyme 27
CCAM_LOCUS1963	Cc019612.t1	VFQ60187.1	0.665473	0	cobalt ion transmembrane transporter
CCAM_LOCUS8915	Cc024491.t1	VFQ67139.1	0.665437	0	NAD(P)-binding Rossmann-fold superfamily protein
CCAM_LOCUS12174	Cc046424.t1	VFQ70398.1	0.665432	4.44582e-10	TCP family transcription factor
CCAM_LOCUS39470	Cc027104.t1	VFQ97694.1	0.665327	0	GATA transcription factor 9
CCAM_LOCUS256	Cc000266.t1	VFQ58480.1	0.665327	0
CCAM_LOCUS25901	Cc004051.t1	VFQ84125.1	0.66529	0	Protein kinase superfamily protein
CCAM_LOCUS570	Cc041337.t1	VFQ58794.1	0.66529	0	SGS domain-containing protein
CCAM_LOCUS19526	Cc032257.t1	VFQ77750.1	0.66529	0	ubiquitin-conjugating enzyme 27
CCAM_LOCUS30272	Cc006295.t1	VFQ88496.1	0.66529	0	CBL-interacting protein kinase 18
CCAM_LOCUS15306	Cc029623.t1	VFQ73530.1	0.665108	0	isocitrate dehydrogenase
CCAM_LOCUS8269	Cc044960.t1	VFQ66493.1	0.664962	0	microtubule-associated proteins 70-4
CCAM_LOCUS42187	Cc014914.t1	VFR00412.1	0.664889	0	potassium transporter 1
CCAM_LOCUS29139	Cc018768.t1	VFQ87363.1	0.664889	0
CCAM_LOCUS11358	Cc026308.t1	VFQ69582.1	0.664889	0	Radical SAM superfamily protein
CCAM_LOCUS8385	Cc045077.t1	VFQ66609.1	0.664889	0	Zinc-finger domain of monoamine-oxidase A repressor R1
CCAM_LOCUS11642	Cc027413.t1	VFQ69866.1	0.664863	4.65667e-10	GDSL-like Lipase/Acylhydrolase superfamily protein
CCAM_LOCUS16984	Cc031001.t1	VFQ75208.1	0.664779	0	Ribosomal protein L6 family
CCAM_LOCUS40115	Cc013354.t1	VFQ98339.1	0.664779	0	uncharacterized protein AT1G30880
CCAM_LOCUS2529	Cc019788.t1	VFQ60753.1	0.664742	0	Integrase-type DNA-binding superfamily protein
CCAM_LOCUS34698	Cc008880.t1	VFQ92922.1	0.664742	0	Mitochondrial substrate carrier family protein
CCAM_LOCUS35156	Cc039508.t1	VFQ93380.1	0.664669	0	hypothetical protein (DUF1639)
CCAM_LOCUS14137	Cc009882.t1	VFQ72361.1	0.66456	0	non-ATPase subunit 9
CCAM_LOCUS26531	Cc004427.t1	VFQ84755.1	0.664523	0	cellulose synthase A catalytic subunit 3 UDP-forming-like protein
CCAM_LOCUS13709	Cc028911.t1	VFQ71933.1	0.664194	0	uncharacterized protein AT5G01445
CCAM_LOCUS8327	Cc045019.t1	VFQ66551.1	0.664158	0	ATP synthase CF1 beta subunit (chloroplast)
CCAM_LOCUS8117	Cc024365.t1	VFQ66341.1	0.664085	0	vesicle associated protein
CCAM_LOCUS5534	Cc022241.t1	VFQ63758.1	0.664048	0	allyl alcohol dehydrogenase-like protein
CCAM_LOCUS6814	Cc044513.t1	VFQ65038.1	0.664048	0	NADH-ubiquinone oxidoreductase
CCAM_LOCUS1686	Cc018510.t1	VFQ59910.1	0.663829	0	synaptobrevin-related protein 1
CCAM_LOCUS34282	Cc008559.t1	VFQ92506.1	0.663683	0	Plant invertase/pectin methylesterase inhibitor superfamily protein
CCAM_LOCUS39777	Cc013052.t1	VFQ98001.1	0.663683	0	glutaredoxin 4
CCAM_LOCUS6050	Cc022748.t1	VFQ64274.1	0.663646	0	minichromosome maintenance (MCM2/3/5) family protein
CCAM_LOCUS13678	Cc028879.t1	VFQ71902.1	0.6635	0	transmembrane protein, putative (DUF288)
CCAM_LOCUS33827	Cc019316.t1	VFQ92051.1	0.663427	0	Cupredoxin superfamily protein
CCAM_LOCUS9739	Cc045577.t1	VFQ67963.1	0.663427	0	inner membrane OXA1-like protein
CCAM_LOCUS29553	Cc037604.t1	VFQ87777.1	0.663391	0	ubiquinol-cytochrome C reductase UQCRX/QCR9-like family protein
CCAM_LOCUS33867	Cc019358.t1	VFQ92091.1	0.663244	0	organellar single-stranded DNA binding protein 4
CCAM_LOCUS39668	Cc027305.t1	VFQ97892.1	0.663135	0	non-intrinsic ABC protein 9
CCAM_LOCUS33498	Cc018980.t1	VFQ91722.1	0.663098	0	WPP domain interacting protein 2
CCAM_LOCUS4808	Cc021541.t1	VFQ63032.1	0.663049	5.39305e-10	profilin
CCAM_LOCUS13137	Cc028338.t1	VFQ71361.1	0.662952	0	Ribosomal protein S3Ae
CCAM_LOCUS3689	Cc020927.t1	VFQ61913.1	0.662952	0	S1FA-like DNA-binding protein
CCAM_LOCUS14221	Cc009966.t1	VFQ72445.1	0.662696	0	Signal recognition particle, SRP9/SRP14 subunit
CCAM_LOCUS13094	Cc028293.t1	VFQ71318.1	0.662587	0	RNA-binding (RRM/RBD/RNP motifs) family protein
CCAM_LOCUS14051	Cc009794.t1	VFQ72275.1	0.662514	0	F-box family protein
CCAM_LOCUS18956	Cc031991.t1	VFQ77180.1	0.662441	0	Bifunctional inhibitor/lipid-transfer protein/seed storage 2S albumin superfamily protein
CCAM_LOCUS30207	Cc006227.t1	VFQ88431.1	0.662404	0	pyruvate dehydrogenase E1 beta
CCAM_LOCUS27728	Cc005135.t1	VFQ85952.1	0.662404	0	calmodulin-like protein
CCAM_LOCUS22800	Cc010116.t1	VFQ81024.1	0.662185	0	Gut esterase (DUF1350)
CCAM_LOCUS17459	Cc000644.t1	VFQ75683.1	0.662148	0	Ribosomal protein S5 domain 2-like superfamily protein
CCAM_LOCUS24738	Cc035775.t1	VFQ82962.1	0.662148	0	NAD(P)-binding Rossmann-fold superfamily protein
CCAM_LOCUS31997	Cc007409.t1	VFQ90221.1	0.662039	0	GAG1At protein
CCAM_LOCUS42629	Cc015328.t1	VFR00854.1	0.661929	0	tRNA synthetase beta subunit family protein
CCAM_LOCUS45369	Cc017680.t1	VFR03594.1	0.661893	0	glycosyl hydrolase 9B5
CCAM_LOCUS22806	Cc010122.t1	VFQ81030.1	0.661673	0	Aspartate kinase family protein
CCAM_LOCUS41711	Cc034543.t1	VFQ99935.1	0.661637	0	Rad23 UV excision repair protein family
CCAM_LOCUS39721	Cc012994.t1	VFQ97945.1	0.6616	0	TUDOR-SN protein 1
CCAM_LOCUS7725	Cc023977.t1	VFQ65949.1	0.6616	0	SU(VAR)3-9 homolog 2
CCAM_LOCUS22214	Cc002448.t1	VFQ80438.1	0.661527	0	Yos1-like protein
CCAM_LOCUS11113	Cc046080.t1	VFQ69337.1	0.661381	0	Transmembrane amino acid transporter family protein
CCAM_LOCUS29814	Cc006017.t1	VFQ88038.1	0.661345	0	D-aminoacid aminotransferase-like PLP-dependent enzymes superfamily protein
CCAM_LOCUS2123	Cc041853.t1	VFQ60347.1	0.661345	0	aspartate kinase-homoserine dehydrogenase i
CCAM_LOCUS41168	Cc014312.t1	VFQ99392.1	0.661308	0	ribosomal protein L23AA
CCAM_LOCUS22912	Cc010229.t1	VFQ81136.1	0.661308	0	40s ribosomal protein SA B
CCAM_LOCUS18528	Cc001128.t1	VFQ76752.1	0.661271	0	endomembrane-type CA-ATPase 4
CCAM_LOCUS22880	Cc010197.t1	VFQ81104.1	0.661271	0	ATPase, F1 complex, delta/epsilon subunit
CCAM_LOCUS43771	Cc034855.t1	VFR01996.1	0.661235	0	ribosomal protein L5 B
CCAM_LOCUS41288	Cc014432.t1	VFQ99512.1	0.661198	0	uncharacterized protein AT5G01790
CCAM_LOCUS14262	Cc010008.t1	VFQ72486.1	0.661125	0	COP9 signalosome 5A
CCAM_LOCUS4743	Cc021483.t1	VFQ62967.1	0.661089	0
CCAM_LOCUS267	Cc000277.t1	VFQ58491.1	0.661089	0	glutamate NMDA receptor subunit epsilon-1, putative (DUF3598)
CCAM_LOCUS4091	Cc044008.t1	VFQ62315.1	0.661089	0	WPP domain protein 2
CCAM_LOCUS5391	Cc022113.t1	VFQ63615.1	0.661052	0	SPFH/Band 7/PHB domain-containing membrane-associated protein family
CCAM_LOCUS10986	Cc045952.t1	VFQ69210.1	0.661016	0	Leucine-rich repeat (LRR) family protein
CCAM_LOCUS20222	Cc032603.t1	VFQ78446.1	0.661016	0	Clathrin light chain protein
CCAM_LOCUS6325	Cc023015.t1	VFQ64549.1	0.660943	0	DNA-directed RNA polymerase family protein
CCAM_LOCUS35914	Cc010707.t1	VFQ94138.1	0.660796	0	Rho GTPase activating protein with PAK-box/P21-Rho-binding domain-containing protein
CCAM_LOCUS28447	Cc005517.t1	VFQ86671.1	0.66076	0	Mitochondrial substrate carrier family protein
CCAM_LOCUS41947	Cc014698.t1	VFR00172.1	0.660504	0	Survival protein SurE-like phosphatase/nucleotidase
CCAM_LOCUS9418	Cc024978.t1	VFQ67642.1	0.660468	0	ubiquitin-associated (UBA)/TS-N domain-containing protein-like protein
CCAM_LOCUS36527	Cc039846.t1	VFQ94751.1	0.660395	0	eukaryotic translation initiation factor 3G1
CCAM_LOCUS22410	Cc033987.t1	VFQ80634.1	0.660285	0	centromere protein X
CCAM_LOCUS26612	Cc004508.t1	VFQ84836.1	0.660212	0	Ribosomal protein S5 family protein
CCAM_LOCUS36746	Cc011346.t1	VFQ94970.1	0.660175	0	ribosomal protein L15
CCAM_LOCUS10901	Cc045867.t1	VFQ69125.1	0.660175	0	receptor like protein 44
CCAM_LOCUS24992	Cc003429.t1	VFQ83216.1	0.660139	0	AAA-type ATPase family protein
CCAM_LOCUS2520	Cc019779.t1	VFQ60744.1	0.660066	0	histone acetyltransferase
CCAM_LOCUS16183	Cc047155.t1	VFQ74407.1	0.660066	0	nucleotide sugar transporter-KT 1
CCAM_LOCUS8802	Cc045504.t1	VFQ67026.1	0.65992	0	myristoyl-CoA:protein N-myristoyltransferase
CCAM_LOCUS11671	Cc027443.t1	VFQ69895.1	0.659883	0	uncharacterized protein AT1G02770
CCAM_LOCUS14851	Cc029165.t1	VFQ73075.1	0.65981	0	Ribosomal protein L22p/L17e family protein
CCAM_LOCUS1635	Cc018456.t1	VFQ59859.1	0.6597	0	uncharacterized protein AT1G30880
CCAM_LOCUS18270	Cc031580.t1	VFQ76494.1	0.659673	7.07011e-10	Gibberellin-regulated family protein
CCAM_LOCUS27288	Cc004953.t1	VFQ85512.1	0.659481	0	alpha-xylosidase 1
CCAM_LOCUS32821	Cc007922.t1	VFQ91045.1	0.659481	0	GRAS family transcription factor
CCAM_LOCUS34444	Cc008728.t1	VFQ92668.1	0.659445	0	ubiquitin carboxyl-terminal hydrolase
CCAM_LOCUS9948	Cc045789.t1	VFQ68172.1	0.659273	7.29873e-10
CCAM_LOCUS38069	Cc012024.t1	VFQ96293.1	0.659262	0	Ribosomal protein L7Ae/L30e/S12e/Gadd45 family protein
CCAM_LOCUS21562	Cc002162.t1	VFQ79786.1	0.659262	0	ribosomal protein L24
CCAM_LOCUS44733	Cc017065.t1	VFR02958.1	0.659262	0	Phosphoglycerate mutase, 2,3-bisphosphoglycerate-independent
CCAM_LOCUS22599	Cc034173.t1	VFQ80823.1	0.659152	0	end binding protein 1C
CCAM_LOCUS828	Cc041600.t1	VFQ59052.1	0.659145	7.37359e-10	uncharacterized protein AT1G51010
CCAM_LOCUS39085	Cc012829.t1	VFQ97309.1	0.65897	0	ribosome maturation factor
CCAM_LOCUS13279	Cc028483.t1	VFQ71503.1	0.65897	0	Uncharacterized protein family (UPF0172)
CCAM_LOCUS41893	Cc014642.t1	VFR00118.1	0.65897	0	regulatory particle triple-A 1A
CCAM_LOCUS36060	Cc010774.t1	VFQ94284.1	0.658897	0	receptor like protein 51
CCAM_LOCUS5771	Cc022469.t1	VFQ63995.1	0.65886	0	DNA ligase
CCAM_LOCUS17191	Cc047470.t1	VFQ75415.1	0.658824	0	Ribosomal protein S7e family protein
CCAM_LOCUS26854	Cc036612.t1	VFQ85078.1	0.658787	0	P-loop containing nucleoside triphosphate hydrolases superfamily protein
CCAM_LOCUS7654	Cc023906.t1	VFQ65878.1	0.658677	0	Glycosyl hydrolase family 10 protein
CCAM_LOCUS25844	Cc003992.t1	VFQ84068.1	0.658677	0	glucan synthase-like 5
CCAM_LOCUS14119	Cc009864.t1	VFQ72343.1	0.658604	0	S-adenosyl-L-methionine-dependent methyltransferases superfamily protein
CCAM_LOCUS22285	Cc002522.t1	VFQ80509.1	0.658568	0	superoxide dismutase 1 copper chaperone-like protein
CCAM_LOCUS7778	Cc024033.t1	VFQ66002.1	0.658531	0	Ribosomal protein S13/S18 family
CCAM_LOCUS27634	Cc005041.t1	VFQ85858.1	0.658422	0	plant/protein
CCAM_LOCUS43859	Cc034947.t1	VFR02084.1	0.658349	0	indole-3-acetic acid 7
CCAM_LOCUS2534	Cc019793.t1	VFQ60758.1	0.658349	0	cellulose synthase A catalytic subunit 3 UDP-forming-like protein
CCAM_LOCUS15521	Cc029839.t1	VFQ73745.1	0.658275	0	gamma-tocopherol methyltransferase
CCAM_LOCUS20610	Cc032985.t1	VFQ78834.1	0.658093	0	chorismate synthase, putative / 5-enolpyruvylshikimate-3-phosphate phospholyase
CCAM_LOCUS17411	Cc000594.t1	VFQ75635.1	0.658056	0	Nucleotide-diphospho-sugar transferase family protein
CCAM_LOCUS26742	Cc004640.t1	VFQ84966.1	0.657947	0	ribosomal protein L18
CCAM_LOCUS258	Cc000268.t1	VFQ58482.1	0.65791	0	membrane-anchored ubiquitin-fold protein 1 precursor
CCAM_LOCUS7243	Cc023506.t1	VFQ65467.1	0.657879	8.15252e-10	cell wall invertase 2
CCAM_LOCUS4385	Cc044308.t1	VFQ62609.1	0.657801	0	peptidase M1 family protein
CCAM_LOCUS17607	Cc000796.t1	VFQ75831.1	0.657764	0	Fatty acid hydroxylase superfamily
CCAM_LOCUS39587	Cc027223.t1	VFQ97811.1	0.657764	0	TGF-beta receptor interacting protein 1
CCAM_LOCUS26433	Cc004327.t1	VFQ84657.1	0.657691	0	ubiquitin 6
CCAM_LOCUS45330	Cc017641.t1	VFR03555.1	0.657654	0	embryo defective 3006
CCAM_LOCUS14218	Cc009963.t1	VFQ72442.1	0.657618	0	lysyl-tRNA synthetase 1
CCAM_LOCUS13069	Cc046648.t1	VFQ71293.1	0.657545	0	reticulata-related 1
CCAM_LOCUS43400	Cc016097.t1	VFR01625.1	0.657472	0	Protein kinase superfamily protein
CCAM_LOCUS38004	Cc011957.t1	VFQ96228.1	0.657472	0	Pentatricopeptide repeat (PPR) superfamily protein
CCAM_LOCUS42309	Cc015036.t1	VFR00534.1	0.657399	0	Pectin lyase-like superfamily protein
CCAM_LOCUS43310	Cc016003.t1	VFR01535.1	0.657399	0	Transducin/WD40 repeat-like superfamily protein
CCAM_LOCUS35433	Cc039565.t1	VFQ93657.1	0.657399	0	OSBP(oxysterol binding protein)-related protein 2A
CCAM_LOCUS34718	Cc008900.t1	VFQ92942.1	0.657362	0	mitotic phosphoprotein N' end (MPPN) family protein
CCAM_LOCUS29764	Cc037797.t1	VFQ87988.1	0.657289	0	ubiquitin-associated (UBA)/TS-N domain-containing protein
CCAM_LOCUS38698	Cc012521.t1	VFQ96922.1	0.657289	0	Calcineurin-like metallo-phosphoesterase superfamily protein
CCAM_LOCUS33374	Cc039075.t1	VFQ91598.1	0.657252	0
CCAM_LOCUS43924	Cc016278.t1	VFR02149.1	0.657216	0	Transcription factor jumonji (jmj) family protein / zinc finger (C5HC2 type) family protein
CCAM_LOCUS1636	Cc018457.t1	VFQ59860.1	0.657179	0	RNA ligase/cyclic nucleotide phosphodiesterase family protein
CCAM_LOCUS2082	Cc041812.t1	VFQ60306.1	0.657106	0	NOD26-like intrinsic protein 1;2
CCAM_LOCUS27240	Cc004905.t1	VFQ85464.1	0.657106	0	HEAT SHOCK PROTEIN 89.1
CCAM_LOCUS34981	Cc009042.t1	VFQ93205.1	0.65696	0	Copper amine oxidase family protein
CCAM_LOCUS16600	Cc030624.t1	VFQ74824.1	0.656852	8.84144e-10	myb domain protein 117
CCAM_LOCUS38272	Cc012173.t1	VFQ96496.1	0.656851	0	leukocyte immunoglobulin-like receptor family A protein
CCAM_LOCUS6734	Cc044430.t1	VFQ64958.1	0.656814	0	Exostosin family protein
CCAM_LOCUS21939	Cc033867.t1	VFQ80163.1	0.656741	0	RH39
CCAM_LOCUS13282	Cc028486.t1	VFQ71506.1	0.656741	0	ribosomal protein 5A
CCAM_LOCUS13579	Cc028778.t1	VFQ71803.1	0.656704	0
CCAM_LOCUS41554	Cc034385.t1	VFQ99778.1	0.656668	0	general regulatory factor 2
CCAM_LOCUS14150	Cc009895.t1	VFQ72374.1	0.656595	0	beta glucosidase 41
CCAM_LOCUS13582	Cc028782.t1	VFQ71806.1	0.656558	0	Phosphatidate cytidylyltransferase family protein
CCAM_LOCUS9434	Cc024996.t1	VFQ67658.1	0.656522	0	Ribosomal RNA processing Brix domain protein
CCAM_LOCUS40291	Cc013518.t1	VFQ98515.1	0.656522	0	alpha 1,4-glycosyltransferase family protein
CCAM_LOCUS43679	Cc034762.t1	VFR01904.1	0.656383	9.17411e-10
CCAM_LOCUS40219	Cc013443.t1	VFQ98443.1	0.656193	0
CCAM_LOCUS27973	Cc005196.t1	VFQ86197.1	0.656193	0	Small nuclear ribonucleoprotein family protein
CCAM_LOCUS44329	Cc016661.t1	VFR02554.1	0.656193	0	ARM repeat superfamily protein
CCAM_LOCUS7278	Cc023541.t1	VFQ65502.1	0.656156	0	Ribosomal protein L35Ae family protein
CCAM_LOCUS16202	Cc047174.t1	VFQ74426.1	0.65601	0	proteasome subunit PAB1
CCAM_LOCUS5156	Cc021878.t1	VFQ63380.1	0.655937	0	Cation efflux family protein
CCAM_LOCUS19163	Cc001229.t1	VFQ77387.1	0.655901	0	microfibrillar-associated protein-like protein
CCAM_LOCUS25869	Cc004017.t1	VFQ84093.1	0.655901	0	ECA1-like gametogenesis related family protein
CCAM_LOCUS3093	Cc020350.t1	VFQ61317.1	0.655864	0	Transport protein particle (TRAPP) component
CCAM_LOCUS9617	Cc025175.t1	VFQ67841.1	0.655864	0	SH3 domain-containing protein
CCAM_LOCUS27565	Cc004972.t1	VFQ85789.1	0.655791	0	Chlorophyll A-B binding family protein
CCAM_LOCUS19379	Cc001451.t1	VFQ77603.1	0.655754	0	HXXXD-type acyl-transferase family protein
CCAM_LOCUS41884	Cc014633.t1	VFR00109.1	0.655754	0	Small nuclear ribonucleoprotein family protein
CCAM_LOCUS30684	Cc006547.t1	VFQ88908.1	0.655754	0	RNA helicase, ATP-dependent, SK12/DOB1 protein
CCAM_LOCUS31747	Cc007301.t1	VFQ89971.1	0.655645	0	PYRIMIDINE B
CCAM_LOCUS18155	Cc031467.t1	VFQ76379.1	0.655353	5.9572e-11	TCP-1/cpn60 chaperonin family protein
CCAM_LOCUS12431	Cc027884.t1	VFQ70655.1	0.655243	8.37119e-11
CCAM_LOCUS22844	Cc010160.t1	VFQ81068.1	0.655243	8.37119e-11	hydroxyproline-rich glycoprotein family protein
CCAM_LOCUS21215	Cc033394.t1	VFQ79439.1	0.65517	9.99088e-11
CCAM_LOCUS19443	Cc032181.t1	VFQ77667.1	0.655133	1.08038e-10	Nucleotidylyl transferase superfamily protein
CCAM_LOCUS41022	Cc014183.t1	VFQ99246.1	0.654951	1.49001e-10	HSP20-like chaperones superfamily protein
CCAM_LOCUS42447	Cc015158.t1	VFR00672.1	0.654805	1.82151e-10	DEA(D/H)-box RNA helicase family protein
CCAM_LOCUS24641	Cc035682.t1	VFQ82865.1	0.654768	1.90491e-10	prohibitin 3
CCAM_LOCUS33891	Cc019382.t1	VFQ92115.1	0.654658	2.15641e-10	transcription coactivator
CCAM_LOCUS31179	Cc006898.t1	VFQ89403.1	0.654622	2.24067e-10	Defender against death (DAD family) protein
CCAM_LOCUS43010	Cc015704.t1	VFR01235.1	0.65433	2.92253e-10	NAP1-related protein 1
CCAM_LOCUS11102	Cc046069.t1	VFQ69326.1	0.65433	2.92253e-10	UDP-glucose 6-dehydrogenase family protein
CCAM_LOCUS19263	Cc001333.t1	VFQ77487.1	0.654183	3.26869e-10	sorting nexin 2B
CCAM_LOCUS45141	Cc017460.t1	VFR03366.1	0.654001	3.70636e-10	Homeodomain-like transcriptional regulator
CCAM_LOCUS42159	Cc014885.t1	VFR00384.1	0.653928	3.88298e-10	kinase with tetratricopeptide repeat domain-containing protein
CCAM_LOCUS5354	Cc022076.t1	VFQ63578.1	0.653891	3.97163e-10	Thioesterase superfamily protein
CCAM_LOCUS26064	Cc004216.t1	VFQ84288.1	0.653818	4.1496e-10	tubulin folding cofactor A (KIESEL)
CCAM_LOCUS31032	Cc006749.t1	VFQ89256.1	0.653791	1.12383e-09	GRAS family transcription factor
CCAM_LOCUS9428	Cc024989.t1	VFQ67652.1	0.653745	4.32846e-10
CCAM_LOCUS18333	Cc000924.t1	VFQ76557.1	0.653708	4.41824e-10	translocase of the outer mitochondrial membrane 40
CCAM_LOCUS21677	Cc033612.t1	VFQ79901.1	0.653672	4.50824e-10	NAD(P)-binding Rossmann-fold superfamily protein
CCAM_LOCUS41878	Cc014627.t1	VFR00103.1	0.653635	4.59846e-10	Ribosomal protein S8e family protein
CCAM_LOCUS31057	Cc006774.t1	VFQ89281.1	0.653599	4.68892e-10	Transmembrane proteins 14C
CCAM_LOCUS41571	Cc034402.t1	VFQ99795.1	0.653526	4.87051e-10	high mobility group B3
CCAM_LOCUS33	Cc000036.t1	VFQ58257.1	0.653416	5.14461e-10	Pentatricopeptide repeat (PPR) superfamily protein
CCAM_LOCUS21319	Cc033493.t1	VFQ79543.1	0.653416	5.14461e-10	TRICHOME BIREFRINGENCE-LIKE 19
CCAM_LOCUS2947	Cc020195.t1	VFQ61171.1	0.653416	5.14461e-10	Ribosomal protein L36
CCAM_LOCUS14614	Cc046939.t1	VFQ72838.1	0.65338	5.23644e-10	Mov34/MPN/PAD-1 family protein
CCAM_LOCUS33279	Cc008236.t1	VFQ91503.1	0.653124	5.88573e-10	phosphatidyl inositol monophosphate 5 kinase
CCAM_LOCUS12381	Cc027835.t1	VFQ70605.1	0.653087	5.97942e-10	heat shock protein 101
CCAM_LOCUS2910	Cc020158.t1	VFQ61134.1	0.653014	6.1675e-10	Cobalamin-independent synthase family protein
CCAM_LOCUS45127	Cc017445.t1	VFR03352.1	0.652978	6.2619e-10	kinase with tetratricopeptide repeat domain-containing protein
CCAM_LOCUS27116	Cc004779.t1	VFQ85340.1	0.652905	6.45139e-10	x-ray induced transcript 1
CCAM_LOCUS43107	Cc015794.t1	VFR01332.1	0.652832	6.64184e-10	RNA polymerase III subunit RPC82 family protein
CCAM_LOCUS32702	Cc007798.t1	VFQ90926.1	0.652539	7.41319e-10	myb-like HTH transcriptional regulator family protein
CCAM_LOCUS29205	Cc018834.t1	VFQ87429.1	0.652466	7.60844e-10	Nucleic acid-binding, OB-fold-like protein
CCAM_LOCUS12879	Cc046453.t1	VFQ71103.1	0.652466	7.60844e-10	phosphorylethanolamine cytidylyltransferase 1
CCAM_LOCUS43813	Cc034899.t1	VFR02038.1	0.652456	1.24681e-09	Late embryogenesis abundant protein (LEA) family protein
CCAM_LOCUS25785	Cc036245.t1	VFQ84009.1	0.65243	7.70643e-10	FASCICLIN-like arabinogalactan-protein 10
CCAM_LOCUS32674	Cc007770.t1	VFQ90898.1	0.652393	7.80466e-10	N-terminal nucleophile aminohydrolases (Ntn hydrolases) superfamily protein
CCAM_LOCUS14042	Cc009785.t1	VFQ72266.1	0.652357	7.90314e-10	pyrroline-5- carboxylate (P5C) reductase
CCAM_LOCUS9588	Cc025146.t1	VFQ67812.1	0.652247	8.20004e-10	actin depolymerizing factor 9
CCAM_LOCUS39406	Cc027037.t1	VFQ97630.1	0.65221	8.2995e-10	gamma-tubulin
CCAM_LOCUS1685	Cc018509.t1	VFQ59909.1	0.652137	8.49916e-10	ribonuclease H2 subunit C-like protein
CCAM_LOCUS4715	Cc021455.t1	VFQ62939.1	0.652101	8.59936e-10	Tetratricopeptide repeat (TPR)-like superfamily protein
CCAM_LOCUS38036	Cc011990.t1	VFQ96260.1	0.651955	9.00265e-10	copper ion binding protein
CCAM_LOCUS42143	Cc040541.t1	VFR00368.1	0.651918	9.1041e-10	axoneme-associated protein MST101(2) protein
CCAM_LOCUS27072	Cc004733.t1	VFQ85296.1	0.651809	9.40994e-10	alpha/beta-Hydrolases superfamily protein
CCAM_LOCUS20056	Cc001679.t1	VFQ78280.1	0.651778	1.314e-09
CCAM_LOCUS31229	Cc006948.t1	VFQ89453.1	0.651699	9.71807e-10	O-Glycosyl hydrolases family 17 protein
CCAM_LOCUS42576	Cc015273.t1	VFR00801.1	0.65148	1.03412e-09	nucleoside diphosphate kinase 2
CCAM_LOCUS42982	Cc015675.t1	VFR01207.1	0.65148	1.03412e-09	vesicle transport V-snare 13
CCAM_LOCUS45450	Cc017761.t1	VFR03675.1	0.651334	1.07617e-09	putative recombination initiation defects 3
CCAM_LOCUS1438	Cc018255.t1	VFQ59662.1	0.651297	1.08675e-09	Small nuclear ribonucleoprotein family protein
CCAM_LOCUS2931	Cc020179.t1	VFQ61155.1	0.651261	1.09736e-09	Phosphoglucomutase/phosphomannomutase family protein
CCAM_LOCUS41359	Cc014506.t1	VFQ99583.1	0.651151	1.12933e-09	Ribosomal protein L19 family protein
CCAM_LOCUS12337	Cc027791.t1	VFQ70561.1	0.651114	1.14003e-09	DNA-directed RNA polymerase III subunit
CCAM_LOCUS14641	Cc046967.t1	VFQ72865.1	0.651114	1.14003e-09	S-adenosyl-L-methionine-dependent methyltransferases superfamily protein
CCAM_LOCUS33144	Cc008097.t1	VFQ91368.1	0.651065	1.38841e-09
CCAM_LOCUS40268	Cc013494.t1	VFQ98492.1	0.651005	1.17232e-09	Pre-mRNA cleavage complex II
CCAM_LOCUS11110	Cc046077.t1	VFQ69334.1	0.650968	1.18313e-09	uncharacterized protein AT1G09290
CCAM_LOCUS26012	Cc004164.t1	VFQ84236.1	0.650932	1.19397e-09
CCAM_LOCUS32682	Cc007778.t1	VFQ90906.1	0.650786	1.2376e-09
CCAM_LOCUS44375	Cc016707.t1	VFR02600.1	0.650786	1.2376e-09	P-loop containing nucleoside triphosphate hydrolases superfamily protein
CCAM_LOCUS27735	Cc005143.t1	VFQ85959.1	0.650749	1.24858e-09	Leucine-rich repeat protein kinase family protein
CCAM_LOCUS34356	Cc008637.t1	VFQ92580.1	0.650749	1.24858e-09	DNA binding protein
CCAM_LOCUS30600	Cc006463.t1	VFQ88824.1	0.65053	1.31499e-09	RNA-binding (RRM/RBD/RNP motifs) family protein
CCAM_LOCUS8101	Cc024349.t1	VFQ66325.1	0.650493	1.32615e-09	Proteasome component (PCI) domain protein
CCAM_LOCUS28542	Cc005613.t1	VFQ86766.1	0.650457	1.33734e-09	ribosomal protein S13A
CCAM_LOCUS10020	Cc025249.t1	VFQ68244.1	0.650457	1.33734e-09	Primosome PriB/single-strand DNA-binding protein
CCAM_LOCUS14879	Cc029194.t1	VFQ73103.1	0.650431	1.45797e-09
CCAM_LOCUS15953	Cc030266.t1	VFQ74177.1	0.650311	1.38237e-09	Polynucleotidyl transferase, ribonuclease H-like superfamily protein
CCAM_LOCUS24694	Cc035735.t1	VFQ82918.1	0.650274	1.3937e-09	S-adenosyl-L-methionine-dependent methyltransferases superfamily protein
CCAM_LOCUS12128	Cc046377.t1	VFQ70352.1	0.650237	1.40506e-09	Leucine-rich repeat (LRR) family protein
CCAM_LOCUS6446	Cc023135.t1	VFQ64670.1	0.650128	1.43928e-09	chromatin-remodeling protein 11
CCAM_LOCUS41559	Cc034390.t1	VFQ99783.1	0.650055	1.46224e-09	ribosomal protein S6
CCAM_LOCUS15330	Cc029648.t1	VFQ73554.1	0.650018	1.47376e-09	Gibberellin-regulated family protein
CCAM_LOCUS24435	Cc035486.t1	VFQ82659.1	0.649909	1.5085e-09	Mitochondrial glycoprotein family protein
CCAM_LOCUS4267	Cc044185.t1	VFQ62491.1	0.649909	1.5085e-09	eukaryotic translation initiation factor 3C
CCAM_LOCUS8782	Cc045484.t1	VFQ67006.1	0.649836	1.53179e-09	heat shock protein 60-3A
CCAM_LOCUS7019	Cc044722.t1	VFQ65243.1	0.649799	1.54348e-09	RAN GTPase activating protein 1
CCAM_LOCUS37900	Cc011905.t1	VFQ96124.1	0.649653	1.59052e-09	Ribosomal protein L18ae/LX family protein
CCAM_LOCUS9425	Cc024986.t1	VFQ67649.1	0.649543	1.6261e-09	P-loop containing nucleoside triphosphate hydrolases superfamily protein
CCAM_LOCUS11145	Cc046112.t1	VFQ69369.1	0.649495	1.56664e-09
CCAM_LOCUS22262	Cc002498.t1	VFQ80486.1	0.64947	1.64997e-09	Leucine-rich receptor-like protein kinase family protein
CCAM_LOCUS15641	Cc029955.t1	VFQ73865.1	0.649397	1.67395e-09	sucrose-phosphatase-like protein
CCAM_LOCUS42100	Cc014845.t1	VFR00325.1	0.649397	1.67395e-09	MA3 domain-containing protein
CCAM_LOCUS16361	Cc030390.t1	VFQ74585.1	0.649251	1.72225e-09	rRNA-processing protein
CCAM_LOCUS14135	Cc009880.t1	VFQ72359.1	0.649214	1.7344e-09	emp24/gp25L/p24 family/GOLD family protein
CCAM_LOCUS41993	Cc014735.t1	VFR00218.1	0.649068	1.7833e-09	chaperone binding / ATPase activator
CCAM_LOCUS3152	Cc020404.t1	VFQ61376.1	0.649032	1.79559e-09	membrane-associated kinase regulator
CCAM_LOCUS15494	Cc029811.t1	VFQ73718.1	0.649032	1.79559e-09	Zinc-finger domain of monoamine-oxidase A repressor R1
CCAM_LOCUS7056	Cc044760.t1	VFQ65280.1	0.648849	1.85752e-09	x-ray induced transcript 1
CCAM_LOCUS24788	Cc035825.t1	VFQ83012.1	0.648813	1.86999e-09	embryo defective 2752
CCAM_LOCUS11342	Cc026292.t1	VFQ69566.1	0.648776	1.8825e-09
CCAM_LOCUS20480	Cc032859.t1	VFQ78704.1	0.648739	1.89503e-09	Peptidase C13 family
CCAM_LOCUS35	Cc000038.t1	VFQ58259.1	0.648703	1.9076e-09	Pentatricopeptide repeat (PPR) superfamily protein
CCAM_LOCUS6217	Cc022904.t1	VFQ64441.1	0.648703	1.9076e-09	centromere/kinetochore protein, putative (ZW10)
CCAM_LOCUS3916	Cc021159.t1	VFQ62140.1	0.648691	1.66622e-09	GDSL-like Lipase/Acylhydrolase superfamily protein
CCAM_LOCUS5418	Cc022140.t1	VFQ63642.1	0.64852	1.97088e-09	sucrose transporter 4
CCAM_LOCUS20341	Cc032724.t1	VFQ78565.1	0.648484	1.98362e-09	Ribosomal protein L19e family protein
CCAM_LOCUS32992	Cc038909.t1	VFQ91216.1	0.648228	2.07371e-09	CcIAA14, indole-3-acetic acid 7	CcIAA14
CCAM_LOCUS18181	Cc031495.t1	VFQ76405.1	0.648155	2.09972e-09	ribosomal RNA small subunit methyltransferase G
CCAM_LOCUS30167	Cc037979.t1	VFQ88391.1	0.648118	2.11278e-09	rRNA processing protein-like protein
CCAM_LOCUS4901	Cc021628.t1	VFQ63125.1	0.648045	2.13898e-09	RUN/FYVE domain protein
CCAM_LOCUS30002	Cc006211.t1	VFQ88226.1	0.648009	2.15213e-09	uncharacterized protein AT5G65250
CCAM_LOCUS4166	Cc044083.t1	VFQ62390.1	0.647936	2.17852e-09	DNA ligase-like protein
CCAM_LOCUS20928	Cc001965.t1	VFQ79152.1	0.647899	2.19176e-09	pfkB-like carbohydrate kinase family protein
CCAM_LOCUS41675	Cc034506.t1	VFQ99899.1	0.647826	2.21834e-09	Gamma interferon responsive lysosomal thiol (GILT) reductase family protein
CCAM_LOCUS20630	Cc033005.t1	VFQ78854.1	0.64779	2.23168e-09	Li-tolerant lipase 1
CCAM_LOCUS6969	Cc044669.t1	VFQ65193.1	0.647716	2.25844e-09	NADH dehydrogenase ubiquinone complex I, assembly factor-like protein (DUF185)
CCAM_LOCUS23892	Cc035302.t1	VFQ82116.1	0.647607	2.29884e-09	NAD(P)-binding Rossmann-fold superfamily protein
CCAM_LOCUS32659	Cc007755.t1	VFQ90883.1	0.647461	2.35314e-09	FASCICLIN-like arabinogalactan 2
CCAM_LOCUS34680	Cc008861.t1	VFQ92904.1	0.647424	2.3668e-09	heat shock protein 91
CCAM_LOCUS22133	Cc002366.t1	VFQ80357.1	0.647424	2.3668e-09
CCAM_LOCUS41754	Cc034589.t1	VFQ99978.1	0.647388	2.38049e-09	Homeodomain-like superfamily protein
CCAM_LOCUS311	Cc000322.t1	VFQ58535.1	0.647315	2.40797e-09	voltage dependent anion channel 1
CCAM_LOCUS32338	Cc007579.t1	VFQ90562.1	0.647315	2.40797e-09	Chaperone DnaJ-domain superfamily protein
CCAM_LOCUS25810	Cc036270.t1	VFQ84034.1	0.647242	2.43557e-09	phosphomannomutase
CCAM_LOCUS42784	Cc015487.t1	VFR01009.1	0.647205	2.44943e-09	DDT domain-containing protein
CCAM_LOCUS38147	Cc012104.t1	VFQ96371.1	0.647192	1.86798e-09
CCAM_LOCUS40046	Cc040345.t1	VFQ98270.1	0.647168	2.46331e-09	Fatty acid/sphingolipid desaturase
CCAM_LOCUS26040	Cc004192.t1	VFQ84264.1	0.647095	2.49118e-09	UDP-glucose pyrophosphorylase 2
CCAM_LOCUS2215	Cc041948.t1	VFQ60439.1	0.647059	2.50516e-09	SEC-C motif protein
[truncated: 4,601 more rows]
