# Supplementary material for: Involvement of MID1-COMPLEMENTING ACTIVITY 1 encoding a mechanosensitive ion channel in prehaustorium development of the stem parasitic plant Cuscuta campestris
Source: Plant Cell Physiol. 2025 Jan 17;66(3):400–10. doi: 10.1093/pcp/pcaf009 (PMC11957263; doi:10.1093/pcp/pcaf009)
Supplement: pcaf009_Supp [file pcaf009_supp.zip › suppl_data/pcp-2024-e-00196-File018.xlsx]

## Sheet: Park et al_Suppl Data S4_R2
Supplementary Data S4. Co-expression modules of Cuscuta campestris genes.
Co-expression modules were generated using iDEP 2.01 Network tools (parameters: Most variable genes to include = 3000, Soft Threshold = 5, Min. Module Size = 20).
			Treatment	niS	niS	niS	SWE	SWE	SWE	ATT	ATT	ATT	PEN	PEN	PEN	IVH00	IVH00	IVH00	IVH57pm	IVH57pm	IVH57pm	IVH57pp	IVH57pp	IVH57pp	IVH87pm	IVH87pm	IVH87pm	IVH87pp	IVH87pp	IVH87pp	LMD00	LMD00	LMD00	LMD12	LMD12	LMD12	LMD42	LMD42	LMD42	LMD54	LMD54	LMD54	Shoot	Shoot	Shoot	NS00	NS00	NS00	BAM24
			Repeats	1	2	3	1	2	3	1	2	3	1	2	3	1	2	3	1	2	3	1	2	3	1	2	3	1	2	3	1	2	3	1	2	3	1	2	3	1	2	3	1	2	3	1	2	3	1
locus tag	ID	cds ID	module	niS1	niS2	niS3	SWE1	SWE2	SWE3	ATT1	ATT2	ATT3	PEN1	PEN2	PEN3	X00hai_1	X00hai_2	X00hai_3	X57hai_pm_1	X57hai_pm_2	X57hai_pm_3	X57hai_pp_1	X57hai_pp_2	X57hai_pp_3	X87hai_pm_1	X87hai_pm_2	X87hai_pm_3	X87hai_pp_1	X87hai_pp_2	X87hai_pp_3	X00hac_1	X00hac_2	X00hac_3	X12hac_1	X12hac_2	X12hac_3	X42hac_1	X42hac_2	X42hac_3	X54hac_1	X54hac_2	X54hac_3	control_1	control_2	control_3	Stick0H1	Stick0H2	Stick0H3	Stick24H1
CCAM_LOCUS159	Cc000164.t1	VFQ58383.1	1	4.80862	5.26149	4.55574	4.68839	5.21024	3.96789	4.61037	4.86029	4.94455	4.58278	4.76643	4.49625	4.57925	4.33156	4.46914	5.27558	5.40864	5.07682	5.32647	5.47954	5.51514	6.0788	6.15566	6.23655	4.06799	5.90754	6.06857	4.14353	4.45193	4.4337	3.8363	4.15095	4.24366	3.70331	4.51051	4.35302	4.50089	4.20044	4.18983	4.44435	4.41097	4.03697	4.38154	4.4209	4.34134	4.84917
CCAM_LOCUS716	Cc041485.t1	VFQ58940.1	1	4.11827	4.12677	3.9472	4.1771	4.15349	4.11218	4.22737	4.34832	4.3866	4.10212	4.40037	4.46081	4.7724	4.93836	4.70782	5.18578	4.93405	5.1936	5.42136	5.46021	5.53016	5.01962	4.92067	5.05409	4.82739	5.32335	5.35741	3.14547	3.56301	3.49688	3.7885	4.08014	4.21755	4.52092	4.57408	4.19855	4.23986	4.06104	4.05402	3.96179	3.21435	3.30093	4.96845	4.92518	4.88629	4.41129
CCAM_LOCUS797	Cc041567.t1	VFQ59021.1	1	4.42533	4.2026	4.18362	5.25123	5.15491	5.57729	4.91402	4.87677	4.48046	4.58259	4.4951	4.32084	6.80003	6.66161	6.85308	5.98744	6.16063	5.60058	6.2297	6.28441	6.35338	4.28377	4.02649	4.26245	6.70174	5.30012	5.45132	4.89056	5.23873	5.20237	5.6105	5.79018	5.72562	4.42394	4.66072	5.27181	4.91129	4.97711	4.88328	3.81973	4.52495	4.89072	6.6019	6.57244	6.53224	6.55907
CCAM_LOCUS968	Cc017796.t1	VFQ59192.1	1	6.06172	5.94485	6.15877	5.6667	5.6618	5.92033	5.73765	5.78234	5.66222	5.8274	5.81651	5.82795	4.1356	3.94194	4.16822	4.13393	3.92091	4.12576	4.12692	4.03971	4.11485	3.36429	4.15298	4.11703	4.06609	4.41147	4.5659	3.82354	4.26564	4.18426	4.00904	4.47017	4.3519	4.13958	4.44317	4.56374	4.07367	4.18371	4.22239	3.18342	3.56824	3.70976	5.29748	4.9105	5.42967	5.59009
CCAM_LOCUS979	Cc017807.t1	VFQ59203.1	1	4.57167	3.81863	3.20973	6.141	5.51391	5.97586	4.41084	4.90934	4.47243	4.1206	4.42343	4.47851	3.58781	3.4606	3.19784	2.59918	1.77799	2.67629	1.72083	1.83492	1.43291	2.07169	2.11032	1.88259	3.36829	2.99278	3.30381	5.28257	5.59095	5.58843	4.7044	4.84831	4.8081	4.55484	4.62423	4.42091	4.75413	4.57498	4.77977	4.36642	3.94864	4.4914	6.56235	6.20266	6.38507	5.82672
CCAM_LOCUS992	Cc017820.t1	VFQ59216.1	1	7.70966	7.87239	7.86167	7.74606	7.86199	7.71906	7.65779	7.62413	7.75773	8.00731	7.7954	7.79718	7.01916	7.13193	7.37425	7.30927	7.12858	7.32395	6.99849	6.93066	6.82774	6.5904	6.69393	6.66352	7.16644	6.96225	6.97974	5.9892	6.20866	6.14325	6.38648	6.56204	6.65233	6.63318	6.76335	6.66252	6.85987	6.61452	6.66621	6.33597	6.3402	6.19461	8.15356	8.53615	8.17423	8.07796
CCAM_LOCUS1119	Cc017943.t1	VFQ59343.1	1	4.39313	4.39727	4.5342	4.84575	4.80917	4.57532	4.37401	4.23522	4.42344	4.14521	4.2509	4.28964	5.24794	5.09904	5.27252	4.70033	4.34213	4.56592	4.46727	4.50599	4.51669	4.98274	5.09374	5.18691	5.08403	5.07873	5.15193	4.2681	4.58747	4.43325	4.00205	4.48115	4.54517	4.33513	4.10693	4.25631	4.21918	3.9156	3.9253	3.77931	3.61281	4.03773	5.94787	6.07666	5.88837	5.81082
CCAM_LOCUS1264	Cc018082.t1	VFQ59488.1	1	5.74239	5.87626	5.92499	4.88141	5.17597	5.43333	5.23148	5.40361	5.49216	5.27895	5.32385	5.75676	4.45132	4.7621	4.44714	4.93293	4.73677	4.73386	4.67815	4.35884	4.29313	4.87334	4.90909	4.92611	4.60781	4.88587	4.98451	3.30981	3.58834	3.73814	3.03312	3.35244	3.69789	3.64841	3.61147	3.38976	3.38297	3.38573	3.30921	3.53923	3.19029	3.0428	6.42078	6.4348	6.21276	6.42879
CCAM_LOCUS1492	Cc018309.t1	VFQ59716.1	1	5.29615	4.88822	4.8487	5.95704	5.9929	6.02707	5.48263	5.70621	5.34734	5.29891	5.14079	5.13809	5.76725	5.15796	5.72037	5.39158	5.9187	5.04935	5.94275	6.01805	5.99135	3.93003	3.73766	3.90496	5.09982	5.22402	5.40628	4.89914	5.18223	5.17853	4.7011	5.24422	5.55877	4.1617	4.4271	4.81004	4.57218	4.6418	4.44084	2.97029	3.38997	4.27154	5.2562	5.11206	5.66157	5.85044
CCAM_LOCUS2147	Cc041878.t1	VFQ60371.1	1	4.37574	5.37155	5.11215	4.6058	5.05418	4.12094	5.2159	5.31659	4.86737	4.80861	4.76533	4.74058	3.87188	3.58571	3.90719	5.19292	5.14745	5.2643	5.2216	5.06134	4.98085	5.74266	5.7397	5.71475	3.55949	5.54053	5.43863	3.02215	3.32026	3.06981	3.22504	3.54201	3.70643	3.80226	4.12011	3.65829	4.06174	3.54226	3.69162	2.81616	3.03743	3.02045	3.72166	4.55225	4.17276	3.78196
CCAM_LOCUS2166	Cc041897.t1	VFQ60390.1	1	4.83784	4.61916	5.27384	4.7133	4.56763	4.33836	4.78191	4.73633	4.6691	4.66421	4.57426	4.74314	5.08723	5.52292	5.42542	4.73952	4.6547	5.00513	4.45754	4.52236	4.57493	6.22786	6.21206	6.38413	5.28747	5.10501	5.18528	4.10086	4.62938	4.28348	3.87368	4.26909	4.13412	4.00432	4.00967	4.2379	4.02755	4.32952	4.16966	4.93767	5.13137	4.82721	4.92696	5.09833	5.15184	5.49139
CCAM_LOCUS2447	Cc019704.t1	VFQ60671.1	1	4.84499	5.10412	4.76419	5.01565	4.89566	5.23771	5.13642	5.10409	5.11165	4.62692	4.83326	4.65427	5.62755	5.39522	5.86754	5.58305	5.51925	5.3683	5.39696	5.42821	5.02407	5.20267	5.15756	5.18383	5.76425	5.49338	5.41519	3.83881	3.90805	3.82024	3.79066	4.29422	3.87167	3.45141	3.75023	3.65165	3.39152	3.34925	3.60197	4.11409	4.25296	4.07682	4.1206	4.2968	3.88983	4.49258
CCAM_LOCUS2583	Cc019843.t1	VFQ60807.1	1	4.98839	4.6609	4.79088	4.9656	4.8906	4.6089	4.41264	5.10283	4.30426	4.91073	4.66153	4.82074	5.89044	5.50596	5.77301	5.31367	5.02651	5.14625	4.75342	4.58706	4.83204	5.34972	5.23293	5.3246	5.21265	5.51408	5.62223	4.74791	5.25749	5.18366	3.99616	4.12324	4.36268	4.23887	4.63481	4.84175	4.86772	4.86635	5.07836	3.89303	4.66927	4.47615	6.17769	6.10395	6.27556	5.93821
CCAM_LOCUS2720	Cc019976.t1	VFQ60944.1	1	6.45678	6.37452	6.89787	6.97758	7.247	7.48249	7.51915	7.40305	7.18137	7.9941	6.99829	7.61684	6.76136	7.34754	7.04296	7.91331	8.11652	7.36172	8.31321	8.50418	8.26237	6.34543	6.89282	6.45328	8.10794	7.96644	7.54215	6.84214	6.98839	6.68957	7.01423	7.09723	7.16171	6.00775	6.22323	5.70553	5.93248	5.31788	5.46784	4.95009	5.71841	6.10361	8.92973	9.35801	8.56232	8.82722
CCAM_LOCUS2733	Cc019989.t1	VFQ60957.1	1	7.83615	7.86118	8.28	7.89297	7.69187	7.43352	7.55408	7.56835	7.54285	7.24537	7.65706	7.89008	6.98364	7.54987	7.10323	6.08525	6.19488	6.47068	6.32493	6.24646	6.61759	8.11412	8.19372	8.15451	7.15786	6.93439	6.66366	5.22877	5.54847	5.33235	5.42289	5.85248	5.3993	5.37737	5.13385	4.93558	5.35481	5.19969	5.00363	6.3729	6.47054	6.17075	6.41529	6.72232	6.16127	7.06149
CCAM_LOCUS3210	Cc020462.t1	VFQ61434.1	1	6.87951	6.85961	6.56156	7.23724	7.11222	7.42468	7.3101	7.14731	7.0498	7.31496	6.95816	7.05223	7.64463	7.40031	7.68168	7.2705	7.37018	7.07698	7.32382	7.43244	7.45945	6.30689	6.1169	6.24992	7.51214	6.66892	6.67889	5.1799	5.29524	5.21631	6.08632	6.09977	6.19777	5.31608	5.52092	5.96361	5.62751	5.63786	5.70324	5.0809	5.44814	5.36736	7.06906	6.95311	7.17908	7.22697
CCAM_LOCUS3383	Cc020629.t1	VFQ61607.1	1	4.98029	5.15051	5.04196	5.09779	5.14769	5.19847	5.19098	5.02044	5.02203	5.16047	4.99202	4.97764	5.63173	5.64831	5.67851	5.412	5.24329	5.01292	5.1382	5.09699	5.02071	5.00234	4.81997	5.0941	5.48331	5.13225	5.23559	4.21159	4.66494	4.55803	4.40087	4.60999	4.80357	4.24596	4.50807	4.75242	4.67112	4.6318	4.5082	3.84518	3.98032	4.42464	5.84772	5.80907	5.94334	5.8183
CCAM_LOCUS3699	Cc020937.t1	VFQ61923.1	1	5.61774	5.80658	5.65589	5.45497	5.70619	5.50987	5.63868	5.55076	5.85163	5.70468	5.69885	5.57255	5.5228	5.49609	5.29921	5.54934	5.35339	5.36391	4.9665	4.92566	4.72813	5.35489	5.30131	5.56411	5.26958	5.61344	5.45166	4.67253	5.10239	4.9174	4.62103	4.97355	4.89403	4.92057	4.67667	4.99853	4.88493	4.75403	4.71503	3.77191	4.32281	4.35193	5.63335	5.41642	5.76919	5.75498
CCAM_LOCUS3922	Cc021166.t1	VFQ62146.1	1	4.33355	4.72644	4.58026	3.79207	3.7923	3.61686	4.29229	3.9332	4.80403	4.87152	4.32569	4.70596	4.4639	4.52187	4.11426	4.26	4.49258	4.36475	3.97774	4.00833	4.59974	4.43729	4.55564	4.70981	4.95467	2.37478	1.95362	1.65057	2.14004	2.60136	3.0724	3.43881	3.46765	0.974247	1.64392	1.49833	0.580215	0.364393	0.547623	3.73422	4.07739	3.26502	3.7733	4.10009	3.62509	3.95336
CCAM_LOCUS4270	Cc044188.t1	VFQ62494.1	1	6.74522	7.68338	7.22953	6.81252	7.40439	6.05203	5.9882	6.89187	6.8853	5.79052	6.35753	6.05295	3.61518	4.08228	3.81886	6.14464	7.74561	5.86167	8.0339	7.86957	8.21147	5.86395	6.09009	5.98116	3.57773	7.72564	7.52267	5.04802	5.82319	6.01785	4.40445	4.925	4.89783	5.95383	6.42336	6.10182	6.1885	5.53187	5.44884	6.00328	5.64331	3.92486	4.81467	5.97209	4.13689	6.911
CCAM_LOCUS4399	Cc044322.t1	VFQ62623.1	1	2.74317	2.17409	3.44664	3.37706	3.10685	3.66185	1.16844	2.2113	3.17123	3.0752	3.6236	3.39987	4.0934	3.98843	3.99979	3.96631	3.92741	3.77521	3.82561	3.88906	3.82444	4.36346	4.27146	4.42175	3.94045	4.24183	4.30571	3.21193	3.53503	3.38763	3.22718	3.67599	3.70559	3.16666	3.37181	3.36418	3.34147	3.09363	3.12998	3.67738	2.96224	3.14985	5.31367	5.11544	5.15811	5.51199
CCAM_LOCUS4660	Cc021403.t1	VFQ62884.1	1	3.23359	3.25005	3.47658	3.54063	3.3109	3.07387	3.39046	3.43892	2.98708	3.24362	3.07831	3.45967	4.90983	4.79578	4.90484	4.80882	4.64958	4.47321	4.39166	4.54376	4.41765	4.55094	4.40084	4.47149	4.7833	4.56677	4.55147	3.33787	3.63839	3.64178	3.61362	3.68978	3.79231	3.38526	3.8393	3.77022	3.89819	3.72444	3.77842	3.99038	3.57201	3.4575	5.40235	5.14415	5.4197	5.23089
CCAM_LOCUS4740	Cc021480.t1	VFQ62964.1	1	4.08185	3.93906	4.10008	4.931	4.67914	4.56764	4.085	4.32747	4.25688	4.04805	4.16929	3.85466	4.46828	3.90696	3.5394	1.98674	1.27478	1.44631	1.88285	2.17404	1.53347	1.51737	1.5808	1.57289	3.61607	2.96703	3.02196	4.57788	4.89997	4.58902	4.01992	4.02588	4.32726	3.80985	4.03606	4.45482	4.63789	4.40877	4.66245	2.26768	2.91792	3.3328	7.06243	7.1057	6.92466	6.21801
CCAM_LOCUS4741	Cc021481.t1	VFQ62965.1	1	3.93384	3.95593	4.22301	4.8164	4.79102	4.7533	3.97177	4.27811	4.00504	3.9057	4.16929	3.86268	4.87426	4.30939	4.00131	3.3757	2.82748	2.74687	3.01518	3.24163	2.78495	3.04786	2.86324	3.19564	4.10905	4.03487	3.88153	4.50413	4.76765	4.52215	3.9048	3.99045	4.26916	3.83505	3.94836	4.38961	4.55857	4.32704	4.5663	2.30812	3.00182	3.25987	7.05265	7.07806	6.91841	6.21969
CCAM_LOCUS5007	Cc021734.t1	VFQ63231.1	1	4.08328	3.40946	3.83975	3.98937	4.25647	3.95458	3.56259	3.93909	3.02271	3.45194	3.83318	3.18315	5.35427	5.05732	5.45143	5.28361	5.44712	5.27985	5.34059	5.33631	5.45384	4.19739	3.98815	4.31059	5.16749	4.74989	5.04966	4.42497	4.90883	4.67227	4.70708	4.95324	4.94196	4.20532	4.63235	5.11945	4.55064	4.74557	4.60551	3.73943	4.18705	4.5026	4.86922	4.90876	4.86293	4.84293
CCAM_LOCUS5335	Cc022057.t1	VFQ63559.1	1	5.55284	4.94917	4.61598	5.08379	5.02886	5.06805	5.24046	5.2691	5.2315	4.77432	4.59022	5.05828	6.80696	6.6341	7.00935	4.61287	5.25433	4.71017	5.18073	5.33427	5.062	4.15108	3.93821	4.28722	6.6079	5.31344	5.61507	5.31383	5.16604	4.77951	3.01577	3.71817	2.57974	2.51821	2.82371	2.78599	2.89824	2.64141	2.70315	5.51466	5.71916	6.26973	6.33188	6.23827	6.19367	5.81576
CCAM_LOCUS5773	Cc022471.t1	VFQ63997.1	1	6.27415	7.031	6.69788	5.85973	6.19926	5.62033	6.19502	6.1998	6.725	5.79997	6.18038	6.43849	5.23232	5.91503	5.36702	6.80383	5.81661	6.14138	4.82445	4.21312	3.83125	7.47169	7.52089	7.6126	5.58993	6.13417	5.77803	2.9459	3.53394	3.32841	2.55801	2.96968	3.52255	4.3971	4.98013	5.06992	4.94163	4.83355	5.17313	4.53321	4.99346	4.39232	5.33755	5.47939	5.53543	5.27536
CCAM_LOCUS5905	Cc022607.t1	VFQ64129.1	1	2.90942	3.76903	3.21397	2.96232	3.03605	3.03327	3.1307	2.66161	2.92382	2.9348	3.79424	3.72486	4.20429	4.29348	4.22309	5.18124	5.15083	4.97127	4.74792	4.80693	4.40946	5.21947	5.21965	5.40757	4.29745	5.15154	5.28103	3.28828	3.68851	3.71681	3.50253	3.9163	3.8214	4.49611	4.45841	4.62018	4.54828	4.26586	4.23421	3.44955	3.8538	3.63788	4.94248	4.98107	4.70252	4.85342
CCAM_LOCUS6101	Cc022786.t1	VFQ64325.1	1	5.5526	5.109	4.99277	6.00538	5.85692	5.66252	5.49162	5.52508	5.058	5.3361	5.22637	5.36182	6.37829	5.83023	5.85689	5.12521	4.64487	4.95895	4.20085	4.32345	4.04448	4.93985	4.82898	4.93277	5.8144	5.57077	5.8698	5.13929	5.83708	5.7396	4.74075	5.14363	4.71481	4.75569	4.94963	5.2427	5.36107	5.53256	5.51452	4.142	4.48459	4.89319	6.41555	6.26534	6.52956	6.63815
CCAM_LOCUS6352	Cc023036.t1	VFQ64576.1	1	5.85496	4.72585	3.82506	7.32473	6.93311	7.70816	6.61148	6.43965	6.23447	5.03807	4.93864	4.94256	8.05531	8.64855	8.43505	5.3101	6.18957	5.35204	7.83554	7.97152	8.44284	4.40684	2.96737	3.95455	8.55171	3.67357	2.812	6.55516	6.85824	6.55194	6.78465	6.75337	7.25228	2.32582	2.03127	2.16195	4.12916	3.7555	4.15924	5.28884	6.36812	7.23055	8.0764	8.01241	8.05643	8.11624
CCAM_LOCUS6354	Cc023038.t1	VFQ64578.1	1	5.55208	5.15163	5.59997	5.2006	5.35713	5.22705	5.24219	5.35253	5.44089	5.39573	5.52774	5.63661	4.42735	4.24443	4.08093	4.86917	4.73357	4.8514	4.7961	4.71261	4.97868	5.4852	5.50257	5.53013	4.39974	5.47847	5.15728	3.97219	4.01685	3.99682	4.17328	4.47995	4.3534	4.53377	4.79032	4.6247	4.83316	4.57643	4.64181	4.01864	3.24829	3.24524	5.90874	5.91234	6.09012	5.77291
CCAM_LOCUS6360	Cc023044.t1	VFQ64584.1	1	4.0937	4.94174	5.23723	3.78242	4.1209	3.38406	4.86593	4.30242	5.01926	4.67711	4.77044	4.82945	2.55277	3.16215	3.06222	3.88121	4.03872	4.64713	4.00798	3.95243	4.57813	5.28995	5.20918	5.03283	3.16985	4.20242	4.51999	2.37366	2.8323	2.6166	2.83475	3.58347	3.36499	3.38916	3.72886	3.60557	3.07142	2.41748	2.28264	3.99929	3.53694	2.79796	3.78252	3.715	3.17152	4.17332
CCAM_LOCUS6363	Cc023047.t1	VFQ64587.1	1	4.18564	4.95497	5.28319	3.95867	4.28326	3.41984	4.9052	4.42617	5.12243	4.80854	4.67661	4.64221	2.78433	3.39459	3.31979	4.17201	4.31029	4.86463	4.22653	4.2102	4.81144	5.54398	5.48457	5.28598	3.42719	4.42086	4.77873	2.47388	2.94934	2.71256	2.89088	3.68378	3.45202	3.46152	3.80409	3.74297	3.15551	2.42277	2.40427	4.12262	3.61767	2.90374	3.78252	3.715	3.17152	4.17332
CCAM_LOCUS6369	Cc023053.t1	VFQ64593.1	1	5.57769	5.30609	5.41157	5.25014	5.2981	5.35244	5.32276	5.25443	5.38966	5.57271	5.56004	5.66023	4.41612	4.23174	4.03527	4.8629	4.71385	4.84146	4.77922	4.70074	4.80367	5.47	5.48377	5.50199	4.10482	5.44051	5.45932	3.92364	3.95897	3.98151	4.0965	4.48101	4.31309	4.53367	4.75137	4.59506	4.80712	4.552	4.64205	3.99883	3.28511	3.17297	5.90874	5.91764	6.09012	5.77291
CCAM_LOCUS6371	Cc023055.t1	VFQ64595.1	1	5.76712	4.78033	3.98747	7.31417	6.85852	7.58837	6.71666	6.2718	6.19086	5.26234	5.03697	5.28346	7.86349	8.517	8.27303	5.1675	6.04765	5.20658	7.67301	7.84878	8.28883	4.30166	2.91334	3.77536	8.3642	3.56048	2.75225	6.36082	6.67894	6.36399	6.63367	6.57892	7.04922	2.24323	1.88796	2.03338	3.93101	3.63685	4.04645	5.08463	6.21234	7.05308	8.07458	8.01057	8.0549	8.11624
CCAM_LOCUS6377	Cc023061.t1	VFQ64601.1	1	4.94825	4.98717	5.13432	5.476	5.32301	5.19979	5.65087	5.60863	5.52044	6.12341	5.66918	5.54742	5.73175	5.67206	5.86112	7.34426	7.28212	7.33717	7.05596	6.97907	6.87397	6.1749	5.93143	6.22278	5.60453	6.80622	6.91658	4.35841	4.54042	4.65456	4.85545	5.05334	5.13295	5.51245	5.82955	5.88196	5.56597	5.45691	5.47096	4.27696	4.78706	4.40085	5.72869	5.73368	5.71839	6.24233
CCAM_LOCUS6552	Cc023240.t1	VFQ64776.1	1	6.09785	5.85946	5.93272	5.85847	5.78317	6.27359	6.12989	5.74499	5.84731	5.81841	6.1371	5.60501	5.18467	5.47077	5.27317	4.58056	4.45592	4.41339	4.80307	4.71578	4.77323	4.51971	4.6695	4.65528	5.20788	4.79716	4.7876	4.71901	5.05212	4.96476	4.39383	4.97637	4.74012	3.93294	4.10146	3.42643	4.07213	3.5906	3.86693	3.89378	4.09149	4.28117	6.26509	6.13396	6.34674	6.41611
CCAM_LOCUS6620	Cc023304.t1	VFQ64844.1	1	3.63064	3.54557	3.51939	3.95546	3.914	3.93252	3.58506	3.79937	3.51601	3.51696	3.37336	3.31511	5.58667	4.88494	5.23305	4.63922	4.19991	4.33681	4.02503	4.09188	3.69857	4.01975	3.84167	4.34478	4.8908	5.05682	5.4051	4.69178	4.94232	5.24225	3.94729	3.92009	4.10067	4.1663	4.36885	4.68075	4.6784	4.54466	4.56513	3.35064	3.99439	4.28902	5.45825	5.30007	5.73394	5.66151
CCAM_LOCUS6640	Cc023325.t1	VFQ64864.1	1	5.01859	5.46755	5.57005	5.25273	5.6171	5.29902	5.66298	5.93067	5.95299	5.57714	5.47935	4.87048	4.82259	4.65543	5.37122	5.32664	5.56527	5.27491	5.31012	5.20267	5.44049	5.38552	5.56223	5.43609	4.63083	5.14229	5.04969	3.56993	3.66521	3.45834	3.74332	3.76299	4.00479	3.69447	4.1404	3.99059	3.80624	3.59103	3.77929	3.69014	4.49361	3.85838	4.88399	5.20115	4.84225	5.6293
CCAM_LOCUS6665	Cc023350.t1	VFQ64889.1	1	5.841	6.09981	5.79945	5.74068	5.75115	4.96815	6.04773	6.0751	6.00833	5.9525	5.96786	6.0061	5.7022	5.81228	5.98949	6.62295	6.59864	6.54566	6.50565	6.63145	6.3926	6.51381	6.52818	6.76281	5.68822	6.73813	6.72673	4.3582	4.80035	4.81461	4.13185	4.56681	4.77863	4.86948	5.33502	5.2395	5.22087	4.89984	4.97739	4.39813	4.65337	4.58885	5.57694	5.71344	5.22802	5.36882
CCAM_LOCUS6766	Cc044464.t1	VFQ64990.1	1	5.57413	5.50805	5.89364	5.97243	5.45971	5.86593	5.38289	5.78053	5.94148	5.24207	5.33604	5.94815	5.02581	5.34241	5.45136	4.74056	4.35156	4.65814	4.61363	4.20689	4.68892	5.21908	4.87301	5.41012	5.36886	4.91091	4.64578	4.43881	4.76721	4.57648	4.24091	4.79654	4.37891	4.10322	4.23201	4.13712	4.13723	4.07925	3.94246	4.58883	4.51936	4.72583	6.23781	6.27847	6.1442	6.32509
CCAM_LOCUS6812	Cc044511.t1	VFQ65036.1	1	7.92335	7.93064	8.11434	8.13079	8.16849	8.36441	8.64078	8.27917	8.25674	8.7307	8.16595	8.31178	7.20454	7.3271	7.34314	7.7625	8.38893	7.65674	8.65497	8.76267	8.88987	7.08026	7.17155	6.99361	7.9743	7.79777	7.59803	7.15592	7.30569	7.12297	7.34526	7.43126	7.59765	6.33963	6.44122	5.93045	6.13718	5.45069	5.61387	5.45903	5.74195	6.38348	8.94698	9.27348	8.56604	9.09686
CCAM_LOCUS6821	Cc044520.t1	VFQ65045.1	1	7.21601	7.47536	7.76712	7.50362	7.28114	7.26507	7.25529	7.35375	7.58467	7.1858	7.6444	7.69134	7.30877	7.89004	7.39621	6.3426	6.45636	6.75283	6.47531	6.41307	6.75776	8.08975	8.16956	8.06855	7.48392	7.13146	6.89916	5.16801	5.39823	5.04832	5.25596	5.50255	5.36886	5.4672	5.26468	5.05066	5.36482	5.1831	5.02901	6.2235	6.28837	6.05309	6.23546	6.72625	6.21766	7.02231
CCAM_LOCUS6838	Cc044537.t1	VFQ65062.1	1	4.26179	4.56575	4.73327	3.75856	3.8219	4.39669	4.55116	4.41152	4.67144	4.7161	4.74881	4.41163	4.7644	4.81847	5.04959	5.29114	4.8439	4.8157	5.30132	5.17414	4.79134	4.6803	4.75242	4.90213	4.98225	5.14645	4.79779	3.38333	3.61167	3.73484	3.58016	3.78318	4.10479	3.68107	4.05496	4.01829	3.98818	3.97673	3.83528	3.57401	3.52867	3.59114	5.22017	5.29563	4.71451	4.7784
CCAM_LOCUS6979	Cc044679.t1	VFQ65203.1	1	5.97197	5.93242	5.91361	5.90695	5.8017	5.85377	5.93916	5.84825	5.82247	6.26171	6.082	6.14528	6.14501	6.13001	6.06835	6.29567	6.12988	6.07613	6.11671	6.11787	6.03242	6.05219	5.80061	6.08879	6.00778	6.01227	6.15225	4.66127	5.14981	5.07686	4.77008	5.34567	5.24995	4.56435	4.61182	5.14166	4.83725	5.04501	5.07829	4.27461	4.63033	4.6239	6.48751	6.32943	6.31437	6.30782
CCAM_LOCUS7132	Cc023397.t1	VFQ65356.1	1	6.22831	6.3938	6.24943	6.11391	5.37096	5.89691	5.69755	5.57698	5.862	5.17123	5.41388	5.44631	4.34388	4.35743	4.28646	3.80615	3.52439	3.66958	3.60762	3.4816	3.72629	4.70259	4.32979	4.49841	4.41869	4.05309	4.28713	3.89081	4.36974	3.90326	3.44839	3.9411	3.32409	2.53994	2.53547	2.78275	3.01433	2.87306	2.93164	3.41055	3.39529	3.62895	5.61738	5.26932	5.36699	5.03756
CCAM_LOCUS7420	Cc023681.t1	VFQ65644.1	1	5.21868	5.43743	4.96694	4.25288	4.89545	3.83763	4.28256	4.70825	5.21501	4.16054	5.21063	4.69019	5.08385	5.39622	5.3753	6.36632	6.54494	6.15413	6.4897	6.19906	6.30674	7.12855	7.01975	7.36544	4.92596	6.84533	6.695	4.40127	4.62747	4.30801	4.28933	4.33935	4.67494	4.74714	5.23904	5.07401	4.86821	4.40259	4.57901	4.23234	4.80676	4.58882	4.76299	5.17626	4.10058	5.65664
CCAM_LOCUS7435	Cc023696.t1	VFQ65659.1	1	4.52539	4.74334	4.71515	4.35573	4.69662	4.42496	4.50692	4.64868	4.6653	4.75587	4.74407	4.68352	4.36107	4.34379	4.60101	5.50249	5.56677	5.43502	5.30918	5.33414	5.17214	5.3516	5.27246	5.37055	4.33069	5.34751	5.26467	3.49236	3.80795	3.65818	3.45491	4.02555	3.86204	4.51	4.59124	4.84595	4.393	4.42265	4.42046	3.76266	3.93353	3.55281	4.43974	4.41636	4.32535	4.84556
CCAM_LOCUS7644	Cc023896.t1	VFQ65868.1	1	6.51481	6.78091	3.69668	9.10827	7.82646	10.0081	9.26318	8.73055	7.99629	7.15022	6.78524	6.2877	7.717	6.70743	8.14513	5.12266	3.87409	5.19018	5.79687	6.5383	5.50476	6.61191	5.26343	6.87292	8.57548	7.85227	7.31981	4.83659	2.98016	3.94712	5.60938	5.65756	4.72674	1.55087	1.44463	1.49271	1.43433	1.20274	1.85189	2.37122	5.06221	4.04663	3.3156	2.79918	3.5682	8.44137
CCAM_LOCUS7865	Cc024116.t1	VFQ66089.1	1	5.76237	4.9476	5.04861	5.4847	5.52573	6.15453	5.81753	5.57928	5.40727	5.19312	5.41715	5.24304	4.98802	4.89015	5.09069	3.53274	2.67575	3.00922	3.38845	3.34842	3.34897	4.71766	4.65463	4.9717	5.30799	4.40734	4.48488	3.71138	3.6853	4.23624	3.57545	3.62602	3.54626	2.85722	3.06335	2.93607	3.13476	3.47959	3.5081	4.2593	4.10399	3.73222	6.24836	6.18642	5.88171	5.67123
CCAM_LOCUS7900	Cc024152.t1	VFQ66124.1	1	6.84953	6.39956	6.16976	8.11387	7.95948	8.21611	6.7823	7.16415	6.64715	6.84279	6.75465	6.6539	7.67562	7.60357	7.23921	5.77067	5.4835	5.49571	5.57887	5.52355	5.40777	4.84593	4.69067	4.99292	7.28913	6.19944	6.17659	7.3647	7.71135	7.61491	6.8796	7.03777	7.03136	6.40215	6.17393	6.26417	6.5747	6.51708	6.64854	5.69129	5.64099	6.47272	8.74291	8.34986	8.56609	9.12617
CCAM_LOCUS7983	Cc024232.t1	VFQ66207.1	1	4.71659	4.8521	4.80807	4.63883	4.70884	4.6763	4.94134	4.77284	4.90287	4.60951	4.83826	4.83178	5.61228	5.73234	5.87508	6.00547	5.74223	6.24955	5.72092	5.7213	5.83638	6.00115	5.86377	6.02064	5.70877	5.75168	5.83578	4.65838	5.26859	5.15788	4.61948	5.20979	5.14855	4.00976	4.50717	4.55992	4.60014	4.663	4.52226	4.95787	4.88755	4.63754	5.96598	6.03196	5.92702	6.15171
CCAM_LOCUS8066	Cc024314.t1	VFQ66290.1	1	5.20947	5.08144	5.65262	4.56843	4.96979	5.12594	4.34952	4.84458	4.99975	4.29037	4.52764	4.92517	3.65249	4.11023	3.84639	3.55253	3.58509	3.72586	3.82747	3.76777	4.11417	3.73821	3.61463	3.63029	4.3025	3.78644	3.66966	3.26515	3.78999	3.33796	3.6478	4.03556	4.23187	4.51995	4.00668	3.6048	3.86012	3.35716	3.56014	3.59434	3.56643	3.37442	5.0603	5.59603	4.89146	5.15624
CCAM_LOCUS8150	Cc044838.t1	VFQ66374.1	1	5.19444	5.84698	5.44546	4.27012	4.92708	4.20619	4.54785	4.88617	5.37038	4.18523	4.6887	5.13967	4.62394	4.92761	5.12054	5.3339	5.58538	5.48246	5.65518	5.57486	5.96405	6.91943	7.01985	6.91254	5.06607	5.50006	5.3374	3.25869	3.14764	3.01738	3.44211	4.7576	4.58716	4.28847	4.38337	3.68729	3.6815	3.06116	3.03181	4.9117	4.31029	3.73843	5.63078	5.30241	5.32509	5.82667
CCAM_LOCUS8164	Cc044852.t1	VFQ66388.1	1	2.96677	1.69336	3.25102	3.17234	2.53562	3.04278	3.15939	3.37997	3.73258	3.33502	3.41412	3.45796	5.10601	5.09572	5.02981	4.31885	5.33143	4.17815	5.0355	5.24703	4.99719	3.92654	3.92953	3.8333	4.76601	4.17483	4.0101	2.99384	3.09104	3.01264	3.01758	3.40591	3.35426	3.21655	3.2277	3.31808	4.00704	3.56478	3.51224	2.75995	3.39808	3.82693	5.20149	5.97475	5.94394	5.40873
CCAM_LOCUS8332	Cc045024.t1	VFQ66556.1	1	5.52548	5.34149	5.40348	5.95413	5.95031	6.25452	5.85435	5.58908	5.51781	5.55572	5.83137	5.78631	6.95405	7.38657	6.93446	6.43169	6.26418	6.69132	6.3116	6.29945	6.07906	5.77449	5.66448	5.76637	7.14741	6.18891	6.05562	5.55521	5.60475	5.5555	5.59298	5.93287	5.98083	5.80756	5.48727	5.74322	5.81492	5.68064	5.72389	4.69165	4.84841	5.13513	6.7717	6.86385	6.80442	6.3457
CCAM_LOCUS8574	Cc045271.t1	VFQ66798.1	1	4.69198	4.57155	4.74214	4.55104	4.70278	4.61198	4.60547	4.63925	4.52483	4.62057	4.48575	4.64481	3.89962	3.83158	3.8373	3.90878	3.82081	3.84575	3.75588	3.70125	3.69446	4.14659	4.16859	4.26052	3.75904	4.04519	4.06416	3.41051	3.7913	3.70321	3.5857	3.94882	3.88683	3.39601	3.83544	3.81247	3.62398	3.82079	3.79087	3.68647	3.35603	3.35413	5.4354	5.34689	5.4545	5.0299
CCAM_LOCUS8576	Cc045273.t1	VFQ66800.1	1	4.79262	4.63544	4.69268	4.4897	4.62269	4.62431	4.5927	4.57649	4.60939	4.50468	4.55069	4.56058	3.9521	3.92891	3.87545	3.93566	3.84675	3.88585	3.76852	3.86402	3.73429	4.18628	4.12878	4.30108	3.80185	4.05784	4.11519	3.41909	3.7851	3.7264	3.58603	3.95029	3.8605	3.36944	3.83816	3.81283	3.63429	3.85331	3.78212	3.65645	3.35223	3.37956	5.43729	5.34689	5.4545	5.0299
CCAM_LOCUS8602	Cc045299.t1	VFQ66826.1	1	4.35464	4.20555	4.00146	5.25978	5.26672	5.39529	4.59834	4.83783	4.42999	4.52192	4.31984	4.32502	6.16588	5.72377	6.17835	5.6981	5.97148	5.46472	6.30323	6.40451	6.61898	4.2236	4.10439	4.26785	5.71356	5.27074	5.46869	5.80669	5.96866	5.92701	6.00948	6.24713	6.08947	4.53946	4.66444	5.32128	4.86928	5.14979	5.07053	4.06531	4.68275	4.91709	5.98746	5.77679	6.32849	6.59494
CCAM_LOCUS8638	Cc045336.t1	VFQ66862.1	1	6.34375	6.43801	6.61527	5.80204	5.94589	6.06474	6.4893	6.22182	6.63279	6.86967	6.78728	6.76309	4.91348	5.3229	5.23773	7.00279	7.00603	7.22413	7.06069	7.02653	6.97372	6.6691	6.66279	6.77422	5.17507	6.69845	6.81796	3.93352	4.26332	3.98025	4.45283	5.2044	5.00066	5.19653	5.54411	5.46481	4.96325	4.85478	4.95289	4.59542	4.63106	4.12641	5.67726	6.06451	5.47425	6.12501
CCAM_LOCUS8803	Cc045505.t1	VFQ67027.1	1	4.80179	4.42056	4.67303	5.15531	5.32399	5.63857	4.90112	5.15996	4.74624	4.74499	4.88852	4.92351	6.14007	5.63763	5.99168	5.61419	5.51744	5.38301	5.29016	5.23361	5.00326	4.19095	4.15753	4.38757	5.66922	5.32231	5.40708	4.75388	4.86079	4.93238	4.98512	4.87181	4.87702	4.288	4.65592	5.03428	4.83381	4.97469	4.99961	3.60409	4.10862	4.35033	5.77002	5.51154	6.1251	5.83303
CCAM_LOCUS8808	Cc045510.t1	VFQ67032.1	1	4.64383	4.13786	4.22424	4.87344	4.94323	4.81661	4.5492	4.54441	4.47727	4.62409	4.62201	4.66541	5.32314	5.95487	5.68534	4.62463	4.06841	4.56096	4.11571	4.10464	4.20462	4.60667	4.5963	4.76792	5.44755	4.92427	5.1068	4.34383	4.79014	4.8963	4.22848	4.27081	4.33444	4.27558	4.53075	4.39485	4.45968	4.44273	4.35818	4.43079	4.44771	4.627	5.84868	5.96503	5.94453	6.2364
CCAM_LOCUS8846	Cc024426.t1	VFQ67070.1	1	5.22473	5.57334	5.46877	4.9744	5.59513	5.20835	5.56921	5.48008	5.95583	5.8649	5.93063	5.74018	4.03623	3.98394	4.41217	5.27164	5.54417	5.45653	5.40778	5.2989	5.72893	5.31896	5.34126	5.37154	3.94219	5.36794	5.27293	3.52531	3.51538	3.31062	3.43401	3.49063	3.72888	3.5714	4.06565	3.93458	3.74537	3.51905	3.74243	3.28431	3.94789	3.35575	4.53442	4.84066	4.44567	5.50839
CCAM_LOCUS9045	Cc024617.t1	VFQ67269.1	1	6.0676	5.7869	5.93962	5.84148	5.79998	6.21533	5.86975	5.85715	5.8231	6.31176	5.85919	5.8591	6.6548	6.12198	6.45211	6.77184	6.8372	6.51941	6.49198	6.55094	6.28715	5.57489	5.43859	5.64153	6.17017	6.14955	6.09983	5.14719	5.35119	5.35411	5.47879	5.67589	5.52851	5.23866	5.31952	5.83185	5.64931	5.6118	5.61115	4.07871	4.32107	4.81569	6.08556	5.90236	6.43759	6.38637
CCAM_LOCUS9103	Cc024675.t1	VFQ67327.1	1	4.85113	4.44554	4.64933	5.36882	5.27976	5.35372	4.8535	4.95383	4.67026	4.6737	4.68801	4.74292	5.67522	5.41455	5.48277	5.02619	4.81229	4.67041	4.87094	4.76258	4.73681	4.66614	4.55039	4.77675	5.58804	5.06634	5.15892	5.33615	5.74516	5.54493	5.09187	5.25126	5.34279	4.71153	4.78588	4.79496	4.87121	4.64153	4.75185	3.95805	4.4526	4.67985	6.1643	5.87228	6.23046	6.25229
CCAM_LOCUS9144	Cc024711.t1	VFQ67368.1	1	5.35879	5.41723	5.27667	5.28668	5.2144	5.32761	5.13165	4.92605	5.18115	4.8233	5.10606	5.12281	5.23658	5.48178	5.43826	5.17809	5.20028	5.07322	5.20682	5.30755	5.25784	5.64106	5.63993	5.77627	5.15021	5.32911	5.42399	4.28142	4.74118	4.42174	4.11509	4.60901	4.70509	4.51292	4.53798	4.39632	4.25812	4.2757	4.40367	4.63248	4.87303	4.87209	5.37356	5.75159	4.90214	5.41897
CCAM_LOCUS9283	Cc024851.t1	VFQ67507.1	1	4.96633	4.6096	4.918	5.53786	4.96521	5.38583	5.07081	5.24629	4.96869	5.14103	5.34698	5.1821	3.28185	1.48004	2.9695	2.91939	3.05978	3.18409	3.13359	3.18533	1.36731	3.23483	3.34222	3.30042	3.07167	3.41796	2.15236	4.59659	4.90968	4.80518	3.98032	4.32295	4.38076	4.41801	4.35675	4.02955	4.52156	4.13614	4.39181	3.63051	3.54812	3.67699	6.85718	6.59072	6.67004	6.70278
CCAM_LOCUS9345	Cc024904.t1	VFQ67569.1	1	5.41483	4.78947	4.39395	5.4506	5.33487	5.6347	5.20338	5.07536	4.81424	4.81591	4.75044	4.84288	5.48034	5.1639	5.50247	3.90712	3.40505	3.48148	4.02516	3.91703	4.19727	5.10979	5.12508	5.41698	5.56918	4.73096	4.76094	3.86345	3.89164	4.24611	3.70243	3.80388	3.80731	2.8037	3.16093	2.91317	3.07525	3.31313	3.46334	4.4616	4.32432	4.09771	6.14678	6.07595	5.86535	5.81865
CCAM_LOCUS9368	Cc024927.t1	VFQ67592.1	1	5.0857	4.68929	5.0718	4.78239	4.99673	4.98838	4.52182	4.35542	4.90941	4.60658	4.76638	4.59988	5.03064	5.63299	5.0061	3.719	4.02996	3.71395	3.98738	3.64469	3.59898	4.34587	4.50923	4.59646	5.23613	4.05348	4.34228	3.1605	3.55959	3.21712	3.34861	3.22175	3.27276	3.06352	2.99463	2.76809	3.05758	3.03897	3.01229	3.25861	3.62531	3.92781	5.45486	5.97377	5.7346	5.47276
CCAM_LOCUS9384	Cc024940.t1	VFQ67608.1	1	4.28868	4.47258	4.16966	4.55284	4.84437	4.86724	4.66683	4.80373	4.74833	4.64557	4.52574	4.52007	4.28895	3.99427	4.46139	3.94882	4.23347	3.53248	4.83893	4.92187	5.29425	3.67531	3.08167	3.41908	4.16614	3.90743	4.09749	3.02353	3.2614	3.2939	4.62993	4.67085	4.94118	3.14426	3.5154	3.7031	3.314	3.42078	3.33356	3.34542	3.2226	3.25	5.129	5.14634	5.45819	5.23908
CCAM_LOCUS9401	Cc024959.t1	VFQ67625.1	1	4.32946	4.48339	4.19604	4.66063	4.82828	4.80478	4.74263	4.73485	4.67908	4.68196	4.57563	4.47558	4.57352	4.41366	4.75186	4.65105	4.63622	4.24898	5.23067	5.27717	5.67385	3.79676	3.59427	4.06998	4.41978	4.37455	4.51484	3.24032	3.44489	3.49557	4.88425	4.92005	5.19061	3.33889	3.76645	3.95929	3.51307	3.64364	3.57214	3.64539	3.44464	3.51016	5.129	5.14634	5.45819	5.23908
CCAM_LOCUS9410	Cc024969.t1	VFQ67634.1	1	3.84169	4.30547	3.62713	3.504	3.96557	3.32765	0.890198	3.05488	4.34102	2.9288	4.82488	4.24761	5.77616	5.70923	5.63043	5.22187	5.35708	5.24816	5.14312	5.13294	5.26892	5.5219	5.45409	5.50959	5.56663	5.50425	5.43738	3.85857	4.01283	3.96794	3.99211	4.19584	4.39285	4.27057	4.25177	4.23496	4.43898	4.20164	4.12146	4.56034	4.01813	3.9094	5.42497	5.63284	5.43402	5.30941
CCAM_LOCUS9622	Cc025180.t1	VFQ67846.1	1	5.90556	6.19277	5.78092	5.79346	5.94078	5.76272	6.14706	6.05053	6.17595	6.01921	5.938	5.90428	5.47217	5.25817	5.70314	5.69651	5.67665	5.42594	5.56408	5.62766	5.7676	5.63468	5.3696	5.67892	5.35195	5.58308	5.72979	3.47133	3.69812	3.64119	4.41544	4.46736	4.64791	4.139	4.50126	4.51521	4.08782	4.05846	4.02958	4.07511	4.07858	3.875	5.47921	5.46199	5.48384	5.39452
CCAM_LOCUS9713	Cc045551.t1	VFQ67937.1	1	4.22514	3.61284	3.88325	3.58196	3.44609	3.41991	3.08207	3.30713	3.19399	3.87307	3.3286	3.75067	1.03741	1.71142	1.26951	4.30427	5.07128	4.6051	3.70673	3.97775	2.31155	2.54597	2.54762	2.5757	2.42725	4.50518	4.77683	0.290075	1.08504	1.11946	1.55145	0.368461	0.826703	4.2864	4.73684	4.72403	5.11624	5.07054	4.96355	1.13293	0.0834449	0	4.25287	4.21234	4.21832	3.26459
CCAM_LOCUS9820	Cc045659.t1	VFQ68044.1	1	5.00642	4.84169	4.85311	5.39808	4.91498	4.94766	4.3017	4.34979	4.34386	4.77502	4.26727	3.81864	5.24052	5.00343	5.02543	4.72019	4.52414	4.44826	4.58535	4.61324	4.70498	5.03787	4.83075	5.21137	4.82043	5.00503	5.15468	4.7556	5.28034	5.30785	4.54055	4.98612	4.84416	3.82493	4.04732	4.39028	4.23414	4.29318	4.24057	3.70027	4.11534	4.17854	5.85477	5.88906	6.12651	6.51055
CCAM_LOCUS9922	Cc045763.t1	VFQ68146.1	1	5.23424	6.43179	6.19227	5.57936	5.62337	4.85651	4.57808	5.63727	5.27619	4.11004	5.71573	5.82549	4.04403	4.24659	4.43553	6.3153	6.6395	6.805	6.31614	6.34432	6.63958	7.73402	7.94096	7.64421	4.82229	6.73924	6.70309	5.74194	6.07709	5.59476	5.7732	6.82838	5.96301	6.15882	6.9542	6.63001	6.28312	5.59511	5.5718	5.70776	5.64739	4.76917	5.5352	5.72278	5.17716	5.88305
CCAM_LOCUS10018	Cc025247.t1	VFQ68242.1	1	5.23436	5.09981	5.3314	6.04574	5.82536	6.38569	6.09409	6.29247	5.6247	6.12078	5.66433	6.00496	7.4477	7.73427	7.49752	7.02696	6.8466	7.20065	6.79677	6.81305	6.7234	5.84603	5.72598	5.87373	7.56494	6.97193	7.21895	5.71999	5.79172	5.5457	5.87909	6.09287	6.18749	6.39619	5.9623	6.01395	6.13219	5.92463	6.01148	5.0884	5.09538	5.45667	7.34056	7.57715	7.66515	7.30697
CCAM_LOCUS10104	Cc025329.t1	VFQ68328.1	1	5.60153	5.65038	5.34051	5.0888	5.38655	4.74301	5.46222	5.48717	5.842	5.68325	5.79156	5.5957	2.08081	2.3934	2.27177	4.36544	4.95741	4.79435	4.30221	4.52105	4.62535	4.29219	4.2767	3.89103	2.10487	3.81037	3.89555	3.13364	3.3313	3.38729	4.04423	4.15318	4.28284	4.49374	4.7508	4.22463	3.72877	3.0171	3.43393	3.88745	2.76247	2.37581	3.08398	3.25247	3.36745	4.82717
CCAM_LOCUS10229	Cc025456.t1	VFQ68453.1	1	4.69736	4.31433	4.17258	4.26653	4.18897	4.56196	4.30634	4.19344	4.28631	4.8067	4.55589	4.44118	4.4777	4.52276	4.71917	4.9642	5.48001	4.74221	5.17166	5.27548	5.06432	4.57763	4.27324	4.65154	4.55481	5.15513	4.75616	3.56695	3.7822	3.94559	3.57363	3.74705	4.09902	3.71675	3.88781	4.05154	3.70991	3.64469	3.56213	2.69647	3.17765	3.3339	5.07559	4.88012	4.90307	5.50184
CCAM_LOCUS10230	Cc025457.t1	VFQ68454.1	1	4.46739	4.4376	4.34469	4.33238	4.487	4.61414	4.42397	4.41447	4.32935	4.7327	4.40876	4.50188	4.28928	4.35221	4.40496	4.88068	5.10479	4.57713	4.97975	5.10941	4.55107	4.04114	4.00476	4.21723	4.47161	3.68989	4.60026	3.4879	3.75994	3.84174	3.45643	3.64968	4.00714	3.69775	3.80913	3.96065	3.57961	3.57102	3.49692	2.64887	3.16049	3.19781	5.08451	4.88012	4.90307	5.50184
CCAM_LOCUS10236	Cc025463.t1	VFQ68460.1	1	2.83479	3.11866	2.74114	5.60027	5.45584	5.86998	5.26036	5.62442	4.81456	4.89148	3.87123	3.91628	6.34428	6.24927	6.48259	4.40121	6.51019	4.09516	8.42695	8.55721	9.30984	3.5256	3.59271	3.91795	6.52985	3.69417	3.66151	5.09632	5.40188	5.31077	6.49194	6.16954	6.84108	2.55418	2.0064	2.37739	1.92288	1.79796	2.18914	3.6561	4.42842	4.85041	6.1308	6.35647	6.13316	7.25538
CCAM_LOCUS10243	Cc025470.t1	VFQ68467.1	1	2.63976	3.05166	2.65394	5.65958	5.38616	5.84272	5.15849	5.71334	4.805	4.95429	4.09974	3.98211	6.53622	6.51	6.65898	4.59741	6.69888	4.62058	8.60644	8.73276	9.49386	3.73563	3.7394	4.09068	6.70485	3.90169	3.87192	5.16153	5.55569	5.48503	6.64705	6.30579	6.99919	2.70062	2.21082	2.48692	2.11817	1.88724	2.21173	3.76859	4.58161	5.02803	6.1308	6.35647	6.13316	7.25538
CCAM_LOCUS10254	Cc025481.t1	VFQ68478.1	1	4.48493	4.02559	3.69483	3.42996	3.75566	4.10245	3.39422	1.60603	4.8891	3.56958	4.06212	3.4017	4.97343	4.87346	5.05469	5.05387	5.20505	4.75156	4.78363	5.01729	4.96329	4.87936	4.82636	4.9612	4.56856	4.67949	4.74035	3.53052	3.92022	3.9247	3.57889	3.80973	3.76912	3.09451	3.59578	3.55973	3.70815	3.73141	3.96408	3.61553	4.07297	3.78736	5.21271	4.98184	4.99482	5.35955
CCAM_LOCUS10310	Cc025539.t1	VFQ68534.1	1	5.14134	4.9505	4.83429	4.92991	5.1093	5.0502	5.34845	5.12165	5.00381	5.2298	5.00572	5.01424	5.80129	5.33437	5.63392	5.19484	5.29088	5.05248	4.96606	5.21293	5.13392	4.56127	4.592	4.67819	5.29076	4.98925	5.18686	4.50712	4.85261	4.89346	4.85172	4.91713	4.88889	4.11671	4.29091	4.85274	4.77011	4.812	4.8014	3.75546	3.95828	4.15212	5.52688	5.52472	5.67607	5.65765
CCAM_LOCUS10319	Cc025548.t1	VFQ68543.1	1	4.00135	3.73854	3.86869	4.97378	4.27164	4.34698	4.66042	3.98352	4.09317	4.67896	4.12808	3.90009	5.20658	4.65018	4.91256	4.76069	4.85178	4.55473	4.50018	4.95831	4.67464	3.85405	3.64386	3.8946	4.54442	4.40753	4.74052	4.0029	4.58257	4.48622	4.56692	4.63766	4.28719	3.62707	3.89515	4.6412	4.39574	4.70395	4.58014	2.80393	3.35006	3.5057	5.3081	5.24875	5.57517	5.43715
CCAM_LOCUS10348	Cc025577.t1	VFQ68572.1	1	7.59083	7.04521	6.473	8.82322	8.46324	8.83209	7.55069	7.8108	7.5006	7.45531	7.52402	7.43072	7.38386	6.94558	6.62939	5.20012	4.60887	4.85926	4.46141	4.50954	4.66177	4.59982	4.67618	4.66574	6.72865	6.24944	6.40161	7.89025	8.25958	8.04975	7.00208	7.32679	7.58917	6.91971	6.79487	6.74824	7.20728	6.80566	7.10892	6.32326	6.14105	6.98514	8.53337	8.57583	8.6115	8.6834
CCAM_LOCUS10393	Cc025623.t1	VFQ68617.1	1	7.12049	7.31155	6.93523	6.61448	6.94938	6.57582	6.90497	7.12922	7.48724	6.86142	6.94555	6.95109	6.5824	6.50104	6.60556	7.41452	7.07132	7.36334	6.62901	6.47088	6.30706	7.25238	7.05268	7.1841	6.8456	7.43304	7.27674	5.23859	5.20968	5.64629	5.23832	5.70792	5.42541	6.84919	6.88868	6.61933	6.59056	6.5424	6.534	5.93053	5.51021	5.21116	6.40248	6.40988	6.57892	6.65384
CCAM_LOCUS10501	Cc025730.t1	VFQ68725.1	1	5.76971	5.8179	5.5454	6.18877	6.01259	5.91672	6.01102	6.00755	5.81747	6.13692	6.06472	5.90912	6.18565	6.01679	6.07281	5.66732	5.42678	5.49271	5.16698	5.33305	5.27597	5.43083	5.14998	5.58355	5.76595	5.95306	6.14905	4.88778	5.39028	5.38897	4.85291	5.03035	5.19005	5.04303	5.29866	5.58078	5.5644	5.52582	5.29291	4.56122	4.72722	5.28543	6.14729	6.0648	6.34955	5.95686
CCAM_LOCUS10616	Cc025833.t1	VFQ68840.1	1	5.56059	5.55087	5.53609	5.53662	5.7041	5.99675	5.81511	5.81625	5.58433	5.73412	5.63694	5.60527	4.91993	5.02906	5.16341	5.97325	5.49924	5.56882	5.5564	5.47486	5.44363	5.47126	5.2853	5.58284	5.09909	5.61783	5.53499	4.51925	4.49385	4.32497	4.47305	4.78152	4.83575	4.23692	4.62639	4.83357	4.65002	4.61035	4.49594	3.73339	3.90697	3.81991	5.11178	5.17034	5.03146	5.78022
CCAM_LOCUS10962	Cc045928.t1	VFQ69186.1	1	5.09216	4.69584	4.63387	4.62911	4.49029	4.82425	4.80328	4.31529	4.57404	4.5311	4.51797	4.69361	4.80349	4.80771	4.77524	4.56919	4.47473	4.42511	4.06589	3.88675	3.78982	4.14915	4.34856	4.27013	4.88305	4.35193	4.37963	4.09646	4.36692	4.44142	3.69906	4.09269	4.08858	3.64308	3.82834	3.92833	3.84929	3.8502	3.95252	3.71636	3.82186	3.71657	5.35659	5.54907	5.56958	5.71316
CCAM_LOCUS11097	Cc046064.t1	VFQ69321.1	1	4.10711	4.84954	4.74968	3.67676	4.56741	4.34545	4.26909	4.50076	4.48431	4.50493	4.42161	4.46425	5.33351	5.56327	5.22759	3.20935	2.97659	3.38745	2.94403	2.94169	2.97807	4.54358	4.49285	4.34785	5.14315	3.97983	3.94808	3.77793	4.04063	3.87882	3.44707	3.48774	3.15821	4.0587	3.60133	3.17622	3.76721	3.34795	3.62984	4.46594	4.53052	4.64038	6.11536	6.01718	6.11175	5.4128
CCAM_LOCUS11150	Cc026105.t1	VFQ69374.1	1	5.53432	5.65902	5.41097	5.75973	5.91034	5.72244	5.58772	5.30537	5.10968	5.01921	5.43483	5.30588	5.67962	5.60533	5.67349	5.02392	4.44142	5.03269	4.55358	4.39311	4.54113	4.8793	5.01735	4.9405	5.46921	5.40562	5.20654	4.52069	4.9418	4.9415	4.8781	4.83691	4.83297	4.33684	4.36734	4.18392	4.55052	4.29704	4.29513	4.27333	4.20195	4.63433	5.82841	5.8548	5.65204	6.00527
CCAM_LOCUS11269	Cc026222.t1	VFQ69493.1	1	4.44956	4.15001	4.05538	4.1004	5.38299	4.23702	4.95411	4.72254	4.89759	5.1868	4.90647	4.71592	5.23667	5.17794	5.20471	5.48438	4.71509	5.49503	4.64992	4.48265	3.58977	4.51828	4.48708	4.5289	5.08042	5.15404	4.93125	4.10667	4.23738	4.45899	4.08623	4.4471	4.31727	4.0939	4.51877	4.41953	4.45516	4.08866	4.51066	4.09316	4.19468	4.32506	4.80288	4.895	5.08255	5.20748
CCAM_LOCUS11272	Cc026226.t1	VFQ69496.1	1	4.92288	4.98051	4.97691	4.67749	4.66559	4.48727	4.71634	4.77833	4.88481	4.69481	4.97752	4.73371	4.29768	4.20284	4.40472	5.26772	4.58373	5.02808	4.57717	4.5678	4.50721	5.66672	5.58572	5.65198	4.20077	5.50607	5.57352	3.28981	3.86506	3.66994	3.73449	3.92145	4.05286	3.97579	4.27511	3.95768	3.87836	3.71967	3.76982	3.36969	3.62298	3.74786	4.55313	4.68683	4.57248	5.00976
CCAM_LOCUS11627	Cc027403.t1	VFQ69851.1	1	4.37821	3.41592	4.02548	4.72665	4.78735	5.00395	4.42481	4.51334	4.09608	4.2043	4.21806	4.51596	5.11298	4.86549	4.67125	4.59921	4.65886	4.27526	4.84058	4.55306	4.1753	3.47706	3.64407	3.768	5.02459	4.48506	4.60545	4.16871	4.3869	4.09056	3.95638	4.07776	4.20691	3.76821	3.92797	3.87381	4.39173	4.03846	4.43155	2.94443	2.37166	3.63734	5.88562	6.08925	6.26194	5.64908
CCAM_LOCUS12040	Cc046286.t1	VFQ70264.1	1	6.56945	6.60758	6.51915	6.40163	6.55205	6.73835	6.58189	6.59002	6.61524	6.5869	6.44719	6.36164	6.61401	6.92551	6.70815	7.00578	6.77446	6.68793	6.77666	6.77778	6.88355	6.81133	6.7771	6.83408	6.70463	6.3765	6.5457	5.03464	5.5417	5.42303	5.47826	5.9804	5.92715	5.39496	5.51541	5.91926	5.36218	5.42832	5.39981	4.99699	5.3018	5.19479	6.64527	6.5671	6.62175	6.62106
CCAM_LOCUS12095	Cc046343.t1	VFQ70319.1	1	5.82254	5.81241	5.82707	5.274	5.37497	5.35646	5.60877	5.49994	5.52355	5.33793	5.68561	5.58816	4.74826	4.9363	4.73481	5.57369	5.25989	5.33443	5.29519	5.07804	5.03395	5.61215	5.50787	5.78553	4.76153	5.22795	5.35873	3.77925	4.11462	4.16212	4.19146	4.55801	4.34523	3.82697	4.33426	4.33911	4.10819	4.05833	3.9496	4.09835	4.0707	3.92472	5.64928	5.41653	5.84534	5.98471
CCAM_LOCUS12303	Cc027760.t1	VFQ70527.1	1	6.56434	6.26409	5.98666	6.04806	6.03201	6.25649	6.07713	6.06735	6.09194	6.07179	6.38189	6.16446	5.84246	5.76884	5.73402	4.91217	4.54612	4.62432	4.607	4.556	4.60527	4.07369	3.85474	4.05539	5.66807	5.05015	4.97856	4.09961	4.12281	3.80907	3.8514	4.18831	4.34453	5.29583	4.58904	5.28272	5.6355	5.47007	5.51502	3.05306	3.29806	3.87328	5.40296	5.31148	5.3771	5.26637
CCAM_LOCUS12314	Cc027771.t1	VFQ70538.1	1	5.7632	4.99669	5.38843	5.3083	6.03037	5.77594	4.71876	5.24426	5.03564	4.22807	4.82737	4.18515	3.20599	2.99101	3.2987	4.37131	3.37231	4.24231	4.88152	4.52	5.7408	3.96633	3.85663	3.85304	2.83693	3.84637	4.05294	5.08001	5.44841	4.96477	5.61536	6.06465	6.49046	3.88794	3.66619	3.6872	3.92737	3.80957	4.19456	4.39293	4.68596	4.54538	3.74591	3.63727	3.51486	4.64857
CCAM_LOCUS12321	Cc027775.t1	VFQ70545.1	1	6.91714	7.84933	7.36927	6.38094	7.1103	5.69125	5.06394	6.29549	6.57812	5.31041	6.7926	5.93929	2.46503	3.2679	2.49087	5.69633	6.36269	5.36232	6.67708	6.47224	6.61377	6.20891	6.36273	6.2583	2.57912	6.86111	6.64761	5.06388	5.56954	5.41718	3.75248	4.55917	4.53	5.44234	5.96694	5.6873	5.73031	5.12589	5.24347	5.63671	6.02185	3.91501	4.03241	5.30549	3.431	6.39231
CCAM_LOCUS12805	Cc028238.t1	VFQ71029.1	1	8.34013	8.27372	8.18016	8.45092	8.46868	8.4987	8.25253	8.26334	8.15087	8.20191	8.10209	8.33644	8.35272	8.05959	8.12348	7.66728	7.44408	7.64907	7.23485	7.31998	7.10147	7.32256	7.37939	7.28883	8.02969	7.73613	7.74617	7.62827	7.81923	7.79074	7.27888	7.54177	7.47477	7.23448	7.30139	7.34998	7.53958	7.26115	7.42961	7.2142	7.04659	7.3247	9.24582	8.98814	9.23671	9.15614
CCAM_LOCUS12806	Cc028239.t1	VFQ71030.1	1	8.29889	8.26556	8.22869	8.45974	8.50222	8.49593	8.23454	8.20861	8.20707	8.23887	8.17075	8.26712	8.32999	8.04585	8.09993	7.64153	7.42513	7.63365	7.20831	7.29445	7.09288	7.30413	7.3708	7.29653	7.99686	7.72448	7.73895	7.63512	7.81953	7.78232	7.2657	7.53791	7.48002	7.20679	7.33077	7.34447	7.54217	7.27399	7.42615	7.24972	7.07315	7.3142	9.24641	8.98883	9.23671	9.15614
CCAM_LOCUS13039	Cc046617.t1	VFQ71263.1	1	6.16871	6.53928	6.33639	5.81517	6.16126	6.01714	6.02784	6.00301	6.11593	5.84682	5.85587	6.04289	6.5642	6.38904	6.53569	6.42501	6.22931	6.07705	6.1	6.17003	6.20858	6.17655	6.03165	6.26261	6.15884	5.89565	5.91858	4.99738	5.21374	5.33181	5.34326	5.54799	5.40607	4.81178	5.05145	5.45613	4.99518	5.05436	4.95886	5.22627	5.48373	5.38303	5.89398	5.78919	6.04685	5.98184
CCAM_LOCUS13633	Cc028833.t1	VFQ71857.1	1	4.52456	4.13471	4.89803	4.40282	4.61864	4.60038	5.00339	4.54903	5.1115	4.85993	4.50433	4.60404	5.41488	5.26513	5.56113	5.41589	4.7573	5.10734	4.66046	4.44959	3.86255	4.90313	5.02982	5.10164	5.75993	5.16992	4.85435	3.64959	3.98313	3.92475	3.70828	3.65235	3.72471	3.93843	4.10686	3.94982	3.90733	3.68455	3.62497	3.31793	4.17664	3.92365	5.65978	5.68665	5.08318	5.36582
CCAM_LOCUS13688	Cc028889.t1	VFQ71912.1	1	5.93218	5.19304	5.22907	7.11754	6.77165	6.99989	6.11792	6.1514	5.50465	5.98775	4.97108	5.65487	6.14788	6.00829	5.8426	4.4604	4.18794	4.84687	4.44705	4.55029	4.25622	3.42348	3.44022	3.4765	5.78992	4.66282	4.89681	7.71648	8.32669	8.14754	7.51453	7.62274	7.47731	6.85292	6.74981	7.04557	7.40422	7.34219	7.45402	6.24602	6.25375	6.80278	8.11452	7.78503	8.4258	8.26097
CCAM_LOCUS13775	Cc028975.t1	VFQ71999.1	1	4.36354	4.13319	4.05079	4.82806	4.55359	4.67261	4.7725	4.21044	4.48376	5.0401	4.91857	4.43713	4.67176	4.36853	4.62844	4.59152	4.77112	4.45127	4.47888	4.56824	4.62441	3.74868	3.56382	3.86442	4.44867	4.49444	4.57062	3.52883	3.63591	3.57895	3.98596	4.25411	4.24233	3.71855	4.08021	4.40846	4.12992	4.05766	4.14605	3.43214	3.5354	3.7674	6.73838	6.78774	6.75698	6.26586
CCAM_LOCUS13802	Cc029003.t1	VFQ72026.1	1	4.83086	4.02706	4.59953	5.05857	4.70197	4.83721	4.38571	4.58008	4.26934	4.31833	4.40273	4.24578	5.46413	5.25429	5.22978	3.71716	3.6831	3.80912	3.56259	3.72872	3.14173	3.9093	3.71925	3.85994	5.03087	4.26326	4.39262	3.81937	4.22056	4.04875	3.4667	3.65226	3.75496	3.10094	3.27976	3.57686	3.5747	3.659	3.69451	3.45464	3.64798	3.91595	6.1494	5.92468	6.21261	5.70983
CCAM_LOCUS13913	Cc009655.t1	VFQ72137.1	1	4.49354	4.50685	4.50492	4.74474	4.64309	4.93683	4.54505	4.41072	4.60419	4.36268	4.53224	4.35812	4.66187	4.63835	4.77315	3.98908	4.04595	3.81715	3.93741	4.15651	4.13181	3.48478	3.16586	3.50087	4.5834	4.06969	4.071	3.03881	3.49195	3.1205	3.08983	3.47218	3.59663	3.19479	3.51856	3.58871	3.51601	3.14787	3.32874	2.80777	3.3171	3.18752	5.50532	5.56623	5.35743	5.16354
CCAM_LOCUS13932	Cc009674.t1	VFQ72156.1	1	4.05018	4.28214	3.93675	3.67378	3.86735	3.86707	3.78659	4.25489	4.3454	3.85767	3.53391	3.97125	6.33118	6.25961	6.29809	5.06102	4.75071	5.0215	4.92424	4.78251	4.88524	5.86819	5.96768	6.04225	6.20762	5.72184	5.76378	4.70666	5.1686	5.06666	4.63886	4.63655	4.70161	4.80495	4.98586	4.72237	4.85477	4.85138	4.68001	5.27864	5.01835	5.14973	5.91938	5.91657	6.08445	6.16788
CCAM_LOCUS13961	Cc009704.t1	VFQ72185.1	1	3.06185	2.82053	2.64813	3.69904	3.61485	3.77966	3.67009	3.54019	3.22942	3.71187	3.42205	3.27901	5.37446	5.46442	5.44555	5.58994	5.49016	5.70606	5.54757	5.45796	5.65456	3.64591	3.3959	3.67316	5.41445	4.6542	4.86492	3.34143	3.74558	3.72672	4.03292	4.33998	4.23477	3.77338	4.02693	3.97138	3.72813	3.52638	3.4902	2.76813	3.43824	3.80861	4.93923	4.95241	5.01826	4.89682
CCAM_LOCUS14067	Cc009811.t1	VFQ72291.1	1	4.29847	4.60379	4.35735	3.98156	4.09729	3.88489	4.27573	4.14163	4.35284	4.44522	4.37572	4.38269	4.58505	4.26176	4.12362	4.81019	4.8109	4.68098	4.62378	4.45542	4.3146	4.64388	4.55404	4.62929	4.15355	5.06421	5.22029	4.01313	4.51065	4.55466	3.56943	3.83245	3.93508	3.84881	4.083	3.9829	4.22246	3.87163	4.05201	3.31199	3.44708	3.6628	4.72035	5.05497	4.93927	5.39956
CCAM_LOCUS14201	Cc009946.t1	VFQ72425.1	1	4.92035	4.71002	5.09873	4.76314	4.85666	4.84672	4.94748	4.99732	4.75396	5.31573	4.67338	5.08946	5.10969	5.1347	5.38734	5.59161	5.68196	5.39328	5.7594	5.74876	5.70617	5.3574	5.19098	5.43363	5.12197	5.50262	5.66435	3.75292	3.85907	3.86249	3.53	4.3584	4.56949	4.12061	4.43361	4.5303	4.51728	4.53336	4.3783	3.55546	4.16264	3.65598	5.53485	5.48932	5.43946	5.34886
CCAM_LOCUS14216	Cc009961.t1	VFQ72440.1	1	5.40255	5.34607	5.87916	4.69812	5.06657	5.47954	5.4839	5.17405	5.36909	5.79355	5.8263	5.39184	3.66529	3.85459	3.70986	4.16938	4.00212	3.9748	3.95961	3.8014	3.87287	4.38322	4.36959	4.48662	3.70884	3.98613	3.98314	2.47112	2.90004	2.77652	2.5951	3.07805	3.069	3.00511	3.07673	3.09579	2.98044	2.73791	2.84809	2.65991	3.15686	2.84421	4.66167	4.75946	4.52388	4.66436
CCAM_LOCUS14943	Cc029259.t1	VFQ73167.1	1	4.82374	5.37155	5.76659	4.60419	4.98531	5.00152	4.63888	4.74329	5.30527	4.62858	5.10568	4.28344	3.55504	3.71675	3.45077	4.28116	4.12025	3.79421	3.80402	4.01338	3.41215	3.95015	3.62688	3.84759	3.28335	4.03037	4.3251	2.5267	2.73986	2.5578	2.08675	2.12504	2.27235	2.17316	2.62592	2.37395	2.73043	2.58719	2.82352	1.9347	2.35091	2.75708	6.29823	6.61704	5.87461	6.32048
CCAM_LOCUS15021	Cc029334.t1	VFQ73245.1	1	5.03559	5.60247	5.19601	4.92181	4.97805	4.98118	5.01653	5.12127	5.13024	5.85434	5.4127	5.31184	4.55239	4.65935	4.85478	6.72847	7.05036	6.99385	6.55979	6.41981	6.51928	4.96038	5.05626	4.95334	4.67035	6.1156	6.02989	4.219	4.58421	4.55685	4.60179	4.7398	4.60949	5.34477	5.82547	5.6912	5.30862	5.40949	5.37271	3.77546	4.54773	4.12771	4.60267	4.74999	4.68047	5.93154
CCAM_LOCUS15295	Cc029612.t1	VFQ73519.1	1	5.19048	5.10369	5.5415	4.54481	4.66015	4.41609	5.43778	5.54376	5.27757	5.70891	5.55246	5.98703	5.02832	5.01195	5.50325	7.10011	6.66668	6.10856	7.01026	6.87152	6.17439	6.01011	6.36769	6.2271	6.51907	7.25885	6.54048	3.66382	3.72841	3.56024	3.4564	3.73939	3.36015	3.16758	3.72174	3.16178	2.12343	2.26545	2.53493	3.64741	4.15408	3.41737	5.7178	6.52591	5.26595	5.68385
CCAM_LOCUS15410	Cc029727.t1	VFQ73634.1	1	3.38573	3.3508	3.37554	2.44488	2.89284	2.97427	3.24834	2.82632	2.91896	3.32564	3.26016	3.29731	5.65563	6.01424	5.50422	2.47594	2.09416	1.85724	2.4021	2.3111	2.17454	2.70062	2.55534	3.23172	5.40747	2.73101	2.54886	3.17243	3.67458	3.60472	2.87822	3.23084	2.91312	1.58916	2.16074	1.9987	2.02294	2.23706	1.69643	3.43716	3.46968	3.91803	5.46449	5.61275	5.56969	4.97233
CCAM_LOCUS15729	Cc030042.t1	VFQ73953.1	1	3.68843	3.12195	3.48355	3.91864	3.853	4.22781	3.48763	3.51187	3.42768	3.50198	3.44894	3.27238	4.57918	4.43277	4.37793	4.36708	4.40811	4.26916	4.21544	4.20196	4.29027	4.09175	4.17553	4.02934	4.1926	4.29556	4.2042	3.13213	3.42331	3.33378	3.11906	3.4289	3.63368	3.25711	3.47267	3.52041	3.4027	3.29931	3.36401	2.91192	3.06559	3.25642	5.74372	5.70804	5.79894	5.57994
CCAM_LOCUS15862	Cc030174.t1	VFQ74086.1	1	4.43318	4.04045	4.59689	4.51276	4.49069	4.64981	4.39437	4.37826	4.22089	4.24131	4.17234	4.03527	4.20174	4.80774	4.66182	3.08022	3.02653	3.18508	2.689	2.97836	2.76938	4.07024	3.89504	4.08707	4.54946	3.5492	3.26941	2.97101	3.21509	3.0132	2.72158	2.82378	2.5949	2.01765	2.25664	2.17205	2.57794	2.69164	2.5523	3.68397	3.7297	3.81764	5.27583	5.26562	5.30233	5.07936
CCAM_LOCUS15863	Cc030175.t1	VFQ74087.1	1	5.38493	5.24018	5.41299	5.5624	5.65843	5.86864	5.59581	5.6218	5.21533	6.25705	5.394	5.56019	6.81524	6.34383	6.80009	5.84543	6.47099	6.10901	5.91168	6.14907	5.87761	4.82193	4.78728	4.72542	6.66264	5.32271	5.61763	5.07465	5.36796	5.39954	4.85263	5.30264	5.35973	4.5916	5.08405	5.44553	4.88477	4.95031	4.92751	5.14583	5.81186	5.50434	6.53682	6.69728	6.8659	6.78209
CCAM_LOCUS15868	Cc030180.t1	VFQ74092.1	1	3.69311	3.52953	2.95084	4.75736	4.89629	5.31109	4.10514	4.41314	3.72269	3.15508	3.20832	3.71164	5.31101	5.2473	5.61796	3.89368	4.3384	3.88285	4.37954	4.49217	4.3327	2.79549	2.83791	2.80577	5.58646	3.57936	3.04533	4.41868	4.46659	4.35	4.52399	4.94012	4.82125	3.375	3.24526	3.6902	3.79428	3.81888	3.75188	3.79747	4.26184	4.6116	6.78156	6.5749	6.58675	6.26268
CCAM_LOCUS15873	Cc030185.t1	VFQ74097.1	1	3.59863	3.41307	3.05762	4.75278	4.65112	5.239	4.07319	4.12816	3.79276	2.9745	3.33026	3.5675	6.06034	5.2676	5.6565	3.92452	4.7441	4.00436	4.39923	4.22692	4.37362	2.80917	2.64437	2.98429	5.57687	3.58894	3.80473	4.47884	4.5597	4.3874	4.55405	4.99544	4.86733	3.38705	3.27131	3.71691	3.78529	3.84421	3.7858	3.83302	4.33137	4.65151	6.78156	6.5749	6.58675	6.26268
CCAM_LOCUS15878	Cc030190.t1	VFQ74102.1	1	5.4817	5.34854	5.44212	5.68874	5.63138	5.95348	5.75622	5.62777	5.33427	6.17175	5.42771	5.51777	6.99972	6.54459	6.98093	6.06835	6.71231	6.33008	6.14957	6.3123	6.06125	4.98802	4.95232	4.93629	6.8629	5.52427	5.8137	5.05139	5.33262	5.37736	4.79884	5.29785	5.33103	4.54159	5.04972	5.42702	4.84952	4.93469	4.90658	5.0763	5.79217	5.5281	6.53512	6.69581	6.8659	6.78209
CCAM_LOCUS15954	Cc030267.t1	VFQ74178.1	1	7.78236	7.8605	7.92309	7.76658	7.8571	7.74497	7.66521	7.65392	7.67047	7.97448	7.73739	7.81775	8.38256	8.4705	8.74137	8.6212	8.35456	8.66589	8.31878	8.265	8.1751	7.94971	7.97286	7.9282	8.5533	8.3216	8.21425	6.54054	6.77348	6.6456	6.88546	7.04015	7.16281	7.09551	7.3264	7.18658	7.39077	7.08473	7.16669	6.8452	6.72195	6.74757	8.15356	8.53615	8.17423	8.07796
CCAM_LOCUS16087	Cc047055.t1	VFQ74311.1	1	4.09212	3.94721	3.77223	4.78163	4.71887	4.83075	4.61114	4.587	4.39605	4.61831	4.16592	4.17235	4.66826	4.88851	5.24234	5.75382	6.19223	5.69345	5.36788	5.62282	5.54342	4.62188	4.35676	4.65993	5.15425	5.16886	5.305	2.36361	2.52701	2.6827	2.76098	3.04636	2.9665	3.22047	3.66906	3.67184	3.3935	3.51275	3.33727	2.62954	2.82943	2.68246	4.5116	4.71106	4.60729	5.61571
CCAM_LOCUS16499	Cc030523.t1	VFQ74723.1	1	3.57263	4.98461	4.803	2.14288	5.08978	4.37207	4.28154	4.38688	5.35082	3.88898	5.02333	4.4142	5.77436	6.17344	6.02246	6.6245	6.64085	6.0821	6.66639	6.75492	6.37359	5.89714	5.94427	5.91251	5.96807	6.48222	6.30897	5.20923	5.00555	5.03629	3.85969	4.20668	4.40228	4.39386	4.69261	4.25843	4.28957	3.71965	4.20054	4.12308	4.76586	4.6983	5.33534	5.53342	5.25594	5.25045
CCAM_LOCUS16531	Cc030555.t1	VFQ74755.1	1	5.36746	5.6342	6.24444	5.10466	5.30146	4.89568	5.07493	4.95783	5.13271	4.49666	4.79189	5.25547	6.90769	6.99816	6.89633	7.96949	7.88887	7.80065	7.69743	7.68068	7.48711	8.432	8.34083	8.40084	7.08846	7.90449	7.86131	5.43285	5.64639	5.49428	5.37349	5.90479	5.76818	5.86735	5.90332	5.88949	5.65836	5.66833	5.61604	5.09045	4.99249	4.71314	7.51036	6.9682	6.77897	7.29074
CCAM_LOCUS16611	Cc030635.t1	VFQ74835.1	1	3.44137	3.23521	4.00655	2.9387	3.57609	2.42346	2.7526	2.98786	3.10795	2.28338	2.56154	2.87225	4.69067	4.76633	4.41903	3.53184	3.52926	3.54413	3.50179	3.44865	3.50516	3.65654	3.78734	3.93749	4.52933	4.24415	3.9411	4.05989	4.19414	4.13493	3.29207	3.69809	3.91522	3.76783	3.83583	3.44286	3.85275	3.42372	3.71406	3.70441	3.58769	3.79453	5.99342	5.55069	6.04396	5.60075
CCAM_LOCUS16773	Cc030793.t1	VFQ74997.1	1	5.05373	4.88037	5.30251	2.50474	3.53281	3.38587	4.47172	4.04017	4.12022	4.34631	3.56978	4.53243	3.80813	3.9308	3.75681	3.0966	2.21905	3.3339	3.02417	2.90632	2.60544	4.70456	4.34854	4.79819	3.8662	4.00601	3.78736	2.45187	2.74413	2.38739	2.78371	3.55252	3.21463	2.31853	2.73652	2.01978	2.0954	2.02465	1.95528	3.34625	2.97806	2.67406	6.06407	5.87066	5.26323	3.51472
CCAM_LOCUS16908	Cc030925.t1	VFQ75132.1	1	4.09799	3.73843	3.72178	4.12231	4.09019	4.35783	4.26516	3.95714	4.14559	4.23417	4.15187	3.8475	4.85028	4.4959	4.99823	3.9074	3.42941	3.721	3.81344	3.64962	3.87678	3.53146	3.00873	3.05881	4.65168	3.85545	3.67768	3.0902	3.1503	3.16171	3.29702	3.23296	3.40196	2.61874	3.11063	3.14946	3.05517	2.81581	3.15298	2.20419	2.86266	3.12163	5.70054	5.82106	5.77549	5.51498
CCAM_LOCUS16910	Cc030927.t1	VFQ75134.1	1	5.49926	5.6055	5.3716	6.216	6.08725	6.03139	5.69174	5.77612	5.81243	5.41524	5.56235	5.33906	4.38408	4.65904	4.50324	4.2656	4.32401	4.49674	4.24883	4.39028	4.60958	4.40151	4.33646	4.23662	4.669	4.546	4.75794	4.29096	4.69517	4.27461	4.40406	4.83995	4.71269	4.78488	4.75336	4.39868	4.30065	4.00373	4.11469	4.50804	4.08967	3.8672	5.2682	5.30883	4.87838	5.58491
CCAM_LOCUS16913	Cc030930.t1	VFQ75137.1	1	5.47473	5.28943	5.50922	6.10011	6.22397	5.88843	5.62412	5.83642	5.88616	5.42866	5.47281	5.51387	4.4566	4.71132	4.56912	4.33125	4.42249	4.56455	4.33047	4.4608	4.6527	4.46625	4.3844	4.32962	4.74511	4.62234	4.83508	4.28819	4.71994	4.2654	4.46603	4.86247	4.72801	4.78963	4.76984	4.42887	4.32715	4.06172	4.12953	4.60554	4.08807	3.97203	5.2682	5.30883	4.87838	5.58491
CCAM_LOCUS16915	Cc030932.t1	VFQ75139.1	1	4.01142	3.50457	3.71187	4.2344	4.03024	4.4158	3.98868	4.09982	4.08136	4.16595	4.01108	4.03064	4.8984	4.54415	5.03798	4.41116	4.04823	4.23244	3.86569	3.82071	3.92824	3.02167	3.05764	3.2576	4.72263	3.89638	3.74815	3.16892	3.22546	3.21853	3.37393	3.28846	3.48303	2.68692	3.17307	3.23164	3.17613	2.89532	3.2438	2.25655	2.98223	3.20606	5.70054	5.82106	5.77549	5.51498
CCAM_LOCUS16942	Cc030959.t1	VFQ75166.1	1	5.25189	5.23035	5.30487	5.61051	5.49082	5.63602	5.36499	5.49438	5.3593	5.25098	5.17535	5.17814	5.58042	5.9146	5.9355	5.73523	5.85638	5.66867	6.26883	6.20861	6.54164	5.39103	5.40244	5.4518	5.65819	5.55047	5.41481	4.18984	4.49366	4.00142	4.22581	4.56563	4.5976	4.02298	4.54015	4.48623	4.51831	4.06416	4.23015	4.08031	4.79808	4.87406	5.75024	5.63991	5.08611	5.31016
CCAM_LOCUS17039	Cc047315.t1	VFQ75263.1	1	4.12421	4.55927	4.44319	4.3452	4.26856	4.46926	4.46804	4.64953	4.3872	4.12379	4.41349	4.19808	4.6508	4.93313	4.8114	4.68018	4.71244	4.66935	4.50307	4.56159	4.49395	4.69565	4.78452	4.9849	4.77197	4.70891	4.60343	3.50485	3.89981	3.76909	3.54487	4.00664	3.75345	3.60382	3.61017	3.74326	3.6166	3.76547	3.66622	3.66859	3.74072	3.80671	5.27355	5.39514	5.45045	5.39943
CCAM_LOCUS17458	Cc000643.t1	VFQ75682.1	1	7.11899	6.75307	7.02008	7.75036	7.2785	7.93292	7.3641	7.3071	7.16176	7.67813	7.00815	7.08113	7.38364	7.2985	7.24307	6.90178	6.89795	6.66681	6.8507	6.83039	6.76431	5.48577	5.23159	5.61866	7.29954	6.36742	6.17281	6.45754	6.49248	6.3803	6.24936	6.54674	6.88018	6.75704	6.38532	6.30066	6.59648	6.09485	6.25745	5.28192	5.54598	6.13135	8.14413	8.04784	7.93206	8.17005
CCAM_LOCUS17492	Cc000678.t1	VFQ75716.1	1	3.41261	4.64418	3.5931	3.59586	3.23012	3.63062	3.38224	3.70679	3.71703	3.31755	3.8404	3.969	4.68188	5.24929	4.88496	4.75898	5.13182	4.80848	5.11735	4.94315	5.21297	4.80001	4.91113	4.80631	5.13858	4.83502	4.68891	3.72153	3.54083	3.27575	3.46619	3.57015	3.94447	4.01451	3.97292	3.53918	3.7226	3.39061	3.50615	3.4705	3.59795	3.84498	6.55808	5.77484	5.15318	5.75103
CCAM_LOCUS17580	Cc000769.t1	VFQ75804.1	1	5.10598	4.88057	4.72277	5.07029	4.84957	5.21855	5.26604	5.17555	5.23074	5.41488	5.32302	5.09715	4.35836	4.28552	4.49285	4.99246	4.92753	4.76788	4.96146	4.87895	5.10304	4.46121	4.39839	4.54885	4.52155	4.91141	4.97237	2.49697	2.96715	3.0695	2.94059	3.48011	3.44259	3.54723	3.88871	3.84028	3.66893	3.49951	3.49043	3.07097	3.51053	3.1176	3.9486	3.98688	3.37944	4.02786
CCAM_LOCUS17611	Cc000800.t1	VFQ75835.1	1	5.2979	4.23151	4.5123	4.99641	5.25785	5.29471	5.36455	4.94664	4.96481	4.58576	4.2479	4.62809	4.47871	4.30937	4.10207	4.01483	3.76953	3.405	3.89	4.06512	3.97383	4.30012	4.05298	4.51079	4.18059	4.14352	3.72234	3.08914	3.24506	3.10706	2.32796	2.55878	2.66627	1.57806	2.24065	2.09022	1.83813	1.80979	2.19104	2.48281	2.16561	2.21756	5.41647	5.3489	5.4271	5.26227
CCAM_LOCUS17620	Cc000809.t1	VFQ75844.1	1	8.06955	7.64024	6.2054	9.37231	8.43821	8.83511	7.98395	8.16568	8.84296	9.9212	10.0502	9.73101	5.86616	7.64724	6.243	9.44863	9.50713	9.58285	8.97874	9.29624	8.85603	7.1849	6.56503	6.60586	7.17914	9.83665	9.70623	7.50519	7.79659	7.48182	8.38488	8.87974	8.93432	10.4924	10.4827	10.5346	10.6998	10.3527	10.382	7.47894	7.15644	6.80695	8.2702	8.53455	8.41282	8.82284
CCAM_LOCUS17830	Cc031155.t1	VFQ76054.1	1	5.35162	5.40216	5.87926	5.23637	5.36664	5.5176	5.37032	5.30915	5.24228	5.56478	5.37199	5.54392	5.70131	5.54026	5.78861	5.56838	5.47142	5.48996	5.59169	5.50621	5.40945	5.15916	4.92478	5.19833	5.61982	5.40489	5.40148	5.19695	5.4392	5.37086	4.51395	4.93184	4.88191	4.94249	4.87626	4.92139	5.02242	4.84572	4.8544	3.86975	3.84475	4.61007	6.46171	6.51607	6.69082	7.03385
CCAM_LOCUS17879	Cc031202.t1	VFQ76103.1	1	2.94951	3.1631	2.88645	3.17593	2.92094	3.37193	4.29985	3.67197	3.45418	3.94103	3.30964	3.45804	4.29181	4.45217	4.59744	5.68288	4.74328	5.61999	4.70503	4.45653	4.5239	5.0235	4.69386	5.12855	4.24183	4.25139	4.12923	1.73127	1.38371	1.4715	2.32961	2.37519	1.95548	1.63047	2.5185	2.58095	1.43672	1.48606	2.10824	2.48736	2.47896	2.18413	3.81004	4.14655	4.26346	4.64127
CCAM_LOCUS17965	Cc031278.t1	VFQ76189.1	1	3.8792	3.90339	3.69341	3.94637	3.9046	3.98309	3.94302	4.12904	3.18908	4.20623	4.07005	3.33516	5.70965	5.9481	5.8427	5.76205	5.45251	5.18543	5.4253	5.17913	5.38085	5.94413	5.86236	6.13525	5.60831	5.36809	5.35678	3.49898	4.06747	3.98904	3.7908	4.07693	3.91064	3.65591	3.93839	3.9345	3.73738	3.59331	3.64379	3.52993	4.16936	4.4115	4.81171	5.0343	5.17974	5.21702
CCAM_LOCUS18034	Cc031349.t1	VFQ76258.1	1	5.32601	5.27324	5.48094	5.10043	5.21917	5.24754	5.38037	4.89664	5.35634	5.00842	4.87818	4.76986	4.9958	4.72565	5.02981	4.65606	4.09028	4.41613	4.27037	4.21524	4.27142	5.44681	5.38417	5.61631	4.51521	5.10803	5.02255	3.62709	3.76592	3.64731	3.77046	4.07451	4.24472	2.60235	3.08435	2.82297	3.28799	2.82658	3.12681	3.68793	3.40627	3.79347	4.79717	4.89925	4.62617	4.94609
CCAM_LOCUS18067	Cc031382.t1	VFQ76291.1	1	6.14078	5.60718	5.5375	6.28508	5.89489	5.93814	5.93592	5.84438	5.83352	5.87377	5.88607	5.92802	7.34956	7.16638	7.13814	5.48513	5.10732	5.28591	4.78237	4.91917	4.87278	6.32506	6.12198	6.47442	7.10239	6.05408	6.22312	6.00451	6.57654	6.40084	5.45732	5.64721	5.33691	4.95812	5.1614	5.32556	5.50746	5.6604	5.60508	5.78788	6.19756	6.4961	6.93445	7.013	7.32305	7.02316
CCAM_LOCUS18072	Cc031387.t1	VFQ76296.1	1	4.73852	4.14295	3.91911	5.47607	5.03643	5.47245	4.92408	4.7792	4.48823	4.86225	4.75021	4.69923	4.81447	4.61879	4.33205	3.84204	3.1325	3.22567	2.9288	3.14503	2.91071	3.05034	2.63985	3.34578	4.09562	4.14962	4.58338	3.86441	4.41043	4.47881	3.63811	3.78798	3.46189	3.07443	3.19295	4.055	3.58563	3.91026	3.66088	2.90188	3.31181	3.5559	5.66307	5.54463	5.83333	5.88747
CCAM_LOCUS18416	Cc001011.t1	VFQ76640.1	1	5.96286	5.54619	5.49727	7.55694	7.18075	7.62577	6.34533	6.37992	6.16534	6.29992	6.08067	5.88168	8.00533	7.70312	7.28017	5.74624	5.42227	5.45967	5.43685	5.53699	4.98803	4.81117	4.7024	4.83848	7.2707	6.30218	6.52426	7.72398	8.05848	8.02042	7.12241	7.31465	7.20442	6.75282	6.64079	7.14936	7.26948	7.25366	7.27008	6.11558	6.05132	6.68307	9.155	8.8959	9.45004	9.13026
CCAM_LOCUS18430	Cc001026.t1	VFQ76654.1	1	5.80611	5.38157	4.87417	4.27081	4.329	4.46664	5.18014	5.07784	5.5065	4.62466	5.40057	5.19755	4.37212	4.49626	4.73094	4.47333	4.71317	4.87147	5.40845	5.41489	5.61642	6.32553	6.03931	6.38821	4.29388	5.21578	5.23707	3.12833	2.75011	2.69958	2.84169	3.55103	3.26089	1.22668	1.72267	1.58281	1.7468	1.45798	1.84096	3.75814	4.30165	3.50765	4.55116	4.56565	4.1607	4.60164
CCAM_LOCUS18465	Cc001061.t1	VFQ76689.1	1	6.90638	5.66336	5.78963	6.89468	6.87299	7.36897	7.4952	7.48869	7.39545	7.47103	7.35321	7.09762	6.75317	7.31293	6.5885	6.99566	7.06543	6.66164	6.84207	6.87359	6.81482	6.96474	6.7456	7.02422	6.92528	7.05514	6.99632	4.08008	4.36729	4.11276	4.52419	4.57336	4.8013	4.90216	4.99399	5.01055	5.20439	4.95692	4.95589	3.87549	3.90503	3.80706	7.13635	7.0909	6.72682	7.33248
CCAM_LOCUS18571	Cc001173.t1	VFQ76795.1	1	7.25624	7.31523	7.10064	6.92175	6.21001	6.79853	7.15431	7.08627	7.09252	6.83289	6.20607	6.80105	6.88981	6.6693	6.86485	6.77198	6.62475	6.50363	6.59269	6.52385	6.54246	7.12311	7.09892	7.09139	6.89866	6.77355	6.7105	5.9372	6.28746	6.26445	6.10711	6.55844	6.47886	6.09286	6.00343	6.15502	6.00248	6.15837	6.15305	6.13487	5.77522	5.71254	6.66542	6.68303	6.50959	6.81974
CCAM_LOCUS18846	Cc031884.t1	VFQ77070.1	1	4.76	5.4419	5.53773	4.21458	4.57411	4.1334	4.99614	5.01379	5.27127	4.20497	4.60783	4.7983	3.2219	3.56795	3.67781	4.72097	4.38271	4.42285	4.05115	4.02659	4.24374	6.04381	6.01082	6.06144	3.6674	4.54506	4.38547	2.87976	3.07485	3.00276	3.64751	4.52492	4.36539	3.70073	4.09775	3.7747	3.56924	3.41894	3.24424	3.08214	3.5262	2.85925	4.63709	5.03168	3.78796	4.8237
CCAM_LOCUS18847	Cc031885.t1	VFQ77071.1	1	4.67935	5.413	5.39605	4.38485	4.58734	4.12902	5.11193	4.75966	5.16847	4.1479	4.65052	4.88616	3.16453	3.3896	3.4581	4.53294	4.32345	4.38418	4.01141	3.73432	3.8158	5.63856	5.96148	6.01058	3.62455	4.50646	4.32806	2.78381	3.05011	2.94725	3.599	4.48419	4.28766	3.58129	4.02932	3.72782	3.55538	3.36059	3.18824	2.99241	3.48693	2.76501	4.63709	5.03168	3.78796	4.8237
CCAM_LOCUS18898	Cc031932.t1	VFQ77122.1	1	4.90611	4.15171	3.47343	5.66207	5.76681	5.94488	5.13892	4.80633	4.09131	4.11162	4.68549	4.45385	7.35179	7.18178	6.99834	2.86724	2.00141	2.5738	2.2442	2.01836	1.90693	1.89536	2.20154	2.31871	7.19849	2.1641	2.14699	2.98071	2.38019	2.68934	2.3737	2.11316	1.51378	1.34539	1.21315	1.18736	1.84827	0.87793	1.70792	2.05907	1.74465	2.50722	8.60455	8.49329	8.74976	6.56193
CCAM_LOCUS18900	Cc031934.t1	VFQ77124.1	1	2.96026	2.78737	3.19802	4.46145	4.49487	4.6751	4.00179	4.04395	3.19996	4.30242	3.515	3.49157	5.02261	4.4132	4.65721	4.44266	4.6656	4.26268	4.9205	5.03202	4.77137	3.56597	3.20995	3.24619	4.04861	4.53814	4.65302	4.72608	4.96562	4.74216	4.92895	4.84932	5.40464	2.84472	3.41734	3.69429	3.74898	3.94561	3.9739	2.39134	3.25743	3.73781	4.79589	4.76429	5.27976	5.69811
CCAM_LOCUS18910	Cc031944.t1	VFQ77134.1	1	3.32312	2.85817	3.1798	4.59239	4.67416	4.82448	3.84552	4.1446	3.61432	3.97648	3.30032	3.60637	5.04237	4.416	4.6754	4.45308	4.67348	4.2705	4.94868	5.05498	4.77979	3.57859	3.22531	3.28239	4.0896	4.55062	4.65116	4.72118	4.9674	4.75027	4.8944	4.87658	5.38178	2.81121	3.40953	3.72199	3.69023	3.97446	4.0256	2.42288	3.29496	3.73478	4.79589	4.76429	5.27976	5.69811
CCAM_LOCUS18912	Cc031946.t1	VFQ77136.1	1	4.79809	4.28006	3.47343	5.78426	5.64856	5.8051	5.32759	4.81768	4.2518	4.13038	4.59851	4.58663	7.35127	7.15238	7.00606	2.85798	2.01448	3.18925	2.27465	2.04055	1.91772	2.29124	2.25755	2.35612	7.17364	2.17932	2.16128	2.98327	2.39313	2.63455	2.39581	2.30347	1.56515	1.35718	1.27212	1.22422	1.90951	0.850319	1.85998	2.15982	1.77953	2.4897	8.60455	8.49329	8.74976	6.56193
CCAM_LOCUS18966	Cc031999.t1	VFQ77190.1	1	3.0559	2.85107	2.93081	4.33005	3.98479	4.48397	3.47133	3.56128	3.62137	3.37179	3.36385	3.64532	5.73876	5.45047	5.40889	4.27046	4.477	4.13918	4.38711	4.46151	4.45453	2.82103	2.808	2.93604	5.30345	4.2723	4.42301	4.23323	4.65057	4.41772	4.44558	4.40017	4.62286	4.8164	4.72181	4.67496	4.93287	4.53022	4.62726	3.75073	3.2941	4.04472	5.67915	5.21093	5.32735	5.31464
CCAM_LOCUS19191	Cc001258.t1	VFQ77415.1	1	4.1279	4.38339	3.96679	4.10923	4.05434	3.68864	4.52621	4.07256	4.57179	4.47463	3.99909	4.08759	6.0186	6.07021	6.14352	6.07157	5.9795	6.15518	5.90027	6.04586	5.92352	5.62624	5.66903	5.71683	6.07706	5.80221	5.80799	4.88171	5.2439	4.98192	4.99811	5.37594	5.31175	4.71866	5.14743	5.19238	4.92343	4.90392	4.83393	4.56635	5.08072	4.85183	5.75169	6.21132	5.74191	5.99154
CCAM_LOCUS19207	Cc001275.t1	VFQ77431.1	1	5.0297	5.25759	4.78362	5.1346	5.28943	5.00657	5.17768	5.19324	5.42232	5.16758	5.0894	5.17747	5.20775	5.10165	5.1453	5.08798	5.18908	5.16449	5.08552	5.07217	5.15354	4.93159	4.87199	4.8817	5.00413	4.85079	4.94612	4.52206	4.90153	4.64445	4.65884	5.02195	5.10137	4.5723	4.87006	4.78371	4.62206	4.53511	4.50383	4.47349	4.73051	4.59852	5.10818	5.53588	5.3018	5.16077
CCAM_LOCUS19595	Cc032321.t1	VFQ77819.1	1	2.6566	1.81762	1.72518	4.83364	4.25822	4.69571	3.40664	3.53328	3.07357	3.73186	3.23305	3.00589	4.74524	4.88344	4.82011	2.8306	3.24521	2.40601	2.65973	2.82519	2.36167	0.397357	0.366192	0.443996	4.72394	3.04564	3.25657	3.79225	4.12652	3.96759	2.93899	3.18107	3.03727	3.39638	3.28951	3.9752	4.21042	4.35807	4.18802	2.66204	3.28308	3.29903	5.76638	5.9146	5.67054	5.56776
CCAM_LOCUS19642	Cc032364.t1	VFQ77866.1	1	3.30499	3.46673	3.03497	3.02492	3.6576	2.67605	1.80993	3.30996	2.45761	2.67927	2.50007	3.09968	4.21815	4.33438	4.33266	4.68369	4.8242	4.53852	4.75688	4.62609	4.64113	4.80968	4.72289	4.89482	4.21834	4.6217	4.75631	2.68694	2.82117	2.84894	2.75453	2.94781	3.01917	2.78958	3.17972	3.01852	2.64637	2.71741	2.83375	3.08626	3.07348	3.03985	4.68559	4.36497	4.35899	4.53573
CCAM_LOCUS19802	Cc032518.t1	VFQ78026.1	1	7.5106	7.54162	7.11579	6.94089	7.00433	6.66742	7.23687	7.14745	7.45176	6.88318	7.41281	7.26798	5.09747	5.43053	5.09316	5.02749	5.0491	5.13996	5.07874	4.9563	5.03304	6.08917	6.22233	6.16748	5.25551	5.45013	5.35314	4.12412	4.42052	4.07112	4.43026	4.65511	4.66471	4.64503	4.79865	4.29411	4.58308	4.13326	4.15598	5.22068	4.81522	4.62266	7.43034	7.44536	7.30174	7.38981
CCAM_LOCUS19808	Cc032524.t1	VFQ78032.1	1	3.98137	3.26125	3.63532	4.55399	4.17203	4.3295	3.53459	3.65064	3.41721	3.36365	3.64597	3.52319	4.89353	4.78439	4.17484	2.69949	1.53933	2.02149	1.36245	1.61481	1.30028	2.96154	2.57252	3.17639	4.57199	3.80473	4.23422	4.12129	4.65686	4.43178	3.2427	3.51459	3.49496	3.35565	3.24435	3.84049	4.01814	4.13574	4.15426	3.80414	3.33871	4.22717	6.69762	6.44682	6.87412	6.33616
CCAM_LOCUS19809	Cc032525.t1	VFQ78033.1	1	5.39801	4.65502	4.37548	6.32908	6.22612	6.55131	5.3799	5.49224	5.28142	5.22025	5.21537	5.23014	6.01374	5.75498	5.4351	3.9933	3.67341	4.42691	3.59397	4.42229	3.56353	3.0312	3.21119	3.03607	5.7157	4.49267	4.57044	6.35482	6.56374	6.52665	5.59664	5.8536	5.99795	5.60268	5.25471	5.5295	5.81703	5.78683	5.99117	4.85405	4.76543	5.47531	7.05157	6.64119	7.4939	7.3033
CCAM_LOCUS19816	Cc032532.t1	VFQ78040.1	1	5.29427	4.58814	4.59471	6.3466	5.92874	6.48136	5.34196	5.42209	4.84667	5.29443	4.96968	5.1159	6.06546	5.55805	5.68435	4.24272	4.13833	4.29841	4.07817	3.33002	3.77821	3.29367	3.21364	3.45099	5.37435	4.70603	4.8763	6.33058	6.5173	6.50053	5.56334	5.80452	5.92858	5.56661	5.20342	5.49252	5.7494	5.77047	5.96102	4.75173	4.72095	5.42766	7.05157	6.64119	7.4939	7.3033
CCAM_LOCUS19817	Cc032533.t1	VFQ78041.1	1	4.0957	3.23033	3.49357	4.5459	4.02932	4.24967	3.6386	3.67234	3.34418	3.34994	3.54094	3.50598	4.86785	4.75413	4.21255	2.34545	1.23108	1.84164	1.25645	1.459	1.18931	2.91449	2.34502	3.01324	4.43951	3.80885	3.81647	4.06674	4.5728	4.35178	3.15632	3.45508	3.42216	3.18928	3.16019	3.77675	3.93443	4.04568	4.07077	3.64384	3.21619	4.13605	6.69762	6.446	6.87412	6.33616
CCAM_LOCUS19823	Cc032539.t1	VFQ78047.1	1	7.48968	7.59511	7.16354	6.86237	7.11722	6.55341	7.14172	7.11735	7.3662	6.86167	7.39868	7.33408	5.28607	5.55155	5.21723	5.15187	5.17784	5.27932	5.21854	5.08959	5.17504	6.22801	6.35241	6.30252	5.3969	5.59666	5.48792	4.17133	4.51711	4.14968	4.48592	4.78141	4.77499	4.76256	4.94372	4.38739	4.67173	4.23892	4.29714	5.33486	4.85449	4.66759	7.43034	7.44536	7.30174	7.38981
CCAM_LOCUS19861	Cc032579.t1	VFQ78085.1	1	6.05229	5.86694	5.80137	5.15056	5.40465	5.06234	5.74346	5.50639	5.58437	5.55202	5.36261	5.4601	4.51861	4.78647	4.34114	4.54957	4.76095	4.78461	4.74443	4.54273	4.92623	6.13711	6.36091	6.12824	4.4365	4.71948	4.82521	2.42066	2.61696	3.08482	3.25687	3.36156	3.06059	1.97883	3.07314	2.55787	1.83164	1.73878	2.06582	4.38461	4.93452	4.5949	5.02242	4.72688	4.94307	5.19143
CCAM_LOCUS20138	Cc001761.t1	VFQ78362.1	1	3.73083	3.72398	3.40632	3.13676	3.49478	2.99279	2.0826	3.37213	4.03458	3.30947	3.99348	3.74125	4.476	4.45069	4.62441	5.04316	5.11405	4.92665	4.83168	4.81085	4.78321	3.62851	3.51951	3.8291	4.50183	4.75114	4.74013	3.16017	3.54622	3.25142	3.14213	3.35687	3.6344	3.56749	4.0281	4.11269	3.76982	3.8066	3.83324	2.74984	3.32967	3.28916	4.61095	5.12271	4.59484	4.92436
CCAM_LOCUS20261	Cc032643.t1	VFQ78485.1	1	4.7485	5.01354	5.03987	3.95001	3.79945	4.07441	4.09634	4.81614	4.44902	4.13691	5.0803	4.8332	3.34468	3.51202	3.41477	5.32837	5.42059	5.50757	5.21469	5.15072	4.97085	5.51883	5.68161	5.60636	3.46297	5.60823	5.44313	2.74019	2.92667	2.98567	3.21804	3.55115	3.71847	4.65072	4.62503	4.46206	4.51657	4.32087	4.2959	3.33132	2.95235	2.40769	3.78647	3.76129	3.24339	4.05334
CCAM_LOCUS20271	Cc032654.t1	VFQ78495.1	1	9.46053	9.38097	9.60114	9.30366	9.21188	9.22202	9.30638	9.31341	9.38608	9.16652	9.28501	9.49275	7.49951	8.18914	7.66107	6.66978	6.59316	7.20322	6.40404	6.27952	6.3228	8.13938	8.32125	8.35333	7.8987	7.36449	7.18022	6.11481	6.48512	6.09206	5.89392	6.3174	5.8446	6.49172	6.43546	6.04093	6.37706	6.36447	6.36687	7.18597	7.26626	7.02153	8.61398	9.0637	8.71199	8.98005
CCAM_LOCUS20437	Cc032816.t1	VFQ78661.1	1	3.2347	3.38539	3.44878	3.50791	3.58573	3.37751	3.68993	3.72833	3.57001	3.35247	3.1652	3.4595	4.60385	4.62596	4.51499	3.57485	3.47908	3.43192	3.3198	3.38022	3.42327	4.2601	4.00789	4.2284	4.44196	3.90561	3.83471	2.90005	3.3291	3.06449	3.07863	3.30532	3.37908	3.18628	3.18565	3.18918	3.29133	3.14391	2.90864	3.20687	3.08632	3.33264	5.80622	5.85723	6.03139	5.61589
CCAM_LOCUS20438	Cc032817.t1	VFQ78662.1	1	3.31743	3.46683	3.35461	3.44007	3.41716	3.39963	3.41801	3.52977	3.66608	3.24288	3.38819	3.26381	4.63186	4.6578	4.57848	3.61162	3.50631	3.47627	3.37011	3.42893	3.47682	4.32011	4.04261	4.27049	4.48413	3.93529	3.88361	2.91405	3.35936	3.07519	3.03303	3.38512	3.43538	3.23641	3.26012	3.23337	3.34353	3.12679	2.95177	3.28869	3.15723	3.40005	5.80846	5.85723	6.03298	5.61589
CCAM_LOCUS20463	Cc032842.t1	VFQ78687.1	1	4.64888	4.95649	4.2583	4.59521	5.06919	4.79571	5.07994	4.85812	5.09038	5.23649	4.90956	4.87301	6.01867	6.15631	6.2489	6.41113	7.68591	6.63129	7.57145	7.77757	8.08679	5.69904	5.62195	5.62185	6.28193	6.45	6.60649	4.73359	5.11516	4.90915	5.20434	5.81961	5.9739	5.57533	5.5439	5.52919	4.94201	4.53641	4.60241	5.61809	5.3585	5.15477	6.03264	6.13159	5.42437	6.22523
CCAM_LOCUS20635	Cc033010.t1	VFQ78859.1	1	5.07101	4.75876	5.06008	4.06878	4.0889	3.68176	5.19751	5.15195	4.78354	5.45155	5.27483	5.00733	3.01863	3.2266	3.62441	5.29983	5.23142	5.32583	5.70865	5.65944	4.87306	4.76823	4.97291	4.80313	5.10572	5.65433	5.18476	1.95939	2.05481	1.9451	3.14343	4.08782	3.68804	3.67926	4.61933	3.50174	2.92367	3.87254	2.87747	2.788	2.46589	1.60011	4.07883	4.94537	3.19551	4.48829
CCAM_LOCUS20749	Cc033125.t1	VFQ78973.1	1	5.45189	5.78221	5.31126	5.53539	5.32337	5.57434	5.11013	5.37371	5.59107	4.99466	5.12515	5.32551	4.69387	4.66882	4.85552	4.62616	4.67375	4.66695	4.6428	4.72434	4.81178	4.73851	4.89537	4.85474	4.75949	5.10977	4.78307	4.0621	4.41281	4.44986	3.90476	4.36646	4.11805	3.71387	4.03105	3.85329	3.84627	3.67319	3.82263	4.17235	3.74205	3.61942	5.69895	5.47701	5.6783	5.89717
CCAM_LOCUS21117	Cc033298.t1	VFQ79341.1	1	5.23649	5.21005	5.30306	5.0658	4.90318	5.09003	4.92781	5.08969	5.01406	5.1941	5.13204	5.12746	4.78359	4.61833	5.05419	5.28165	5.06735	5.27566	5.08231	5.014	4.99935	4.8441	4.64391	4.86374	4.75055	5.07329	4.93695	3.7777	3.81472	3.76771	3.77494	4.09477	4.08312	3.95673	3.93086	4.26988	3.92587	4.00898	3.88689	3.22621	3.64022	3.58578	4.82597	4.74825	4.50815	5.05232
CCAM_LOCUS21308	Cc033482.t1	VFQ79532.1	1	3.94437	4.32184	4.183	3.66196	3.82095	3.78029	0.69641	2.65872	2.88472	3.25893	3.45144	4.05503	4.75145	4.79904	5.0019	5.04972	4.98836	4.6424	4.79387	4.97098	4.87937	4.89502	5.02302	4.94159	4.498	4.8845	4.87672	4.08898	4.43973	4.40379	4.11671	4.41311	4.31591	3.50437	4.1986	4.13953	4.08676	4.25704	4.43182	4.02722	4.5782	4.3145	5.19559	4.82955	5.01927	5.25251
CCAM_LOCUS21552	Cc002152.t1	VFQ79776.1	1	7.06325	6.52447	6.54537	8.12357	8.15211	8.449	7.75344	7.87882	7.39223	7.86798	7.27421	7.34548	8.05085	7.38868	7.79811	7.32629	7.67647	7.14539	7.5478	7.72878	7.52501	4.9157	4.76218	4.94486	7.38502	6.74207	6.91745	6.2843	6.54833	6.41391	7.0585	7.26319	7.44089	6.36227	6.23769	6.96736	6.80482	6.78405	6.90375	5.02744	5.22728	5.84298	8.60911	8.44795	8.94344	8.48991
CCAM_LOCUS21625	Cc002228.t1	VFQ79849.1	1	4.30176	3.80172	4.07605	4.70261	4.73712	5.04548	4.19804	4.44502	4.10621	4.359	4.092	4.14282	5.46263	5.0586	5.43768	4.64609	5.01492	4.65696	4.92701	5.08966	5.15647	3.52693	3.38527	3.48147	4.91198	4.41314	4.55332	3.9996	4.30611	4.29179	3.90358	4.40615	4.63342	3.47858	4.1356	4.40488	4.22489	4.21678	4.28285	3.34873	3.9068	4.21831	4.9972	4.83278	4.9648	5.12903
CCAM_LOCUS21780	Cc033710.t1	VFQ80004.1	1	5.82503	5.91771	5.30726	6.54991	6.62213	6.94512	6.37055	6.39862	6.31857	6.43089	5.83814	5.88482	5.98254	5.74299	5.9435	5.73627	5.98862	5.53264	5.84161	5.77975	5.85003	5.02974	4.06898	4.06461	5.85795	5.09079	5.47134	5.06377	5.28869	5.09218	5.16604	5.40657	5.75832	4.58798	4.90027	4.9282	4.76182	4.38309	4.58209	4.95171	5.24458	5.4039	6.99355	6.83734	6.80181	7.23537
CCAM_LOCUS21898	Cc033828.t1	VFQ80122.1	1	5.83516	5.62617	5.31719	7.56278	7.35144	7.74115	6.35277	6.66036	6.08752	6.23627	6.02803	6.29302	8.28496	7.97668	7.54108	6.06834	5.6771	5.92831	5.6585	5.85515	5.35485	5.06165	4.896	5.08283	7.5457	6.54636	6.78273	7.72015	8.08873	8.00576	7.11446	7.34063	7.20229	6.77805	6.62256	7.17261	7.24264	7.25928	7.32498	6.09192	6.04858	6.70231	9.155	8.8959	9.45004	9.13026
CCAM_LOCUS22449	Cc034025.t1	VFQ80673.1	1	4.32178	4.20512	4.08378	4.45571	4.02442	4.2197	4.22012	4.38449	4.43385	3.92523	4.03215	3.0835	4.88357	4.78637	4.84047	4.61983	4.43229	4.21478	4.57127	4.49145	4.58683	4.68861	4.65269	4.85856	4.73726	4.76114	4.89242	4.11076	4.45502	4.57579	3.97977	4.22598	4.17373	3.72301	3.86232	4.16992	4.03667	4.13961	4.01142	3.56321	3.66511	3.9851	5.17356	5.2529	5.48922	5.59839
CCAM_LOCUS22718	Cc035029.t1	VFQ80942.1	1	3.77849	3.19993	2.98422	3.1126	3.37579	3.11689	3.78014	3.87823	3.34708	4.15946	3.46921	3.59106	3.30126	2.34406	3.19782	5.15799	3.98547	5.04897	4.62916	4.48358	4.65551	5.94508	5.90793	5.65808	2.88099	5.81021	5.6175	1.46691	1.55106	1.60117	2.42635	2.72061	2.40107	3.47206	3.87729	4.00187	4.94023	4.96412	4.63638	1.8066	1.92635	1.65448	4.36683	4.31448	4.72437	3.07649
CCAM_LOCUS22797	Cc010113.t1	VFQ81021.1	1	5.337	4.84005	4.97315	5.62316	5.47856	5.66579	5.51114	5.36125	5.3349	5.06271	5.13596	5.32114	6.17995	6.02343	6.01358	5.74123	5.72923	5.46647	5.778	5.97174	5.93662	6.00831	5.69545	6.0933	5.87096	6.06586	5.93661	4.7508	4.98619	4.92752	5.04518	5.156	5.12608	4.33995	4.82328	4.80069	4.98962	4.74913	4.79933	4.36776	4.70991	4.60961	5.89619	5.99953	6.15885	6.38719
CCAM_LOCUS22988	Cc010306.t1	VFQ81212.1	1	7.25588	7.20856	6.95291	6.98861	7.15506	6.99696	6.91125	7.05621	6.98653	6.68621	6.74048	6.99857	6.64221	6.43035	6.48362	5.98723	6.11618	5.88333	6.05758	5.99559	6.14147	6.10002	6.19256	6.13241	6.33236	6.27499	6.23545	5.87762	6.13211	5.88187	5.70568	5.99806	6.24933	5.5351	5.37195	5.28804	5.60015	5.22502	5.34938	5.6185	5.21717	5.54062	6.26093	6.12009	5.95301	6.41099
CCAM_LOCUS23541	Cc002916.t1	VFQ81765.1	1	6.6652	6.4165	6.19513	6.74266	6.68772	6.31082	6.33902	6.36531	6.32059	6.21727	6.43687	6.4985	7.44684	7.33335	7.22472	5.39164	4.85698	5.07467	4.57856	4.71996	4.65282	6.25729	5.98981	6.45632	7.14398	6.16462	6.36414	6.14044	6.66788	6.54254	5.46321	5.72006	5.40364	5.08943	5.27083	5.52729	5.69959	5.81905	5.78423	5.78375	6.08669	6.53574	7.08636	7.05475	7.47218	7.29279
CCAM_LOCUS23545	Cc002920.t1	VFQ81769.1	1	4.39782	4.51936	4.21541	4.88964	4.75635	4.7108	4.56094	4.6489	4.51228	4.39089	4.49074	4.3102	4.61468	4.36547	4.11695	3.91701	3.28734	3.50273	3.225	3.3101	2.93827	3.65864	3.34676	3.94608	3.93424	4.22193	4.7231	3.77706	4.37964	4.63853	3.45057	3.81568	3.38836	2.92215	3.30484	3.91446	3.55778	3.88557	3.76567	3.05872	3.16524	3.49213	5.52138	5.43718	5.66218	5.85592
CCAM_LOCUS23560	Cc002935.t1	VFQ81784.1	1	4.26667	4.76658	4.77359	4.07855	4.13753	4.50324	3.7994	4.23121	4.00144	3.61724	2.87424	4.4071	3.68525	4.27302	4.07179	5.06068	4.48003	4.80959	4.43354	4.27608	4.22249	5.29617	5.23579	5.50021	3.6526	5.41892	5.38014	2.79651	3.06428	2.88812	2.82099	3.25041	3.16761	3.43834	3.6638	3.5681	3.62979	3.41512	3.44527	3.10627	3.97795	3.4484	4.00036	3.8264	3.95122	4.52965
CCAM_LOCUS23669	Cc003045.t1	VFQ81893.1	1	6.38957	5.48286	5.36436	7.94488	7.56072	7.9073	6.55109	6.79884	6.20599	6.42706	5.97067	6.238	7.34919	6.53849	6.75999	4.98655	5.17982	5.31839	5.2107	5.37867	5.15596	3.68181	3.78222	3.70469	6.57292	5.63675	5.70304	7.1683	7.36825	7.36051	6.74291	6.81169	6.8812	5.80714	5.88768	6.29633	6.68069	6.48187	6.58121	5.92621	5.4888	6.28108	8.67266	8.53145	9.01373	8.70811
CCAM_LOCUS23671	Cc003047.t1	VFQ81895.1	1	4.77353	4.77374	5.01775	4.87607	4.70916	4.58256	4.83735	4.78751	4.90443	4.81048	3.91142	4.49516	4.94071	4.51372	4.86857	3.89011	4.48772	4.14037	4.20152	4.52355	4.69746	3.67497	3.73635	3.57103	4.73988	4.08404	3.72987	3.51313	3.81352	3.46638	3.94059	4.26544	3.94349	2.96717	3.44507	3.63394	3.82247	3.51204	3.47633	3.78483	3.75085	3.95826	6.00848	5.91846	5.8999	5.79315
CCAM_LOCUS23672	Cc003048.t1	VFQ81896.1	1	4.88623	4.72728	5.14277	4.76954	4.67217	4.76401	4.72538	4.73572	4.63684	4.6093	4.19863	4.49516	4.8068	4.34152	4.70735	3.93947	4.32007	4.03472	4.19686	4.35354	4.01425	3.5203	3.60111	3.44017	4.63725	3.25213	3.5809	3.45235	3.71155	3.35746	3.82291	4.14678	3.87102	2.95465	3.35713	3.54917	3.69774	3.39148	3.47797	3.77079	3.7467	3.83801	6.00848	5.91846	5.8999	5.79315
CCAM_LOCUS23674	Cc003050.t1	VFQ81898.1	1	6.32721	5.40961	5.31533	7.87924	7.47764	7.96022	6.43791	6.78873	6.1906	6.43149	6.10344	6.20934	7.71467	6.91293	7.13278	5.35686	5.547	5.68587	5.58863	5.7346	5.51281	4.02684	4.11612	4.08906	6.95493	5.99536	6.05676	7.51371	7.72827	7.71899	7.08466	7.19013	7.23856	6.1665	6.23857	6.66564	7.02674	6.84517	6.9538	6.29564	5.8512	6.63815	8.67266	8.53145	9.01309	8.70811
CCAM_LOCUS23818	Cc035231.t1	VFQ82042.1	1	8.35321	8.15608	8.55453	9.07478	8.58533	8.92146	8.56969	8.3344	8.44232	8.53493	8.31236	8.52226	7.33568	7.66981	7.47843	5.86857	6.37685	6.23999	6.12488	6.0958	6.57143	6.98486	6.82665	6.85493	7.2853	6.50889	6.39341	5.70441	5.93143	5.66425	5.23281	5.50511	5.18605	5.06541	5.12535	4.82021	5.31607	4.98089	4.90663	6.013	5.83063	6.611	8.4436	8.85616	8.10495	8.54196
CCAM_LOCUS23837	Cc035250.t1	VFQ82061.1	1	3.9242	4.36851	3.98823	3.8495	3.95664	2.61275	3.18018	3.77805	4.20402	2.97301	3.29613	2.64732	5.53967	5.65507	5.80171	5.12761	4.99924	5.25438	4.68859	4.58066	4.56906	5.22175	5.4446	5.41788	5.51503	5.24768	5.33429	3.05366	3.33402	3.41891	3.01423	3.52188	3.46721	4.04625	4.47589	4.40728	4.75909	4.3553	4.33253	4.30985	4.40868	4.42695	5.79958	5.87495	5.75631	5.66313
CCAM_LOCUS24061	Cc003101.t1	VFQ82285.1	1	4.16797	3.73113	3.42943	2.76876	2.13726	0.423449	0	2.70427	3.09236	2.21562	3.19533	3.17246	4.41084	5.53806	5.16948	3.87091	3.30586	3.16403	3.60601	3.6268	3.63704	2.57677	2.73362	2.68089	5.79774	4.25735	4.30449	3.01119	2.82578	3.49545	2.80355	2.63743	2.45413	4.03647	3.80256	3.86631	3.49687	2.97736	3.29437	1.63986	2.78766	2.90171	3.7061	3.61744	2.25698	4.41965
CCAM_LOCUS24121	Cc003164.t1	VFQ82345.1	1	5.17893	5.37824	5.84456	4.87407	5.40321	5.2965	4.81496	4.89784	5.22084	4.8941	5.57234	5.41383	7.74514	7.80625	7.55921	7.22371	7.17002	7.0834	6.86904	6.81376	6.61199	6.71369	6.63492	6.74397	7.5174	6.85	6.93514	6.11718	6.43738	6.54687	6.02729	6.38263	6.24051	6.02252	6.05235	6.35268	6.12997	6.03484	6.00141	5.77552	6.15686	6.17452	7.29861	7.75056	7.33423	7.30921
CCAM_LOCUS24344	Cc003391.t1	VFQ82568.1	1	5.1681	4.5901	6.8724	4.85324	4.49906	5.42401	5.60028	4.26939	5.25815	6.58183	6.91916	5.7063	3.28579	4.02393	4.39685	3.96909	3.48524	4.28765	3.43078	4.30793	3.38399	4.20533	4.10851	4.25294	5.15816	3.32684	3.4332	2.58928	2.59717	2.30728	2.08308	2.48569	2.57529	3.15979	3.65931	2.92469	3.49399	3.33048	3.19243	3.03347	3.86459	4.32177	7.02159	6.52953	4.36284	4.88587
CCAM_LOCUS24346	Cc003393.t1	VFQ82570.1	1	5.24742	4.56325	6.52338	4.85324	4.9385	4.99245	5.60028	4.62569	5.34989	6.72783	7.24159	5.76013	4.05877	4.30929	4.94981	3.59087	2.88664	3.96929	1.92618	4.18047	3.1433	2.81737	2.88517	2.03237	5.55029	2.88966	3.27543	2.78676	2.00939	2.14432	0.885481	2.6437	2.46981	3.18808	3.53055	2.99035	3.90708	3.51699	3.22646	3.496	4.1431	4.60445	7.02159	6.52953	4.36284	4.88587
CCAM_LOCUS24718	Cc035755.t1	VFQ82942.1	1	3.69687	3.45896	3.33096	4.0868	3.91797	4.33811	4.14976	4.04949	3.87477	4.21389	3.93757	3.67753	3.62109	3.95026	3.75648	3.318	3.4147	3.22208	3.52374	3.45699	3.50423	2.9429	2.63565	3.02227	3.6153	3.39299	3.46273	2.91491	3.39988	3.23836	3.2539	3.28516	3.52003	2.56268	2.84655	3.11719	2.93477	2.75057	2.87918	2.32057	2.87772	3.12759	5.73618	5.74998	5.47738	5.48352
CCAM_LOCUS24720	Cc035757.t1	VFQ82944.1	1	5.45996	5.61088	5.08148	5.5124	5.35323	5.41424	5.73785	5.58272	5.60872	5.66507	5.58289	5.49303	5.03017	4.66441	5.03504	4.96403	4.97455	4.82437	5.06004	5.05441	5.26114	5.07858	4.80624	5.10286	4.93196	5.06065	5.19255	3.37463	3.42809	3.52295	3.91897	4.28346	4.41693	3.78931	4.09505	4.21771	3.83446	3.66222	3.66408	3.87566	3.81709	3.65674	5.61435	5.49427	5.6645	5.56099
CCAM_LOCUS24721	Cc035758.t1	VFQ82945.1	1	7.47735	7.15751	6.3206	8.84998	8.31572	8.88378	8.01734	7.92291	7.67739	7.69642	7.46913	7.55359	6.88911	6.90725	6.43126	5.02874	5.31079	4.81259	5.30494	4.98739	5.44889	3.9014	3.99547	3.25731	6.62581	5.33272	5.36706	7.25988	7.6079	7.32989	6.69324	7.09498	7.0825	6.11164	6.12023	5.961	6.59118	6.1499	6.27915	6.48936	5.96679	6.70853	9.26149	9.00223	9.48748	9.48514
CCAM_LOCUS24722	Cc035759.t1	VFQ82946.1	1	4.66075	4.21768	3.99797	4.76645	4.24354	4.6083	4.57266	4.2534	4.2759	4.37774	4.14124	4.1296	4.77772	4.71966	4.62478	3.19764	2.90618	2.96971	3.03271	3.03376	3.00104	3.24514	3.20294	3.37489	4.56272	3.64442	3.85002	3.99303	4.44601	4.14572	3.7517	3.85081	3.80544	3.15959	3.1376	3.50461	3.36185	3.60422	3.61433	3.54602	3.40073	3.63063	5.66023	5.78135	5.87972	5.90429
CCAM_LOCUS24725	Cc035762.t1	VFQ82949.1	1	4.80436	4.25028	4.1363	4.71105	4.37354	4.64963	4.52802	4.33534	4.32869	4.32009	3.7594	4.15446	4.87522	4.713	4.61061	3.18271	2.9918	2.94104	3.01187	3.01454	2.96901	3.23736	3.05498	3.32647	4.62475	3.59983	3.8326	4.00396	4.41314	4.11786	3.77613	3.83298	3.77357	3.16889	3.14627	3.48988	3.33164	3.57428	3.55887	3.52656	3.37526	3.63129	5.66023	5.78351	5.87972	5.90429
CCAM_LOCUS24726	Cc035763.t1	VFQ82950.1	1	7.45541	6.94174	6.39765	8.81698	8.36718	8.8931	7.95399	7.82132	7.59707	7.72067	7.39369	7.37958	6.96598	6.96463	6.48529	5.09075	5.37487	5.39394	5.38079	5.72028	5.50951	3.98335	4.07462	4.47265	6.6874	5.38637	5.43396	7.29325	7.62292	7.38067	6.70503	7.12163	7.14011	6.163	6.19627	6.0329	6.66012	6.22353	6.3501	6.58246	6.0522	6.76763	9.26149	9.00123	9.48748	9.48585
CCAM_LOCUS24727	Cc035764.t1	VFQ82951.1	1	5.57881	5.54255	5.00005	5.55068	5.35489	5.42956	5.74037	5.50446	5.60598	5.69421	5.54052	5.4646	5.07842	4.76217	5.25666	5.30516	5.2844	4.86	5.08188	5.08653	5.29687	5.2532	4.96885	5.11449	4.85393	5.08054	5.23834	3.40279	3.46517	3.56887	3.99611	4.32727	4.48311	3.83769	4.15851	4.27824	3.90904	3.74386	3.7496	4.05244	3.91046	3.73217	5.61435	5.49427	5.6645	5.56099
CCAM_LOCUS24729	Cc035766.t1	VFQ82953.1	1	3.90415	3.43549	3.22598	4.0562	3.87974	4.33028	4.08932	3.9288	3.83019	4.24869	3.99229	3.66555	3.81528	3.88408	3.77329	3.60444	3.49026	3.25868	3.57878	3.64936	3.57087	3.04729	2.83995	3.15443	3.80813	3.38581	3.53794	2.98592	3.43695	3.28449	3.29689	3.36635	3.59447	2.58141	2.89531	3.20364	2.96331	2.81058	2.93135	2.41084	2.95388	3.22228	5.73618	5.74998	5.48057	5.48352
CCAM_LOCUS24803	Cc035840.t1	VFQ83027.1	1	6.89647	7.08017	6.83773	6.06752	6.20295	6.0964	6.27392	6.05775	6.67985	6.90955	7.27832	7.28308	5.99284	6.8875	6.25003	7.74269	7.19233	7.64644	6.35696	5.96757	5.64263	6.97744	6.78169	6.84693	6.42709	8.07677	7.95458	4.51045	4.71674	4.75799	4.69248	5.515	5.61262	7.64809	7.4402	7.286	7.61793	7.46797	7.35423	5.28587	5.26938	5.08755	6.55908	6.74216	5.65929	5.53335
CCAM_LOCUS24985	Cc003422.t1	VFQ83209.1	1	5.00197	4.93724	4.69004	4.92331	5.00284	5.2151	4.87741	4.96445	5.15882	4.68356	5.04582	4.61162	5.61384	5.73614	5.84793	5.71111	5.49929	5.34361	5.69084	5.6578	5.78109	5.10569	5.18028	5.26386	5.64646	5.36106	5.4886	4.19959	4.37795	4.27585	4.31633	4.63594	4.92826	4.26537	4.55353	4.51891	4.35002	4.15068	4.20609	4.06878	4.577	4.53555	5.73732	5.78949	5.55162	6.12727
CCAM_LOCUS25077	Cc003518.t1	VFQ83301.1	1	5.44149	5.67265	5.10157	5.32838	5.28164	4.98129	5.15604	5.36024	5.33793	5.20342	5.44771	5.14072	4.27971	4.2983	4.15489	4.83515	4.97031	4.72882	4.60675	4.63446	4.66068	5.47952	5.44489	5.62855	4.1291	5.22305	5.24458	3.0846	3.45138	3.47526	2.91999	3.40619	3.60402	4.51208	4.65094	4.55455	4.73115	4.65715	4.23432	3.50221	3.334	3.50861	4.60774	4.76531	4.76975	5.3293
CCAM_LOCUS25291	Cc003739.t1	VFQ83515.1	1	4.64419	4.4451	3.98909	4.22706	4.08276	4.40219	4.0721	3.87142	4.0823	4.46039	4.49634	4.21272	5.00666	4.77125	4.96318	4.68125	4.76674	4.61057	4.60138	4.71275	4.71361	4.31062	4.23579	4.40189	4.8869	4.59039	4.5614	2.44254	2.53625	2.48046	2.32467	2.49223	2.50188	2.47774	2.47397	2.5982	2.402	2.36814	2.39236	2.24312	2.30142	2.5014	5.33931	5.47721	5.44287	5.77893
CCAM_LOCUS25702	Cc036164.t1	VFQ83926.1	1	5.50153	5.38694	5.9324	5.0983	5.27487	5.29399	5.42782	5.33908	5.45003	5.68885	5.22385	5.71723	5.79815	5.5777	5.79763	5.65821	5.52074	5.43996	5.47825	5.55733	5.56002	5.27893	5.08289	5.32279	5.70425	5.43953	5.43968	5.02565	5.3905	5.21156	4.63847	4.61348	4.85471	4.48236	4.83024	4.7906	5.0567	4.79206	4.61642	4.0439	3.6973	4.63227	6.46171	6.51607	6.69082	7.03385
CCAM_LOCUS25722	Cc036182.t1	VFQ83946.1	1	5.37137	5.18972	5.21098	5.60304	5.66514	5.8305	5.50357	5.45664	5.37523	5.62187	5.42009	5.49188	5.64263	5.61162	5.50349	6.17657	6.22327	5.99949	6.03814	6.24432	5.98764	5.21343	5.13365	5.24424	5.63193	5.6066	5.94089	4.70777	4.99829	4.85037	5.32107	5.57619	5.64123	5.36932	5.198	5.75151	5.32098	5.39374	5.40341	4.20253	4.34423	4.35063	6.54629	6.42795	6.43838	6.45822
CCAM_LOCUS25735	Cc036195.t1	VFQ83959.1	1	4.32409	3.99324	4.00043	4.0886	4.20005	4.58561	4.29646	4.14977	4.27453	3.98316	4.29024	4.0757	4.02593	4.45773	3.63576	5.01849	5.04124	4.60434	4.38283	4.36128	4.19475	3.60124	3.43059	3.58693	3.94112	3.82403	3.92445	3.58568	3.67115	3.56291	4.03222	4.13955	4.33143	3.33946	3.78642	3.99429	3.9422	3.95822	3.95995	2.88133	2.83449	2.81999	5.12125	5.22197	5.55344	5.38369
CCAM_LOCUS25742	Cc036202.t1	VFQ83966.1	1	4.14898	4.02821	4.19056	4.20896	4.10944	4.5637	4.14778	4.24746	4.15427	3.98316	4.2691	4.0876	3.94617	3.77954	4.19631	4.98935	5.00202	4.59711	4.72532	4.81842	4.56163	3.75508	3.79034	4.08259	4.01501	4.24829	4.15958	3.60096	3.68408	3.52639	3.99768	4.12261	4.29718	3.45227	3.79835	4.00666	3.97689	3.97864	3.86869	2.78809	2.77877	2.79425	5.12125	5.21612	5.55543	5.38887
CCAM_LOCUS25755	Cc036215.t1	VFQ83979.1	1	5.20254	5.15705	5.218	5.61919	5.48704	5.91735	5.37197	5.61512	5.4786	5.76018	5.3604	5.48143	5.61879	5.69309	5.87969	6.1318	6.34898	5.9282	6.1904	6.05533	6.00982	5.22164	5.19178	5.28493	5.54695	5.9973	5.79646	4.74309	5.05379	4.87832	5.39094	5.63878	5.70756	5.4478	5.23416	5.82232	5.39814	5.42821	5.48057	4.26086	4.46322	4.4069	6.54629	6.42795	6.43838	6.45822
CCAM_LOCUS25805	Cc036265.t1	VFQ84029.1	1	6.56322	5.51347	6.47658	6.04765	5.57695	5.01733	5.3187	5.59306	5.46315	4.79268	5.24531	5.67833	5.55214	6.48215	5.96298	6.09421	5.65327	6.07014	5.44846	5.35497	5.33584	6.45715	6.47204	6.48194	6.34939	5.88506	5.59899	4.68503	4.97274	4.76014	5.06664	5.70812	5.5253	5.39808	5.30066	5.00041	4.74983	4.22291	4.50293	5.91114	6.03151	6.72017	7.7409	7.43224	7.26771	5.97303
CCAM_LOCUS25809	Cc036269.t1	VFQ84033.1	1	5.79388	5.75784	5.80567	5.4598	5.54693	5.55558	5.66136	5.48553	5.74052	5.25584	5.45104	5.44044	4.77999	4.67968	5.01278	4.98521	4.51782	4.68885	4.37506	4.37938	4.46133	5.26228	5.2144	5.44158	4.83294	4.79808	4.80843	3.56108	3.94917	3.90929	3.35412	4.11111	4.1368	3.82376	4.09041	3.93819	3.65749	3.58436	3.59743	3.81765	3.90025	3.85327	5.28633	5.15938	5.27246	5.44138
CCAM_LOCUS25911	Cc004061.t1	VFQ84135.1	1	4.30354	4.96169	4.41767	3.81804	4.34212	4.81563	3.70655	4.45814	4.43429	4.30823	4.65426	4.21476	3.26986	3.62419	3.70268	3.23148	3.40713	2.90614	3.50539	3.0797	3.51116	3.76331	3.35348	3.80035	4.26328	6.53997	6.74786	1.8985	2.47614	2.19726	2.30409	2.13538	2.30163	6.82734	5.58786	6.2123	6.04043	6.11202	5.93035	1.74397	1.85713	1.522	4.06996	4.32089	3.59096	3.47226
CCAM_LOCUS25916	Cc004066.t1	VFQ84140.1	1	4.62062	5.12427	4.94264	5.23876	4.90142	4.90298	5.18648	5.21333	5.44231	5.32803	5.74761	5.51239	4.05995	4.10605	4.38662	6.16398	5.57302	6.06271	5.37342	5.26442	5.4807	6.24663	6.1787	6.34413	4.34451	5.65261	5.65139	4.11466	4.14893	3.99342	3.49315	4.4989	4.44274	4.25896	4.42835	4.25681	3.68173	3.34732	3.4005	3.09349	3.47226	3.22603	4.18936	4.26791	3.76426	5.30753
CCAM_LOCUS26322	Cc036503.t1	VFQ84546.1	1	6.965	6.35739	6.32291	6.90526	6.92848	7.59391	7.80414	7.31519	7.27833	7.00051	6.49564	6.59557	7.4316	7.24175	7.74494	3.85158	2.81152	3.70567	3.09457	3.67116	2.99332	6.64445	6.52181	6.60212	7.45297	5.28111	5.17391	3.34948	1.95172	3.34491	2.95325	2.85695	2.25702	1.42209	1.59504	1.63532	1.85756	1.95273	2.60686	5.00202	6.14479	5.98726	5.57268	5.90301	6.00179	5.53089
CCAM_LOCUS26336	Cc036515.t1	VFQ84560.1	1	4.27953	3.45695	3.589	3.87198	3.85395	3.94274	3.71741	3.47045	3.92572	3.87307	3.49049	3.97579	6.08078	6.41966	6.13228	5.76897	5.56328	5.80088	5.41636	5.44786	5.38287	4.61736	4.45081	4.66645	6.06759	5.63332	5.55572	4.86425	5.0394	4.81041	5.27953	5.20775	5.15061	5.11234	5.09962	5.25248	5.39118	5.22714	5.12829	4.19635	4.34437	4.61206	7.12747	7.13732	7.74677	6.84882
CCAM_LOCUS26542	Cc004438.t1	VFQ84766.1	1	5.8742	5.61396	5.66673	5.59068	5.73267	5.64678	5.45166	5.59721	5.76498	5.5127	5.63439	5.58148	5.41266	5.46732	5.46966	4.36403	4.17141	4.30414	4.18252	4.28471	4.37645	4.64572	4.64935	4.56328	5.09049	4.52151	4.33006	3.682	3.93141	3.90065	3.48361	3.84687	3.86722	3.30896	3.49682	3.33218	3.47289	3.30305	3.46228	3.83756	4.11392	4.29843	6.00817	6.09114	5.96092	6.01387
CCAM_LOCUS26872	Cc036631.t1	VFQ85096.1	1	4.46043	3.50618	4.2973	4.45245	3.7571	4.17031	3.40129	3.48423	3.19629	3.60615	3.65327	3.486	4.49039	4.05536	4.05374	2.93273	2.03141	2.38439	1.98145	1.92269	1.95079	2.84733	2.93192	3.1016	3.96986	4.04038	4.04471	4.58936	5.13941	5.10347	3.73694	3.91586	3.8971	3.81001	3.44894	3.77147	4.1269	4.41084	4.50206	3.09787	3.15521	3.75618	5.56985	5.30964	5.87863	5.74903
CCAM_LOCUS27129	Cc004792.t1	VFQ85353.1	1	7.21154	7.04875	7.11576	6.16197	6.20431	6.37258	6.70365	6.70514	6.89827	7.46278	7.56689	7.38803	4.94335	5.21779	5.27789	7.93888	8.32118	7.92546	8.10236	8.27467	8.03487	7.52833	7.46962	7.52738	5.25919	7.75783	7.63939	4.07384	4.13269	4.26726	4.87282	5.08323	5.24062	5.30453	5.48599	5.40817	5.64582	5.49361	5.54817	3.97993	4.01878	3.69265	5.80936	6.06406	5.68414	6.44374
CCAM_LOCUS27628	Cc005035.t1	VFQ85852.1	1	4.30305	4.29819	4.15317	4.64174	4.23458	4.56148	4.14285	4.28451	4.12339	4.18523	4.15663	4.00833	6.3454	5.84634	6.26806	5.38168	5.7007	5.44972	5.58385	5.4746	5.44208	4.51482	4.53397	4.45793	6.01659	5.36599	5.42282	4.04833	4.30636	4.2234	3.9545	4.52955	4.9519	4.66153	4.31278	4.74193	4.62851	4.55956	4.71884	3.0037	3.9792	4.48516	6.01062	5.82524	5.8853	5.73934
CCAM_LOCUS27986	Cc005209.t1	VFQ86210.1	1	6.45576	6.05009	6.46759	7.87405	7.42266	7.71174	6.5088	6.82382	6.39662	6.76834	6.42401	6.63883	8.12087	8.33509	7.66705	6.65827	6.2448	6.69673	6.14997	6.2781	6.12254	6.20719	6.17658	6.23572	7.92484	7.00879	7.14733	7.84518	8.34491	8.26496	6.86388	7.13802	6.94684	7.31357	7.03677	7.08346	7.36919	7.14666	7.33418	6.41576	6.32661	7.07238	8.59582	8.30939	8.7003	8.6504
CCAM_LOCUS28231	Cc037239.t1	VFQ86455.1	1	5.00933	4.88422	5.09424	4.79396	4.78202	4.99384	4.92666	4.88745	4.97665	5.21972	4.92696	5.06667	5.20719	5.15552	5.38223	5.35984	5.10567	5.16265	5.21282	4.9725	4.88161	4.78181	4.78236	4.94207	5.26947	5.23838	5.31696	4.20493	4.45658	4.18881	4.3935	4.47656	4.67991	4.88032	4.93536	4.79023	4.81256	4.66472	4.72698	3.98655	3.93627	4.28644	5.69556	5.42522	5.54826	5.8455
CCAM_LOCUS28241	Cc037249.t1	VFQ86465.1	1	4.93496	4.7687	5.31058	4.75964	4.64975	5.17282	4.88056	4.97679	4.7528	5.42037	5.1013	5.09554	5.20302	5.15549	5.36644	5.36114	5.09331	5.14581	5.20385	4.8281	4.86956	4.76589	4.65217	4.93081	5.26106	5.20955	5.31472	4.21713	4.44943	4.16061	4.38688	4.45247	4.65086	4.85441	4.90605	4.79139	4.80748	4.65002	4.67976	3.99651	3.92511	4.30135	5.69556	5.42522	5.54826	5.8455
CCAM_LOCUS28573	Cc005644.t1	VFQ86797.1	1	5.39325	5.55983	5.48895	5.3489	5.32955	4.94793	5.57355	5.39211	5.95057	5.68325	5.69159	5.72553	2.64393	2.28285	2.39583	3.8484	4.14603	4.30167	3.97993	4.02466	4.18949	3.54327	3.44336	3.21018	2.23671	3.3396	3.28241	2.79102	2.63252	2.92753	2.93659	2.95638	3.19775	3.55101	3.59884	3.22258	2.92891	2.25414	2.73526	2.72063	2.3884	2.71102	3.08398	3.25247	3.36745	4.82717
CCAM_LOCUS28615	Cc005686.t1	VFQ86839.1	1	7.79734	7.90003	7.81953	8.33829	8.03725	8.43272	8.60742	8.34146	8.4302	7.76337	8.12047	8.04682	7.51589	7.74679	8.10647	8.8377	8.29317	8.74449	8.47396	8.31275	8.55417	8.84433	8.80731	8.8343	8.05797	8.12402	8.15867	6.57224	6.82669	6.50942	6.35231	7.39023	7.48891	6.20583	6.62258	6.64564	5.69114	5.89758	5.96886	7.35781	7.23292	6.44824	8.00338	8.04546	7.87734	8.11945
CCAM_LOCUS28649	Cc005720.t1	VFQ86873.1	1	4.96854	4.09774	4.65822	3.813	4.89986	4.57515	4.32155	4.86814	5.26242	4.99837	5.00438	5.08903	4.46032	4.72738	4.46235	5.59544	5.61771	5.39044	5.16022	5.13197	4.96776	5.57591	5.6067	5.77408	4.63352	5.40704	5.42685	3.35201	3.79245	3.38986	3.19736	3.68682	3.76117	4.07504	4.26656	3.97187	3.60527	3.45188	3.65482	3.07712	2.97426	3.2919	4.23098	4.5046	4.40587	4.73444
CCAM_LOCUS28780	Cc037464.t1	VFQ87004.1	1	5.34512	5.37155	4.92706	4.75388	4.47532	5.14352	5.29855	5.22168	5.13877	5.41147	5.54309	5.50946	5.60545	5.78177	5.68948	6.30329	6.39444	6.07412	6.28873	6.28898	6.30129	5.56002	5.45907	5.61677	5.61321	5.78829	6.01276	4.362	4.77103	4.41119	5.23084	5.2837	5.4616	5.03297	5.00189	5.36362	5.08597	5.01029	4.72891	4.28308	4.46033	4.40153	5.15114	5.18042	5.09212	5.36269
CCAM_LOCUS28831	Cc037515.t1	VFQ87055.1	1	6.25543	5.61967	5.18593	7.99625	7.57407	7.89121	6.46621	6.93088	6.12696	6.37978	6.22833	6.38429	8.08821	7.7886	7.27821	5.51472	5.1386	5.08942	5.48938	5.74701	5.32703	4.46009	4.26634	4.52411	7.40557	6.29614	6.52749	7.74262	8.24329	8.10515	7.26256	7.49051	7.45257	6.78655	6.55327	6.9823	7.24465	7.15779	7.21102	6.00075	5.93408	6.82712	8.64151	8.92171	9.20289	9.10524
CCAM_LOCUS28835	Cc037519.t1	VFQ87059.1	1	7.17465	6.91373	7.15635	7.59576	7.6055	7.76366	7.37039	7.33735	7.12517	7.33119	7.00593	7.10779	7.50471	7.17928	7.39522	6.63721	6.65065	7.00511	6.79675	6.6569	6.50175	6.09089	6.26615	6.00012	7.34508	6.68292	6.7262	6.51129	6.80325	6.54122	6.73222	6.82586	6.88069	6.7149	6.58697	7.01333	7.36158	7.10041	7.25561	5.76381	5.81464	6.12082	8.08295	8.1339	8.64967	8.14103
CCAM_LOCUS28837	Cc037521.t1	VFQ87061.1	1	5.48201	5.09941	5.15263	4.86378	5.03431	4.84392	5.00563	5.05024	5.21464	4.87085	5.26104	5.333	4.97346	5.42848	5.0512	4.08783	4.19773	4.31238	4.90654	4.27952	4.70932	5.62523	5.62442	5.84007	5.33941	5.03565	4.96543	3.91652	4.32085	3.83424	4.03596	4.28933	4.35176	4.882	4.50593	4.14712	4.30833	3.98543	3.97039	5.20536	5.19216	4.99944	6.28025	6.42559	5.92853	6.31109
CCAM_LOCUS28840	Cc037524.t1	VFQ87064.1	1	4.70481	4.18152	4.33733	5.56967	5.21406	5.27027	4.21293	4.73559	4.85219	4.83537	4.56092	4.45751	6.00569	5.73309	5.5615	5.12153	4.76649	4.9905	4.60958	4.68507	4.48855	4.50382	4.41455	4.48859	5.46336	5.37244	5.54987	5.59837	5.99552	5.88506	5.18616	5.41394	5.4694	5.38511	5.30692	5.3158	5.53092	5.35488	5.48597	4.31282	4.24952	4.73525	7.17665	6.88647	7.19242	6.59361
CCAM_LOCUS28842	Cc037526.t1	VFQ87066.1	1	5.5544	4.93144	5.38608	4.98368	5.26172	5.03515	5.08361	5.15709	5.40818	4.94782	5.36475	5.25028	4.97912	5.43711	5.06073	4.08039	4.1679	4.33919	3.83603	4.25888	4.70297	5.63962	5.81819	5.83216	5.34832	5.02152	4.98907	3.94227	4.35828	3.86754	4.11663	4.3727	4.42557	4.97091	4.57946	4.1769	4.32449	4.03883	4.02501	5.23966	5.20872	5.04789	6.28025	6.42559	5.92853	6.31109
CCAM_LOCUS28844	Cc037528.t1	VFQ87068.1	1	7.32446	6.95599	7.21103	7.60826	7.64189	7.73125	7.3891	7.3986	7.06021	7.25073	6.93077	7.07387	6.99414	6.66059	6.87699	6.12391	6.08225	6.50117	5.78289	6.03405	5.93294	5.54494	5.7599	5.49974	6.87735	6.13221	6.18939	6.20898	6.49378	6.2383	6.40024	6.51012	6.57828	6.39702	6.28618	6.71441	7.04863	6.78803	6.94045	5.4372	5.49372	5.82371	8.08295	8.1339	8.65064	8.14103
CCAM_LOCUS28848	Cc037532.t1	VFQ87072.1	1	6.15532	5.54482	5.29788	7.90094	7.72025	7.86741	6.43955	6.88723	6.01043	6.37978	6.11514	6.22191	8.07041	7.67628	7.26988	5.51767	5.14205	5.08326	5.49361	5.71507	5.31039	4.4513	4.2245	4.51901	7.39482	6.29462	6.51042	7.73232	8.22557	8.09718	7.25637	7.4809	7.46199	6.78985	6.53906	6.98562	7.25354	7.14638	7.20667	6.08339	5.94216	6.81316	8.64151	8.92171	9.20289	9.10524
CCAM_LOCUS28976	Cc018604.t1	VFQ87200.1	1	6.34195	6.34704	6.36519	5.86345	5.81431	6.06448	6.67527	6.28517	6.56557	6.55053	6.6169	6.64673	6.67318	6.88031	6.80882	6.49729	6.17904	6.24876	6.13468	6.10355	6.06043	6.199	6.08382	6.21212	6.68698	6.21747	6.24455	4.13778	4.43024	4.16077	4.73748	4.84884	5.36829	5.13303	5.45416	5.62972	5.11331	4.99701	4.94138	3.69512	4.41909	4.59368	6.29198	6.52838	6.16879	6.00711
CCAM_LOCUS28985	Cc018613.t1	VFQ87209.1	1	6.30473	6.35223	6.60144	6.09942	6.09724	6.26402	6.26403	6.32444	6.21441	6.47461	7.1139	6.63281	6.41895	6.18664	6.5223	7.52755	8.02995	7.19141	9.34359	9.22264	9.91438	6.08116	5.90654	6.1789	6.5019	6.85786	6.90307	5.20462	5.20367	4.99687	6.10284	6.48458	6.41306	6.01399	6.10626	6.38597	5.60628	5.85184	5.93859	4.46979	4.60184	4.8531	6.39829	6.33705	6.57636	6.55995
CCAM_LOCUS29122	Cc018751.t1	VFQ87346.1	1	5.69301	5.44515	5.69972	5.28481	5.44471	5.5057	6.15422	6.0265	5.96843	5.50188	6.09489	5.48791	2.38778	2.61173	2.46871	4.44282	3.52196	4.18652	4.09294	3.76149	4.18842	4.00266	3.5803	3.9409	2.17823	4.90189	4.79951	3.84162	3.14761	2.88322	4.85203	4.4179	5.09668	3.31422	4.02745	3.51829	4.00913	3.87727	4.09068	3.0623	1.71252	1.52453	3.36465	2.60545	3.547	4.6907
CCAM_LOCUS29159	Cc018788.t1	VFQ87383.1	1	5.9424	6.23447	5.79442	7.1368	6.91815	6.95801	6.12396	6.51877	6.13819	6.05664	5.98484	5.90899	6.35582	5.82296	5.89404	4.84794	4.366	4.74112	4.20006	4.46094	4.05086	4.22976	4.12896	4.19761	5.9173	5.24614	5.60098	6.25361	6.60481	6.54329	5.63008	5.8901	5.87225	5.37919	5.17049	5.51333	5.76511	5.65843	5.80652	4.97291	4.98161	5.31742	7.8943	8.2372	8.52639	8.61451
CCAM_LOCUS29292	Cc018924.t1	VFQ87516.1	1	5.25248	5.03287	4.90886	5.06464	5.13409	5.05399	4.79437	4.89831	4.92541	4.82026	5.10971	5.10128	5.38162	5.24997	5.14518	4.32453	4.11983	4.05322	3.92175	3.85984	3.64895	4.40393	4.34507	4.43335	4.81818	4.60831	4.87884	3.09615	3.64049	3.58018	2.91439	2.81026	3.21532	2.90509	2.88982	3.1176	3.26978	3.0897	3.19092	2.59559	2.76578	3.00602	5.44047	5.53955	5.63839	5.33227
CCAM_LOCUS29380	Cc005837.t1	VFQ87604.1	1	4.22109	3.24872	3.81925	4.42661	3.77814	4.43353	3.99115	3.79398	3.92348	3.96886	3.83701	3.73287	5.74023	5.75437	5.67768	3.75805	3.42687	3.56426	3.7326	3.7272	3.75598	4.16158	3.96283	4.09958	5.62031	4.17925	4.01851	4.11425	4.6026	4.38811	4.16691	4.09941	4.06979	3.45695	3.56348	3.79751	3.83393	4.00553	3.96484	4.53884	4.08409	4.69507	5.64722	5.65291	5.58306	5.22821
CCAM_LOCUS29515	Cc005972.t1	VFQ87739.1	1	5.53484	4.36654	4.319	6.1309	5.40852	6.89334	3.00698	3.05546	5.18632	3.7837	4.84574	3.90432	4.89592	4.71043	4.84576	5.13562	4.57475	4.94787	5.01874	5.14282	5.29426	3.54205	3.48864	3.8305	5.09099	4.13056	3.91043	4.80289	5.64018	5.7061	4.58217	5.41113	5.51278	4.98024	4.66285	5.29498	5.43123	5.28129	5.26003	3.56754	3.99142	4.04911	6.71695	6.76462	6.64054	7.29226
CCAM_LOCUS29526	Cc005984.t1	VFQ87750.1	1	3.65684	3.08266	2.86988	2.90848	3.33951	4.07461	4.3284	3.76611	3.23895	4.73902	3.96634	3.83644	5.34902	5.15123	5.44572	5.78673	5.62806	6.12074	5.01734	4.95698	4.46131	4.26629	4.08752	4.27936	5.11255	5.37599	5.53666	3.73355	3.95719	4.01154	3.69972	4.21603	4.33334	4.71236	5.04098	5.09281	5.03815	4.92891	5.01891	3.89419	3.83141	3.99309	4.43431	4.34416	4.43296	4.46116
CCAM_LOCUS29566	Cc037616.t1	VFQ87790.1	1	4.43297	4.35281	4.88225	4.77712	5.58082	5.73039	4.90977	4.9615	4.73151	5.19944	4.85452	4.73381	4.84238	4.44529	4.75706	4.4418	4.867	4.58323	4.6871	4.81471	5.10047	2.35437	2.77169	2.63653	4.66493	4.33277	3.97509	4.71312	4.97522	4.87257	5.24509	5.0145	5.32219	4.88883	4.83846	5.02359	5.19302	4.80306	5.21362	3.01827	3.72172	4.19283	6.86714	6.73149	6.9084	7.12408
CCAM_LOCUS29578	Cc037628.t1	VFQ87802.1	1	4.19558	4.45726	4.72461	5.43533	5.1758	5.84179	4.68375	4.93916	4.8807	5.07921	4.65572	4.65744	4.89011	4.4688	4.93091	4.44648	4.88787	4.6009	4.72313	4.83888	3.84529	3.10532	2.81377	2.65211	4.69858	3.49262	4.02557	4.66728	4.9168	4.90075	5.11239	4.96278	5.23427	4.79626	4.80907	4.97965	5.13242	4.76223	5.16407	2.97367	3.78732	4.19545	6.86714	6.73149	6.9084	7.12408
CCAM_LOCUS29582	Cc037632.t1	VFQ87806.1	1	7.12457	6.9808	6.52274	8.25094	7.7918	8.003	7.54534	7.5898	7.38645	7.51778	7.38467	7.28743	7.88472	7.18025	7.39571	6.19467	6.01798	6.28798	5.8613	5.92474	5.72082	5.29264	5.21713	5.283	7.26285	6.7167	6.85417	7.16783	7.40396	7.43705	6.61927	6.86163	6.97412	6.42294	6.35765	6.58816	6.8398	6.67145	6.81997	5.93258	5.85429	6.40244	8.4668	8.34535	9.04268	8.37119
CCAM_LOCUS29674	Cc037715.t1	VFQ87898.1	1	6.8513	6.22873	5.92259	7.83765	7.68078	7.87599	6.59177	7.0613	6.74011	6.74515	6.55314	6.42293	6.60662	6.19826	5.83947	4.83099	4.58438	5.00471	4.66526	4.66388	4.58071	4.06042	4.54041	4.08776	6.10703	5.43119	5.73994	7.66055	7.93136	7.77016	6.83748	7.26424	7.27581	6.6307	6.4469	6.33822	6.9796	6.82437	7.15978	6.20547	6.0406	6.66559	9.09417	8.82092	9.37813	9.17308
CCAM_LOCUS29685	Cc037726.t1	VFQ87909.1	1	6.74535	5.98898	5.92259	7.90532	7.75857	7.86628	6.60973	7.0784	6.5432	6.63125	6.6228	6.59737	6.74809	6.31968	5.94554	4.93936	4.68269	5.13862	4.80484	4.76268	4.72412	4.13458	4.13523	4.18904	6.22349	5.65472	5.86118	7.81539	8.09568	7.93602	6.99598	7.41547	7.42483	6.77884	6.57531	6.49229	7.15138	7.00402	7.31108	6.41287	6.17886	6.82774	9.09417	8.82092	9.37813	9.17308
CCAM_LOCUS29772	Cc037806.t1	VFQ87996.1	1	3.28102	4.34899	4.03198	4.70984	4.6758	3.33978	4.17036	2.9757	4.11413	3.33915	3.69593	3.81956	4.07735	4.65615	4.75978	3.93558	3.97523	4.15417	3.83736	3.92193	3.54081	4.12728	4.07527	4.41262	4.47486	3.89357	4.14305	3.06316	3.60392	3.7492	2.8209	3.12734	2.85044	2.26908	2.57713	2.87949	2.66715	2.88239	2.48746	4.21158	4.8372	4.4976	5.89864	6.10917	5.62279	5.63466
CCAM_LOCUS29817	Cc006020.t1	VFQ88041.1	1	6.8921	6.33305	6.47387	8.15951	7.96163	8.3484	7.57369	7.80728	7.2297	7.78739	7.17044	7.21912	8.17511	7.54524	7.96896	7.49838	7.7624	7.23422	7.62775	7.79943	7.52099	5.20756	4.98969	5.22489	7.58539	6.89685	7.06656	6.54642	6.74716	6.65726	7.16721	7.34757	7.4522	6.48375	6.30097	7.05104	6.89816	6.89244	6.91951	5.26975	5.40254	6.07473	8.64985	8.49852	8.9864	8.51557
CCAM_LOCUS29869	Cc006075.t1	VFQ88093.1	1	5.40002	5.91161	5.38378	5.67936	5.93046	5.31612	5.65978	5.60479	5.71711	5.50217	5.5179	5.46436	4.66748	4.61753	4.63354	4.78944	5.17782	5.20817	5.13233	5.1086	5.3449	5.22708	5.42777	5.4086	4.52126	5.26302	5.40828	4.59389	5.15736	5.07558	4.91796	5.32262	5.22158	4.48907	4.79683	4.79013	4.74024	4.73964	4.67378	5.41343	4.99277	4.33954	5.81269	6.034	5.74819	5.95482
CCAM_LOCUS29994	Cc006203.t1	VFQ88218.1	1	8.83528	8.70927	8.70566	9.11209	9.04073	9.16354	8.51228	8.72648	8.55534	8.33618	8.59164	8.51338	8.30508	8.42262	8.08231	7.83224	7.75821	7.67791	7.66874	7.82572	7.74714	7.66884	7.77217	7.72481	8.21412	7.68878	7.66589	7.72596	8.19062	7.66186	7.54407	7.976	8.27651	7.63175	7.39325	7.2958	7.66911	7.46437	7.56066	7.22176	7.27376	7.4549	9.00994	8.96848	9.00676	9.04307
CCAM_LOCUS30231	Cc006252.t1	VFQ88455.1	1	4.28491	4.37511	4.67599	4.23107	4.35225	4.32066	3.44888	4.31529	4.2422	4.00387	4.73371	4.43331	5.23362	5.13864	5.62336	5.08718	4.50482	4.692	4.50062	4.47173	4.69433	5.28202	5.29437	5.2626	5.23879	4.76645	4.60485	4.26513	4.39298	4.28385	3.65152	4.50171	4.73557	4.30631	4.60158	4.60271	4.3369	4.3181	4.52622	4.46138	4.62166	4.67405	4.8136	4.60169	4.55652	4.38062
CCAM_LOCUS30307	Cc006330.t1	VFQ88531.1	1	6.27959	5.32964	6.28081	7.26284	7.22949	6.87802	6.53563	6.73967	6.71271	6.43458	6.66057	6.8213	8.28679	8.56559	8.45962	5.81902	5.73863	5.7991	5.59433	5.85737	5.80048	6.93612	6.48989	6.9545	8.1051	6.84144	6.50571	4.78089	4.90817	4.70031	4.43003	4.47039	4.39719	4.41896	4.39339	4.31972	4.77106	4.60684	4.53118	5.5208	5.26105	5.90449	7.15133	7.56768	6.98656	7.22361
CCAM_LOCUS30339	Cc006363.t1	VFQ88563.1	1	4.46348	4.51621	4.54411	4.85906	5.07348	5.09819	4.66933	4.19633	4.50464	4.3077	4.35115	3.95891	5.08142	5.17855	4.89932	4.64165	4.59385	4.42717	4.35647	4.32821	4.09657	3.80894	3.79198	3.77735	4.81942	4.32963	4.46647	4.46092	4.94317	4.89414	4.66877	4.72536	4.88527	4.60646	4.24951	4.53008	4.51803	4.50772	4.50479	3.8484	3.81368	4.10259	6.7741	6.75972	7.01018	6.9713
CCAM_LOCUS30791	Cc006659.t1	VFQ89015.1	1	4.61857	4.18088	4.35861	4.87993	4.90555	5.06623	4.41087	4.59263	4.62997	4.59276	4.74479	4.68941	5.295	5.33115	5.24234	5.12528	4.95613	4.95661	4.82648	4.75011	4.64935	4.93516	4.87662	4.96315	5.10688	5.09598	5.33989	4.49908	4.89559	4.91639	4.4241	4.65556	4.50163	4.50447	4.80786	4.8965	4.73404	4.63824	4.76703	3.87976	4.17518	4.40169	5.9637	5.91789	6.01121	6.01607
CCAM_LOCUS30886	Cc043085.t1	VFQ89110.1	1	3.15797	2.87745	3.82849	4.27699	4.03787	4.26084	3.36348	4.23478	4.32581	3.21552	3.97362	3.68594	4.9067	4.50571	5.14466	5.41394	5.37131	4.62622	5.67432	5.43339	5.44594	3.99822	3.75455	4.47246	4.80078	5.23735	5.57402	3.03984	3.11455	3.09626	3.27988	3.63243	3.80202	3.09172	3.07114	3.91759	3.32392	3.32195	3.04273	1.79386	2.68549	3.03241	4.62623	4.27836	3.94528	4.35045
CCAM_LOCUS30914	Cc038210.t1	VFQ89138.1	1	6.94352	7.09483	6.05386	8.09395	8.03114	7.25656	8.45081	7.78799	8.3034	7.94462	8.10644	7.94792	6.49048	6.67932	6.40383	6.14764	5.0252	6.02841	4.66156	4.43881	4.07296	7.21204	6.63973	7.13051	6.1457	4.91317	4.46076	4.59978	4.61253	4.43853	4.78638	5.0697	4.47204	3.66279	3.41065	4.19548	2.84197	2.86785	3.15156	5.61579	4.3692	4.99466	7.76122	7.72417	7.86633	7.75132
CCAM_LOCUS30916	Cc038212.t1	VFQ89140.1	1	4.14373	3.86239	3.83219	4.12829	4.0042	4.42917	4.03309	3.71499	4.008	3.87177	3.98915	3.81263	3.92773	3.83105	3.8184	3.32209	3.36621	3.05065	3.10583	3.05	3.1533	3.13269	3.12914	3.28102	3.64644	3.50893	3.63852	3.59643	4.10115	3.92609	3.45721	3.85494	3.74948	3.17783	3.30559	3.62909	3.63747	3.46832	3.59109	2.94454	3.12779	3.07282	5.81525	5.43673	5.87293	5.72263
CCAM_LOCUS30919	Cc038215.t1	VFQ89143.1	1	3.66886	3.90688	3.16337	3.74403	3.63861	4.20233	3.94445	3.89273	3.97406	3.72853	4.05804	3.8313	4.26523	4.91161	4.1784	2.72781	2.87408	2.79289	3.23596	3.02035	3.41339	3.19931	1.71902	3.1613	4.48259	3.26109	2.78593	2.86416	2.9818	2.69744	2.93117	3.22443	3.44913	3.21137	3.38211	2.86593	2.74135	2.65706	2.50681	3.52816	3.24693	3.55731	5.6857	5.64648	5.25818	4.65541
CCAM_LOCUS30920	Cc038216.t1	VFQ89144.1	1	4.23664	3.89673	3.74738	4.32926	4.25217	4.37758	3.73062	3.72695	3.81828	4.12385	4.26913	4.06747	4.1937	4.05626	3.86263	3.42855	3.53129	3.30169	3.28619	3.24269	3.31489	3.3363	3.36431	3.35709	3.85088	3.70734	3.82961	3.78254	4.30345	4.15335	3.6798	4.07678	3.93083	3.42625	3.4864	3.84611	3.82598	3.66192	3.7812	3.14924	3.32234	3.33636	5.81525	5.43673	5.87293	5.72263
CCAM_LOCUS30922	Cc038218.t1	VFQ89146.1	1	7.07255	7.09483	6.0423	8.05016	8.00109	7.13214	8.39089	7.80418	8.27559	7.93503	8.0988	8.00952	6.53295	6.71502	6.43193	6.18327	5.04703	6.06285	4.68481	4.43143	4.56474	7.24285	6.66623	7.16828	6.17057	4.93849	4.48516	4.63297	4.65183	4.4616	4.8149	5.1099	4.46908	3.66265	3.41068	4.21731	2.89226	2.88042	3.17692	5.64019	4.38117	5.02571	7.76122	7.72417	7.86633	7.75132
CCAM_LOCUS30960	Cc038250.t1	VFQ89184.1	1	4.83416	4.69474	4.2296	4.93202	4.68161	5.23038	4.90299	4.99008	4.83153	5.22624	5.08435	4.96556	3.76592	4.46846	3.97475	4.50514	3.59443	4.1134	4.02452	3.77634	3.55263	3.37584	3.76875	4.20484	3.97977	3.76554	4.4776	4.82268	5.19413	5.09415	4.08313	4.29015	4.45903	4.38933	4.08368	3.9531	4.47595	4.07685	4.2376	3.52542	3.71584	4.03259	5.48383	5.09337	5.65086	5.89843
CCAM_LOCUS30972	Cc038262.t1	VFQ89196.1	1	4.83416	4.55757	4.73906	5.25597	4.37367	4.87162	4.85944	5.19447	4.93963	5.2088	5.25561	4.68841	4.7398	4.82691	4.33825	4.82587	4.84499	5.14514	4.35527	4.14862	4.51415	4.95264	5.00301	4.58844	4.27773	5.31187	4.74239	4.90663	5.37518	5.24328	4.11871	4.34021	4.60081	4.46702	4.39186	4.15887	4.75638	4.22739	4.45989	3.68692	3.87019	4.18871	5.48383	5.09337	5.65086	5.89843
CCAM_LOCUS31190	Cc006909.t1	VFQ89414.1	1	6.16122	5.90701	6.09099	6.52486	6.48862	6.53993	5.90457	5.9704	6.36159	6.15458	6.28425	6.07784	6.97169	6.77475	7.09856	6.57675	6.62539	6.49465	6.41633	6.45233	6.49018	5.52617	5.51506	5.57301	6.87168	6.23223	6.14175	5.85394	6.25457	6.17612	6.15304	6.32919	6.42507	6.12592	5.90876	6.22837	6.13238	6.01152	6.13904	5.60634	5.39001	5.58275	5.08766	6.19832	7.28341	5.82388
CCAM_LOCUS31295	Cc007015.t1	VFQ89519.1	1	5.03373	5.09479	4.93131	5.21523	5.10048	5.05244	4.87871	4.76318	4.7357	5.19057	5.06134	4.80826	5.54582	5.57319	5.50499	5.30962	5.15883	5.23078	4.99186	4.92873	4.91797	5.26054	5.27652	5.30206	5.41294	5.32765	5.56278	4.55467	4.96075	4.94691	4.43151	4.67379	4.64651	4.7275	4.87953	4.87649	4.85432	4.69785	4.83081	3.96413	4.22368	4.51998	6.04727	6.01011	6.18135	6.06958
CCAM_LOCUS31616	Cc038456.t1	VFQ89840.1	1	3.38562	2.31703	2.21391	6.36823	5.87792	6.49382	4.8476	4.68105	3.00973	4.33801	4.17143	3.64209	4.75505	4.36491	3.83119	3.05177	1.80769	2.37465	1.24289	1.06683	0.85709	1.16181	0.574885	1.13165	5.11191	2.37486	2.27403	4.83315	4.68332	4.57627	2.25018	1.71853	1.20064	2.30574	2.70188	3.56028	3.49437	3.47316	3.53624	2.59876	1.75248	1.99574	7.21118	6.90699	7.55034	6.51165
CCAM_LOCUS31621	Cc038461.t1	VFQ89845.1	1	3.25675	2.31703	1.99722	6.31723	5.92105	6.60844	4.78854	4.61539	2.86541	4.51049	4.04132	3.80851	4.7712	4.38593	3.84386	3.06392	1.80288	2.39503	1.24202	1.07423	0.879596	1.17408	0.581207	1.14371	5.13286	2.39536	2.27077	4.81874	4.69696	4.58507	2.28953	1.71928	1.17308	2.32291	2.74273	3.52356	3.47683	3.49526	3.51189	2.61866	1.73017	1.98179	7.21118	6.90699	7.55034	6.51165
CCAM_LOCUS31739	Cc007293.t1	VFQ89963.1	1	6.01618	5.2268	4.89893	7.11902	6.84305	7.37055	6.47173	6.67699	6.70524	7.32699	7.06297	6.90665	6.86253	7.36482	7.31397	7.11768	7.1469	6.92988	6.81515	6.63707	6.81512	5.55496	5.44394	5.38195	7.03168	6.62659	6.64426	4.63251	5.14979	4.99152	5.51146	5.70398	5.72286	5.77285	5.97218	5.66078	5.89882	5.57417	5.78352	3.91938	5.1196	4.75791	6.87964	7.10701	6.52305	6.2964
CCAM_LOCUS31766	Cc007321.t1	VFQ89990.1	1	3.54464	4.47481	3.8902	3.97425	4.50805	3.63587	3.75583	3.89707	4.25375	3.44869	4.14232	3.48406	4.72311	5.0938	5.03078	6.01813	6.66203	5.78429	6.74408	7.06271	6.88912	6.44701	6.42048	6.42333	4.92128	5.88519	5.73319	4.11409	4.28109	3.93734	4.29781	4.62283	4.52726	4.23108	4.72049	4.42026	4.50447	4.14689	4.44988	4.4454	4.50162	4.27552	4.70908	4.8002	4.16582	5.02251
CCAM_LOCUS32043	Cc007458.t1	VFQ90267.1	1	4.53901	4.55324	4.97835	3.73255	4.63088	4.6548	4.55087	4.21945	4.43495	4.60094	4.15921	4.3032	4.96356	4.6772	5.21386	5.32462	4.42316	4.8533	4.06846	3.68115	3.47808	5.36464	5.30237	5.51623	4.84072	4.3195	4.43871	2.54986	2.77509	2.98336	2.72041	2.90698	2.75453	2.59342	3.44049	2.97928	2.7548	2.87702	3.2003	3.30832	3.79093	3.50923	4.31178	4.19526	3.92141	3.32816
CCAM_LOCUS32111	Cc038621.t1	VFQ90335.1	1	6.39609	6.31794	6.64595	5.75874	5.97044	5.85667	6.38329	6.14894	6.5634	6.1854	6.27446	6.39386	6.32159	6.43543	6.41133	6.24973	5.86157	6.14363	5.62778	5.51601	5.68949	6.97202	6.96949	6.99549	6.31959	5.91298	5.7327	4.46162	4.68597	4.40766	4.96661	5.11946	5.0104	4.74029	4.98526	4.8073	4.69131	4.49466	4.40838	5.51285	5.07361	4.92259	7.54075	7.84846	7.38207	7.41113
CCAM_LOCUS32114	Cc038624.t1	VFQ90338.1	1	6.35685	6.34608	6.69963	5.97806	6.07959	5.83056	6.24053	6.09675	6.48714	6.21908	6.20024	6.38696	6.33182	6.44888	6.41039	5.98107	5.88099	6.14902	5.6402	5.53445	5.70662	6.987	6.98437	7.02699	6.33012	5.93571	5.74272	4.44122	4.69213	4.37629	4.94721	5.10088	4.99314	4.71637	5.00553	4.8225	4.64584	4.5186	4.4178	5.51051	5.04545	4.9385	7.54075	7.84846	7.38207	7.4093
CCAM_LOCUS32457	Cc007699.t1	VFQ90681.1	1	6.11602	5.71649	5.41378	7.61048	7.33497	7.93961	6.30802	6.75082	6.20581	6.34823	6.05185	5.96827	7.5712	7.19623	6.92128	5.1581	4.97376	4.88398	5.26738	5.33359	4.9509	3.7142	3.77783	3.55235	6.94702	5.57318	5.89067	7.95752	8.22891	8.09686	7.16095	7.34134	7.7571	7.24468	6.79471	6.82449	7.46124	7.28291	7.44219	6.04778	5.9739	6.96995	7.1776	6.79638	7.6757	7.29358
CCAM_LOCUS32660	Cc007756.t1	VFQ90884.1	1	4.77427	4.44161	4.66529	4.27472	4.31386	4.30051	4.64291	4.41185	4.73384	4.62543	4.53233	4.73301	5.3182	5.46332	5.37232	4.19962	3.98893	4.00993	3.74676	3.684	3.70106	4.83024	4.60601	4.92356	5.31587	4.43129	4.24421	2.6639	2.97533	3.02333	2.43433	2.75179	2.4394	2.52438	2.8044	2.85226	2.69927	2.60637	2.64573	3.5643	3.45634	3.47733	4.82603	5.02868	4.9962	4.63946
CCAM_LOCUS32810	Cc007910.t1	VFQ91034.1	1	4.51301	4.19014	4.39897	4.39575	4.31326	4.50417	4.38738	4.30574	3.95931	4.25793	4.15828	4.13404	5.98108	5.86481	5.87368	6.83362	7.08061	6.63635	6.10749	6.05073	5.53256	5.22699	5.30578	5.33362	5.81927	5.81612	5.8743	4.52485	4.58036	4.8129	3.35259	3.55904	3.60168	4.97946	5.50928	4.68465	4.6378	4.61902	4.71478	4.36712	4.4821	4.63622	5.46357	5.48059	5.66103	5.86096
CCAM_LOCUS32850	Cc007952.t1	VFQ91074.1	1	5.07924	5.21376	5.01723	4.57729	4.69827	4.61905	5.50528	5.32594	5.48283	5.79646	5.3325	5.13531	4.48058	4.7082	4.26618	4.81246	5.97198	5.03024	5.91028	5.83306	5.85314	4.30395	4.28184	4.33575	5.18507	6.28312	6.42218	3.41931	3.97851	3.90773	4.48921	4.3939	4.71342	6.12796	6.25201	6.40538	6.16609	5.83235	5.89794	4.22262	4.0276	3.65215	5.13274	5.18709	4.09716	4.29293
CCAM_LOCUS33010	Cc038927.t1	VFQ91234.1	1	4.15053	3.99072	3.52994	4.41466	4.28975	4.17541	4.06894	3.95751	3.94575	4.20217	3.90887	4.23552	4.65128	4.44053	4.44985	4.54604	4.74222	4.6387	4.5324	4.44631	4.44763	4.16442	4.15758	4.31867	4.43643	4.39885	4.5266	3.20793	3.64402	3.648	3.45569	3.73627	3.72337	2.94491	3.59795	3.72143	3.55959	3.52502	3.42668	3.24002	3.31273	3.32692	5.41689	5.43339	5.58345	5.34078
CCAM_LOCUS33019	Cc038932.t1	VFQ91243.1	1	5.09028	5.06153	4.64843	5.18056	4.98843	5.14892	5.02511	4.66662	4.96372	4.65781	4.87291	4.77103	5.13866	5.04825	4.97517	3.99674	3.57319	3.69111	3.86914	3.63411	3.25854	4.93583	4.34287	4.4702	4.69248	4.734	4.8999	4.89149	5.21992	5.17812	4.03661	4.40343	4.43251	4.04397	4.01525	4.0808	4.33266	4.24337	4.25249	3.87785	4.08807	4.21903	6.48175	6.47244	6.47031	6.59744
CCAM_LOCUS33028	Cc038941.t1	VFQ91252.1	1	5.24094	5.07752	4.467	5.14178	5.02826	5.22405	4.62219	4.85215	4.99583	4.7371	5.08945	4.94485	5.03932	4.82799	4.43787	3.9062	3.70717	3.61725	3.09225	3.51173	3.20958	3.64189	4.4194	4.3835	4.81867	4.61816	4.73685	4.82649	5.14041	5.11396	4.00595	4.37921	4.32542	3.9584	3.94946	3.96487	4.20978	4.16056	4.17149	3.82557	3.95439	4.08564	6.48175	6.47244	6.47031	6.59744
CCAM_LOCUS33083	Cc038982.t1	VFQ91307.1	1	4.40908	4.0087	4.0394	4.84023	4.85846	5.21071	4.27244	4.43958	4.32581	4.04201	4.42739	4.14829	5.29999	4.78155	5.05586	4.07666	3.97207	3.73926	4.07535	4.082	3.71649	3.29504	2.915	3.17194	4.91606	4.03236	4.22347	3.91505	4.34449	4.48298	4.02039	4.15452	4.09565	3.29074	3.7008	4.10734	3.82836	3.95171	4.04844	3.03875	3.55721	3.93824	5.35115	5.49097	5.61812	5.32203
CCAM_LOCUS33092	Cc038991.t1	VFQ91316.1	1	4.4737	3.73688	3.75289	4.76451	4.72088	5.13997	4.50773	4.30079	4.15766	4.04201	4.40119	4.4286	5.3406	4.32918	5.09523	4.11305	4.02406	3.39218	3.90766	4.14221	4.515	3.32945	3.1542	3.21325	4.94772	4.0811	4.26141	3.95384	4.38542	4.55385	4.05038	4.18576	4.13047	3.24879	3.74344	4.13465	3.83305	4.03178	4.03186	3.16297	3.58031	3.99703	5.35115	5.49097	5.61812	5.32203
CCAM_LOCUS33192	Cc008147.t1	VFQ91416.1	1	4.41792	4.89665	4.72859	5.06584	4.69708	4.66776	5.17211	4.9701	4.53197	4.58082	4.89955	4.72935	5.45194	5.82367	5.60892	3.91855	4.25258	3.83032	4.19287	4.14304	4.4373	4.86293	4.76136	4.83897	5.45056	4.46792	4.33838	3.10422	3.49987	3.27886	3.14332	3.55701	3.31223	2.75014	2.62562	2.53527	2.76934	2.6094	2.36362	3.69465	4.22789	4.23119	5.61375	5.66661	4.81609	5.3062
CCAM_LOCUS33771	Cc019258.t1	VFQ91995.1	1	5.7428	4.70968	5.48247	5.73534	5.55919	5.71469	5.34044	5.18335	5.16092	5.19027	5.25464	5.33216	5.71282	5.55525	5.2626	4.62949	4.36322	4.20581	4.21981	4.36781	4.04612	4.69804	4.52503	4.81503	5.17652	4.93668	4.82764	5.95469	6.40016	6.2008	5.26654	5.41044	5.5126	5.23747	4.93235	5.04866	5.1542	5.22377	5.31746	4.63468	4.35954	4.91613	7.30951	7.2341	7.54729	7.48285
CCAM_LOCUS33837	Cc019326.t1	VFQ92061.1	1	3.86736	4.85159	4.40649	3.93122	4.69911	3.53473	4.02322	4.61291	4.55504	4.04515	4.34426	4.28976	4.65448	4.39132	4.57313	5.14885	5.22927	4.94416	5.02793	5.3104	5.3165	5.49548	5.47907	5.65331	4.07339	5.49813	5.67165	4.03507	4.36988	4.30555	3.69277	3.89015	4.17049	3.46706	4.39277	4.20131	4.37656	4.11654	4.1357	4.04155	4.28337	4.03492	4.42239	4.48175	4.36922	4.76693
CCAM_LOCUS34084	Cc008461.t1	VFQ92308.1	1	4.70864	4.54487	4.98543	4.23679	4.46171	4.94623	4.1953	4.46783	4.49697	3.94103	4.85795	4.24752	5.02754	4.99167	5.25046	5.39712	5.39183	5.20739	5.35859	5.31774	5.73548	5.30552	5.09327	5.40179	5.05279	5.34297	5.50269	3.64142	3.98831	3.89552	3.67312	4.48621	4.75085	4.3199	4.4929	4.63436	4.54475	4.60242	4.50745	3.75176	4.11627	3.7677	5.47894	5.40372	5.3204	5.22961
CCAM_LOCUS34171	Cc039177.t1	VFQ92395.1	1	4.74801	4.06172	5.14416	3.99635	3.26182	3.44436	5.21262	5.18067	4.99105	5.32491	5.67563	5.98485	5.35011	6.07046	5.42356	5.11696	4.52357	3.26761	5.98619	5.57908	4.63527	5.49477	5.62003	5.7757	7.12975	6.00003	5.01436	2.3853	2.12229	2.31095	2.33995	1.70041	1.56654	0.715339	1.108	0.774712	0.772435	0.945157	1.0517	3.32772	3.0063	2.6511	5.93456	6.43236	5.65202	4.75129
CCAM_LOCUS34218	Cc039214.t1	VFQ92442.1	1	5.13168	5.14631	4.59596	4.82182	4.93114	4.49848	5.62936	5.02316	5.46957	5.25463	5.1565	4.8757	4.24126	4.40554	4.53081	5.21612	5.12646	4.91027	4.89181	5.11366	5.13681	5.25565	5.09069	5.48668	4.34482	4.63496	4.87761	3.25448	3.53874	3.4223	3.99671	4.13521	4.33829	2.70198	3.28244	3.40168	2.87244	2.89548	2.78502	3.32462	3.20804	3.17452	4.99434	5.07347	4.93092	5.31656
CCAM_LOCUS34226	Cc039222.t1	VFQ92450.1	1	5.03722	5.16528	4.63471	4.9224	4.84524	4.44197	5.58844	5.08481	5.43789	5.24762	5.24511	4.91868	4.34517	4.4867	4.71971	5.30634	5.24806	5.06842	5.11841	5.27882	5.42297	5.23956	5.20182	5.53163	4.47466	4.75006	4.69443	3.29672	3.61783	3.49426	4.09076	4.19755	4.36371	2.80648	3.37088	3.42721	2.88374	2.95475	2.83839	3.36779	3.23396	3.18154	4.99434	5.07347	4.93092	5.31656
CCAM_LOCUS34308	Cc008586.t1	VFQ92532.1	1	5.20652	6.30195	5.20237	4.59553	5.11771	3.63356	4.49256	5.04751	5.4812	4.12699	4.9	5.02821	3.30022	3.7416	3.3817	4.91489	4.6678	4.90699	4.98148	5.15363	5.36202	5.81712	5.76044	5.86521	3.29457	5.55802	5.48519	2.84924	3.09626	3.66363	3.54779	3.94258	3.93554	4.43109	4.58593	3.99594	3.94047	2.96175	3.17304	3.52196	3.978	3.34682	4.31278	4.37207	4.06348	4.26596
CCAM_LOCUS34351	Cc008632.t1	VFQ92575.1	1	5.41921	5.64927	5.54458	5.43804	5.27379	5.39001	5.62424	5.25559	5.73705	5.38168	5.4899	5.73004	4.04558	4.04396	4.09475	4.03162	3.70327	3.94251	3.54733	3.45246	3.66472	4.23358	3.98494	4.21124	4.13781	3.819	3.82881	2.61684	2.9431	2.81062	3.05232	3.37816	3.24057	3.059	3.06001	3.23252	3.03893	2.80686	2.8938	2.73079	2.61285	2.85872	5.24453	5.5666	5.1798	5.27295
CCAM_LOCUS34495	Cc039233.t1	VFQ92719.1	1	4.21006	2.84912	3.13947	4.71091	4.70847	4.67963	4.74351	4.68132	4.56666	4.56533	4.52476	3.75031	4.30286	4.06737	4.51878	5.36835	5.53477	5.50755	4.88635	4.9023	4.68955	4.6532	4.25753	4.29882	4.57847	4.68215	4.46389	3.51307	3.58153	3.89097	3.8528	4.23235	4.27887	4.81538	5.16769	4.83171	4.65077	4.49706	4.48287	3.94215	3.93538	3.85546	5.03708	5.00387	5.04571	5.53501
CCAM_LOCUS34507	Cc039245.t1	VFQ92731.1	1	4.2892	3.1867	3.13947	4.72882	5.15767	4.71871	4.77546	4.69459	4.65139	4.56533	4.46576	3.61017	4.33999	4.49788	4.46835	5.40879	5.58339	5.5457	4.93312	4.94776	4.72844	3.78011	4.29923	4.33439	4.51978	4.72348	4.49931	3.58846	3.62187	3.91166	3.91918	4.32353	4.33554	4.85508	5.21195	4.88532	4.67768	4.54434	4.51788	4.14074	4.00724	3.90508	5.04819	4.98726	4.9894	5.52742
CCAM_LOCUS34517	Cc039256.t1	VFQ92741.1	1	4.33203	4.23697	3.39901	5.21454	4.88855	5.19995	4.13415	4.4524	4.05137	3.79639	3.75078	3.83183	5.39512	5.36982	5.02109	3.77998	3.61701	3.20832	3.54827	3.68206	3.377	2.57271	2.18298	2.63343	5.23318	4.16285	4.15595	4.84593	5.23648	5.12842	4.53537	4.98539	4.78453	4.32126	4.07627	4.5421	4.59989	4.77137	4.72901	3.83185	3.91339	4.48944	6.80851	6.76998	7.14411	6.89269
CCAM_LOCUS34521	Cc039260.t1	VFQ92745.1	1	4.43101	3.90568	3.46819	5.23922	4.94286	5.15043	3.95565	4.32785	4.03293	3.76649	3.99093	3.76986	5.36588	5.26163	5.40543	3.83492	3.63263	3.5504	3.67463	3.75157	3.629	2.79843	2.76285	2.94646	5.22635	4.17397	4.59908	4.70819	5.13954	5.02272	4.45886	4.89297	4.74091	4.2268	4.02327	4.46331	4.51525	4.6715	4.60954	3.70531	3.88601	4.40007	6.80851	6.76998	7.14411	6.89269
CCAM_LOCUS34538	Cc039275.t1	VFQ92762.1	1	3.42306	3.42302	2.9165	3.68401	3.70018	4.00924	3.93667	3.85258	3.84883	3.4818	3.55584	3.17441	5.64169	5.54384	5.765	4.05279	3.78068	3.62029	3.84193	3.61137	3.90887	2.85972	2.07252	2.91639	5.61867	3.15555	3.31856	2.845	2.97443	2.90976	2.94078	3.13878	3.15949	2.84445	3.41648	3.17622	2.8515	2.73	2.76114	3.47648	3.7593	3.9485	5.21962	5.09833	5.10272	4.52267
CCAM_LOCUS34545	Cc039282.t1	VFQ92769.1	1	3.64466	3.48217	3.07781	3.82183	3.53224	3.82405	3.93667	3.47045	4.08311	3.4252	3.4874	3.53234	5.40356	5.44898	5.67376	3.94675	3.69141	3.53415	3.73789	3.8206	3.81322	2.75959	3.13876	2.8085	5.80414	3.03427	3.16505	2.78316	2.87631	2.78626	2.83624	3.05831	3.12216	2.72663	3.32774	3.17249	2.88031	2.65493	2.71289	3.44685	3.62789	3.93861	5.21962	5.09833	5.10272	4.52267
CCAM_LOCUS34788	Cc039362.t1	VFQ93012.1	1	3.53414	2.53764	3.11933	4.31489	3.98349	4.27384	3.0778	3.33909	2.74369	2.95952	3.23199	3.11547	5.47149	5.04899	4.54166	2.68421	1.8759	2.07702	2.13787	2.2589	1.8792	2.9703	2.74478	3.19355	4.67052	3.84221	4.27272	5.08787	5.4978	5.60312	4.46474	4.82492	4.71654	3.61707	3.45957	4.05617	4.20251	4.41142	4.46612	3.55822	3.36091	4.24532	6.72766	6.40375	6.98205	6.71914
CCAM_LOCUS34789	Cc039363.t1	VFQ93013.1	1	3.8135	3.94195	3.79135	3.87941	3.65864	3.91429	3.59033	3.83341	3.82385	3.94075	4.07284	3.78197	4.20344	4.6878	4.58896	4.95979	4.85367	4.64406	4.90099	4.69541	4.68752	4.94384	4.79873	5.01625	4.729	4.97926	5.02117	3.59532	3.97911	3.77916	3.50229	3.83891	3.887	3.72925	3.88546	3.90106	3.71909	3.70152	3.59115	2.90582	3.27373	3.27831	5.63199	5.67267	5.46964	5.78915
CCAM_LOCUS34790	Cc039364.t1	VFQ93014.1	1	4.90408	4.43672	3.94672	4.0637	3.78091	4.23725	3.75893	3.95683	4.02558	4.29905	4.15618	3.97226	3.89289	3.85254	3.98022	2.65442	2.04675	2.33644	2.12452	1.97274	2.00708	1.69361	1.48174	1.75782	4.35427	3.73547	3.86313	2.18073	2.47511	2.93647	2.59835	2.29488	2.12821	4.36245	3.76808	4.4208	4.05587	4.13788	4.03494	3.24918	1.26528	1.40823	5.62143	5.74729	5.76696	4.79971
CCAM_LOCUS34794	Cc039369.t1	VFQ93018.1	1	4.8838	4.45184	4.08827	4.31228	3.84793	4.20454	4.01185	4.03412	4.00638	4.08351	4.30766	3.95338	3.84918	3.81029	3.97052	2.50412	2.07613	2.10747	2.42554	1.95465	1.97485	1.71368	1.3057	1.74218	4.31743	3.67272	3.83427	2.1399	2.4188	2.88399	2.58791	2.10039	2.0543	4.33328	3.6759	4.35498	4.01414	4.01236	3.98044	3.20605	1.29596	1.30531	5.62143	5.74729	5.76696	4.79971
CCAM_LOCUS34795	Cc039370.t1	VFQ93019.1	1	3.76374	3.87185	3.42462	3.98936	3.76794	3.70624	3.61376	3.73124	3.93918	3.6513	3.92763	3.71195	4.45161	4.50728	4.13699	4.54087	4.72472	4.62879	4.1702	4.53119	4.11876	4.76208	4.70717	4.84429	4.27769	4.81201	4.76366	3.87416	4.28294	4.02815	3.79778	4.13068	4.19268	4.00417	4.21588	4.19158	4.03938	3.99751	3.92096	3.15159	3.51964	3.53944	5.63199	5.67267	5.46682	5.78915
CCAM_LOCUS34796	Cc039371.t1	VFQ93020.1	1	3.49663	2.8023	3.16162	4.35881	3.98913	4.25124	3.12942	3.29509	2.86996	2.87643	3.02751	3.10577	5.46553	5.03934	4.51955	2.68105	1.88533	2.05925	2.11231	2.25292	1.83065	2.89674	2.73798	3.17845	4.65207	3.82456	4.24262	5.08227	5.46916	5.58066	4.47302	4.79559	4.69149	3.66359	3.44702	4.01745	4.16588	4.39037	4.43427	3.53002	3.32337	4.22377	6.72677	6.40375	6.98205	6.71914
CCAM_LOCUS34896	Cc008956.t1	VFQ93120.1	1	5.9913	5.93663	6.37012	5.72307	5.67361	5.82761	6.81188	6.33098	6.36206	7.46303	7.16691	6.89128	3.29906	4.92317	4.25868	6.30921	5.49161	6.38394	6.23595	6.06207	5.91222	6.09021	5.92709	5.78804	4.8786	6.58387	6.60429	4.80971	3.92671	3.75526	3.1061	3.84572	3.17532	3.81346	4.98615	4.71788	4.21984	3.78973	4.08601	3.18073	3.91269	2.33365	3.95665	4.15255	4.02651	4.8813
CCAM_LOCUS35466	Cc039594.t1	VFQ93690.1	1	4.01964	3.34935	3.31477	4.665	4.69687	4.60504	4.41067	4.4422	4.06919	3.8774	3.83292	3.5164	2.26599	2.46696	2.26366	2.97103	2.68244	2.42418	2.63105	2.1476	1.96007	3.72343	3.63996	4.0907	2.46926	2.93328	2.80755	2.88317	2.99084	2.93319	2.3351	2.33603	2.6106	1.80682	2.18018	2.01789	1.79169	1.79271	1.91162	2.43292	1.85539	1.50914	4.99876	4.9851	5.06586	5.46856
CCAM_LOCUS35467	Cc039595.t1	VFQ93691.1	1	4.00592	3.41506	3.30263	4.73834	4.65014	4.60657	4.34644	4.3674	4.10055	3.77681	3.76976	3.48777	2.36717	2.49705	2.38999	3.01706	2.74794	2.3132	2.68418	2.26716	2.07777	3.91898	3.66339	4.16297	2.48856	3.01277	2.98913	2.90135	3.00651	3.00279	2.37254	2.39933	2.63268	1.80458	2.22776	2.06257	1.7742	1.80516	1.97181	2.49827	1.9206	1.55542	4.9975	4.9851	5.06586	5.46856
CCAM_LOCUS35566	Cc009446.t1	VFQ93790.1	1	4.89787	4.52188	5.0812	4.6585	4.73576	4.72279	4.81864	4.67665	4.6302	4.48731	4.31118	4.54513	5.81182	5.08098	5.27921	4.462	4.15467	4.11942	3.98897	4.04604	3.86497	4.36834	4.21304	4.51746	4.9172	4.79916	4.85103	4.68613	4.98869	5.00187	4.54709	4.59692	4.57923	3.81929	4.04498	4.60606	4.69567	4.72897	4.75595	3.4522	3.60844	4.2683	5.85166	5.78372	6.19189	5.77696
CCAM_LOCUS35704	Cc039625.t1	VFQ93928.1	1	5.68228	6.18859	5.91608	5.45499	5.57816	5.78935	5.66156	5.73365	5.9188	4.98623	5.65392	5.53757	4.83584	5.29901	4.9932	3.79007	4.15438	4.09276	3.86529	4.05326	4.4228	5.95063	6.05335	5.95917	5.29013	4.93069	4.89395	3.69238	4.18276	4.00236	3.9086	4.46433	4.27616	4.93831	4.83519	4.22268	4.18923	3.75076	3.56496	5.42203	4.97328	4.66354	5.89403	6.28212	5.39917	6.40693
CCAM_LOCUS35981	Cc039704.t1	VFQ94205.1	1	5.22778	5.37155	5.36436	5.01808	5.6518	6.00877	5.06249	5.57728	5.5232	4.71428	5.25875	5.2717	6.02436	5.81451	5.81779	5.02559	5.27233	4.90901	5.15515	4.92159	4.88859	4.57908	4.50059	4.5667	5.26762	4.94751	5.0675	4.03574	3.91639	3.78137	4.32913	4.0494	4.74984	3.64121	4.08909	3.36001	4.11126	3.53428	3.69434	3.62423	4.34258	4.35869	7.45279	6.13763	7.01539	6.01316
CCAM_LOCUS36015	Cc039741.t1	VFQ94239.1	1	3.33627	2.85205	2.99172	3.61634	3.44843	3.61854	3.3888	3.52413	3.12805	3.95901	3.4647	3.59986	3.91588	3.82636	4.08769	3.84177	4.07294	3.45593	3.77416	3.70728	3.73533	2.32695	2.08685	2.61169	3.85312	3.85259	4.00004	3.2563	3.54639	3.35789	3.37089	3.69748	4.0972	4.11074	4.24736	4.43433	4.32786	4.22564	4.22022	2.05755	2.71579	3.28249	5.39132	5.34776	5.44006	5.07211
CCAM_LOCUS36018	Cc039744.t1	VFQ94242.1	1	3.28506	2.97481	3.04845	3.50848	3.48043	3.68665	3.39714	3.55393	3.20578	3.88898	3.57481	3.48633	4.36815	4.2589	4.29461	4.27159	4.36701	4.38257	4.02702	4.3246	4.23718	2.80409	2.52109	2.83775	4.24279	4.21539	4.28388	3.36729	3.68547	3.62869	3.48441	3.85419	4.25389	4.30105	4.38856	4.61507	4.53754	4.37702	4.36246	2.26466	2.81167	3.37663	5.39132	5.34556	5.44183	5.07475
CCAM_LOCUS36061	Cc010775.t1	VFQ94285.1	1	6.15805	6.07438	5.68808	6.89084	6.43903	6.74536	6.86275	6.673	6.65726	6.69555	6.45875	6.45826	7.43817	7.79828	8.03047	7.04505	6.89954	7.00301	7.05641	7.03797	7.3455	6.2422	6.21736	6.2147	7.9065	6.2446	6.40974	4.99042	5.18299	5.30363	5.20044	5.38143	5.1803	5.33828	5.50461	5.50836	5.17674	5.20206	5.25746	6.33111	6.94999	6.56238	6.30313	6.36344	6.05083	6.70405
CCAM_LOCUS36252	Cc039778.t1	VFQ94476.1	1	4.29983	4.61265	4.30162	4.03905	4.03787	4.00139	4.22619	4.21019	4.06739	3.93612	3.85809	3.81908	4.31117	4.37165	4.50033	4.78787	4.61801	4.41792	4.67288	4.46693	4.53846	5.03373	4.90819	5.15003	4.24872	4.75565	4.85473	2.0022	2.0616	2.17564	2.0905	2.29335	2.36488	2.07685	2.37795	2.31253	2.044	2.09159	2.10729	2.15893	2.17806	2.05611	4.53409	4.61971	4.90498	4.8128
CCAM_LOCUS36272	Cc039795.t1	VFQ94496.1	1	4.10006	4.19061	3.40924	2.74759	2.82073	2.83739	4.4066	3.74716	4.48988	4.40314	4.17044	3.9224	4.4215	4.4673	4.23013	4.07676	3.89952	4.50709	2.79947	3.093	3.07016	4.33494	4.85824	4.85881	4.46466	2.75144	2.86116	1.48525	1.38134	1.84506	2.51382	2.77382	2.44694	1.58309	2.22558	1.75916	1.25511	0.940284	1.26879	1.80361	2.0509	1.18172	5.46635	5.59088	5.257	4.64115
CCAM_LOCUS36273	Cc039796.t1	VFQ94497.1	1	3.97022	3.91031	3.31665	2.8974	2.96151	2.92341	4.38815	3.91786	4.10361	4.54457	4.06277	3.88975	4.56158	4.57453	4.23803	4.46308	4.57483	4.77714	3.91869	3.35612	3.62402	5.03265	4.89545	5.04805	4.18262	3.42801	3.13216	1.5503	1.52505	1.90017	2.54244	2.92955	2.53056	1.63424	2.27497	1.85823	1.35444	0.941108	1.16648	1.8027	2.04174	1.30106	5.46635	5.59636	5.257	4.64115
CCAM_LOCUS36376	Cc011030.t1	VFQ94600.1	1	6.94125	7.28385	7.39498	6.22602	6.63248	6.63799	6.72258	6.63188	6.81388	7.01817	6.86965	6.89467	6.89815	6.95314	7.03693	7.76892	7.82836	7.55661	7.75364	7.7967	7.92488	7.70514	7.86259	7.78079	7.03183	6.98584	6.87265	4.92591	5.1563	5.22127	5.5584	5.79748	5.61092	5.28934	5.63397	5.84197	5.35265	5.28276	5.26419	5.01433	5.34745	4.96125	6.1609	6.29471	6.18042	6.61887
CCAM_LOCUS36429	Cc011084.t1	VFQ94653.1	1	5.98565	5.31141	5.74068	5.26323	5.20245	4.98549	5.17234	4.89711	4.7372	5.01064	4.58056	4.87859	4.67003	5.8585	5.02781	5.38381	4.67396	5.45054	4.50852	4.57467	4.38805	5.45496	5.07713	5.14826	5.58784	5.02936	4.88218	4.4052	4.52976	4.16125	4.82279	5.31761	5.07559	4.51098	4.45629	4.38196	4.08482	3.57944	3.89258	5.23971	5.91667	6.39956	7.5769	7.2566	7.07853	5.6446
CCAM_LOCUS36514	Cc039837.t1	VFQ94738.1	1	4.45618	4.47175	4.73977	4.22002	4.29335	4.40219	4.64853	4.75746	4.54751	4.90418	4.69741	4.49824	4.75343	4.81721	5.01517	3.83808	4.20255	3.63414	3.68554	3.88664	3.65336	4.20331	4.30477	4.22417	5.17864	4.19301	4.07172	2.43615	2.87963	2.71885	2.97771	3.46336	3.28841	2.92522	2.93878	3.07697	3.01999	3.15291	3.14624	2.84431	3.17947	3.27733	5.4688	5.32831	5.45597	4.8417
CCAM_LOCUS36515	Cc039838.t1	VFQ94739.1	1	4.63952	4.54342	4.71682	4.02902	4.26328	4.39323	4.70141	4.52038	4.58804	4.52644	4.66121	4.52223	4.10986	4.14037	4.20887	3.95385	3.20394	3.84717	3.06693	2.92157	3.08039	3.57641	3.31053	3.6486	3.77994	3.57249	3.50017	1.87262	2.27645	2.18704	2.41936	2.84616	2.66307	2.28883	2.3295	2.43338	2.49188	2.57841	2.52738	2.24205	2.54803	2.6672	5.4734	5.33808	5.46751	4.8417
CCAM_LOCUS36637	Cc011235.t1	VFQ94861.1	1	6.17022	6.02552	5.99048	5.91399	5.69117	5.93007	6.39433	6.28163	6.23758	6.4923	5.94605	6.15034	3.41914	3.21955	3.4823	5.8122	5.63853	5.93682	5.28444	5.23923	5.24459	5.65093	5.53956	5.46838	3.55195	5.05685	5.06874	3.7831	3.90251	3.92472	4.0325	4.4584	4.23834	5.27624	5.30985	5.53653	4.73676	4.7348	4.76162	3.45028	3.47135	2.27403	3.73595	4.05453	4.07234	5.32757
CCAM_LOCUS36765	Cc011366.t1	VFQ94989.1	1	6.0718	6.01467	5.67963	4.7496	5.36733	4.8	5.69639	5.56002	5.88641	5.15589	5.73577	5.34067	4.82314	4.95357	5.02288	4.65123	4.74537	4.47731	4.40024	4.3178	4.37043	5.83691	5.59899	5.96912	4.80075	4.5868	4.50231	2.78853	2.51892	2.31308	2.49408	3.09383	3.10975	1.84271	2.45526	2.05272	1.83925	2.02452	2.02181	2.08403	1.62868	1.6518	4.58679	4.72512	4.42335	2.94574
CCAM_LOCUS36851	Cc011453.t1	VFQ95075.1	1	3.15471	4.11644	2.89595	2.59579	3.91937	4.11085	2.34741	4.10146	3.72441	2.84818	3.35952	4.34369	4.82587	5.12265	5.22141	5.76844	5.4579	5.58574	5.53615	5.38987	5.17063	4.96326	5.10264	5.14542	5.50801	5.66674	5.45482	3.34047	3.3148	3.14785	3.3046	3.64443	3.69103	4.38081	4.41058	4.06325	4.13308	3.93814	3.99686	2.79532	3.3442	3.33679	5.48718	5.74017	5.13437	4.72633
CCAM_LOCUS37045	Cc026630.t1	VFQ95269.1	1	4.68133	5.21035	4.68853	4.61354	4.79042	4.62605	4.54347	4.54687	4.34848	4.29985	4.48879	4.25271	5.37924	5.21853	5.27818	4.90026	5.08981	5.22557	4.80716	4.84079	4.88141	5.27408	5.41983	5.21766	5.19878	5.4677	5.36019	4.44518	4.8084	4.49227	4.19495	4.40544	4.51037	4.16698	4.43699	4.45084	4.75221	4.34182	4.39123	4.64432	4.24185	4.06592	6.12469	5.68448	6.10394	5.59111
CCAM_LOCUS37061	Cc026646.t1	VFQ95285.1	1	5.56333	5.49716	5.08437	5.82317	5.85734	6.1996	6.06229	5.84576	5.94501	6.20718	6.19786	6.42812	4.64954	4.97645	5.39121	6.74713	6.28171	6.34044	6.07656	5.90812	5.73586	5.82432	5.94538	5.9208	5.91416	6.76747	6.62764	5.35779	5.16601	4.69302	4.39773	4.65218	5.04639	6.12164	6.08758	5.63609	5.80419	5.32657	5.32342	3.2843	4.03326	3.98268	5.72481	5.69296	4.51332	5.34219
CCAM_LOCUS37452	Cc011584.t1	VFQ95676.1	1	4.33308	4.33175	4.60111	1.89127	3.54046	3.08442	3.07224	1.82685	4.39621	3.15368	4.69654	4.36612	5.39447	5.51891	5.51426	5.68184	5.56151	5.64625	5.22295	5.23271	5.14398	5.78995	5.71174	5.78109	5.32875	5.69606	5.70017	3.68849	4.24083	3.96734	4.03438	4.22543	4.14642	4.19229	4.71487	4.6839	4.68496	4.31695	4.31568	4.39489	4.41466	4.21881	4.78078	4.78817	4.64312	4.63996
CCAM_LOCUS37676	Cc011676.t1	VFQ95900.1	1	3.30958	3.69072	3.5251	3.63422	3.89175	3.64512	3.85208	3.63713	3.83682	3.80665	3.23148	3.25127	4.53887	4.75385	4.37473	4.90141	4.91831	4.8864	4.64085	4.77134	4.51988	3.98518	3.60813	4.33702	4.4313	4.4496	4.42759	2.53211	2.92508	3.11642	3.04914	3.1986	3.05938	2.77735	3.07917	3.50166	3.24154	3.33029	3.2363	2.01832	3.1136	3.02229	5.34806	5.13487	5.29514	5.1786
CCAM_LOCUS37721	Cc011722.t1	VFQ95945.1	1	4.06745	4.14007	4.1491	4.54037	4.4959	4.81265	4.42803	4.6768	4.48349	4.36179	4.46205	4.4911	5.35003	5.26227	5.32923	5.36271	5.35262	5.19652	5.29387	5.35976	5.53836	4.91357	4.837	4.9456	5.24164	5.33022	5.36034	3.82271	4.09385	3.98928	4.25367	4.38189	4.46465	3.99954	4.30031	4.36837	4.24244	4.08216	4.10451	3.7015	4.03665	4.05125	4.70674	4.85638	4.74234	4.7667
CCAM_LOCUS37894	Cc011899.t1	VFQ96118.1	1	3.53902	3.26238	3.04774	4.13845	4.16282	4.39147	3.90014	4.00575	3.8322	3.59276	3.5847	3.62247	5.60418	5.46355	5.76303	5.07799	5.07027	4.80155	5.1305	5.10138	5.26856	4.01081	3.8314	4.19508	5.51272	4.56985	4.85545	3.56613	3.79382	3.75915	3.71692	4.25945	4.67336	3.60495	3.86801	4.20234	3.92818	3.76843	3.86917	3.08852	3.63188	4.02201	5.25028	5.16727	5.51771	5.51314
CCAM_LOCUS38134	Cc012091.t1	VFQ96358.1	1	10.2967	10.4265	10.7114	10.014	9.958	9.90728	9.97381	9.98429	10.1641	10.2312	10.2582	10.304	9.25028	8.97844	9.36783	8.89749	8.95105	9.21041	8.84051	8.72741	8.85226	8.84407	8.87582	8.71568	9.26276	9.22015	9.16276	7.32197	7.64616	7.53367	7.41861	7.67517	7.71707	7.89947	7.81705	7.54925	7.96444	7.56318	7.63078	7.42256	7.30374	7.41213	8.69718	8.60955	8.70576	8.11586
CCAM_LOCUS38156	Cc012113.t1	VFQ96380.1	1	5.83763	4.92417	4.65308	6.95623	6.69818	6.87933	5.47538	5.85884	5.55523	5.27146	5.47271	5.51766	6.56488	6.05405	5.94021	4.16409	3.21481	3.93032	3.96837	3.57384	4.08165	3.28728	3.18415	3.10265	6.05	5.37697	5.51701	6.89698	7.41398	7.21709	6.2127	6.56867	6.5481	5.83091	5.88204	5.83221	6.30946	6.15416	6.3137	5.54417	5.35158	6.20077	8.13611	8.12622	8.40176	8.29917
CCAM_LOCUS38171	Cc012130.t1	VFQ96395.1	1	5.81191	5.13825	4.67805	6.92271	6.67753	6.77816	5.4549	5.95808	5.5098	5.41417	5.57964	5.63119	6.22858	5.79773	5.24691	3.22386	3.02259	3.81492	3.04017	3.48123	2.81583	3.16956	3.14154	3.01987	5.57041	5.23102	5.4066	6.86767	7.37558	7.18519	6.17291	6.56596	6.54219	5.82801	5.87534	5.84063	6.31375	6.15968	6.33604	5.53984	5.35241	6.17171	8.13724	8.12622	8.40176	8.30402
CCAM_LOCUS38200	Cc040093.t1	VFQ96424.1	1	6.53273	6.39637	6.29845	5.23083	5.34574	5.13766	6.07559	5.92566	6.01692	5.82032	5.88035	6.11827	4.57104	4.98119	4.77133	4.38207	4.44034	4.33603	4.1346	4.05933	3.96109	5.67372	5.65101	5.92314	5.15467	4.49859	4.32869	2.1319	2.35219	2.42768	3.16	3.61117	3.29027	2.17521	2.23121	2.6057	2.42449	2.73686	2.54805	3.66279	3.5392	3.3114	5.50177	5.59159	5.64622	4.62344
CCAM_LOCUS38205	Cc040098.t1	VFQ96429.1	1	6.5491	6.39637	6.26532	4.8102	5.26076	5.09819	6.07818	5.85859	6.16777	5.8544	5.90305	6.13249	4.5359	5.01415	4.73692	4.3482	4.41855	4.30651	4.10581	4.00843	3.92234	5.81517	5.6212	5.89424	4.15376	4.06073	4.30067	2.13956	2.35687	2.31604	2.96087	3.52217	3.24593	2.08582	2.21838	2.51911	2.39966	2.61085	2.49627	3.55598	3.49307	3.19846	5.50177	5.59159	5.64622	4.62344
CCAM_LOCUS38417	Cc040130.t1	VFQ96641.1	1	3.84255	2.68131	1.91168	5.40463	5.61781	5.72271	4.52916	4.83542	4.17186	3.98985	3.78282	3.88558	4.00797	4.67592	4.1663	3.03787	3.33353	3.45536	3.26656	3.4225	3.10123	1.00186	0.766828	1.19018	4.58402	1.77872	1.93909	3.66906	3.76908	3.62815	3.22038	3.52731	3.48889	2.04632	2.37065	2.32659	1.71409	1.97014	2.11615	3.26943	3.50515	3.55075	4.70183	4.85327	4.65849	5.34809
CCAM_LOCUS38422	Cc040135.t1	VFQ96646.1	1	3.60703	3.38412	2.24164	5.49153	5.54597	5.58654	4.33606	5.05997	4.08546	3.74009	3.99207	4.00194	4.02822	4.69782	4.19672	3.04965	3.35171	3.47852	3.31592	3.44239	3.56345	1.03822	0.711049	1.15857	4.58644	2.0285	1.94502	3.64843	3.74792	3.61816	3.18684	3.52846	3.46049	2.09264	2.3743	2.36876	1.72462	1.95982	2.08361	3.19719	3.50452	3.51008	4.70183	4.85327	4.65849	5.34809
CCAM_LOCUS38654	Cc012475.t1	VFQ96878.1	1	3.53798	3.37825	3.50102	2.82687	3.4155	3.36007	2.85642	3.63516	3.30231	2.13391	1.99993	2.53661	3.08123	3.15787	3.01273	4.12506	4.72559	3.62714	4.54853	4.63832	4.42909	2.56889	2.87477	2.85979	2.85642	4.40688	4.81346	3.39098	3.15108	3.30976	2.67493	2.5325	2.55069	3.93692	4.38095	4.00973	3.11445	3.28703	3.51501	1.96682	2.56975	2.3345	4.23613	3.62329	4.22252	5.81873
CCAM_LOCUS38664	Cc012485.t1	VFQ96888.1	1	1.99849	3.34872	3.86029	3.70361	4.09578	3.94967	2.82355	3.82726	2.43095	4.01646	5.21732	3.75405	1.53328	2.17341	1.29403	4.32845	4.23518	4.39813	4.52171	4.2065	3.79461	4.50595	4.43175	4.38797	2.0629	5.45489	5.4213	1.21882	1.68471	1.32586	1.58226	1.00213	1.29424	3.47233	3.5137	3.05458	3.9667	3.45086	3.73569	0.729172	0.547748	0.496519	3.77921	4.1226	3.49328	4.27589
CCAM_LOCUS38839	Cc012663.t1	VFQ97063.1	1	2.99614	1.78208	2.21419	4.31486	3.95907	4.42425	3.06413	3.56626	3.61078	3.85092	3.52943	3.21968	4.76408	5.06874	4.78255	3.86746	4.39044	3.74177	4.01033	4.34731	3.72988	1.12295	0.810025	1.05041	4.78635	3.51089	3.53343	3.27004	3.32563	3.34662	3.61671	3.63826	3.60944	3.30865	3.48417	3.82089	3.73379	3.71822	3.6536	2.76427	2.89707	3.57814	5.75425	5.31275	5.63159	4.75814
CCAM_LOCUS38894	Cc012719.t1	VFQ97118.1	1	6.44668	6.55722	6.17179	5.72092	6.08244	5.93839	5.94256	5.94819	6.09096	6.12726	6.12833	5.94806	5.87085	6.30416	5.83627	6.18657	6.00907	6.12995	6.08192	5.9349	5.29253	5.87745	5.75534	5.89442	6.02946	5.98665	6.06349	5.22451	5.60242	5.26535	5.46514	5.69884	5.89827	5.93046	5.70741	5.43211	5.83852	5.43479	5.5861	4.76838	4.68023	4.93883	7.80586	7.87203	7.49334	7.72935
CCAM_LOCUS38903	Cc012728.t1	VFQ97127.1	1	6.50659	6.52989	6.29229	5.96138	6.00875	5.97102	5.88535	5.88612	6.15986	5.78541	6.27256	6.0201	5.68646	6.22319	5.6994	6.06739	5.89993	5.82317	5.95502	5.79011	6.01272	5.58696	5.71139	5.76818	5.89242	5.87767	5.91556	5.03105	5.43624	5.15262	5.3311	5.541	5.7247	5.77465	5.52952	5.26715	5.68367	5.34446	5.48531	4.71356	4.56017	4.79631	7.80586	7.87203	7.49334	7.72935
CCAM_LOCUS39020	Cc012761.t1	VFQ97244.1	1	6.20674	6.20754	6.31424	5.92822	6.03694	6.19554	6.22757	5.86877	5.75508	6.13381	6.35784	6.21076	6.29958	6.04783	6.24752	6.52237	6.28311	6.51556	6.11804	5.99946	5.84662	6.2294	6.32634	6.33904	6.3085	6.46716	6.50446	4.9384	5.25964	5.15704	4.98907	5.13794	5.08338	5.21972	5.42571	5.56503	5.42233	5.43414	5.41467	4.7459	4.80755	4.88155	6.16133	6.48622	6.02094	6.6423
CCAM_LOCUS39041	Cc012784.t1	VFQ97265.1	1	4.01357	3.74545	4.08583	2.98462	2.7171	3.81467	3.02598	3.23709	3.95071	3.3675	4.40326	3.67263	5.62675	5.6382	5.66396	4.95139	4.65898	4.52547	4.51964	4.37828	4.55889	4.67963	4.36606	4.72389	5.48899	5.21906	5.50818	3.85172	4.27784	4.26442	3.51307	3.62437	3.63739	3.45397	3.7003	3.54266	3.86158	3.71455	3.77286	3.92192	4.09464	4.34838	5.79049	6.14191	5.57194	5.7626
CCAM_LOCUS39176	Cc012894.t1	VFQ97400.1	1	3.75004	3.14284	2.63114	3.7339	3.85902	4.18415	3.35617	3.05861	3.61786	4.90427	4.91982	4.46826	4.93339	5.4433	4.85736	5.10489	5.40296	5.15314	5.23819	5.18545	4.8886	3.83006	3.91239	3.79452	4.80525	5.24894	5.2689	3.16799	3.57366	3.5344	3.38412	3.78693	3.75343	3.89487	3.90502	4.18305	3.9996	4.01821	4.05073	2.33072	2.67117	2.84669	4.47196	4.87861	4.89767	5.08712
CCAM_LOCUS39340	Cc026969.t1	VFQ97564.1	1	5.27131	5.36348	5.05116	4.61208	4.63223	4.93078	4.76749	4.25941	4.73853	4.17153	4.60443	5.25392	4.10922	4.48189	4.64133	6.1799	6.34174	6.31194	6.51631	6.31041	6.6102	6.60207	6.59048	6.75949	4.70398	6.38845	6.35075	2.94071	3.05999	2.88613	4.0765	4.65391	4.63169	4.01371	4.1127	3.92741	3.50625	3.44827	3.44872	4.63177	3.28671	3.0344	4.59207	4.7955	4.25199	5.58501
CCAM_LOCUS39605	Cc027241.t1	VFQ97829.1	1	3.85048	4.18135	4.29496	4.28382	4.15816	4.38904	4.36434	4.0744	3.68886	2.90061	3.26892	3.69661	5.82314	5.71938	6.00346	4.37027	4.2584	4.08902	4.49636	4.30706	4.58525	4.34019	4.10808	4.38511	5.51068	3.83106	3.70051	3.82451	3.72672	3.83268	3.34146	3.37388	3.12567	0.656426	0.91736	0.793439	0.472007	0.428511	0.541947	3.34511	4.3615	4.87559	4.11008	3.99597	3.79072	4.33145
CCAM_LOCUS39699	Cc027336.t1	VFQ97923.1	1	6.17593	6.65706	6.3418	6.08501	6.16647	5.92647	6.13133	6.19501	6.19111	5.93017	6.34106	6.05666	5.76803	5.67407	5.78231	6.34094	6.24694	6.17863	6.02415	6.09409	5.86744	6.4307	6.49294	6.55234	5.61827	6.16179	6.32379	4.98472	5.15094	5.12982	5.51874	5.63716	6.08663	5.3509	5.56139	5.94057	6.01482	5.92559	5.9757	4.96324	5.33345	5.18801	6.07412	5.89818	5.86388	5.6955
CCAM_LOCUS39862	Cc040326.t1	VFQ98086.1	1	4.58261	4.24262	4.06123	4.17008	4.17049	4.35339	4.16844	4.03586	3.69922	4.05716	4.07083	4.10739	5.1338	4.79826	4.64421	4.36385	3.98915	3.98001	3.84854	3.89763	3.3311	3.30585	3.59645	3.52049	4.54985	4.26693	4.50046	4.03133	4.44933	4.37437	3.77396	4.10683	3.93028	4.12857	3.75823	3.93818	3.71473	3.7525	3.87368	3.60793	3.97642	3.91717	5.79274	5.88296	5.81086	5.69755
CCAM_LOCUS39863	Cc040327.t1	VFQ98087.1	1	4.43797	4.15343	3.90691	4.36738	4.03406	4.46743	3.98477	4.09982	4.20541	3.96981	3.809	4.15747	4.33754	4.39336	4.56757	2.68041	3.55677	3.70079	3.47378	3.14462	3.65089	3.52345	3.52181	3.49057	4.69022	3.35305	3.79917	4.08159	4.48182	4.40939	3.80719	4.14175	3.91792	4.04279	3.72925	3.89898	3.67176	3.74706	3.85323	3.59764	3.84015	3.95591	5.79274	5.88564	5.81086	5.69755
CCAM_LOCUS39907	Cc013159.t1	VFQ98131.1	1	4.35253	4.46365	4.6843	4.60975	4.62694	4.89831	4.83505	4.84852	4.80668	5.19659	4.83158	4.5712	4.26277	4.43147	4.46243	4.35627	4.30084	4.19427	4.23152	4.29373	4.12362	3.95376	3.6889	4.06418	4.22082	4.13094	4.25817	3.50427	3.73542	3.72805	3.46054	3.49168	3.70605	3.59106	3.66808	4.39224	3.86239	3.76486	3.83817	3.04902	3.44513	3.68765	5.312	5.00637	5.2233	5.47013
CCAM_LOCUS39961	Cc013215.t1	VFQ98185.1	1	4.61445	4.68203	4.23195	3.99722	4.63606	4.06972	3.65582	3.74403	3.88204	3.43683	3.51091	3.99583	4.32652	4.54088	4.35081	3.5535	3.40364	3.32898	3.6564	3.54947	3.68426	4.03903	4.00072	4.07916	4.43354	4.1158	4.11301	5.80568	6.02942	5.86518	5.22002	5.27472	5.23306	4.57519	4.71317	4.77011	5.24388	4.84695	5.06132	4.49909	4.34024	4.88556	5.25953	5.33489	5.16391	5.27964
CCAM_LOCUS40347	Cc013557.t1	VFQ98571.1	1	3.34629	3.14506	2.60726	3.59884	4.12653	3.21665	3.75388	2.82667	3.17488	3.77408	3.81962	3.2939	5.70655	5.47986	5.82814	6.16794	6.11619	6.0101	5.82083	5.82252	5.74164	5.28025	5.07968	5.34203	5.518	6.01035	6.15916	4.38147	4.67718	4.67005	4.71687	4.8015	4.98738	4.94006	5.49859	5.71086	5.41167	5.56216	5.54065	3.96293	4.48535	4.43779	5.43431	5.46538	5.84034	5.80299
CCAM_LOCUS40359	Cc013569.t1	VFQ98583.1	1	6.22716	5.89659	5.79954	5.83161	5.78239	5.81735	5.91439	5.89627	5.98788	5.69383	5.93595	5.9858	5.62451	5.67949	5.73792	5.26617	4.71108	5.10573	4.81905	4.82242	4.86701	5.68357	5.70463	5.88708	5.58803	5.47756	5.61991	4.55727	4.88491	4.99402	4.35236	4.51961	4.43874	4.43137	4.70744	4.6581	4.66839	4.75582	4.4643	4.84368	4.65722	4.61018	5.97417	6.19266	6.26023	6.35401
CCAM_LOCUS40361	Cc013571.t1	VFQ98585.1	1	5.68599	5.71676	5.9408	5.69399	5.68425	5.83582	6.02778	5.94983	5.96371	6.02022	5.99416	5.82099	6.36774	6.39959	6.42729	5.77954	5.9209	5.97826	5.73828	5.69866	5.71869	5.95624	5.89318	6.0016	6.30455	5.87426	5.78853	4.69175	5.03927	4.88807	4.82996	5.18392	5.01358	4.74045	4.84194	4.70751	4.73717	4.6347	4.63772	5.1125	5.02124	5.05936	6.11277	6.46673	6.21631	6.13894
CCAM_LOCUS40474	Cc013675.t1	VFQ98698.1	1	3.81229	4.31111	4.23048	4.2328	4.64479	4.06145	4.04559	4.22623	4.2257	3.93898	3.80461	4.37471	4.99842	4.83355	5.0106	4.78599	4.47145	4.37298	4.43788	4.54884	4.42408	5.018	4.79812	5.07085	4.7568	4.80103	4.92539	4.12082	4.618	4.62951	4.12024	4.29954	4.28823	3.81511	3.93835	4.27126	4.15217	4.26963	4.18872	3.57707	3.73468	4.13653	5.13189	5.22908	5.38937	5.46049
CCAM_LOCUS40508	Cc013713.t1	VFQ98732.1	1	4.6676	4.80047	4.56505	5.48484	5.13338	5.48738	5.01714	5.17825	5.16658	5.01974	4.77869	4.877	3.70412	4.12831	3.57807	3.30503	3.17639	2.7663	3.59395	3.23119	3.10503	2.43998	2.08961	2.22664	4.05045	4.32489	4.64853	3.3812	3.4719	3.25868	2.40627	2.23683	2.33544	4.04728	4.15924	3.93231	4.75109	4.47702	4.36153	2.46831	3.1281	1.98409	3.9771	4.24655	3.9607	5.06983
CCAM_LOCUS40581	Cc013787.t1	VFQ98805.1	1	6.67766	7.11928	6.58908	6.48501	6.61653	6.06956	6.47922	6.77078	6.65616	6.46585	6.82921	6.51806	5.35528	5.40187	5.46174	5.01319	4.95629	4.56621	4.99789	4.99734	4.87044	5.18251	5.11565	5.47543	4.81253	5.27619	5.21024	3.9581	4.52547	4.49582	3.5159	3.2807	3.76254	2.90083	3.54693	3.63362	3.91381	4.00627	4.15415	3.28623	3.94257	4.08698	6.88571	6.87972	6.81266	6.10638
CCAM_LOCUS40964	Cc014137.t1	VFQ99188.1	1	3.33971	4.98892	5.56614	5.10052	5.44809	4.51918	4.27574	3.87203	4.38633	4.42077	3.1853	3.90597	4.24643	4.70532	3.72074	2.53709	0.950863	2.0304	0.570805	0.569283	0.0471363	0	0.0312484	0.0148195	4.89346	3.32433	3.94782	0.22789	0.877171	1.64988	0.647231	1.13641	0.796766	3.59474	3.97682	4.36362	3.88453	4.33851	4.20487	2.60724	3.43341	2.88694	5.88403	5.93711	5.91376	4.61261
CCAM_LOCUS41037	Cc014198.t1	VFQ99261.1	1	4.39418	4.09047	3.76262	2.30936	3.53611	3.35328	2.65629	3.00622	3.23238	3.01862	3.41591	4.17962	3.81316	3.72227	3.91855	5.11611	4.92172	5.06157	4.99182	5.01264	5.24125	5.70448	5.50576	5.76265	3.72514	5.24019	5.1207	3.18871	3.52048	3.36693	3.8308	4.42316	4.49738	3.8994	4.43196	4.10173	3.91783	3.74516	3.52868	3.6791	3.77438	3.28022	4.15585	3.8815	3.74253	4.51031
CCAM_LOCUS42000	Cc014742.t1	VFR00225.1	1	5.58971	5.88693	5.82107	5.7883	6.16391	5.81679	5.75981	5.61364	5.82044	6.1102	5.9751	6.06976	5.86726	5.51785	5.89675	6.31655	6.40888	6.43966	6.10409	6.06006	5.89158	5.88481	5.84733	5.92681	5.47099	6.09358	6.26181	4.30435	4.76901	4.77603	4.80147	4.95154	4.98779	4.75704	5.19406	5.41539	5.01633	4.98688	5.11524	4.51366	4.58346	4.46872	5.73674	5.8136	5.68256	5.66284
CCAM_LOCUS42401	Cc015111.t1	VFR00626.1	1	6.43923	6.15394	6.09933	6.07142	6.07613	6.02795	5.55817	5.98844	5.87348	5.93046	5.85691	5.73353	5.71072	5.67841	5.52174	5.26715	5.00938	5.05611	4.84404	4.6883	4.45519	5.19643	4.98267	5.24127	5.51087	6.08702	6.2572	5.98413	6.58673	6.44299	5.54592	5.97788	5.93877	6.00549	6.02431	5.97895	6.24818	6.0954	6.06834	5.37437	5.51756	5.97945	6.8707	6.76815	6.74729	6.83295
CCAM_LOCUS42405	Cc015116.t1	VFR00630.1	1	5.39986	5.17661	5.048	5.21519	5.16844	5.19407	5.32441	5.18683	5.33932	4.65064	4.97551	5.23118	5.48596	5.34299	5.53327	4.24924	3.64224	4.51139	3.58551	3.55668	3.75855	4.68062	4.5607	4.6548	5.60028	4.16828	4.2766	3.77423	4.03449	3.85233	3.60552	4.25704	3.7676	2.91691	3.23954	3.2898	3.03071	3.19185	3.3737	4.46088	4.3202	4.29321	5.09877	5.18569	5.09188	4.69443
CCAM_LOCUS42489	Cc015200.t1	VFR00714.1	1	3.58651	3.48715	7.30733	8.78814	7.89229	8.80272	7.99844	7.69698	8.45547	9.72066	9.63701	9.32034	6.03915	7.95713	7.64924	8.96074	9.85126	8.87432	8.77114	8.92924	8.45351	6.46842	5.1031	5.57056	7.36963	9.45764	8.90106	5.81624	6.29111	6.04982	6.94965	7.72181	8.00324	8.30115	8.10823	8.56722	9.12071	8.81396	8.89485	0.77507	2.1688	1.37395	6.59188	6.54779	6.18493	8.74074
CCAM_LOCUS42562	Cc015259.t1	VFR00787.1	1	5.58832	5.36626	5.69054	7.26731	7.37005	7.51793	6.5535	6.6409	6.35635	6.41329	6.53963	5.80508	5.33072	5.03776	4.3958	2.73404	1.25497	2.09139	1.85976	1.67173	1.3183	2.79243	2.14093	2.80819	4.59112	4.11391	4.20407	5.01806	5.64626	5.71493	3.95643	4.19436	4.00445	3.30992	3.38162	3.86282	4.07673	4.45063	4.43833	3.65504	3.81655	4.32184	6.23632	6.21906	6.61792	6.743
CCAM_LOCUS42748	Cc015451.t1	VFR00973.1	1	3.4571	3.71242	3.75526	4.3057	4.42907	4.70204	4.23054	4.3948	3.83956	4.10969	3.09123	3.50662	5.76046	5.41888	5.82159	4.87116	4.98521	4.48931	5.04597	5.10998	5.16679	3.622	3.56692	3.82743	5.52942	4.44237	4.52972	3.5467	3.90954	3.87782	3.81544	4.33881	4.71395	3.51964	3.81715	4.18802	3.88371	3.78873	3.80808	3.01749	3.61605	4.10333	5.1254	5.14271	5.44263	5.43531
CCAM_LOCUS42768	Cc015471.t1	VFR00993.1	1	4.98459	5.15187	5.03263	4.68459	5.24951	4.86086	4.25733	4.63714	5.1938	4.15349	5.06265	4.99536	3.31075	3.31468	3.25024	3.13818	3.22418	3.11615	3.05651	3.14358	3.1147	3.78979	3.76202	3.88704	3.16776	3.6253	3.48371	2.51464	2.5619	2.42223	2.45054	2.82092	2.89692	2.84841	2.91095	2.78064	2.65682	2.31769	2.49696	3.12336	2.39739	2.44959	5.88324	5.59276	5.63363	5.21901
CCAM_LOCUS43095	Cc015781.t1	VFR01320.1	1	4.90448	4.00075	5.0372	4.22634	4.68808	4.13812	4.22502	4.5939	4.47189	4.39671	4.73364	4.41562	4.65356	4.89922	4.62735	4.32133	4.10639	4.04062	4.27467	4.31125	4.16342	4.51717	4.36571	4.46802	4.50327	4.48365	4.40121	2.73669	3.04324	2.91714	2.78079	3.08093	3.04879	2.72544	3.2144	3.19081	3.07768	2.82858	3.16258	3.29966	3.0431	3.01274	5.07089	5.0129	4.88294	5.02443
CCAM_LOCUS43431	Cc040630.t1	VFR01656.1	1	6.98389	6.71795	6.2808	8.26028	8.15897	8.62397	7.45423	7.60558	7.05053	7.14323	6.88668	7.04721	8.68806	8.18504	8.32354	7.31637	7.40871	7.52044	7.44382	7.47709	7.32816	6.50245	6.6331	6.58487	8.22654	7.43666	7.585	7.63208	7.9599	7.93788	7.51274	7.67703	7.66217	6.59207	6.5509	6.85116	7.06808	6.90263	6.96777	6.58919	6.40169	6.72817	9.45626	9.11878	9.45865	9.59139
CCAM_LOCUS43550	Cc016232.t1	VFR01775.1	1	8.11942	7.40944	8.17772	7.08219	6.92114	7.0774	7.62856	7.44041	7.62276	7.91956	7.59473	7.80398	5.69719	5.88882	6.03121	7.12005	6.80155	7.33908	6.20763	6.07226	4.54378	6.21957	6.2841	6.31198	6.26991	6.83106	6.43482	4.34172	4.59687	4.7119	3.99248	4.07223	3.77326	5.36397	5.97053	5.8137	5.15063	5.2408	5.49236	5.15355	5.02031	4.38467	6.47291	6.47317	5.9359	5.81475
CCAM_LOCUS43623	Cc034704.t1	VFR01848.1	1	4.67086	4.51542	4.08892	5.44731	4.79055	5.23138	4.97703	4.99965	4.69642	4.82472	4.97341	5.10475	6.29255	6.38446	5.99104	5.98941	5.65409	5.82181	5.65581	5.62205	5.42066	5.4501	5.30679	5.42516	6.04505	5.9457	5.94715	4.29039	4.66013	4.68018	3.68946	3.7237	3.73842	3.80787	3.97992	3.91955	3.97404	3.8654	4.07778	3.13817	3.16938	3.56926	6.15518	6.16477	6.26802	6.73609
CCAM_LOCUS43678	Cc034761.t1	VFR01903.1	1	0	4.08298	4.26152	4.28391	2.44358	4.58571	3.80362	3.79441	3.5736	4.61706	1.9647	4.5448	6.40268	6.72099	6.5849	5.20089	4.86244	4.89741	4.91466	4.99918	4.93005	4.12015	3.7682	4.16325	6.35297	4.76785	4.97007	4.59258	4.78435	4.68204	4.231	4.60197	4.82556	4.36156	4.71438	4.89348	4.76236	4.63485	4.78927	3.64092	3.74142	4.80117	5.25286	5.47064	5.61422	5.02342
CCAM_LOCUS43815	Cc034901.t1	VFR02040.1	1	6.64644	6.61851	6.74938	6.6092	6.20639	6.42751	6.50083	6.17294	6.74711	6.41831	6.82661	6.77671	7.00257	7.23529	6.96351	6.00607	5.84094	6.17764	5.82593	5.85354	5.99097	7.61633	7.58286	7.61319	7.07095	6.86808	6.71197	5.3754	5.61648	5.31232	5.33605	5.85162	5.57392	6.0173	5.66847	5.55205	5.97985	5.37084	5.13143	6.09515	5.86713	6.08097	7.14519	7.57305	7.22047	7.51961
CCAM_LOCUS44072	Cc016422.t1	VFR02297.1	1	5.13005	4.93121	5.22457	5.64881	5.53073	5.71417	5.425	5.50311	5.53117	5.46398	5.27364	5.25424	6.47381	6.08948	6.39079	6.63534	6.58595	6.33206	6.42654	6.53585	6.42131	5.57446	5.24159	5.40633	6.2479	6.07634	6.07423	4.93294	5.0009	5.00888	5.71373	5.75104	5.88976	5.14382	5.34125	5.72494	5.38727	5.42416	5.43097	4.57849	4.93786	4.99522	6.51551	6.22853	6.41686	6.70464
CCAM_LOCUS44121	Cc016474.t1	VFR02346.1	1	7.52285	7.85963	7.81002	6.73556	6.96411	6.6328	7.00477	7.03961	7.34095	6.76255	7.0741	7.35548	6.25807	6.87052	6.635	6.59613	6.44935	6.42109	6.53875	6.13095	6.58977	8.15129	8.10191	8.30574	6.46258	6.93054	6.84118	3.8267	3.93241	3.88543	4.49914	5.21778	5.11068	4.79462	5.0637	4.77295	4.53179	4.5696	4.50423	6.11423	5.77983	5.11313	6.08821	6.40567	6.09732	6.25688
CCAM_LOCUS44234	Cc016565.t1	VFR02459.1	1	5.36191	5.23313	5.26688	5.4446	5.28715	5.85259	5.35651	5.29108	5.19203	5.34759	4.94091	5.16981	5.6371	5.45196	5.63141	5.44071	5.15918	4.70083	4.95287	5.02603	4.90456	4.22832	4.08022	4.03003	5.57002	4.76551	4.7515	4.7084	4.89553	4.69835	5.21321	5.31079	5.36952	5.32006	4.76165	5.31284	5.19607	5.07569	5.11173	4.31396	4.33607	4.46086	6.50693	6.20999	6.65078	6.45862
CCAM_LOCUS44238	Cc016569.t1	VFR02463.1	1	5.2093	4.90868	5.14047	5.59587	5.40321	5.86091	5.32611	5.39892	5.23177	5.29145	5.07343	4.97643	5.60037	5.42264	5.58933	4.63157	5.09901	4.91253	5.05248	4.99798	4.76237	3.85076	4.01197	3.97978	5.52326	4.7342	4.70485	4.53969	4.76179	4.48446	5.02843	5.1852	5.25286	5.15166	4.67117	5.18119	5.07831	4.9466	4.98989	4.08887	4.13649	4.28551	6.50693	6.20999	6.65293	6.45862
CCAM_LOCUS44777	Cc017109.t1	VFR03002.1	1	3.13646	3.74507	3.4844	0	3.41156	3.49671	2.8378	3.65707	2.30652	2.73642	3.88662	3.12785	1.53366	1.30734	1.47152	1.26198	1.1392	1.22238	1.14579	1.39833	1.38501	1.08653	1.18315	1.01944	1.10558	1.10075	1.1885	1.83295	2.13613	2.07475	1.86075	1.85697	1.99457	1.97722	2.08798	1.83691	1.97049	1.92568	1.93718	1.64938	1.77968	1.9199	4.88797	4.35899	4.72508	4.64224
CCAM_LOCUS45020	Cc017342.t1	VFR03245.1	1	4.44874	3.62996	4.29878	5.25683	4.47138	4.88035	4.23142	4.6109	4.34499	4.43982	4.13543	4.3459	4.99798	4.70382	4.88153	4.25081	4.05981	3.98444	3.83697	4.21111	3.93047	3.67288	3.50047	3.47297	4.47492	4.14904	4.19254	3.91926	4.18251	3.92473	3.5762	3.88524	3.99276	3.49764	3.59695	3.58219	4.02794	3.81814	4.05851	2.70628	2.55939	3.41292	5.88562	6.08925	6.26194	5.64908
CCAM_LOCUS45218	Cc017535.t1	VFR03443.1	1	4.40426	3.47248	3.42546	5.19283	4.78585	5.51662	4.33135	4.16211	4.0011	4.16965	4.33796	3.92898	4.37279	4.19445	4.40127	3.88305	3.81109	4.10983	3.81892	3.70918	3.49175	2.95292	2.8212	2.83021	4.2596	4.46056	4.4962	4.13329	4.26879	4.30372	3.54964	3.96229	3.91768	3.30864	3.65379	3.50897	3.93814	3.84575	3.93662	2.74415	2.67013	2.8316	5.20398	4.67517	5.59575	5.46622
CCAM_LOCUS45271	Cc017589.t1	VFR03496.1	1	5.05123	5.38145	5.07969	4.64279	5.03978	4.53221	4.80082	4.96798	5.1705	4.83453	5.05264	5.04826	4.53292	4.79531	4.58153	4.79827	5.03399	4.53694	4.71416	4.91316	4.8116	5.2574	5.22195	5.42217	4.43079	5.12753	5.25641	3.37099	3.81776	3.75255	3.26681	3.77115	3.87841	3.76861	3.77307	3.71297	3.68588	3.55774	3.48895	3.79076	3.39357	3.3691	4.55541	4.70222	4.6279	4.56316
CCAM_LOCUS754	Cc041524.t1	VFQ58978.1	10	4.76548	3.14657	4.10343	5.63797	5.33511	5.76866	5.77976	7.17117	7.45447	8.29314	7.36147	7.54417	8.1654	9.124	7.91656	9.81898	10.1563	10.0029	8.48401	8.28309	7.06204	4.18884	3.67955	3.75349	9.15201	7.63058	7.74406	2.58088	1.2932	1.13754	4.6316	4.19865	4.55273	9.60012	9.05156	9.3352	9.20113	9.18902	9.47878	6.9944	6.19373	4.90731	8.96327	8.94488	9.02845	5.17099
CCAM_LOCUS1407	Cc018224.t1	VFQ59631.1	10	2.83543	2.33846	1.99416	5.149	5.452	5.95268	4.74942	7.06894	4.88862	8.33745	7.1836	6.98383	1.39575	1.6173	1.98486	9.73949	11.2405	10.1147	10.7615	10.9292	10.0881	1.65641	2.39581	1.28299	2.74088	8.75867	8.98594	6.73317	7.4125	7.22398	5.01809	4.91051	4.93978	8.66569	8.93354	8.70694	8.40901	8.63953	8.80365	0.547137	0.286886	0.698025	2.80875	3.37527	2.84084	8.45547
CCAM_LOCUS1488	Cc018305.t1	VFQ59712.1	10	4.30603	3.22851	2.77215	5.36431	5.34209	5.83337	5.22032	5.17285	4.95477	5.03859	4.9854	4.49351	0.218817	0.759131	0.371114	5.40457	4.30135	5.58008	4.33807	4.47659	4.22141	4.71294	4.47264	4.50967	0.400707	4.63685	4.30414	4.06673	4.6805	4.45006	4.57951	4.83726	4.60665	2.42072	3.54505	3.19522	3.55127	3.15879	3.6177	0.0357337	0.545364	0.638954	1.42061	0.855303	1.7066	3.3852
CCAM_LOCUS2270	Cc042005.t1	VFQ60494.1	10	2.52674	1.41157	3.21086	3.17079	3.64574	5.52019	4.41526	4.21824	3.25719	3.61278	3.28771	3.1884	0.593351	0.319606	1.24074	4.78098	3.51474	4.37198	4.44172	4.65136	5.2803	3.81609	3.8819	3.76381	1.60905	3.37976	3.4968	2.93711	2.58586	2.61801	1.25166	2.05144	1.5883	0.273545	0.250443	0.430847	0.249686	0.121159	0	1.0775	1.37279	1.17285	0.828545	0.618058	0.243872	4.47635
CCAM_LOCUS2341	Cc042079.t1	VFQ60565.1	10	3.72419	2.97395	5.0876	4.70332	4.09574	4.46648	4.92177	4.74668	4.41126	5.1026	4.98651	5.93439	0.304676	0.229688	2.29872	5.05727	5.03659	4.58168	6.18987	6.24294	6.26729	4.78858	5.24708	4.53996	3.59592	6.71361	6.29311	5.26138	5.18627	4.76739	4.39298	4.32054	4.58651	4.85846	4.87337	4.65506	4.91446	4.91991	4.69913	0	0	0	2.11787	2.45343	1.85639	5.34655
CCAM_LOCUS2345	Cc042083.t1	VFQ60569.1	10	3.30132	2.92981	3.07567	3.64921	3.58715	3.22202	3.47615	3.59961	3.57143	3.70345	4.16968	3.29335	1.78397	2.3655	2.2586	3.92314	3.08823	4.06021	3.61179	3.49229	3.76147	1.29354	1.23008	1.54972	1.457	3.86382	4.35979	4.23977	4.76862	5.18441	3.81493	3.24399	3.13442	5.1973	6.50379	7.10817	6.78625	7.27402	7.48395	0.804388	1.23651	0.785107	2.52599	3.67928	2.605	3.76048
CCAM_LOCUS2346	Cc042084.t1	VFQ60570.1	10	3.10434	2.44025	3.51872	4.6058	4.88395	5.26343	4.70922	4.50826	4.30691	5.94034	5.97645	5.00797	4.77382	5.73607	5.43079	7.17044	6.0325	7.30133	7.12083	7.00815	7.26178	2.02802	2.5881	1.64828	4.63024	7.19706	7.58967	7.59516	7.83775	8.29071	6.55436	6.39792	6.83034	9.24848	9.37247	9.65157	9.64745	10.0082	10.3427	2.68586	2.96756	3.29375	4.2697	4.221	3.79615	5.64088
CCAM_LOCUS2480	Cc019738.t1	VFQ60704.1	10	5.96098	5.10744	4.27608	3.57683	3.51946	2.24521	4.2508	4.2756	4.79054	6.31232	5.47913	5.9638	0.239601	0.605668	0.56828	3.80346	2.42561	2.79089	1.63615	2.23765	1.71342	3.69875	4.0823	3.70545	0.467921	2.68299	2.69655	6.13592	4.58846	4.8156	6.54585	3.52437	2.63655	3.98524	4.32966	3.51373	5.97122	4.87833	5.38059	6.36481	6.6548	6.18481	1.45095	1.41856	0.971073	0.636232
CCAM_LOCUS3080	Cc020336.t1	VFQ61304.1	10	6.39949	6.73128	6.34827	6.43663	6.81765	6.77635	6.93686	6.98253	7.05248	5.96408	6.06894	6.28074	5.58265	5.11292	6.22363	7.27841	7.61518	7.41754	8.79356	8.71218	9.27933	7.0448	6.98244	7.02973	5.78742	6.47895	6.53773	4.85694	4.28533	4.51799	6.69949	6.984	7.24214	2.08599	2.701	2.5077	1.40038	1.22913	1.32583	4.43975	4.64145	4.36299	4.83836	4.97707	4.7336	6.46904
CCAM_LOCUS3162	Cc020414.t1	VFQ61386.1	10	2.44224	1.96586	1.34609	5.77623	5.83162	5.81872	4.17525	5.41056	4.15502	5.83361	5.12005	5.26074	2.88378	2.69885	2.43805	6.44496	6.88236	6.68623	6.30058	6.08148	5.88824	1.62221	1.16242	1.30975	3.05719	5.4754	5.91528	4.87241	5.28381	5.04161	4.27499	4.49778	4.92766	7.16471	7.29015	7.85697	7.55521	7.77632	7.91041	1.57709	1.26912	1.65703	3.85657	3.93776	4.54887	5.7657
CCAM_LOCUS5032	Cc021756.t1	VFQ63256.1	10	0	0	0	0	0	0	0	0	0	0	0	0	5.27377	6.2353	5.79898	0.211157	0.244242	0.181787	0.259986	0.197752	0.277763	1.24325	0.558478	0.813075	5.65558	0.30029	0.333617	0.0678989	0.245773	0.228384	0.263739	0.24561	0.385878	0.160289	0.251938	0.202052	0.579392	0.493775	0.232866	2.76221	3.2357	4.42823	2.67679	3.13885	3.26943	0
CCAM_LOCUS5613	Cc022317.t1	VFQ63837.1	10	3.28688	4.08298	5.43661	5.33494	5.00548	4.93238	4.76444	5.24112	4.50641	5.87488	6.13662	5.60093	0.119968	0.49706	0.297052	7.85337	6.60641	7.72617	7.2717	6.77559	7.12615	7.1149	6.91839	6.87394	0.505092	7.39921	7.84133	3.97218	4.06192	4.14074	1.49585	1.46845	1.4819	5.14524	5.83511	6.13978	5.3129	5.21797	5.03203	0.753836	0.543011	0.341997	0	1.01963	0.91417	5.15844
CCAM_LOCUS5614	Cc022318.t1	VFQ63838.1	10	4.21822	4.76068	6.63567	6.36876	6.18747	6.37854	5.46622	6.20056	5.55901	7.16614	7.19574	6.98951	0.268634	0.400065	0.392934	8.58565	7.27125	8.63629	8.02193	7.6794	7.99077	7.93945	7.96112	7.66484	0.816953	8.32949	8.58338	4.85706	4.69514	4.77833	2.12022	2.75134	2.38983	6.61762	7.12577	6.95878	6.46876	6.14244	6.19087	0.927683	1.19333	0.449002	1.2486	1.04428	0.93702	5.92242
CCAM_LOCUS5662	Cc022368.t1	VFQ63886.1	10	4.89735	4.28998	3.22514	4.88829	4.29503	4.08644	4.27467	4.6486	4.75864	5.84763	5.48726	5.31731	0.247776	0.359237	0.388489	6.52438	6.50341	7.38581	5.98997	5.88558	5.48392	5.02456	4.43215	4.34019	0.639334	6.64566	6.87375	3.02015	3.72386	3.60574	2.37524	3.16408	2.73241	5.67335	5.75186	5.79732	5.09489	4.68701	4.32585	0.992941	0.0370406	0.0196251	0.564018	0.893221	0.595475	3.98291
CCAM_LOCUS8285	Cc044976.t1	VFQ66509.1	10	4.58039	4.1818	4.28739	4.1282	4.77675	4.94995	5.36301	5.41138	5.1431	6.29397	5.00562	4.87369	2.55043	2.57787	2.86236	2.68475	4.70282	3.03347	6.76926	6.99402	7.65812	5.07355	4.89613	5.02694	3.41825	3.59924	3.8454	3.88927	3.38172	3.705	5.1315	4.90322	5.91659	1.12368	0.88239	1.07832	0.384129	0.559853	0.913727	2.15502	3.13184	2.0424	2.85122	3.23856	2.51765	4.35757
CCAM_LOCUS10044	Cc025273.t1	VFQ68268.1	10	3.10911	4.67912	5.39913	6.3857	6.61134	6.03929	6.31392	6.45518	6.54737	5.81049	5.37739	5.79807	5.90392	6.29119	6.39213	5.02188	6.50887	5.4036	6.53424	6.49818	7.47351	6.33763	6.33357	6.43068	6.71737	4.92301	5.44203	2.53806	2.53595	4.59144	5.32171	5.62451	5.73252	1.34292	3.06833	1.73719	1.37098	1.65714	2.34446	6.44086	6.16278	5.26039	3.16431	3.66815	2.64423	5.87858
CCAM_LOCUS11698	Cc027471.t1	VFQ69922.1	10	7.25792	7.07113	7.18684	7.57669	7.58361	7.18366	8.1562	7.69076	7.84682	5.72417	6.01059	6.29653	8.32779	8.52892	8.27797	5.31498	5.24988	5.67224	6.4026	6.74393	6.98848	6.93703	6.84254	6.86255	8.05764	6.28062	6.09645	4.56624	4.34311	4.27501	5.34318	6.01779	5.17291	2.22928	2.47209	2.13543	1.85046	1.66315	2.14812	6.65021	6.64917	6.61973	7.6154	7.76557	7.69449	6.99058
CCAM_LOCUS11773	Cc027547.t1	VFQ69997.1	10	0.421509	0.318569	0.452861	2.06741	2.25515	2.47929	1.03779	1.7281	0.662377	0.670356	0.743968	0.52798	0.0440835	0	0.0177951	0.321069	0.0277684	0.107479	0.161238	0.264706	0.704952	0.383055	0.420075	0.139142	0.0828129	0.400419	0.248945	2.16149	2.30016	2.24619	0.971945	1.50574	0.502705	0	0.0526649	0.121802	0.102392	0.038755	0	3.71029	4.3032	4.46891	0	0	0	1.04813
CCAM_LOCUS11802	Cc027578.t1	VFQ70026.1	10	0	0	0	0	0	0	0	0	0	0	0	0	0	0.00917372	0.0289764	0.228003	0.229091	0.197443	0.128201	0.123105	0.0411042	0.0592016	0.0287657	0	0.00973986	0.401468	0.453105	2.88543	2.9096	2.99209	3.70572	4.43389	4.32242	6.16939	6.16337	6.46584	6.64858	6.38463	6.33712	1.77097	2.37768	0.780376	1.25718	1.59092	4.40684	1.04728
CCAM_LOCUS11843	Cc027616.t1	VFQ70067.1	10	2.57263	1.8321	0.886877	2.56056	2.91032	2.81956	2.25469	2.5993	3.41429	4.52763	4.54054	4.15307	0	0.0947455	0	4.36982	2.73621	4.33375	1.79851	1.05262	0.335639	1.9124	1.00283	1.2005	0.594596	4.2514	4.61171	1.24938	2.0411	2.50478	1.10863	0.666405	1.38728	5.9343	6.21447	6.41663	6.36252	6.1639	6.32376	1.1481	0	0	1.27772	1.07021	0.774064	1.67167
CCAM_LOCUS12026	Cc046272.t1	VFQ70250.1	10	5.88223	4.40876	5.00813	6.27141	5.72481	6.65912	6.6519	5.8953	5.54863	5.27007	4.35508	4.49375	6.5782	5.96759	6.80201	5.11455	3.31469	5.01417	3.09274	3.06511	2.4358	5.71496	5.49542	5.7837	6.34826	3.71757	3.39219	4.87229	4.45121	4.59163	3.63086	4.68415	2.68855	0.415707	0.244479	0.483865	0.112611	0	0.400384	4.67998	6.6089	5.80258	3.4009	3.37651	3.95704	5.875
CCAM_LOCUS12525	Cc027972.t1	VFQ70749.1	10	3.04204	5.51699	3.44664	5.46283	6.3184	5.77284	5.71619	6.89943	7.19775	4.22181	3.12567	4.1069	6.66216	8.87264	7.98747	4.23604	4.49476	3.83283	4.7383	4.99169	5.39356	7.32308	7.94356	7.41813	7.92544	3.69474	4.16365	2.69056	0.672357	2.50061	4.34526	4.26982	4.25292	0.0733486	0.997884	0.78333	0.789462	0.166479	0.701915	8.24943	9.07401	8.23634	4.28316	3.86587	3.35826	5.3449
CCAM_LOCUS13862	Cc009604.t1	VFQ72086.1	10	8.81002	7.78409	6.79118	9.03695	9.00463	9.52881	9.19965	9.28738	9.49784	10.2972	10.1525	10.108	5.87908	6.92559	5.92846	10.2771	9.80301	9.55082	9.87985	9.84227	9.96728	5.7731	3.46068	4.24707	7.30486	11.2023	10.8566	7.37887	7.36109	7.2444	9.32976	9.4251	10.0267	10.4905	10.5685	10.3493	10.6899	10.6303	10.5948	5.82257	3.55602	1.88526	7.62196	7.81652	7.57431	8.9918
CCAM_LOCUS13864	Cc009606.t1	VFQ72088.1	10	7.22988	6.08374	5.77728	8.44829	7.95506	9.01332	9.38436	8.72993	9.58261	9.75394	9.83736	9.54482	4.10953	5.35303	3.70806	9.72191	9.53999	9.09159	9.28683	9.55198	9.25617	6.60494	4.47361	5.47261	6.22033	9.86705	9.71395	5.46413	5.75208	4.92656	8.59639	8.87441	9.43074	9.86952	9.75965	9.89489	10.345	10.0069	10.0652	3.59803	0.791682	0.364567	8.04772	7.54971	6.94958	7.17961
CCAM_LOCUS16179	Cc047151.t1	VFQ74403.1	10	8.18416	8.54242	8.47149	7.20203	8.18495	7.31325	8.20454	8.0241	8.50083	7.28653	7.78726	8.41935	9.58412	10.0246	10.1982	7.37936	6.36904	8.17345	7.16518	7.46746	7.7016	8.68318	8.34146	8.57587	9.72395	8.17005	7.90914	5.43114	5.436	5.179	7.21304	8.24089	7.36583	3.31904	4.3364	3.93752	3.13148	1.76816	2.95474	7.56794	8.90386	9.14832	8.37363	8.4916	8.07803	6.87523
CCAM_LOCUS16941	Cc030958.t1	VFQ75165.1	10	2.02167	1.18921	1.22929	4.72665	4.91945	4.702	3.56626	4.21023	3.36816	4.61442	3.83519	3.66708	0.507663	0.750429	0.327271	4.80809	4.53239	5.2209	4.47397	4.03701	1.55413	0.238085	0.127316	0.0621922	1.55779	5.555	5.62155	4.52497	4.90964	4.81677	4.63166	4.63798	4.94292	5.15887	5.47991	5.49638	5.71158	5.82079	5.97983	0.807166	0.0899754	0.23642	3.86834	3.74855	3.60689	5.62731
CCAM_LOCUS16955	Cc030972.t1	VFQ75179.1	10	6.58736	7.48137	7.0118	4.74358	5.6	5.03337	4.9702	5.87267	6.03741	5.88501	6.56314	6.4796	0.0926161	0.354927	0.425416	5.65675	6.70278	4.87331	6.0244	6.12067	6.09146	2.37047	2.48855	2.59182	0.927432	5.22292	5.12523	1.97311	1.46008	1.7236	5.19305	4.20255	5.41889	6.75697	6.90246	7.18366	6.42818	6.80502	6.78191	1.36386	0.965378	0.0410158	1.47643	1.40349	1.19393	2.88598
CCAM_LOCUS17518	Cc000705.t1	VFQ75742.1	10	2.25593	1.0648	0.785941	3.70188	3.43878	3.45925	3.69485	3.23322	3.20782	4.75597	4.42902	4.20683	0.198791	0.160223	0.0855729	5.36237	4.73196	5.55035	3.88218	3.39424	2.8003	1.77229	1.53507	1.38113	0.289569	5.15472	5.55401	2.79222	3.41083	3.17378	3.1054	2.74019	2.76812	5.52076	5.77649	6.06438	5.63152	5.72516	5.79022	0.327862	0.273408	0	1.72612	1.03925	1.81693	4.12335
CCAM_LOCUS17534	Cc000721.t1	VFQ75758.1	10	7.60369	7.66363	8.43102	6.721	6.22193	6.8482	7.66256	7.70292	7.64978	9.347	8.95856	9.03638	0.298301	0.330399	1.50819	8.97324	8.64954	9.28079	8.91717	8.53495	9.02394	7.23352	7.26472	7.05697	1.45148	8.88479	8.51157	3.62345	3.90733	4.74546	4.41916	4.32601	4.85977	7.04121	7.19116	7.29043	5.42215	5.61093	5.70305	0.544939	2.04155	0.276816	0.710059	1.42623	0.611888	5.04169
CCAM_LOCUS17573	Cc000762.t1	VFQ75797.1	10	0.542631	1.90427	0.99454	3.26138	3.24042	3.28914	1.12494	2.09358	1.69364	0.779328	1.01545	1.08066	0	0.0376521	0.0530015	1.3717	0.323067	0.471696	0.86655	1.0069	1.15319	0.840713	1.13408	0.757027	0.0529153	0.407704	0.2327	3.42096	3.22842	3.77412	0.873535	2.12361	0.952143	0.0280627	0.0880086	0.220386	0.169207	0.0963941	0.0737462	4.2872	5.62703	5.06177	0	0	0	2.3424
CCAM_LOCUS17621	Cc000810.t1	VFQ75845.1	10	4.26026	4.67403	2.828	9.61639	8.82804	9.64081	8.03719	8.3359	8.94245	10.6239	10.0604	10.1445	5.01618	6.81217	5.3253	9.68175	9.18188	9.86604	8.70034	9.01324	8.52917	5.28311	5.04784	4.80909	6.73592	9.88959	9.96691	8.24684	8.42969	8.44072	9.32747	9.55809	9.99473	11.5609	11.5669	11.721	11.8258	11.4715	11.5536	5.89499	5.04911	4.32702	8.93693	9.2014	9.31628	9.38488
CCAM_LOCUS19272	Cc001342.t1	VFQ77496.1	10	6.9257	4.41854	5.23379	4.41401	3.75498	5.55079	6.28526	6.00841	6.83489	7.6012	7.52602	7.92449	3.93457	2.31785	4.86725	7.69789	5.45844	7.53496	5.16477	4.28678	4.34527	5.77151	5.37971	5.72251	3.59494	7.89478	8.26203	3.48902	3.16195	4.29458	2.95549	4.93624	4.04813	5.94165	6.29107	6.33879	5.81974	5.23641	5.71789	3.29347	2.06203	1.34128	2.38033	1.90535	2.10067	5.59872
CCAM_LOCUS19898	Cc001518.t1	VFQ78122.1	10	7.62283	7.82378	8.01398	6.16852	6.67568	6.31683	7.53942	7.19043	7.57475	7.57045	7.38673	7.46316	4.96567	4.8239	5.75502	5.61129	5.37157	5.89677	5.55301	5.713	6.08839	7.48229	7.5578	7.523	5.9501	5.70521	5.61144	3.99249	3.51291	4.17974	4.02507	4.38531	4.41216	1.69419	1.96058	1.95584	0.767615	0.870377	1.70712	4.00612	4.41369	3.2547	4.45027	4.45574	3.67989	5.1188
CCAM_LOCUS20366	Cc032750.t1	VFQ78590.1	10	4.56162	4.80787	5.29432	3.06258	4.46956	3.75551	4.90017	4.87854	4.54351	6.25502	5.99623	5.50409	0.0621383	0.158474	0.151141	5.93105	5.36809	5.76868	4.92037	4.80086	4.39292	5.16152	5.11289	4.87901	0.173736	5.92874	5.95039	4.06105	4.20473	3.48053	3.22744	3.59579	3.30818	4.65626	5.39656	5.75478	4.77566	4.62466	4.58426	0.245537	0.633914	0.245783	0.548308	1.08097	0.565743	4.47792
CCAM_LOCUS21272	Cc033446.t1	VFQ79496.1	10	9.95947	9.96318	9.52857	11.1393	11.1813	11.0659	11.3286	10.6307	11.078	9.71714	9.76812	9.90802	12.5542	12.3684	12.8479	4.23005	5.29222	5.84181	6.40228	7.30194	7.47102	8.19777	7.79439	8.2196	12.0894	8.38284	7.62484	8.46317	7.90492	7.46657	7.21607	7.13055	6.41265	0.127925	0.459375	2.64568	0.735817	1.39859	0.9615	10.5257	10.9307	11.5244	11.0063	11.1052	10.5883	9.07589
CCAM_LOCUS21502	Cc002102.t1	VFQ79726.1	10	0.187169	0.682788	0	0.176684	0.519342	0.880244	0.515926	0.887372	0	0	0.351029	0.857441	6.32375	6.72425	5.94793	1.26749	1.80203	1.40474	1.64753	1.39746	1.66182	3.13379	2.84169	3.55579	5.73968	2.41457	2.13871	1.92061	2.12182	1.65582	1.56138	1.41046	1.15641	0.333751	0.597617	0.46121	0.546807	0.311588	0.709251	3.541	3.24914	4.02758	5.24687	5.32866	5.71039	3.42438
CCAM_LOCUS21577	Cc002179.t1	VFQ79801.1	10	6.44491	6.41306	6.50758	6.67583	6.57584	7.63146	7.57294	6.97642	6.89392	5.94535	6.73812	6.61816	7.60337	6.86768	7.94907	6.51612	6.14461	6.67166	6.7015	6.46493	6.49195	8.1432	8.43732	8.06442	7.76821	5.83209	6.67117	2.861	2.74365	3.19737	3.71343	4.33372	3.17613	0.317221	0.978084	1.01037	0.451976	0.0936481	0.507871	4.02228	5.5538	5.21121	3.56914	3.22528	3.58932	6.64419
CCAM_LOCUS22115	Cc002348.t1	VFQ80339.1	10	5.77607	3.72709	4.27528	6.35047	5.53592	6.9967	6.54673	6.0262	5.48233	3.96413	4.26103	3.96054	7.14251	6.81958	7.49322	4.2062	2.73254	3.69654	3.75478	3.52726	2.78666	4.59001	4.46365	4.84404	7.05466	3.94924	3.65867	3.32244	2.66161	3.1014	3.22783	4.13647	3.11604	0.0983913	0.0202753	0.318686	0	0.0677158	0.268269	4.66923	6.4811	6.08112	3.20236	3.20013	3.82397	5.27812
CCAM_LOCUS22811	Cc010127.t1	VFQ81035.1	10	10.4389	8.88126	8.06184	10.1629	10.1614	10.2514	10.7471	10.2162	10.3601	9.87568	9.17012	9.18007	8.89268	10.7264	9.73804	8.76001	8.54047	8.99192	9.72881	10.1755	10.2451	9.64402	9.3315	9.46172	9.60764	9.0834	8.52013	9.35384	9.19178	9.04925	10.2364	10.3738	9.52151	2.21433	3.8069	4.23599	1.74654	2.73105	3.02425	9.93327	10.6434	11.2874	8.85498	9.39647	8.9093	9.81637
CCAM_LOCUS22830	Cc010146.t1	VFQ81054.1	10	8.92463	8.70748	7.20899	9.46898	9.40603	9.97574	10.126	9.69793	9.52186	8.24066	8.33464	8.47941	10.4214	10.2249	10.6232	7.1415	6.34076	7.62652	6.80711	6.99499	6.61637	7.30968	7.51865	7.40831	10.215	7.25518	7.85314	7.73849	7.14593	7.32248	7.09272	7.98699	6.28472	2.40633	2.77588	3.11288	2.51222	2.606	3.06787	8.60543	9.49995	9.35606	9.23995	9.22295	9.34331	8.60205
CCAM_LOCUS22972	Cc010290.t1	VFQ81196.1	10	5.14747	5.51387	3.21568	11.5076	10.5467	11.8901	11.5628	10.5527	10.116	9.54511	8.48176	8.41664	5.41977	5.70423	5.97291	7.91096	7.52787	8.24475	8.636	9.50819	9.25977	7.43057	5.98418	7.6209	6.06102	8.09662	6.92817	7.75197	6.39644	7.26284	8.93648	8.62441	8.07332	1.17891	2.76808	2.27821	1.91032	1.3879	1.8972	5.6795	6.82475	6.44348	7.67632	7.13265	7.40312	10.4409
CCAM_LOCUS23476	Cc002850.t1	VFQ81700.1	10	0.286297	0.310062	0.441282	0.389195	1.37965	1.58409	1.4346	1.7944	2.68433	4.55443	4.58649	4.50171	0	0.263143	0.0528054	3.49922	1.33509	2.88405	1.74811	1.04458	0.176383	0.863521	0.230126	0.294014	0.138345	5.0011	4.89151	0.188141	0.263641	0.178616	0.237829	0.375553	0.307043	6.22395	5.27157	6.29268	6.14728	5.98564	6.09308	1.20975	0.137345	1.07232	1.66035	1.03043	1.13541	0.428022
CCAM_LOCUS24208	Cc003252.t1	VFQ82432.1	10	5.32585	6.41687	5.66996	5.49808	5.55435	6.16044	6.07321	5.79985	6.42824	5.20274	5.22781	5.48146	6.64922	6.8973	7.20616	2.56257	2.8919	2.6679	3.68852	3.81238	4.52022	4.93229	5.08516	5.09929	7.20308	2.70103	2.46506	2.74119	2.88054	3.2876	2.76515	3.28129	3.31519	0	0.69723	0.259581	0.217347	0.472573	0.774147	5.52944	6.05524	5.27394	5.51104	5.80016	4.71949	4.88859
CCAM_LOCUS25908	Cc004058.t1	VFQ84132.1	10	2.75846	1.45292	1.66037	3.31859	3.24802	4.37232	4.5113	4.31529	3.86018	5.50134	4.55702	4.61479	0	0	0.0249678	3.98572	3.99254	3.7218	4.20197	4.03411	4.24531	1.48781	1.52719	1.61906	0.0214939	4.55332	4.57707	2.53699	2.57281	2.61925	3.38166	2.77013	2.89289	4.63271	4.45795	4.82308	5.16201	5.11754	5.25666	0	0	0	0	0.274885	0	3.124
CCAM_LOCUS26319	Cc036500.t1	VFQ84543.1	10	5.20305	5.09666	4.81523	5.64856	5.24222	6.02635	6.54966	5.98155	5.72781	5.59329	5.0098	5.27544	6.44932	6.18218	6.80726	2.58148	1.84286	2.56328	2.17408	2.83025	2.15819	5.49116	5.22589	5.69559	6.36325	4.3098	4.02184	2.92969	1.68145	2.78315	2.83121	2.28852	1.55012	0.539929	0.680911	0.978526	1.0477	0.568386	1.44362	4.09522	5.50826	5.62751	5.15799	5.2854	4.86951	4.59136
CCAM_LOCUS27901	Cc037163.t1	VFQ86125.1	10	4.99476	4.93035	4.60363	6.63074	6.22593	7.28775	7.14581	6.5809	6.20899	4.72955	5.46633	4.99493	6.6268	6.49574	7.1834	4.31866	3.98356	4.24287	4.66526	4.21237	4.35067	5.05907	5.16902	5.00406	7.10583	4.53829	4.60745	3.47126	2.69497	2.97572	3.64809	3.8966	3.05065	1.20768	1.57563	1.1989	1.44055	0.948811	1.16348	4.44732	5.86031	5.33102	4.27859	3.69014	4.08449	6.52329
CCAM_LOCUS28002	Cc005226.t1	VFQ86226.1	10	5.1857	5.76638	6.14566	4.78433	4.20288	4.38626	5.32499	4.67812	5.63696	4.95174	4.90998	6.03305	6.65885	7.48083	7.70896	4.01129	3.96164	3.29299	5.27098	5.19978	5.54361	4.52049	4.33347	4.64979	7.48341	3.02994	2.95013	3.86242	4.12652	4.61332	3.46708	3.67776	3.5259	1.36165	1.36412	0.720442	0.801614	1.06406	0.717049	5.56115	6.21631	5.44681	6.97559	7.0303	6.67515	4.79182
CCAM_LOCUS28964	Cc018592.t1	VFQ87188.1	10	6.67205	6.76106	6.44319	6.83795	6.59452	7.30492	7.32346	7.05915	7.03285	7.13984	6.18412	6.94376	8.10806	8.15701	8.33547	2.92779	2.88832	3.93548	4.34328	4.76572	5.08437	3.85727	4.06581	3.63255	7.9993	3.48515	3.38305	4.41388	3.92919	4.3117	3.79054	4.16455	2.96107	0.90816	1.21984	0.99367	0.346215	0.386726	1.39825	6.52539	6.97701	7.56454	7.73194	7.72404	7.64124	6.18542
CCAM_LOCUS29035	Cc018663.t1	VFQ87259.1	10	6.98289	6.3022	6.07391	7.6498	7.48371	8.01262	8.51721	7.68706	7.54395	8.05605	6.93473	6.84593	7.79325	7.2048	8.36517	7.96227	7.25421	8.42809	6.82544	6.80896	6.4137	6.17367	6.03475	6.37891	7.58563	6.37453	6.49381	7.5019	7.40603	7.14057	5.48355	6.74839	5.57356	0.88374	2.2145	3.10589	0.963635	0.792404	1.65607	5.4109	6.59889	5.86927	6.34426	6.24942	6.13068	8.16212
CCAM_LOCUS29060	Cc018688.t1	VFQ87284.1	10	4.61028	4.40598	4.47699	3.4404	4.60283	3.32781	4.57276	4.88361	4.71405	4.64472	5.12366	4.81222	0.0434439	0.00770646	0	3.64142	4.04097	4.03513	3.39891	3.38948	3.58786	2.53884	2.44302	2.61245	0.574704	4.03669	4.46063	0.763516	1.12514	1.71022	1.51309	0.430428	1.40571	4.85188	5.14089	4.82135	4.65923	4.29212	4.35018	1.45394	0.549095	0.0841255	0	0	0	2.69965
CCAM_LOCUS29635	Cc037681.t1	VFQ87859.1	10	6.19292	6.41165	7.37058	6.80981	6.44783	6.79094	7.04793	7.14003	7.54668	8.82441	8.29124	8.53441	0.521374	0.950773	2.51366	9.08704	8.58795	9.24263	8.86071	8.33512	8.94323	7.49162	7.43929	7.52659	2.52902	8.58694	8.15857	3.34901	3.70452	4.85387	4.4141	4.85383	5.07643	6.37067	6.71088	6.94505	5.09883	5.35317	5.5019	0.633481	3.54558	0.61136	1.13242	1.96888	0.611888	6.17989
CCAM_LOCUS29706	Cc037746.t1	VFQ87930.1	10	0	0	0.368781	1.00596	1.56371	2.08851	0.873251	0.630463	0.870606	3.70631	4.4096	3.84307	0	0	0	1.44202	0.501835	2.09469	1.33717	0.185603	0	0.0775233	0.0408798	0.123476	0.155375	2.98092	3.72607	0.424498	0.501159	1.94257	0.589133	0.784188	0.199781	6.56088	6.73269	7.45201	7.06858	7.3042	7.65998	0.0561354	0	0	0	0	0	1.26648
CCAM_LOCUS29707	Cc037747.t1	VFQ87931.1	10	0	0	0	0	0.372262	0.362416	0	0	0	2.36007	2.38153	2.36081	0.507886	0.039276	0	1.06408	0.121867	1.25114	1.01458	0.505765	0.196506	0	0	0	0.113106	1.13741	1.32054	0	0.231609	0.0554039	0.689046	0.190161	0.652523	5.5981	5.35292	6.33847	5.10208	5.02492	5.82501	0.0776299	0	0.0458958	1.9182	1.4793	2.67535	0.374257
CCAM_LOCUS30170	Cc037982.t1	VFQ88394.1	10	2.31923	1.43351	1.94706	2.5261	1.97931	2.92525	2.11195	3.01179	2.14066	3.42925	2.25529	2.50038	1.97321	3.20019	2.56601	5.82967	6.804	5.89119	4.90191	5.5889	3.97855	0.632814	0.462803	0.367379	3.40877	3.87048	4.11893	0.669277	1.38882	0.610725	2.23138	2.11368	1.73104	4.27934	4.85908	4.98482	4.5388	4.88048	4.94109	1.75684	1.31167	0.786781	4.47163	4.76546	4.62668	2.48403
CCAM_LOCUS30249	Cc006270.t1	VFQ88473.1	10	4.63136	2.34284	1.21054	6.64865	6.62685	7.17417	6.57204	6.5442	5.72851	4.83337	4.16468	3.80669	3.5281	5.23791	5.78741	5.92465	5.6788	5.0177	6.40455	6.60106	6.09366	3.11528	3.5452	3.83849	5.63193	5.01966	4.9758	5.00065	4.56696	4.57288	4.04947	4.83074	3.71127	0.511778	0.650294	1.22681	0.515492	0.145623	0.840273	1.47567	3.84375	3.37328	3.99931	4.71798	2.83511	5.58312
CCAM_LOCUS30522	Cc038106.t1	VFQ88746.1	10	0	0	0.439037	1.34436	1.89925	2.31406	0	0.416469	0.419255	4.60155	4.16375	3.68132	0	0	0.130359	4.45904	1.7281	4.42537	3.70126	1.41219	0.0907857	0.35814	0.0732033	0.274575	0.265906	4.90948	5.3894	1.84152	1.45548	2.9274	0.868392	0.910764	0.562382	7.50119	7.68609	8.29968	8.13109	8.35953	8.57835	0.218233	0	0	0	0	0	1.02152
CCAM_LOCUS30743	Cc006609.t1	VFQ88967.1	10	4.68884	3.05637	3.44664	7.62101	6.84655	7.77093	6.91786	7.05246	6.61261	6.97826	6.52469	6.59907	3.67925	3.57363	3.45124	7.13687	6.39928	6.78158	7.17247	7.43203	8.0414	2.96808	1.849	2.58395	3.79269	6.71198	6.62138	4.53912	5.46497	4.94364	6.14469	6.71035	7.5645	7.26967	7.38834	7.87662	7.58219	7.80446	8.1098	2.36007	1.38316	1.50884	5.20607	4.94704	5.50035	5.51199
CCAM_LOCUS31059	Cc006776.t1	VFQ89283.1	10	11.526	11.151	9.76816	10.7681	10.5895	10.845	11.2816	11.0019	11.0867	10.468	10.4631	10.5544	12.6357	12.1111	12.7384	7.88374	7.38012	8.23979	7.38589	7.84312	7.44354	8.30055	8.19134	8.24396	12.4573	9.47892	9.85189	8.68498	7.92003	8.39862	7.61379	7.88071	6.41979	2.43297	2.0132	2.65443	0.967963	1.54795	1.73652	10.3824	11.1102	11.05	9.9573	9.94969	9.85808	9.02673
CCAM_LOCUS31261	Cc006981.t1	VFQ89485.1	10	4.97668	5.72504	5.84988	3.12332	4.52006	4.97834	6.35203	5.82919	6.29446	4.85797	4.67047	4.80248	6.21262	6.63176	6.84124	5.57434	4.00723	5.11963	4.02056	3.26242	2.42042	6.06649	6.47838	6.20859	6.73437	3.68226	2.92597	0.134454	0.131142	0.823892	3.0406	3.81157	2.92833	2.80514	3.23047	3.51192	1.36832	1.63997	1.85921	3.51498	5.76027	4.22105	4.30669	4.77941	3.51179	3.66542
CCAM_LOCUS32295	Cc007536.t1	VFQ90519.1	10	6.18199	7.23704	7.62654	10.7555	11.2622	8.60541	11.2645	11.1287	11.3528	9.32088	8.50437	9.89755	10.8097	11.4367	11.1311	9.14206	10.0325	10.5406	10.4892	11.3251	11.8668	11.0423	10.7894	10.9126	10.2107	10.0028	9.75077	8.58862	8.15616	8.93624	10.3375	10.8114	9.87891	4.58412	5.88671	5.75079	4.99289	4.15152	5.72855	11.6609	11.9379	11.6856	9.07495	8.96043	8.84743	7.85605
CCAM_LOCUS32314	Cc007555.t1	VFQ90538.1	10	8.14064	8.00992	7.09712	8.93443	8.78172	9.37708	9.28002	8.8035	8.59981	8.12593	7.81783	7.82223	9.50041	9.1162	9.61681	6.90837	6.08603	7.23526	6.33779	6.48949	6.17949	7.19723	7.08705	7.07966	9.14774	6.42881	6.81159	7.61601	7.35311	7.36189	6.58031	7.52938	5.76178	2.34571	3.3536	3.37568	1.77246	1.98542	2.87185	8.17622	9.20269	8.99897	8.76134	8.76447	8.94451	8.24217
CCAM_LOCUS32798	Cc007898.t1	VFQ91022.1	10	11.192	11.5965	9.0247	11.7135	11.4778	11.5629	11.1497	11.0451	10.9962	10.2413	9.97776	9.87139	12.5795	12.0761	12.6756	7.69337	7.0034	8.3645	7.46473	8.09121	7.69759	8.7165	8.35181	8.90156	12.3845	10.108	10.0474	9.00408	8.25829	8.28655	7.61299	8.25062	6.97323	2.31139	1.48581	2.92932	1.77273	1.89367	1.65973	10.6903	11.2339	11.0359	10.7665	10.4282	10.4702	9.89905
CCAM_LOCUS32818	Cc007918.t1	VFQ91042.1	10	6.71071	6.65841	7.22421	7.88013	7.3173	7.84851	6.80202	6.89555	7.4147	5.93973	5.96444	6.11451	6.34051	7.41682	6.65214	5.04732	4.12275	4.72775	4.07497	4.27673	4.50078	6.71086	6.86905	6.86536	7.36133	3.36098	2.74484	5.1522	5.3347	5.4537	5.99076	5.82693	6.01192	1.70255	1.77508	1.40222	2.44411	1.62705	2.4254	5.33067	6.45381	4.79508	4.11117	5.1013	4.25057	5.71627
CCAM_LOCUS33058	Cc038961.t1	VFQ91282.1	10	1.15172	0.886935	0.883557	2.81941	3.14973	2.97324	2.75383	2.78769	3.17163	4.03997	3.1077	3.10334	0.257705	0.715765	0.373935	5.38719	5.36602	5.66332	4.56795	4.02102	3.54898	1.48408	1.36119	1.5527	1.10237	5.41396	5.75779	3.95959	4.24104	4.22926	3.08796	2.59542	2.47898	5.66131	5.84958	6.13208	5.71844	5.79346	5.78937	0.93003	0	0	2.17738	2.13749	2.59613	4.81493
CCAM_LOCUS33509	Cc018991.t1	VFQ91733.1	10	5.51238	6.56804	5.64777	9.51501	8.8509	7.50155	7.94939	7.56414	7.05201	5.48249	5.60856	5.70941	8.49273	9.39495	8.64673	4.38225	6.04315	6.14847	6.73996	7.30571	7.63098	6.04244	5.56508	5.63859	8.19245	5.97929	6.14294	6.1497	5.39258	4.90789	6.58531	7.43993	6.35721	0.307922	0.509961	1.34437	0.40582	0.298222	0.986136	9.68913	9.3233	9.05341	8.14306	8.54804	7.75184	6.50626
CCAM_LOCUS34253	Cc008530.t1	VFQ92477.1	10	5.45574	5.76967	4.83629	6.71443	6.86499	7.2967	7.97566	7.1523	6.76892	6.6502	5.99376	6.07148	7.24755	6.90929	7.78236	6.26468	5.47691	6.62779	6.42299	6.36246	6.6008	5.97741	5.64197	6.07172	7.44103	5.91099	6.27043	5.88681	5.58585	5.5546	5.05838	5.92532	4.42163	0.0960864	0.761968	1.49495	0.657453	0.26917	1.0585	4.53966	6.17178	5.53431	5.39653	5.46226	4.94468	6.99194
CCAM_LOCUS34366	Cc008647.t1	VFQ92590.1	10	6.86356	7.06826	5.72963	7.38141	7.3245	7.90506	8.76826	8.0459	7.93892	8.28506	7.39307	7.39528	7.28928	6.86771	7.89043	7.27758	6.75147	7.94903	6.83335	6.8225	6.96643	6.47392	6.08476	6.645	7.73976	6.79438	7.18626	6.3578	6.00066	6.02252	5.54942	6.53446	5.18437	0.971614	1.44954	2.18497	0.827	0.474746	1.63051	4.57676	6.63504	5.60922	4.43263	4.94372	3.79788	7.38508
CCAM_LOCUS34460	Cc008744.t1	VFQ92684.1	10	5.97938	4.18306	6.05749	7.46687	7.78001	7.9584	6.92052	6.7229	6.58159	7.98718	7.73136	7.43479	3.31768	3.01097	3.01352	6.11405	3.7793	6.21947	5.62708	5.58611	5.10198	1.71307	2.05559	1.48993	2.70716	5.99049	6.41444	6.65177	6.94524	7.55158	6.03716	6.02577	6.39742	8.07296	8.75479	9.24096	9.02407	9.42248	9.9484	2.70238	2.32876	2.3331	6.17954	6.10785	6.41426	7.2129
CCAM_LOCUS34464	Cc008748.t1	VFQ92688.1	10	3.52596	2.90423	5.48211	4.6493	4.26458	4.67468	5.2492	4.87162	4.51417	5.63281	5.52486	6.22707	0.204876	0.0184789	1.40054	6.02222	5.64533	5.62572	6.73692	6.61248	6.39607	6.05813	6.57819	5.87203	2.62678	7.59947	7.22076	5.23993	5.27111	4.95604	4.79891	4.76415	4.63959	5.2171	5.27053	5.1889	5.34139	5.16882	5.00175	0	0	0	1.20106	1.73471	1.97429	4.93281
CCAM_LOCUS34691	Cc008872.t1	VFQ92915.1	10	9.48999	10.8822	10.5239	11.0518	11.2156	9.48706	10.3854	10.1573	10.8112	7.79037	7.67706	9.02478	10.673	11.1295	10.9508	5.86291	6.53781	7.3664	7.72111	8.31155	8.46516	8.75432	8.50981	8.96558	10.8028	7.22018	6.89571	7.71281	8.16295	8.22914	7.80425	8.43592	7.23769	1.21048	2.54378	2.61852	1.16355	1.28923	2.84858	10.4599	10.6506	10.535	9.57752	9.99142	9.16588	9.04299
CCAM_LOCUS35584	Cc009464.t1	VFQ93808.1	10	6.0489	5.58446	6.23713	5.65005	4.96716	5.64528	6.3536	6.21162	5.99246	7.10213	6.98701	7.31426	0.268779	2.02685	1.58166	6.87915	6.50562	6.57219	6.31517	6.25896	5.00416	3.84151	4.15268	3.94691	3.06546	6.73079	6.61962	5.77015	5.40627	4.54253	3.43151	3.75167	3.27314	5.09281	5.0222	4.08599	4.58671	4.21857	3.77582	1.88716	2.00459	0.845674	4.29134	4.17491	2.85283	6.85747
CCAM_LOCUS35585	Cc009465.t1	VFQ93809.1	10	3.83142	3.44651	4.97005	4.75964	4.40784	4.71738	5.03111	5.08732	4.86825	6.1375	5.4563	6.24282	0.682003	1.949	2.53235	7.27247	6.79808	6.86244	6.95615	7.5776	6.56511	4.64661	5.16452	4.2823	4.4004	7.19399	7.18277	5.97451	5.71129	4.64232	4.08488	4.48281	4.03401	5.34089	5.08045	4.4301	4.54762	4.41874	3.93468	1.81606	1.67657	0.7432	4.5733	4.88339	3.75719	6.9167
CCAM_LOCUS35895	Cc010687.t1	VFQ94119.1	10	6.89763	6.96981	6.91279	6.26563	6.55976	6.29899	6.7841	6.77412	6.81851	6.20248	6.35149	6.64135	5.08693	5.20879	5.1213	3.9088	3.27601	3.73369	4.08096	4.10096	4.23245	5.56738	5.49307	5.57493	5.2793	3.76279	3.6466	3.20659	3.63294	3.70251	2.51185	2.93829	2.52886	1.48383	0.770679	0.615787	1.0937	0.564003	1.3287	4.29609	4.53688	3.86516	5.08383	4.80724	4.78975	4.90374
CCAM_LOCUS36044	Cc010758.t1	VFQ94268.1	10	5.1857	5.15411	5.24338	5.73107	5.07126	6.51796	5.74213	5.32811	5.13532	5.44046	5.41455	4.78368	6.86503	6.36572	7.34146	4.37033	3.68196	4.58572	3.56806	3.40726	4.0101	3.44405	3.54514	3.46496	7.24801	4.6309	4.92899	3.98796	3.50726	3.58274	2.55623	2.76183	1.57769	0.867891	0.789874	0.877972	0.658356	0.358382	0.627579	2.96992	4.43361	4.69364	5.53115	5.76325	4.70361	5.30959
CCAM_LOCUS36528	Cc039847.t1	VFQ94752.1	10	3.08656	1.99161	2.47204	3.88079	3.13984	3.91439	2.774	3.52966	3.12463	4.55438	3.67884	3.49408	3.08632	3.91919	3.7299	6.76138	7.61333	7.03174	5.76003	6.2556	3.70542	1.79698	1.82444	1.84845	4.3401	5.42365	5.72779	1.07617	1.35221	1.31446	1.61741	1.22286	1.1266	5.20361	5.9507	6.07884	5.35002	5.74771	5.72566	2.20695	2.25238	1.53728	4.97007	5.04229	5.1674	3.48673
CCAM_LOCUS36573	Cc011170.t1	VFQ94797.1	10	3.40045	3.1386	2.45049	6.65322	6.15262	6.40081	4.60229	4.99431	4.11973	7.14587	6.11683	6.59191	3.30001	2.83327	2.96518	7.10971	6.35463	7.52642	5.6354	4.42817	2.31189	1.53982	1.24327	1.6109	3.4097	5.43733	5.8875	4.79245	4.92969	5.07959	3.63329	3.40809	3.98914	6.91078	7.28831	7.74485	7.26231	7.50558	7.68234	2.27284	2.12015	2.25267	4.28316	4.01637	4.72306	6.38157
CCAM_LOCUS36771	Cc011372.t1	VFQ94995.1	10	7.17103	7.93818	8.45912	8.3084	7.72127	8.15061	8.78276	7.82486	8.68128	8.20157	8.19027	8.70584	8.64989	8.93772	8.8961	7.16965	5.81993	7.49744	6.98139	7.09714	7.72528	10.0487	9.485	10.0582	9.11693	8.05883	7.73082	5.64048	6.05927	6.00029	6.20997	7.37765	6.73641	1.04503	2.4732	2.6663	1.50789	1.0387	1.81322	6.93044	7.81896	7.80756	8.02369	8.34714	7.47446	6.36069
CCAM_LOCUS37487	Cc011620.t1	VFQ95711.1	10	7.19525	5.11547	5.4004	7.60513	7.05887	7.56136	7.96448	7.54959	7.31614	7.66079	7.15154	7.1816	7.82974	8.34563	7.8617	7.64223	6.88098	7.81499	7.62416	7.65548	7.06719	6.97442	6.94379	7.24572	7.92722	6.88522	6.5137	4.95018	3.77504	4.13112	4.67487	6.14441	4.75245	1.06542	2.37025	2.00992	0.714396	0.377225	1.17859	5.83712	6.9662	6.00947	6.38738	6.85831	7.16836	6.85478
CCAM_LOCUS38020	Cc011973.t1	VFQ96244.1	10	9.68569	9.89653	10.8663	7.21379	7.50287	7.17118	9.03839	8.56667	9.45974	10.6094	9.7109	9.71834	8.37909	9.29877	8.00578	10.6156	10.5707	10.9655	9.03151	8.51588	6.77866	8.62503	8.64722	8.48215	9.19816	9.09102	9.41229	2.10176	1.68535	1.67366	2.94866	3.76152	3.9299	10.2045	9.8055	10.1938	10.1831	10.1794	10.3768	7.45762	6.32269	5.89189	9.92749	9.85862	10.1004	6.19161
CCAM_LOCUS38338	Cc012240.t1	VFQ96562.1	10	4.82228	5.21277	6.34213	6.75115	6.53884	6.49744	5.75812	6.28953	5.53172	6.45331	6.56655	6.42423	0.299527	0.123397	0.111646	8.8355	7.52681	8.95979	9.02046	8.80413	9.20349	7.62703	7.23027	7.31033	0.684548	8.04356	8.2342	5.47646	5.22583	5.56339	3.71438	4.46893	4.01564	7.23516	7.43435	7.59646	6.65753	6.26925	6.33878	0.960429	1.34635	0.350714	1.62988	1.59528	1.56457	6.18629
CCAM_LOCUS39412	Cc027043.t1	VFQ97636.1	10	5.8039	6.26313	5.40533	7.2895	7.31054	7.27539	7.17863	7.17164	6.63464	5.3026	5.75466	5.83598	7.93456	7.58261	8.16922	5.43969	5.39909	6.13174	5.69632	5.7137	5.95494	5.9374	6.07983	5.88819	7.72903	5.58208	5.83563	5.47879	5.08083	4.52218	4.98158	6.27875	4.86288	0.11833	0.176706	1.25103	0.926897	0.57974	1.16702	6.73327	7.22943	7.07017	6.87585	6.74381	7.05217	6.75513
CCAM_LOCUS39432	Cc027064.t1	VFQ97656.1	10	5.75501	5.76665	6.42322	5.25741	5.05255	6.50999	7.5367	6.23729	7.01264	7.61421	6.05404	6.5461	5.55208	6.46919	6.73895	5.49815	5.1957	5.42299	4.61334	5.35947	3.90381	5.36465	4.48552	5.16801	7.44445	3.46534	2.94575	2.71835	1.9966	2.01328	3.09606	3.30152	2.25456	1.37986	1.76842	1.26718	0.405521	0.829143	1.4446	2.42965	3.60538	3.32495	4.60021	4.49305	4.32587	4.61609
CCAM_LOCUS39446	Cc027078.t1	VFQ97670.1	10	7.75288	7.33189	7.16194	7.66048	6.94701	8.23408	8.56406	7.79383	7.87715	8.36083	7.71099	7.62885	8.80463	8.73991	9.31268	8.45704	6.78695	8.77713	4.99124	4.91755	4.74013	7.49287	6.96197	7.52365	8.88216	6.95706	7.03326	5.7901	5.48169	5.46895	4.41037	7.19829	4.95679	1.32176	0.956573	2.7676	0.692339	0.205102	1.6516	5.82648	7.31255	6.73618	7.50749	7.52894	7.59166	7.35032
CCAM_LOCUS40820	Cc013991.t1	VFQ99044.1	10	1.11637	0.191251	0.358467	4.32484	4.15755	4.40253	3.24153	3.52966	2.68152	4.17262	3.74975	3.29421	0.495927	1.14594	0.364994	5.29001	4.97223	5.29067	5.15424	4.93642	3.23044	0.566124	0.16461	0.0965115	1.48529	5.98351	6.07993	4.72832	5.22885	5.19849	4.80914	4.8654	5.07549	5.43655	5.63979	5.61403	5.73268	5.95717	6.10884	0.87857	0.0584938	0.290746	4.09094	4.04858	3.77995	5.87079
CCAM_LOCUS41116	Cc040487.t1	VFQ99340.1	10	0.893875	1.08734	0.641125	0.718675	0.92201	0.604827	0.697264	0.839691	0.84459	0.780724	0.423634	0.504972	1.99858	2.09521	1.92604	2.6456	2.54864	2.42426	2.13871	2.21192	1.81229	1.70505	1.81155	1.76557	1.69473	3.05259	3.23548	4.39486	4.51143	4.43922	5.06266	4.84359	5.02096	7.59257	7.53322	7.80359	7.8226	7.68787	7.59835	3.9421	4.00106	4.16002	4.4238	3.38136	4.34068	4.01911
CCAM_LOCUS41157	Cc014301.t1	VFQ99381.1	10	6.47627	5.09044	4.69088	6.16235	5.7937	6.79612	6.74628	6.16125	5.87521	4.77173	5.00254	5.18062	7.16545	6.78648	7.32819	3.70287	2.34869	3.19334	3.37632	3.42186	3.04527	5.08031	4.8802	5.23775	6.79084	4.33436	4.25186	3.4126	2.78946	2.89785	3.00909	3.38996	2.30027	0.168117	0.0203052	0.298946	0.059437	0.0729962	0.296654	4.62461	6.2322	5.8432	3.86236	4.08209	4.25366	5.40871
CCAM_LOCUS41286	Cc014430.t1	VFQ99510.1	10	0	0	0	0	0	0	0	0	0	0	0	0	0.0678521	0.207601	0.126613	1.28589	0.00648044	0.70511	0.703809	0.0892893	0	0.310616	0.274651	0.366937	0.281817	4.21747	4.14984	0.188588	0.413186	0.66445	0.492888	0.0454374	0.101318	6.50958	5.01651	6.27843	5.5411	5.30151	5.3844	0	0	0.079731	0	0.217442	0.189089	1.29569
CCAM_LOCUS41636	Cc034467.t1	VFQ99860.1	10	7.4054	6.75216	7.49146	7.8957	8.16681	8.68489	9.11626	8.63748	8.32094	9.15599	7.86915	8.30559	7.91454	7.63501	8.47486	7.65572	7.04326	7.28939	6.983	6.8364	6.89337	7.08142	7.35308	7.33153	7.87599	6.02773	5.52556	3.0481	1.09943	3.55228	4.89654	4.00822	4.2489	4.1444	4.53395	4.32267	2.21617	2.95201	3.65459	5.29727	6.43898	6.57383	6.206	6.26763	5.87224	6.13263
CCAM_LOCUS41673	Cc034504.t1	VFQ99897.1	10	1.12717	1.19761	1.12961	2.53555	1.87168	3.01705	3.75853	3.3924	3.30988	5.39123	4.31038	4.71537	0.18357	0.30999	0.213393	5.49537	3.71522	5.22708	4.35114	2.75562	0.618557	1.8174	1.49434	1.54446	0.589211	5.43755	5.61733	1.28027	0.964932	0.596041	0.150696	0	0.309588	6.28023	6.31747	6.55758	6.36803	6.83659	6.85614	0.293031	0.367709	0.205988	0.67617	0.253771	0.114746	1.10216
CCAM_LOCUS41778	Cc034613.t1	VFR00003.1	10	1.38301	1.26616	0.905954	2.11347	2.22919	2.8111	2.22029	3.09816	2.76533	4.44986	3.80233	3.24516	0.042154	0.0601567	0.123103	4.28847	6.71182	5.08306	5.79657	5.66467	6.30673	0.0830227	0.180464	0.260193	0.269399	5.01177	5.38016	1.44016	2.66821	1.06077	3.65648	2.61534	2.98475	5.92081	5.49549	5.99652	5.68749	5.7426	5.44834	0	0	0.133195	0.434885	0.226192	0.369902	2.28684
CCAM_LOCUS41990	Cc014732.t1	VFR00215.1	10	6.20797	6.22954	6.00639	6.89211	6.8475	6.99742	7.32552	6.89427	6.49746	6.85049	6.17086	5.99717	7.4682	7.10646	7.801	6.85406	6.02888	7.10162	5.70088	5.69513	5.2369	6.90199	6.82322	6.98785	7.16576	6.07759	5.97729	4.8373	4.61294	4.87629	4.62376	5.83464	4.81676	0.394691	1.18259	1.6695	0.700362	0.297505	1.16325	5.32831	6.13797	6.48932	6.44806	6.35882	6.02084	5.84735
CCAM_LOCUS42691	Cc015392.t1	VFR00916.1	10	4.30958	3.38783	3.5507	4.57099	4.01719	5.93093	5.63734	4.66942	4.26067	4.66125	3.46331	3.82138	6.0286	5.74249	6.41614	4.46285	2.58322	4.57514	2.77387	3.08917	2.42541	5.24965	4.84773	5.31743	6.21316	3.12673	2.5336	3.91755	3.4316	3.63322	3.37251	4.09476	2.45201	0.0249848	0.0307118	0.139916	0.0660161	0	0.0797174	4.32066	5.9819	5.06571	3.18451	3.16445	3.34575	5.03317
CCAM_LOCUS42896	Cc015592.t1	VFR01121.1	10	1.92275	1.87496	1.09597	2.78805	1.96735	2.17929	2.50907	2.19143	1.48416	4.39717	4.51456	3.53171	2.48055	1.50202	1.83063	3.96629	1.32197	3.3049	3.22984	1.31972	0.936509	0.646167	1.01299	1.19199	1.87362	3.30182	3.99756	3.51158	3.19698	2.68307	1.62649	0.940872	0.534177	6.2582	6.83069	7.1576	6.37705	6.54075	6.9562	2.84431	1.34737	1.1251	3.91857	4.00906	4.27729	3.3946
CCAM_LOCUS43001	Cc015695.t1	VFR01226.1	10	2.55517	3.59679	3.16196	5.58549	5.36664	5.13429	4.15531	4.52512	4.45538	3.94977	4.35035	4.11075	2.96706	2.83652	3.34116	5.34377	5.36596	4.98833	6.21434	6.45111	5.73962	3.5993	2.90358	3.37029	3.80035	3.3794	3.12802	6.41882	6.34658	5.84943	1.65593	2.88533	1.70446	1.09342	1.63	1.11371	0.672542	0.59966	1.01682	2.91408	4.63003	2.69595	2.18799	2.14801	1.30882	5.2188
CCAM_LOCUS43448	Cc016130.t1	VFR01673.1	10	8.60113	8.94345	7.83878	9.93244	9.58804	10.3021	9.97037	9.44299	9.30546	8.29268	7.92011	7.99311	7.93034	7.23281	7.9908	8.39521	6.9222	8.87295	8.65475	8.83126	8.92947	7.81214	7.61648	7.83695	7.98541	7.5256	7.40181	8.86404	8.47897	8.28779	7.99132	8.88598	7.66915	2.30088	2.33188	3.56856	1.93663	1.06153	3.53684	7.48581	8.6234	8.45862	6.61836	6.61822	7.23336	9.68728
CCAM_LOCUS43572	Cc034652.t1	VFR01797.1	10	7.80454	6.5761	7.02881	7.61323	6.91447	8.34252	8.64838	7.86313	7.88229	8.23782	7.74669	7.46052	8.29393	8.18502	8.92627	8.62255	6.88617	8.83255	5.64607	5.57987	5.37192	7.32513	6.78637	7.49341	8.62957	7.24866	7.30942	6.28212	5.43301	5.46318	4.62344	7.29314	5.15403	1.4285	0.648308	2.4218	0.496956	0.426906	1.94126	5.63908	6.99668	6.1554	7.11156	7.0715	6.97244	7.30038
CCAM_LOCUS43602	Cc034682.t1	VFR01827.1	10	7.80257	7.60323	7.18771	7.34078	7.33807	7.25769	7.839	7.642	7.39976	6.84636	7.00116	7.21723	8.32746	8.1477	8.66139	6.44476	5.92487	6.81905	5.98831	5.72784	5.92557	7.2225	7.25886	7.23018	8.21734	6.37481	6.55806	5.33632	4.97423	4.76852	4.8334	5.9145	4.60057	0.382117	0.933964	1.333	0.240722	0.342969	1.60214	6.77126	7.64732	7.32799	7.2151	7.02496	7.26473	6.81028
CCAM_LOCUS43986	Cc016340.t1	VFR02211.1	10	1.9356	4.30722	2.45049	6.21793	6.72399	6.12073	6.08094	6.92839	6.88551	3.13588	1.01545	2.52773	6.48422	8.47235	8.02132	2.68116	2.75803	3.19637	2.56577	3.44968	3.44496	4.41548	5.87355	4.92592	7.50192	1.40497	1.18285	1.60797	0.702223	2.62624	3.3809	4.56214	3.42998	0	0.109723	0.534056	0.108578	0.158002	0.260215	6.97734	8.06991	7.0017	3.5455	3.49857	2.4422	5.05884
CCAM_LOCUS44203	Cc016556.t1	VFR02428.1	10	0.368751	0	0	0	0	0.372474	0.680373	0	0	1.14947	0.90204	1.43656	0	0	0.0817459	0.982198	0.204918	0.842458	0.0509558	0.136972	0.58841	0.296522	0.0999509	0	0.0779402	2.15338	1.51705	3.85043	4.00846	3.95133	4.74161	4.94313	5.21943	7.1201	7.60623	7.8594	7.98602	7.74869	7.72647	1.81445	1.19438	0.426452	1.37452	1.34315	5.27965	2.94879
CCAM_LOCUS44204	Cc016557.t1	VFR02429.1	10	8.85459	8.76866	7.23289	11.315	10.5391	11.3019	10.0076	10.2704	10.8702	12.1288	12.0098	11.707	8.21617	9.20284	7.82647	11.296	10.6917	11.5243	10.1686	10.4199	9.61555	7.94614	5.48486	5.86305	9.57122	12.4397	12.4025	8.73564	9.25934	9.15461	9.77399	10.1076	10.573	12.7578	12.7593	12.9516	13.1574	12.9051	12.945	6.54074	4.9597	4.54211	10.8329	11.0965	10.8218	10.6348
CCAM_LOCUS45154	Cc017474.t1	VFR03379.1	10	6.59167	5.64469	6.61374	6.20051	6.11149	6.56098	7.40326	6.6709	6.66198	7.164	6.72946	6.88358	5.98904	6.61111	6.78524	7.56653	6.81795	7.37497	7.30484	6.93105	6.48003	7.46337	7.44251	7.62919	7.50775	6.91383	6.91053	5.24099	4.45822	4.62829	4.06815	5.36811	4.23161	0.692063	1.09296	1.53159	0.424888	0.246769	1.00784	3.40463	5.2161	4.399	4.36733	4.9445	4.40814	6.07891
CCAM_LOCUS30	Cc000033.t1	VFQ58254.1	11	2.42302	2.54878	2.78546	3.22565	3.03066	3.6834	2.74256	2.96193	2.53074	2.89798	1.26719	2.53578	5.3731	5.09323	5.4108	5.49271	5.15098	5.22883	4.78124	4.83021	4.32593	4.28249	4.12763	4.33262	5.17184	5.21783	5.22344	4.64151	4.77976	5.0482	4.14487	4.26281	4.33384	4.63734	5.07817	5.19742	4.95488	5.1118	5.19263	4.2053	4.47753	4.7815	4.83371	4.91884	4.96922	4.91805
CCAM_LOCUS612	Cc041379.t1	VFQ58836.1	11	2.12513	0	2.08284	2.416	2.38044	3.18033	0.674726	0.576397	2.4733	1.81221	2.02029	1.5244	5.33777	5.77115	5.66767	2.73805	3.06157	2.54387	3.40354	3.3636	3.56528	0.974017	0.474722	0.894829	5.34054	2.53484	2.35861	2.83969	2.7765	2.20096	2.46935	2.55897	2.81395	1.43462	1.82628	1.86068	2.46405	2.19074	2.34065	3.72279	4.83393	4.60877	5.09176	4.80076	4.11479	3.97391
CCAM_LOCUS672	Cc041441.t1	VFQ58896.1	11	2.77965	2.02319	2.64773	2.27453	1.04532	2.28394	2.52351	0	0	0.616869	1.92214	2.24403	2.90376	2.69897	2.83733	3.7982	3.82632	3.88095	4.12572	4.16105	3.67958	5.83411	5.93627	5.88044	2.84391	4.61881	4.4126	2.58898	2.65011	2.56124	2.40602	2.70474	2.63567	2.35926	2.74501	2.64772	2.1177	1.71847	2.07884	2.67402	2.21555	2.43968	3.63687	3.88085	3.57221	3.763
CCAM_LOCUS711	Cc041480.t1	VFQ58935.1	11	5.13731	6.5467	6.16046	3.31757	4.79074	3.13166	4.675	4.48578	4.79925	4.54732	4.44733	4.8093	5.90658	5.72355	6.26577	10.3703	10.6141	10.531	10.0407	9.98652	9.87201	11.4017	11.6669	11.3752	5.94337	8.80466	8.71817	4.24078	4.50573	4.5908	6.23015	6.7368	6.40533	6.69247	7.67761	7.3649	5.75216	5.77931	6.08438	4.10274	4.86744	4.14569	5.25359	5.29662	4.91511	5.91981
CCAM_LOCUS753	Cc041522.t1	VFQ58977.1	11	3.89926	3.87298	4.2053	3.85545	3.73222	3.80217	3.82166	3.83774	3.63359	3.7816	3.88168	3.9063	6.56985	7.38296	6.32791	7.92875	8.24645	7.94562	6.61495	6.41131	5.41771	3.77265	3.48847	3.70084	7.3577	5.88275	6.05348	3.00671	2.78724	2.83037	3.54807	3.48832	3.49137	7.14907	6.8866	7.29687	7.12953	7.12134	7.33713	4.95497	4.37528	3.82486	5.03997	5.16422	5.02996	4.05906
CCAM_LOCUS2043	Cc041773.t1	VFQ60267.1	11	1.47514	0	1.96411	2.47442	1.28899	3.05347	1.01653	1.85955	2.55847	2.67316	2.18265	1.85121	5.51681	5.46797	5.80579	3.15867	2.15976	2.79091	2.18239	1.73508	2.01366	1.0174	0.411772	0.923369	5.48316	3.95531	4.02478	3.34819	3.46442	3.39254	2.23093	2.45563	2.45169	3.40445	3.52598	3.72501	4.14849	4.06345	4.34259	2.56306	2.90098	3.49591	5.67788	5.54602	5.09807	4.58677
CCAM_LOCUS2066	Cc041796.t1	VFQ60290.1	11	5.79966	6.28313	5.73583	5.63973	5.50556	5.03744	5.72473	5.69457	5.91751	5.96498	5.87582	5.87376	3.6899	4.06722	3.95605	5.34726	5.43367	5.38361	5.01164	5.08893	5.14595	5.61157	5.5075	5.68227	4.24578	5.35555	5.24188	2.81168	2.86343	2.70805	2.64903	3.48928	3.55773	3.68669	4.07534	3.71932	3.13526	2.90245	2.88333	3.7179	3.33969	2.88752	4.84585	4.70136	3.65976	4.11462
CCAM_LOCUS2092	Cc041822.t1	VFQ60316.1	11	0	0	0	0	0	0	0	0	0	0	0.958253	0	0.216372	0.110629	0.0705212	0.0353593	0.142595	0.0743492	0.0892134	0.197506	0.122327	0.287404	0.274308	0.17597	0.0459014	0.241909	0.276519	2.64463	2.52821	2.52989	2.48395	2.72115	3.1095	2.35319	2.34157	2.51164	2.27362	2.25291	2.10663	2.02184	2.21967	2.23173	3.90732	0	0.516926	0.996269
CCAM_LOCUS2584	Cc019844.t1	VFQ60808.1	11	2.41629	3.40615	3.05646	3.7841	3.63533	3.38793	3.49494	3.67676	3.48963	2.55947	3.04688	2.71699	5.88602	5.57583	5.97616	5.58108	5.45434	5.6535	5.34749	5.32717	5.24048	5.75632	5.82127	5.88553	5.61612	6.05457	5.97929	5.14477	5.41859	5.64566	4.81782	5.16194	5.2672	4.92152	5.28375	5.12708	5.69812	5.14551	5.15679	5.41253	5.16059	5.02203	5.20797	5.75538	5.40567	5.63279
CCAM_LOCUS3318	Cc040880.t1	VFQ61542.1	11	0	0.260673	0	0.59603	0	0	0.644021	0	0	0	0	0	0.608304	0.445721	0.403793	0.232472	0.206588	0.184872	0.128507	0.195904	0.287789	0.0957246	0.151352	0.111376	0.549246	0.215447	0.40961	6.49806	6.86195	6.72437	5.98638	6.24219	6.21805	5.75122	5.51104	5.81928	6.08391	6.11273	6.17392	5.44161	5.1914	5.73692	8.64464	7.04959	8.78647	7.27662
CCAM_LOCUS3388	Cc020634.t1	VFQ61612.1	11	0	0	0	0	0	0	0	0	0	0	0	0	3.84219	3.50269	3.17019	2.58402	2.23795	2.08618	2.42748	2.54604	2.04249	1.77126	1.52155	1.81359	3.40366	2.41427	2.71744	6.86231	7.11933	7.25727	6.50342	6.59871	6.45036	5.8224	5.81129	6.16567	6.3463	6.29963	6.40442	5.60435	5.65868	5.98638	7.17722	2.2788	5.0663	7.8987
CCAM_LOCUS3619	Cc020854.t1	VFQ61843.1	11	0	0	0	0	0.640525	0	0	0	0	0	0	0	7.06588	7.42619	7.18507	2.81847	4.01146	2.68397	3.04044	3.75245	3.14495	0.118127	0.0828143	0.300896	6.72647	0.679505	0.161635	3.13837	3.87728	3.67145	1.48138	1.87712	1.15611	0.0456387	0.344357	0.342947	0.112375	0.119902	0.124209	5.06794	5.17172	5.68915	6.28189	6.43043	6.29669	3.89433
CCAM_LOCUS3785	Cc021023.t1	VFQ62009.1	11	3.28427	1.6797	2.98961	3.53528	3.26141	3.61155	2.71488	3.00855	3.01826	1.93101	2.4185	2.98127	5.20222	5.34232	5.20832	4.81274	4.71863	4.77954	4.48883	4.36251	4.63578	5.33362	5.35742	5.27067	5.01772	4.6838	4.94476	3.97531	4.34048	4.05683	3.55728	4.05883	3.97553	3.98476	4.12492	3.7454	3.88019	3.55555	3.67923	4.76535	4.44601	4.66741	5.8117	6.00395	5.13211	5.10885
CCAM_LOCUS4809	Cc021542.t1	VFQ63033.1	11	3.68096	3.77724	4.6196	3.25973	4.0709	4.28647	0.604616	0	4.45931	3.36117	4.19569	4.12645	5.94204	6.00039	5.83135	5.9904	5.82384	5.74373	5.86912	5.92538	5.76388	5.71739	5.62631	5.81174	5.75662	5.80872	5.90347	5.20689	5.51301	5.49465	4.98961	5.27149	5.22625	4.73121	4.91955	5.32525	5.16354	5.17561	5.24262	4.51649	4.49136	4.75508	5.83481	5.82036	6.11849	6.16858
CCAM_LOCUS4813	Cc021547.t1	VFQ63037.1	11	5.27908	5.54907	5.00619	4.12665	5.12826	4.3516	4.06946	4.53078	4.5592	3.96268	5.06175	4.72385	3.95092	4.00066	3.96596	4.84022	5.48668	5.47546	5.19046	5.12933	5.55568	6.49331	6.78772	6.55	3.73212	5.18248	5.33233	2.79284	3.10927	3.12055	3.40196	3.90389	3.98657	4.6288	4.79875	4.34998	3.84439	3.71444	3.74165	4.54175	3.95614	3.10814	3.69861	3.68488	3.76482	4.0716
CCAM_LOCUS4837	Cc021572.t1	VFQ63061.1	11	0	0	0	0	0	2.00136	0	0.527721	0	0	0	0	0.757908	0.504763	0.608133	5.43484	5.40204	4.83427	5.33092	5.18965	5.12349	4.30481	3.91289	4.30523	0.612887	5.15944	5.25775	3.53085	3.31787	3.21083	4.06216	3.9339	4.10693	3.71432	4.58298	4.18341	3.62601	3.26331	3.74931	0.583175	0.241846	0.301362	1.08554	1.05858	0.950289	3.14942
CCAM_LOCUS4984	Cc021711.t1	VFQ63208.1	11	1.43774	1.64769	1.37398	2.91529	2.54508	2.07387	1.91766	1.58347	2.09423	1.41122	0.789289	1.13243	4.23612	3.7545	2.93957	2.1152	1.76279	1.29282	1.09876	1.41967	0.867813	0.591174	0.532922	0.660711	3.31787	3.18924	3.29106	4.57378	5.1418	4.83813	3.24418	3.70298	3.70257	4.32896	3.77361	4.11829	4.44546	4.14853	4.37921	2.65625	2.5523	3.66213	5.16388	4.97897	5.27067	5.12651
CCAM_LOCUS5035	Cc021759.t1	VFQ63259.1	11	4.65803	4.8269	5.34864	4.00663	4.34212	3.8381	4.41998	4.56619	4.44278	3.88299	4.39383	4.42435	1.6294	2.52857	2.04625	1.67901	1.4691	2.21054	1.62684	1.65409	1.50022	2.28373	2.9047	2.72496	1.55791	1.63668	2.28819	4.63022	3.35482	4.26274	4.95945	1.86454	1.35673	1.61272	2.7522	1.48206	4.33151	3.95128	4.35738	7.15357	6.60703	6.30176	2.20044	1.20249	1.6963	0.897
CCAM_LOCUS5267	Cc021991.t1	VFQ63491.1	11	0	0	0	0	0	0	0	0	0.258738	0	0	0	2.81824	2.83264	2.3271	2.40909	2.14201	1.82967	1.59792	1.78655	1.53328	1.75436	1.61642	2.00197	2.59827	2.32182	2.47493	5.6205	6.30337	6.29428	5.37303	5.71479	5.7383	4.99553	5.1661	5.80681	5.56772	5.65053	5.46515	5.09383	4.98652	5.21894	6.72083	6.49748	6.76042	7.16385
CCAM_LOCUS5846	Cc022547.t1	VFQ64070.1	11	0	1.00119	0.413791	0.364554	0	0.694529	0	0.954266	0	0	0	0	0.843788	0.957171	1.11791	0.289031	0.483805	0.297703	0.19775	0.360177	0.32399	0.11934	0.13738	0.205141	1.06832	0.649619	0.383407	6.33428	7.00149	6.66794	5.89593	6.06211	6.14738	5.53888	5.45424	5.40977	6.00625	5.668	5.89778	5.47296	4.86392	5.45679	4.27722	5.02768	5.74144	5.25532
CCAM_LOCUS5983	Cc022680.t1	VFQ64207.1	11	1.39275	1.68695	2.03275	2.02079	1.64103	1.95521	2.78377	2.93527	1.6294	1.43312	1.776	2.06209	2.2862	2.50594	2.37572	3.41899	3.1651	3.63657	3.05254	3.13476	2.82669	2.95576	2.8911	3.10772	2.36194	2.89168	2.9107	3.45851	3.85935	3.84449	3.80953	4.44668	4.04455	3.18579	3.70318	3.83824	3.56231	3.7896	3.80884	2.52274	3.24138	3.22786	5.00545	5.33878	5.35365	5.20218
CCAM_LOCUS6378	Cc023063.t1	VFQ64602.1	11	0.338214	0.899723	0.364124	0.582012	0.351013	0	0.629102	0.34496	1.23939	0.634685	3.76645	4.1929	3.38127	3.29494	3.07722	2.79458	2.74999	3.74917	3.33359	3.36714	3.63565	7.68978	8.30535	7.35736	3.42692	4.61966	4.74837	2.14458	1.72092	2.65177	2.1512	4.46592	3.83533	2.35281	2.52683	2.00835	2.31738	2.71039	2.66125	7.96901	7.79236	6.76269	5.63917	5.11863	5.8313	6.41828
CCAM_LOCUS7340	Cc023603.t1	VFQ65564.1	11	0	0	0	0	0	0	0	0	0	0	0	0	2.411	3.08704	2.74606	5.06153	6.17716	6.15779	5.81714	6.25183	6.80385	7.0325	6.99246	7.17666	2.60483	6.54088	6.92069	2.70332	3.65229	4.91259	4.52307	5.10425	4.84059	4.65973	5.15806	4.86892	4.61596	3.70951	3.79777	5.67949	5.40907	3.9684	2.82796	2.71749	1.8748	5.16171
CCAM_LOCUS8161	Cc044849.t1	VFQ66385.1	11	7.30796	7.9694	7.26998	6.61597	7.19589	5.90314	7.11986	7.18711	7.50573	6.33433	6.97579	7.21424	5.53166	5.66809	5.89101	6.36689	6.57425	6.5269	6.60252	6.42502	6.946	7.81187	7.74258	7.93032	5.75221	6.28463	6.29907	3.44974	3.43806	3.41202	3.81355	5.11334	4.84966	4.16444	4.54906	4.04259	3.58198	3.34215	3.24646	4.87797	4.64272	4.10404	5.48161	5.54458	5.32623	5.94257
CCAM_LOCUS8504	Cc045196.t1	VFQ66728.1	11	2.59885	3.88025	2.62131	1.1786	2.3792	2.80638	0	0.313144	3.51383	1.10913	4.00785	2.30358	5.19222	5.28401	5.35089	4.51364	4.12943	4.14842	4.22457	3.84953	4.21413	5.62458	5.341	5.78683	5.08626	4.69571	5.02924	2.61707	2.78166	3.00291	2.44841	2.87809	2.72026	2.74684	2.58345	2.837	2.77642	2.61882	2.51861	3.10501	3.1861	3.12333	4.93381	5.10301	5.06442	4.85903
CCAM_LOCUS9424	Cc024985.t1	VFQ67648.1	11	1.46724	2.79722	2.37003	3.4916	3.9673	2.50002	1.91776	2.22881	2.52198	2.30229	2.4797	0.806945	4.69822	4.61918	4.49784	4.33903	4.00079	4.05346	3.89626	3.9975	4.03907	4.86276	4.5689	4.99222	4.34244	4.67953	4.77278	4.60977	5.11715	5.16596	4.22663	4.70059	4.54797	3.6971	3.83834	4.11761	3.99296	4.03961	3.95372	3.40584	3.68925	3.9162	4.76045	5.10991	5.36579	5.79219
CCAM_LOCUS10092	Cc041184.t1	VFQ68316.1	11	0	0	0	0	0	0	0	0	0	0	0.616334	0.607452	0	0.295212	0.289149	0.293907	0.142658	0.213015	0.369083	0.204098	0.221685	0.355383	0.25126	0.803834	0.228751	0.165256	0.326495	2.12026	2.17979	1.32425	1.66003	2.53422	2.02779	1.54963	1.71547	1.73666	1.71353	1.66442	2.15492	1.45628	2.19451	1.50634	3.79695	4.37875	4.32173	4.0656
CCAM_LOCUS10353	Cc025582.t1	VFQ68577.1	11	2.23484	2.30951	1.71763	2.08704	2.35859	2.02426	2.0181	2.18009	2.26887	1.79376	2.09324	2.20815	5.38439	5.20619	4.56978	3.48185	2.93218	3.22648	3.43223	3.58551	2.94122	3.40474	3.212	3.4283	4.93387	4.48592	4.79305	5.79827	6.39486	6.15559	5.17638	5.36816	5.48493	4.98951	4.79426	4.95618	5.34136	5.07356	5.28959	4.45606	4.22704	5.12358	6.74494	6.56581	6.78267	6.85445
CCAM_LOCUS11662	Cc027434.t1	VFQ69886.1	11	6.19487	6.40601	6.29052	5.5207	5.80839	5.30629	6.13055	6.07932	6.23511	5.79415	6.20464	6.08974	5.46296	5.37363	5.51974	5.63433	5.3716	5.33176	5.51319	5.27228	5.03759	6.94787	6.96237	7.12929	4.9432	5.82504	5.52724	3.64287	3.96802	3.88341	3.24078	3.49838	3.73514	3.36616	3.4615	2.9198	3.26441	2.78635	3.00057	4.2337	5.09304	4.67189	4.66816	5.03513	4.67567	4.98871
CCAM_LOCUS13786	Cc028987.t1	VFQ72010.1	11	0	0	0	0	0	0	0	0	0	0	0	0	1.11464	1.14652	1.63281	1.3107	1.71743	1.28955	1.68165	1.31465	1.29819	1.31646	1.30628	1.47632	1.25473	1.24682	1.13419	3.59133	3.80447	3.60747	4.3105	4.43393	4.51132	3.56163	3.74384	3.54326	3.75699	3.37585	3.6655	2.85149	3.49423	2.99795	4.22353	4.26447	4.10289	4.47686
CCAM_LOCUS14945	Cc029261.t1	VFQ73169.1	11	0	0	0	0	0	0	0	0	0	0	0	0	0.421617	0.708726	0.561247	1.7509	1.58956	1.26433	1.20083	1.0687	0.892928	1.11696	0.884952	1.25034	0.479298	1.51956	1.69898	1.1767	1.18858	1.27419	0.855531	0.832505	1.09952	0.878397	1.12202	1.43859	1.25454	1.35801	1.60787	0.735346	1.26282	1.21348	3.93032	4.33953	4.31726	5.00666
CCAM_LOCUS15619	Cc029933.t1	VFQ73843.1	11	0	1.5892	0.289323	0	1.64644	0	0	0	1.90189	0	0	0.262543	1.78774	1.93762	1.68802	6.72319	6.95484	6.90414	5.64329	5.71491	3.03624	4.30893	4.06566	4.15874	1.59464	5.6566	5.62868	0.696685	0.951395	0.762805	0.398217	0.243528	0.808178	5.07907	5.57724	5.21361	4.77745	4.74128	4.67265	1.85468	1.00609	1.06069	2.90345	2.72423	2.54301	3.08788
CCAM_LOCUS15621	Cc029935.t1	VFQ73845.1	11	3.01843	2.94814	2.4394	2.51726	3.13208	2.98575	2.67275	2.71797	2.85742	2.62378	3.17146	2.79125	5.1362	5.37751	5.29178	4.88018	4.77812	4.57084	4.88977	4.7575	4.91047	5.3689	5.38776	5.55923	4.86551	5.21176	4.99037	3.90859	4.00264	3.86936	3.45313	3.65472	3.96571	3.18387	3.76963	3.6006	3.80309	3.49887	3.7239	3.82819	4.07856	4.12281	4.58639	4.75309	4.49617	4.28134
CCAM_LOCUS15665	Cc029979.t1	VFQ73889.1	11	0	0	0.274224	0.626227	0.26406	0.256825	0.483946	0	0.482287	0	0	0	0.833322	1.82604	1.41332	0.786665	0.36331	0.137582	0.839505	0.453502	0.62563	0.361771	0.967645	0.435168	1.55239	0.974924	0.498678	2.56938	3.01269	2.89213	2.92749	2.86935	2.79435	2.49884	2.46954	2.36888	2.75516	2.44552	2.36758	2.80949	3.01193	3.1578	3.91819	3.85003	4.40131	4.36467
CCAM_LOCUS17022	Cc031040.t1	VFQ75246.1	11	3.15316	2.96513	2.98638	0	1.59554	3.62635	1.10194	2.04122	1.89212	2.20849	3.46658	3.14529	4.60908	4.31516	4.39129	4.39129	4.46308	4.20025	4.34877	4.39825	4.24157	4.28322	4.1601	4.37569	4.25411	4.45039	4.42086	2.67737	3.0039	2.87764	2.72011	2.89711	3.0043	2.42823	2.83661	2.88335	2.73175	2.7649	2.89537	2.23208	2.53443	2.92537	4.64919	4.60853	4.82356	4.89588
CCAM_LOCUS17187	Cc047466.t1	VFQ75411.1	11	2.93395	2.11867	1.96397	3.31344	3.31644	3.98961	2.33393	2.48385	2.38591	0.966007	1.42405	2.4801	6.31491	6.33321	6.19689	3.70719	4.08817	3.45085	4.2189	4.34556	4.26578	2.76036	2.2993	2.77533	6.0727	3.89724	3.92154	4.50473	4.82616	4.6091	4.64009	4.86777	4.64385	3.04575	3.33492	3.69242	4.01798	4.15781	4.05085	3.89952	4.11602	5.06336	5.96837	6.10086	6.16414	5.65691
CCAM_LOCUS17205	Cc047484.t1	VFQ75429.1	11	2.7205	0	0	1.88618	2.63959	3.36179	0.199503	0	1.47116	0	0	0	3.79411	3.9486	4.53922	1.00156	1.0368	1.11982	1.02868	1.29281	0.859707	1.02379	1.13585	0.945611	4.07856	1.22284	1.19769	2.32645	2.5655	2.59697	1.43302	1.55899	1.07265	1.23898	1.20539	0.903947	1.81021	1.30957	1.55808	2.12386	1.56713	1.46861	4.9149	4.87269	4.58846	4.46293
CCAM_LOCUS17274	Cc047554.t1	VFQ75498.1	11	0	0	0	3.53203	3.16561	3.36642	1.09092	2.01138	1.08783	1.7159	0.389941	0	6.98008	6.44887	7.28283	6.51858	5.98075	6.08731	5.57526	5.35262	4.49086	5.77824	6.19252	6.33975	6.61797	4.90769	4.64993	2.52411	2.77816	3.10249	3.46105	3.8618	3.49267	3.49678	4.05556	3.93867	3.15916	3.23171	3.51562	4.01625	5.7682	5.79684	5.16971	4.89858	5.23766	3.81727
CCAM_LOCUS17309	Cc047590.t1	VFQ75533.1	11	4.91284	5.69608	5.43901	4.97305	4.9529	4.4168	5.21139	5.19494	5.41304	4.55046	5.01777	5.12574	3.33249	4.18341	3.44141	3.97636	4.95568	3.87037	5.01149	4.1551	5.26349	5.14533	5.12547	5.26076	3.28365	4.44356	4.6929	1.96579	2.37686	2.58848	2.28221	2.86345	2.79118	2.2733	2.50383	2.11639	2.00477	1.58908	1.69769	2.89156	2.82722	2.99532	3.71256	3.97026	3.62935	4.29818
CCAM_LOCUS17517	Cc000704.t1	VFQ75741.1	11	0	0.15954	0	0	0	0	0	0	0	0	0	0	2.92846	2.5767	1.75676	1.72606	0.539677	0.862645	0.805997	0.788511	0.117283	0.020318	0	0	2.43543	2.59683	3.02499	3.07501	3.35415	3.36294	2.60366	2.93689	2.69243	3.8617	4.02796	4.50434	4.2675	4.29069	4.26993	0.317213	0.209098	1.19102	4.16826	3.81263	4.2985	3.79848
CCAM_LOCUS17795	Cc031118.t1	VFQ76019.1	11	0.434474	0	0.252107	0.319476	0.242695	0.12282	0.447353	0.124096	0.125013	0.126816	0.120819	0.330478	1.8826	2.0052	2.1575	2.04555	1.95886	2.03423	1.56978	1.73614	1.58186	1.25583	1.08286	1.40991	1.72236	1.61222	1.6795	4.18392	4.65676	4.63071	4.66586	4.96009	4.77692	4.14016	4.48714	5.06713	4.69349	4.95587	4.89904	4.15589	4.54228	4.51077	4.13955	4.38804	3.44619	4.1516
CCAM_LOCUS18222	Cc031537.t1	VFQ76446.1	11	5.82678	5.70453	6.47528	5.65597	5.20444	4.99942	5.45082	5.77795	6.03965	5.58503	5.94265	6.26808	3.54122	4.14586	3.41562	6.5526	5.99186	5.88842	5.59992	5.81518	5.19385	6.57088	6.74241	6.8253	4.11327	6.28335	6.1871	2.30388	2.37454	3.00735	2.84382	3.29752	3.09968	3.7811	4.28449	3.97876	3.12627	2.90351	3.02746	4.24245	4.64189	3.4356	3.58402	4.24031	3.77433	4.81552
CCAM_LOCUS19067	Cc032104.t1	VFQ77291.1	11	0.184575	0	0	0	0	0.186559	0	0	0	0	0	0	1.1128	0.864175	0.654999	0.549824	0.46723	0.529384	0.721734	0.532307	0.655676	0.512797	0.505574	0.319172	0.896173	0.991615	0.995805	6.11347	6.72779	6.77192	5.65046	5.91323	5.8551	5.66463	5.62986	5.86981	5.96106	5.82694	5.89705	4.94908	4.76689	5.36593	6.85553	5.70438	6.48067	6.18158
CCAM_LOCUS19152	Cc001218.t1	VFQ77376.1	11	0.546379	0	0	0.194513	0	0	0	0.210282	0	0	0	0	1.15204	0.823753	0.795107	0.322319	0.402575	0.220469	0.453728	0.607139	0.480536	0.517942	0.330292	0.556153	1.03281	0.697215	0.397042	5.50988	5.54288	5.65793	5.57792	5.93225	6.17261	3.77877	4.17847	4.5401	4.71936	4.66827	4.53855	3.8823	4.57602	5.36318	5.66841	4.84304	5.60574	4.28642
CCAM_LOCUS19289	Cc001359.t1	VFQ77513.1	11	2.96227	3.82698	4.19968	3.53407	2.86713	3.40302	2.56026	2.69432	2.67203	2.67411	2.61286	2.26915	5.30067	5.60513	5.54229	4.8271	4.49976	4.65918	4.51074	4.51999	4.67649	5.62229	5.61593	5.7308	5.34696	4.89156	4.91058	3.26598	3.32815	3.4257	2.94517	3.63758	3.06995	3.00456	3.20241	3.23215	3.12435	3.01877	3.08964	4.1194	4.12669	3.98175	5.10755	5.27834	5.07894	5.05207
CCAM_LOCUS20091	Cc001714.t1	VFQ78315.1	11	2.34485	2.31387	3.04074	2.6642	3.20643	3.41806	3.2107	1.44522	2.869	2.88764	3.51178	2.95557	3.89615	4.08885	4.34055	5.51597	5.98987	5.46429	5.66579	5.23755	5.20455	5.14885	5.11221	5.20313	4.33017	5.10729	5.07694	3.87576	4.04826	3.79668	4.56424	4.40519	4.63702	4.29855	5.05382	5.12572	4.14197	4.35415	4.45993	2.88045	3.41377	2.63843	3.6602	3.69864	3.54093	5.01592
CCAM_LOCUS20687	Cc033062.t1	VFQ78911.1	11	6.38583	6.50028	6.55749	5.80351	5.89666	5.38347	6.36574	6.04115	6.11348	5.89682	6.02165	6.10321	4.49312	4.61668	4.7863	6.08002	6.37754	6.3566	6.63219	6.34568	6.72057	6.15661	6.16877	6.31222	4.68878	6.51397	6.44621	2.77202	3.11318	2.81794	4.03094	4.52532	4.52334	4.09583	4.1337	4.06815	3.68405	3.58545	3.60312	4.4672	3.27121	3.32717	4.1284	4.06506	3.64707	4.99316
CCAM_LOCUS20864	Cc001898.t1	VFQ79088.1	11	3.07535	2.78032	2.62131	4.45684	4.29445	4.60535	3.57959	3.50372	2.81262	3.61364	2.80158	2.9333	5.48974	5.22259	4.99811	3.46756	3.33931	3.03062	3.55415	3.47593	3.50808	2.47162	2.45698	2.62736	5.12943	3.73837	3.93718	8.3017	8.83863	8.46217	7.78645	8.18284	8.34654	7.72596	7.45192	7.41951	7.83173	7.54053	7.67708	7.08171	6.63486	7.52402	9.94314	8.40381	8.0998	8.1304
CCAM_LOCUS21988	Cc033913.t1	VFQ80212.1	11	3.25329	1.61907	3.12592	0	0	3.43726	2.47985	0.917503	2.55719	0.658623	3.2696	2.97639	5.43352	5.35124	5.61656	4.10552	3.57769	3.67864	3.71546	4.03637	3.32273	4.46587	4.26328	4.28518	4.74362	4.09426	4.30785	2.64503	2.73884	2.79673	2.41548	2.7283	2.69412	2.61953	2.49955	2.70572	2.69141	2.5277	2.59587	2.72231	3.16903	3.14969	5.01319	5.28996	5.1804	4.83828
CCAM_LOCUS22045	Cc002278.t1	VFQ80269.1	11	0.703169	0.543352	0	0.784054	0.52263	1.96126	2.03713	2.4393	1.05556	1.7997	0.637006	1.75945	2.51939	1.99394	2.20293	5.22067	6.45511	4.89789	5.95223	6.71194	5.96892	1.59446	1.51665	1.58772	2.40826	3.767	3.88242	1.70886	1.98315	1.79162	4.05297	4.48825	4.30337	2.76432	3.32614	3.86247	2.92787	3.15465	3.10619	0.535243	0.849828	1.12406	2.90467	2.86022	2.78611	3.73318
CCAM_LOCUS22560	Cc034132.t1	VFQ80784.1	11	0	0	0	4.41673	4.90532	3.96845	5.13778	4.09024	0.434267	0	3.21787	0	6.78531	6.57505	6.93395	3.14976	2.91185	3.55668	3.86016	4.33413	3.78261	4.9174	4.53898	4.91134	6.30913	5.09917	4.94028	4.56842	4.20658	4.06107	4.14416	4.87494	3.81722	0.3688	0.435647	0.539883	0.0273975	0.3303	0.222378	5.8359	5.7425	6.52555	6.47874	6.03932	5.68631	5.46237
CCAM_LOCUS22898	Cc010215.t1	VFQ81122.1	11	0.918593	1.60086	0	0.542706	1.00907	1.1557	0.665459	0	0.87489	2.8774	3.21545	1.91333	1.38072	0.909104	1.44038	5.94891	4.25224	5.49547	4.23724	3.85064	3.96679	1.93539	1.18277	1.53971	0.864657	4.94584	5.06179	2.96441	2.14005	2.37119	1.44937	1.33788	1.33189	4.76263	4.95344	4.98933	5.05719	5.11199	5.01594	0.279837	0.921085	0.809857	1.16311	0.676269	1.83758	2.48143
CCAM_LOCUS24383	Cc035434.t1	VFQ82607.1	11	0	0	0	0	0	0	0	0	0	0	0	0	1.99666	2.29629	2.31009	2.38106	3.09817	2.80867	2.90448	2.76482	3.27399	1.96849	2.23838	1.95354	1.9867	3.29517	3.19787	4.91926	5.91054	5.78465	5.92885	6.28596	6.06009	5.56796	5.41362	6.05547	5.95727	5.64112	5.67533	4.86858	4.86439	5.15045	4.97954	3.73873	3.20651	3.27945
CCAM_LOCUS24484	Cc035530.t1	VFQ82708.1	11	2.80025	2.58392	1.92951	1.61221	3.24802	0	2.96134	2.60474	3.23268	2.63208	3.49586	2.64249	4.95299	5.26137	5.14403	5.17371	4.71221	4.72376	4.92741	4.72978	4.75487	5.51646	5.16049	5.39663	5.03294	4.89692	5.05963	2.97401	3.30803	3.47621	2.74055	3.07783	3.30858	3.34656	3.82039	3.30004	3.26719	2.83465	3.16715	2.66454	3.08722	3.30124	4.09558	4.28325	4.12464	4.56905
CCAM_LOCUS24697	Cc035738.t1	VFQ82921.1	11	0	0	0	0	0	0	0	0	0	0	0	0	1.21665	0.973883	0.560535	0.455848	0.360981	0.187438	0.295315	0.495941	0.0329443	0.402906	0.0978966	0.330744	1.00189	1.15791	0.739823	5.73491	5.96641	6.08178	5.19515	5.07606	5.05617	4.95381	5.18637	4.81956	5.18825	5.08386	5.24574	4.72881	4.44755	4.97287	6.68973	6.32051	6.28501	5.48558
CCAM_LOCUS26409	Cc004303.t1	VFQ84633.1	11	0	0	0	0	0	0	0	0	0	0	0	0	0.145912	1.34376	0.851797	6.3332	6.01357	6.52213	4.62445	4.51969	3.78173	7.34342	7.56688	7.05649	0.995055	4.90038	4.77665	0.894751	0.246446	0.609288	3.2883	3.65684	3.07844	4.50975	5.58334	5.2703	2.61059	3.37136	3.99924	1.27342	4.10722	1.24173	1.57686	2.27129	1.21292	1.09837
CCAM_LOCUS27122	Cc004785.t1	VFQ85346.1	11	0.865466	2.86481	1.96455	3.4404	2.66814	2.53113	3.53958	2.64438	3.45291	3.26243	2.99031	1.58833	4.7315	5.37192	5.67869	5.53012	5.48442	5.29233	5.65557	5.40966	5.35031	3.96375	4.02859	4.14253	5.37977	5.23945	5.16922	3.6144	3.44847	3.56215	2.49327	3.71895	3.26303	2.27751	2.78319	1.92433	1.08815	1.51243	2.08984	3.76835	4.90297	4.30254	4.74673	5.0582	2.80223	4.39547
CCAM_LOCUS27374	Cc036861.t1	VFQ85598.1	11	4.18844	4.5543	3.96495	4.84148	4.83836	5.51215	4.99415	4.97778	4.88659	4.3148	4.55867	4.12275	0.500004	0.615068	0.743507	2.85545	3.02944	2.47869	2.78549	2.43021	3.37188	2.02208	2.05364	1.86515	0.729618	2.35428	2.48279	0.406734	0.438771	0.650178	0.941925	0.330483	1.24949	1.07303	1.65666	1.46722	0.895074	0.43829	1.20115	0.186478	0.252241	0.319924	0.940719	0	0	1.46653
CCAM_LOCUS28086	Cc005311.t1	VFQ86310.1	11	1.72586	2.59489	2.22038	3.19436	2.45607	3.5201	2.9468	3.65608	2.98921	3.08772	2.23907	2.7235	4.64599	5.15758	5.9055	5.14097	6.1499	5.24185	5.73528	5.79675	5.99221	2.59287	2.35352	2.67767	5.53305	3.98026	4.22544	3.72377	3.64551	3.31891	4.39226	4.17162	4.6184	4.06269	4.82246	4.12254	3.46581	3.40947	3.56728	3.69619	5.16921	3.7688	5.44308	5.74248	4.63914	4.75703
CCAM_LOCUS28301	Cc037306.t1	VFQ86525.1	11	0.830797	2.88341	0.509032	2.77791	1.39163	1.12524	2.54427	1.13369	2.3252	1.39436	3.25041	1.71442	2.57921	2.79182	2.83358	2.26053	2.11983	1.69613	1.97922	2.33405	2.17841	2.41031	1.91442	2.34441	1.97496	2.57266	2.49055	2.85549	3.30623	3.26679	2.41001	2.09721	2.67229	1.84422	2.37849	2.45825	2.84868	2.7591	2.9072	2.20418	2.89077	2.97765	6.37097	6.40659	6.98006	6.2964
CCAM_LOCUS28854	Cc037538.t1	VFQ87078.1	11	0.526388	2.69662	2.73255	3.30188	5.43724	4.78365	0.125784	4.3218	5.14518	4.14323	0.232808	3.7051	5.84998	5.73136	5.82144	5.88105	6.38287	6.05598	6.16544	6.10395	5.97109	4.80276	4.78923	4.84063	5.89094	5.74804	5.8345	4.83031	5.37525	5.19442	5.0184	5.46736	5.6937	5.63727	5.70415	5.79186	5.28006	5.10667	5.32197	5.01842	4.79631	4.85126	5.40997	5.35651	5.35235	5.60212
CCAM_LOCUS28879	Cc037561.t1	VFQ87103.1	11	0.400653	0.432578	1.1592	0.149876	0.203773	0.305062	0.311308	0.408478	0.378318	0.204355	0.230947	0.39249	0.466828	0.520555	0.526913	0.635418	0.900659	0.60819	0.741236	0.62246	0.75916	0.949182	1.10132	1.24355	0.606142	0.833879	0.948265	3.28941	3.80573	3.80134	3.69653	4.01615	4.11668	3.81303	4.09069	3.21831	3.3207	3.07702	3.08439	4.35047	4.03754	3.43711	4.2612	4.19084	3.70106	4.71732
CCAM_LOCUS28914	Cc037595.t1	VFQ87138.1	11	0	0.11019	0	0	0.989089	0	0	0.455729	0.104159	0.105672	0.194717	0.0989242	4.4824	3.58031	2.96242	0.0209836	0	0	0.063837	0	0.0860609	0	0	0	3.20416	0.172407	0.107751	0.667139	0.809874	0.715776	0.434764	0.241616	0.0881877	0.155982	0	0	0.770073	0	0.370604	0.193102	0	0.603789	4.9377	4.8191	4.90632	2.9175
CCAM_LOCUS28915	Cc037596.t1	VFQ87139.1	11	0	0	0	0	0	0	0	0	0	0	0	0	6.45572	5.85805	5.6434	0.457425	0.704386	0.674284	1.46464	1.27502	0.722156	0.616936	0.517011	1.49877	6.03834	1.96866	2.60922	2.46629	2.35493	2.73888	2.84369	2.40445	0.85615	0.0570107	0.535548	0.580953	2.7158	0.188288	2.05069	0.628536	0.36776	1.59868	6.897	7.18167	7.03025	5.45185
CCAM_LOCUS29006	Cc018634.t1	VFQ87230.1	11	7.08944	7.22727	6.84279	7.08226	7.27501	6.54955	7.18336	7.23539	7.35547	6.70514	6.93846	7.14468	5.71629	6.08561	6.09406	6.1829	6.59805	6.38605	6.72872	6.6423	7.20054	7.37352	7.0402	7.47528	6.0862	7.29075	7.55454	4.21468	4.46396	4.3665	4.15386	5.00335	5.38246	4.93006	5.17374	4.81818	4.73163	4.5808	4.34511	6.22431	4.65121	4.89075	5.28176	6.03674	5.48231	6.06737
CCAM_LOCUS29279	Cc018910.t1	VFQ87503.1	11	1.1273	1.08872	1.14023	2.7701	2.15897	2.19981	1.27678	1.90097	0.519082	0	1.28904	1.40168	5.01469	4.97025	4.74924	1.11727	1.00862	0.631061	1.35236	1.81726	1.85309	0.408736	0.448564	0.56135	4.71813	1.70728	1.70247	3.08665	3.79074	3.71139	2.68987	3.12436	3.27469	1.62757	1.46321	1.73205	2.03607	1.83063	1.75926	3.54651	4.33211	4.45702	5.66612	5.60382	5.4197	4.80605
CCAM_LOCUS29751	Cc037786.t1	VFQ87975.1	11	0	0	0	0	0	0	0	0.271003	0.272906	0	0	0	2.94516	3.59145	3.23234	1.99842	2.61273	3.2568	2.81682	3.55892	4.17567	3.26539	2.88524	3.32961	2.7474	2.55776	2.50242	6.90687	6.53923	7.27739	8.77052	9.27693	8.32086	3.11853	4.28073	4.26462	3.5272	2.8896	4.22357	10.2199	10.4082	10.0547	3.61765	3.51773	3.34812	5.62466
CCAM_LOCUS30158	Cc037970.t1	VFQ88382.1	11	3.26618	2.82276	2.4681	3.73255	4.54389	4.44724	4.36195	4.40515	4.13901	3.78628	3.68815	3.39326	4.16267	3.85683	3.39806	3.04935	3.57352	2.79101	3.01148	3.16918	3.5711	2.49566	2.54804	2.24025	3.45611	3.42082	3.42199	7.6708	8.06314	7.84518	6.95355	7.24855	7.33619	6.90279	6.60242	6.61243	7.1227	6.76721	6.9287	6.31968	5.83062	6.68986	6.35605	7.22147	8.54787	7.07261
CCAM_LOCUS31575	Cc038414.t1	VFQ89799.1	11	0	0	0	0	0	0	0	0	0	0	0	0	3.66422	3.70162	3.99975	4.27009	4.16496	3.88381	4.27363	4.26526	4.32846	4.88709	4.93197	5.05409	3.43771	4.35419	4.32501	1.95034	2.34135	1.87251	2.14153	2.03139	2.33734	1.78911	2.20993	2.04779	2.35019	2.14379	2.2933	2.14061	3.02718	2.52982	0.516416	1.80404	1.28109	2.10501
CCAM_LOCUS31816	Cc038496.t1	VFQ90040.1	11	0.750291	0	0.219995	0.583973	1.12787	1.29664	1.22213	0	0	2.82853	2.25337	1.90268	0.714243	1.18173	0.622747	3.61216	2.41723	3.62365	1.97917	1.22757	0.198035	0.839249	0.798396	0.334568	2.13213	4.06343	4.46311	1.83095	2.61116	2.49231	1.31146	0.715773	0.579027	5.07944	5.29048	5.63075	5.66658	5.94453	5.92043	0.155747	0.0492599	0.0659376	3.37409	3.20792	3.02908	3.4513
CCAM_LOCUS32312	Cc007553.t1	VFQ90536.1	11	0.80505	2.55996	2.98222	1.26632	3.37139	3.41089	2.88304	2.43103	1.95864	2.93401	0.45572	3.17441	5.98177	5.57378	5.92856	4.4387	3.11134	4.41782	2.85838	2.55503	2.8284	5.29367	5.22596	5.32662	5.11988	4.52294	4.40447	1.95247	2.57956	2.37936	1.95128	2.16148	2.56267	1.42275	1.81849	1.69746	1.94664	1.63295	1.69215	3.20752	2.65513	4.05434	6.14316	6.06301	6.10287	3.95424
CCAM_LOCUS32714	Cc007810.t1	VFQ90938.1	11	0	0.475042	0.208129	1.95888	0.976597	2.43443	0.857994	1.76941	0.855383	1.4423	0.648887	1.6923	0.615548	0.638215	0.474145	3.10414	4.00859	3.54095	4.13108	4.23883	4.27244	1.21085	1.19325	1.34898	0.491542	3.59106	3.88188	3.36667	3.95467	3.48939	3.5764	3.81355	4.31387	3.25694	2.94198	3.19702	3.0442	3.24365	3.37771	0.617785	0.299872	0.56622	0.629213	0.747016	0.72146	3.99143
CCAM_LOCUS33309	Cc008267.t1	VFQ91533.1	11	5.30724	5.38677	4.35857	5.46695	5.2059	4.57528	4.68626	4.9513	4.90333	5.33566	4.82009	5.00978	0.0435041	0.0252868	0.0714195	0.0622723	0.0765468	0.0422465	0.128941	0.0426093	0.0831657	0.0941361	0.250698	0.114735	0.0807914	0.125249	0.0518078	6.67789	5.09598	5.91125	5.67118	2.02044	1.95639	2.1706	2.61613	1.94353	4.61801	4.20401	4.62379	5.38414	5.81878	5.90947	2.59864	2.94841	3.07526	2.32377
CCAM_LOCUS34831	Cc039398.t1	VFQ93055.1	11	0.287846	0	0	0	0.29893	0	0	0.154304	0.155431	0.157649	0.286353	0	0.250205	0.150852	0.214498	0.0668332	0.161841	0.162345	0.0898642	0.139336	0.097097	0.0719397	0.122807	0.179497	0.127403	0.26778	0.227005	4.87607	5.60749	5.77462	3.77265	4.32861	3.90492	3.7206	3.48239	4.1253	3.83482	4.15972	4.25644	3.98075	3.6145	3.65741	3.70894	5.26339	3.73775	3.96282
CCAM_LOCUS34867	Cc039432.t1	VFQ93091.1	11	1.39806	0.97225	1.24315	0.306421	1.20895	0.466486	1.42861	1.27196	0.602622	1.03743	0.459702	1.37707	1.00327	0.801995	0.630097	0.748238	0.502726	0.441138	0.824185	0.599726	0.502664	0.656622	0.745215	0.832432	0.659507	1.23967	1.3717	3.62565	4.23806	4.3816	2.93577	3.27214	3.19647	3.31932	3.19115	3.40303	3.46575	3.2531	3.37588	3.27207	2.95571	2.94872	4.32122	5.05032	4.45423	4.68246
CCAM_LOCUS35786	Cc010578.t1	VFQ94010.1	11	0.382025	0.733172	0	0.361911	0	0.385866	0.702434	0	0.392163	0.397326	0	0.671049	1.75267	1.66055	1.29413	2.0139	1.74173	2.28365	1.70344	1.61562	1.65529	2.34558	2.57118	2.24278	1.67124	2.31461	2.11109	7.10029	7.66542	7.62543	6.83792	7.13613	7.076	6.39158	6.09005	6.4271	6.85349	6.74838	6.80143	5.70449	5.49609	6.08511	6.62684	3.9146	4.9683	8.28404
CCAM_LOCUS36258	Cc039783.t1	VFQ94482.1	11	0	0	0	0	0	0	0	0	0	0	0	0	3.7134	3.25157	3.1771	2.30313	1.75032	2.13069	2.0133	2.00168	1.6708	1.55191	1.62107	1.48712	3.29078	2.42532	2.5191	7.56073	7.89129	7.84241	7.0561	7.17688	7.13299	6.13393	6.09793	6.43454	6.86679	6.61622	6.8842	5.54454	5.64138	6.40364	7.40913	7.21482	7.96072	7.65093
CCAM_LOCUS36297	Cc010949.t1	VFQ94521.1	11	2.03932	1.34729	0.847166	3.57334	3.50818	3.49048	2.85997	2.68602	2.07203	2.25863	2.47372	2.40833	6.04164	6.31691	6.61622	3.46252	2.87561	3.4967	3.11326	3.42684	3.61487	0.290703	0.178882	0.170211	6.17697	3.03011	3.02087	4.28198	4.84037	4.7556	3.68557	3.77911	3.78408	3.96315	3.76773	4.15312	4.18361	3.89199	3.8291	4.59292	5.4675	5.85096	4.83745	4.81871	4.47744	4.76668
CCAM_LOCUS36878	Cc039872.t1	VFQ95102.1	11	3.41189	3.31227	3.13097	4.1692	4.06335	3.57614	3.65736	3.39885	3.45097	3.30343	3.66815	3.60969	5.36021	5.4134	5.68503	5.75757	6.86491	5.72625	6.77163	7.02202	7.25072	4.55098	4.57156	4.60117	5.66968	5.52839	5.74658	4.28999	4.66007	4.49329	4.6019	5.28511	5.3473	5.10126	5.20878	5.21771	4.52742	4.23827	4.26374	5.25199	4.89944	4.67959	5.71717	5.76915	5.05896	5.78734
CCAM_LOCUS37422	Cc011554.t1	VFQ95646.1	11	0	0	0	0	0	0	0	0	0	0	0	0	0.709063	1.82821	0.459902	5.61201	4.72421	5.87793	3.72793	2.95302	0.747765	2.50813	1.65055	1.84293	2.32533	5.56637	5.53738	0.686199	1.82959	1.95878	1.7377	0.47107	0.639367	5.88998	5.97806	6.69442	6.11575	5.94501	5.98229	1.18965	0.0447984	0.119996	3.17215	2.8047	3.16128	2.71766
CCAM_LOCUS38162	Cc012120.t1	VFQ96386.1	11	0.591361	0.352431	0.868611	0.30831	0.338152	0	0.836901	0.602201	0.605992	1.64134	1.17596	0.992591	0.477101	0.748568	0.291497	0.46888	0.474567	0.336117	0.449749	0.235779	0.239322	1.20044	1.02007	1.06931	0.429149	0.765651	0.484538	3.03624	3.6547	3.43632	2.63707	2.86196	2.80249	2.67888	2.70201	2.75559	2.945	2.75354	2.79403	2.67812	2.67843	3.2348	5.77501	5.13864	5.51287	5.60981
CCAM_LOCUS38165	Cc012123.t1	VFQ96389.1	11	0	0	0	0	0	0.359986	0	0.894884	0	0	0	0	0.899547	1.11872	0.509484	0.714777	0.758432	0.534906	0.60224	0.405411	0.267621	1.51843	1.39461	1.43629	0.670258	0.91803	0.716751	3.32593	4.11228	3.82171	2.84208	3.32961	3.31957	3.06304	3.12145	3.25892	3.40346	3.10849	3.08389	3.27146	3.12094	3.6813	5.91791	5.09278	5.60332	5.77581
CCAM_LOCUS39679	Cc027316.t1	VFQ97903.1	11	0	0	0	1.45379	2.03037	0	1.33941	1.86676	1.09979	0.471779	1.68101	2.76132	5.0463	4.92266	5.06509	5.75002	4.80374	5.73228	4.72228	4.41782	4.35335	5.05671	4.98244	5.06018	5.12799	5.64472	5.71609	2.723	2.89704	2.94684	2.93106	2.92888	3.27114	4.02734	4.4899	3.91179	4.07691	3.95425	4.09327	2.22445	2.88746	3.23945	2.44634	3.00493	3.12605	2.39721
CCAM_LOCUS40005	Cc013259.t1	VFQ98229.1	11	2.63747	2.07767	2.6185	2.41515	3.28927	3.94648	1.4749	1.61964	0	3.14391	2.57244	1.66009	3.01953	3.33151	3.62218	5.60351	5.44443	5.69077	5.84716	5.63801	6.17633	3.5703	3.36791	3.58952	3.49629	5.24425	5.53525	3.78777	3.95802	3.587	4.04352	4.13156	3.91751	5.31364	5.35042	5.18899	4.94786	4.78374	4.71186	2.32874	3.02298	2.59224	3.57947	3.9385	3.36791	3.96625
CCAM_LOCUS40670	Cc013860.t1	VFQ98894.1	11	0.396298	0.757529	1.24741	0.919862	1.57417	1.69521	1.20671	0.404048	0.723703	0	0.703665	0.945839	2.77195	2.83063	3.07405	4.8641	5.66039	5.17678	5.50525	5.2078	5.93021	5.96626	6.33875	5.91691	2.96688	5.4318	5.44821	2.81084	3.12549	3.27523	3.64423	3.88093	4.04435	4.97366	5.19192	4.39603	4.72367	4.2086	4.38231	5.84412	5.30037	4.03334	1.91315	1.73803	2.62547	2.21653
CCAM_LOCUS40832	Cc014003.t1	VFQ99056.1	11	3.59072	3.14895	3.9159	2.87276	2.00179	3.4858	0	0	0.580055	2.465	4.29473	3.37621	6.09598	4.86761	5.86649	6.76024	7.08921	6.82634	6.79186	6.7337	6.0637	6.4961	6.23232	6.59735	5.50249	6.57415	6.97453	2.65263	2.56739	2.73698	2.18712	2.75323	2.27117	3.84875	4.85248	3.72118	2.5103	2.34934	2.89977	3.02376	2.24353	2.13254	5.4449	5.52748	5.21837	6.01097
CCAM_LOCUS41836	Cc014584.t1	VFR00061.1	11	1.65984	0	1.46484	6.21683	5.86848	6.09117	3.70147	4.75205	3.97659	2.53604	2.07765	3.39135	6.10968	5.63862	5.52626	4.10489	4.38897	3.8353	5.02592	4.64412	5.05638	0.127431	0.0993491	0.2536	5.93487	3.59875	3.70247	5.20652	4.67996	4.79402	6.31661	6.33298	6.6178	4.67382	5.14781	5.2573	5.72597	5.50363	5.65096	4.12901	4.1851	4.65966	7.27478	7.17617	6.85568	5.1169
CCAM_LOCUS42334	Cc040559.t1	VFR00559.1	11	10.3287	10.7353	11.1045	10.1604	10.2535	9.85337	10.3183	10.3295	10.1643	10.1797	10.3246	10.3316	3.98935	3.9774	3.59382	3.72908	3.87614	4.0173	3.82893	4.27718	4.68277	3.93842	4.21473	3.84113	3.69226	3.91951	3.92659	10.9787	9.50824	10.4433	11.2461	7.00367	6.09891	6.91536	8.6361	7.09293	10.9746	10.7449	10.7881	11.1343	11.079	10.9255	4.98331	4.73636	2.53642	4.42679
CCAM_LOCUS42350	Cc015059.t1	VFR00575.1	11	0	0.847992	1.29818	0.756016	0.172838	2.65743	0	1.32058	1.52933	0.173336	0	0	4.77979	5.05409	4.23598	1.34714	0.807034	0.7783	1.06865	1.09908	1.23132	2.30026	2.29063	2.4645	4.47937	3.0673	2.88991	3.83024	4.33851	3.99712	2.44083	3.17968	3.02384	2.62026	2.38371	2.58432	3.02345	2.96187	2.87546	3.12085	3.31823	3.73713	5.23721	4.83008	5.20277	4.67
CCAM_LOCUS42479	Cc015190.t1	VFR00704.1	11	0	0	0	0	0	1.11225	0	1.44492	0	0	0	0.979906	3.77723	4.35586	3.90039	4.28143	4.53968	4.14685	4.97428	4.91735	5.23189	3.95983	4.1198	4.23033	3.88549	4.13367	4.02588	3.53964	3.8004	3.73558	3.76819	3.32621	3.76656	3.69044	3.91079	3.51053	3.74813	3.54682	3.87062	3.05593	3.84439	3.51248	1.46415	2.13582	1.37879	2.47993
CCAM_LOCUS42780	Cc015483.t1	VFR01005.1	11	3.69168	0.415631	3.69583	2.75482	2.88248	0	2.52187	2.97741	3.14951	2.06931	0	3.72695	4.57999	4.76516	4.59478	4.95909	5.06464	4.95214	4.8715	4.75479	4.98479	5.32865	5.37437	5.46859	4.73108	5.04752	4.89093	3.02604	3.50762	3.2348	3.49393	3.95443	3.81181	3.98751	4.05277	3.53603	3.68726	3.48666	3.26782	4.30477	3.55766	3.56959	3.50654	3.65712	3.13383	3.57314
CCAM_LOCUS43677	Cc034760.t1	VFR01902.1	11	4.16121	4.68999	4.25095	4.48313	4.71167	4.76643	4.38434	4.6335	4.51756	4.07367	4.72694	4.03216	0.34793	0.483696	0.156069	0.078685	0.110284	0.24619	0.159407	0.0796546	0.168723	0.106074	0.0972575	0.0745822	0.0589953	0.0648442	0.140195	1.73014	1.34962	1.64554	1.35011	1.81597	1.76759	0.979008	0.892128	0.847522	1.14134	0.881417	1.75143	1.74364	1.92505	1.79899	1.37452	2.56524	1.21614	2.22219
CCAM_LOCUS44302	Cc016633.t1	VFR02527.1	11	0	0.350302	0	3.53228	2.25102	2.96097	0.684671	1.52933	0.96387	1.03743	1.05941	0.987701	3.75127	3.7539	2.40744	1.5039	1.24654	0.841168	1.64927	2.18256	1.37054	0.0641558	0	0.0440793	3.37671	2.57684	2.76592	3.12351	3.4587	3.41818	3.34672	3.61905	3.11698	3.06829	2.96408	4.05727	4.12758	3.95636	3.88725	0.233964	0.171722	1.32444	5.33144	5.1472	5.16616	4.05833
CCAM_LOCUS44499	Cc016825.t1	VFR02724.1	11	7.81738	7.73271	8.40178	7.68244	7.66772	7.57902	7.75431	7.52888	7.72339	7.64701	7.80761	7.90432	7.79303	8.20183	7.87015	6.69244	6.987	6.80251	6.99209	6.90821	6.99916	8.26946	8.13297	8.23917	7.868	7.48488	7.12049	5.54698	5.85623	5.30803	5.51017	5.66627	5.17451	5.72522	5.62849	4.94169	5.44567	5.08383	4.95631	6.48095	6.55676	6.79963	6.21521	6.30989	6.08288	6.9912
CCAM_LOCUS44918	Cc017241.t1	VFR03143.1	11	1.82103	2.8253	0	3.32966	2.38576	3.73328	1.85627	1.84405	2.21852	2.23549	2.17836	1.98887	3.29786	3.13632	2.81596	2.34633	2.10264	2.1052	2.46814	2.35502	2.36592	1.16883	1.7736	1.6599	2.96914	2.29434	2.36591	4.55552	4.35858	4.13765	4.22851	4.17714	4.90737	4.41614	4.22214	4.46876	4.54763	4.10845	4.3659	3.0576	3.69552	4.2961	6.28605	5.80955	6.19546	5.94461
CCAM_LOCUS44997	Cc017317.t1	VFR03222.1	11	0.993929	0.282879	0.517059	0.355891	0.389749	0.586387	0.69196	0.773733	1.08666	0.871558	0.37382	0.660943	1.47959	1.31764	1.33142	0.876208	0.543698	0.523213	1.05611	1.08075	0.750638	0.720874	0.734799	0.948799	1.27203	1.31742	1.80937	4.63372	5.25486	5.31198	3.94965	4.19833	4.0417	3.34036	3.45939	3.99033	4.20593	4.53545	4.57478	3.18545	2.87638	3.70969	4.92055	4.42022	5.12808	4.74955
CCAM_LOCUS647	Cc041415.t1	VFQ58871.1	12	12.0818	12.2168	12.2835	10.8867	11.2094	9.89742	11.3204	11.4637	11.9915	10.9517	11.883	11.9806	2.84443	6.77125	4.68864	8.81876	8.67687	9.53616	8.78219	8.37431	8.59741	11.2773	11.5377	11.3214	3.96059	9.53924	9.39966	4.5685	5.31299	6.19545	6.13307	7.81084	6.99223	6.235	6.88599	6.23441	5.5222	4.8527	4.87841	9.44281	8.98921	8.2232	7.3017	7.88598	6.03166	8.13607
CCAM_LOCUS1388	Cc018204.t1	VFQ59612.1	12	0.842446	1.45024	0.39331	6.28219	5.87979	6.48784	4.36568	5.06963	3.69597	2.29894	2.30532	2.55067	3.17129	4.09619	2.9582	2.33707	1.93974	2.3545	2.83826	3.25555	2.36385	2.31369	1.88184	1.9494	4.54959	3.61015	3.50033	5.9172	7.10103	6.77483	4.99607	5.90669	5.88585	3.67655	3.47746	4.26352	3.86701	4.16559	4.42459	3.5696	3.94801	3.89642	5.87599	5.97783	5.64972	6.56654
CCAM_LOCUS1424	Cc018241.t1	VFQ59648.1	12	6.60701	6.92636	7.27807	6.27299	6.50003	5.41722	6.76671	6.69168	6.63102	6.49222	6.73132	6.71707	2.95042	4.22525	4.33411	6.6475	6.17253	6.57711	5.50486	5.51535	5.25392	6.76153	6.91249	6.66509	5.55698	6.35739	6.10897	4.99293	4.48872	4.08132	3.03946	3.45822	3.03543	5.04741	5.41684	5.25493	4.47977	4.29846	4.18492	4.52067	5.00282	3.76332	4.55857	5.18633	4.9896	5.93076
CCAM_LOCUS1462	Cc018279.t1	VFQ59686.1	12	6.05517	6.178	6.72917	6.29969	6.37051	6.31829	6.50576	6.53276	6.61253	6.94201	6.88618	6.79362	3.05623	3.59037	3.29154	7.45872	6.32861	7.31112	6.3917	5.97996	6.43705	6.86375	6.71796	6.7705	3.85872	6.59226	6.56114	3.75134	4.04139	4.03973	4.5805	4.56024	4.43047	5.7595	6.16517	6.05131	5.40649	5.42779	5.50697	3.08445	2.06653	1.45347	5.19979	4.97639	4.94027	5.27677
CCAM_LOCUS1701	Cc018526.t1	VFQ59925.1	12	1.84277	1.24772	0.991139	4.29346	4.25942	4.50531	3.22	3.55126	3.01072	3.71571	3.4879	3.37238	6.20767	5.86347	6.08911	5.16854	5.11679	5.2445	5.20616	5.24097	5.32443	1.54231	0.941326	1.47722	5.99303	4.75957	4.84653	4.4946	5.17725	5.00699	5.04965	5.45224	5.7555	4.5089	4.85608	5.0992	4.87139	4.96341	5.00124	3.48136	3.32031	4.47287	6.28567	6.31868	6.74117	6.5204
CCAM_LOCUS2055	Cc041785.t1	VFQ60279.1	12	11.0017	10.5663	10.6268	11.4278	10.7387	11.1457	11.0442	10.6254	10.8413	10.9097	10.9825	11.0354	9.36002	10.0613	9.51239	8.19858	8.30741	8.75173	8.43104	8.19486	8.66035	9.87319	9.85002	9.83378	9.79423	9.28312	8.97427	7.84483	8.40383	7.82532	7.833	8.19273	7.76209	8.05044	7.72996	7.90873	7.76588	7.64571	7.6934	7.81167	7.32621	7.89677	8.73812	9.56203	8.63773	10.0236
CCAM_LOCUS2351	Cc042089.t1	VFQ60575.1	12	0.256609	0.278139	0.509032	6.02004	5.53807	5.92267	3.61792	4.59023	3.35418	3.91146	3.09569	3.04005	5.11962	4.66658	3.73907	2.86408	0.565671	1.64351	1.84001	2.59586	0.545787	0.0958988	0.0308036	0	4.57996	4.44949	4.96649	5.27643	5.47709	5.49888	5.34782	5.39438	5.35362	6.19107	6.21065	6.9022	6.43997	6.49229	6.48439	0.74443	0.457486	2.53304	6.39307	5.9596	6.20022	5.29976
CCAM_LOCUS2757	Cc020013.t1	VFQ60981.1	12	7.7803	6.8252	6.40054	9.68304	9.26341	9.69951	7.92238	8.41407	7.7514	7.71105	7.4988	7.54656	8.18894	7.75731	7.60907	5.25003	4.98563	5.41879	5.5522	5.82527	5.56946	3.60899	3.54755	3.57821	7.61979	5.91157	6.29038	8.51374	8.9005	8.71315	8.1488	8.40763	8.23157	7.2638	7.16479	7.51401	8.15835	7.98326	8.13074	7.07384	6.76336	7.56549	9.29602	9.2073	9.6767	9.20625
CCAM_LOCUS4070	Cc043986.t1	VFQ62294.1	12	5.81745	6.14565	7.29169	4.05987	4.24215	4.10086	5.6083	4.76956	5.29597	6.07223	5.75501	5.99445	3.09553	2.93895	3.05102	5.90672	5.58432	6.14475	5.39175	5.33345	4.58142	6.6519	6.67897	6.66013	3.18099	6.6256	6.51162	3.03516	2.35283	1.43979	2.83291	3.61939	3.55606	4.26626	4.92437	3.93465	3.40277	2.81459	3.47109	2.03041	1.87846	2.55109	3.63185	3.58466	2.98968	3.31114
CCAM_LOCUS4304	Cc044224.t1	VFQ62528.1	12	6.75997	6.72326	6.43254	6.89997	6.59532	6.44229	6.83026	6.76329	7.06455	6.23075	6.80572	7.0263	6.57226	7.1986	6.71037	4.27651	4.26421	4.28546	4.50604	4.78175	5.03486	7.22795	7.08804	7.32202	6.66299	5.805	5.27991	4.29769	4.81807	4.31213	4.45153	4.97286	4.41287	3.92229	3.76037	3.83314	3.70864	3.60398	3.20947	5.96616	5.61264	5.61551	5.04547	5.96616	4.79986	6.02073
CCAM_LOCUS4548	Cc021294.t1	VFQ62772.1	12	4.83479	5.50401	5.66891	3.70716	4.63144	4.01394	4.62057	4.60435	4.68685	4.39553	4.99412	4.93855	0.221543	0.157292	0.212525	2.10773	2.0129	2.35604	1.95516	1.47577	1.94052	4.84477	5.06803	4.98739	0.218238	2.76326	2.61987	1.51903	1.88169	1.79179	1.46549	1.71627	1.90558	1.83128	2.23274	1.92514	2.15559	1.69618	1.98491	2.38621	1.94379	1.51908	2.69225	3.21166	2.10835	3.24732
CCAM_LOCUS5182	Cc021904.t1	VFQ63406.1	12	6.62799	7.03116	6.884	4.88344	5.97333	4.80093	6.03984	6.15647	6.25829	5.69985	6.35848	5.98425	0.195195	0.783025	0.33927	6.32743	6.46707	5.88834	6.06621	5.58288	5.62393	6.9843	6.9604	7.26379	0.621076	5.88188	5.86193	1.88961	1.9373	2.50451	3.02822	3.52623	3.60116	4.28474	4.58583	4.39308	3.59737	3.60672	3.51604	3.18239	2.55902	1.2217	2.06695	2.3926	1.59414	4.64597
CCAM_LOCUS5802	Cc022502.t1	VFQ64026.1	12	7.10481	7.92468	6.93897	7.08655	6.98719	5.85861	6.60663	6.86317	7.26889	6.03866	6.82325	6.98514	4.36365	4.66577	4.33135	6.36257	7.10363	7.29135	6.95338	6.90174	7.31282	7.17739	7.4353	7.08942	5.42586	7.14798	7.20028	4.29771	5.33959	5.34857	5.4575	6.44179	6.38652	6.10675	6.08645	5.7307	5.5175	4.48297	3.92172	6.24365	4.7539	4.57994	6.43078	6.84725	4.20988	5.89402
CCAM_LOCUS7664	Cc023916.t1	VFQ65888.1	12	2.65164	1.08823	1.69634	5.7955	5.69464	6.39736	3.9447	4.68032	3.40056	3.65433	2.93793	3.25693	5.24654	3.81085	3.77558	1.85584	1.63538	1.90478	1.6095	2.14091	1.21287	0.549362	0.418936	0.862109	4.78808	2.78326	2.77538	4.63364	4.73316	5.24136	3.96733	4.17177	3.92481	4.05156	3.93869	4.5633	5.40832	5.19843	5.34652	3.58816	4.25303	4.80099	5.13397	5.06071	5.93533	5.02829
CCAM_LOCUS7749	Cc024003.t1	VFQ65973.1	12	0	0.178906	0	4.38499	3.99973	4.22706	2.20981	2.79326	1.95021	2.05668	1.42359	1.79877	3.84301	3.68016	2.47802	1.53745	0.275151	0.661833	0.900298	1.40561	0.241284	0.0225397	0	0	3.46351	2.80519	3.02648	3.85251	4.21177	3.99788	3.7507	4.49212	4.25697	4.48571	4.31203	4.98993	4.71253	4.65801	4.71397	0.416733	0	1.37583	5.15006	5.20863	5.28148	4.14866
CCAM_LOCUS7852	Cc024102.t1	VFQ66076.1	12	0.265838	0.483167	0.178782	5.3305	4.96197	5.23549	2.73366	3.63452	2.53475	2.61374	2.22077	1.77021	4.91785	4.68506	3.86205	2.30024	0.649086	1.27202	1.82473	2.32106	0.896573	0.416454	0.346055	0.433233	4.32656	3.56062	3.7985	5.22816	5.51718	5.65141	4.72675	4.71806	4.69488	4.73373	4.75449	5.67919	5.11862	5.40542	5.39963	0.663859	0.590394	2.8661	5.39799	5.20142	5.50414	5.31156
CCAM_LOCUS8077	Cc024325.t1	VFQ66301.1	12	5.55315	4.21314	3.25187	7.55673	7.01732	7.44353	5.74314	5.8075	5.41184	5.47153	5.41293	5.29703	7.19259	6.3216	6.09694	3.76598	2.76448	3.05859	3.88211	4.20212	4.08462	1.60599	1.51484	1.50115	6.28405	5.27868	5.53222	7.12252	7.40257	7.33263	6.07056	6.459	6.53863	5.94791	6.0101	5.81882	6.57994	6.33976	6.68594	5.8951	5.57524	6.38242	7.60211	7.36677	7.89464	7.64449
CCAM_LOCUS8864	Cc024445.t1	VFQ67088.1	12	0	1.11836	0	5.24039	5.0544	5.34267	3.3034	3.9307	2.85982	2.2999	1.80208	1.54584	6.06748	5.47394	5.61684	3.92067	3.63771	3.66593	3.68982	3.92132	3.547	0.305049	0.202962	0.272945	5.6769	3.57931	3.70689	4.25589	3.91536	3.94188	4.96972	5.08116	5.15736	4.10931	3.91679	4.47048	4.92765	4.77347	4.77534	3.66973	4.04153	3.42381	6.57297	6.27397	6.55267	4.90939
CCAM_LOCUS10170	Cc025396.t1	VFQ68394.1	12	7.62855	7.62712	8.23961	6.80777	6.64863	6.48261	8.05599	7.81766	7.73796	8.20181	8.17436	8.32326	6.36834	6.93047	6.8951	8.23588	7.99985	7.83835	8.25362	8.21854	7.97426	7.96865	8.26137	7.74741	7.88082	8.41003	8.03582	4.20664	4.01981	3.79244	4.47935	4.24879	4.59005	5.17415	5.6198	5.39906	5.01515	4.74268	4.82704	5.41124	5.73886	4.73033	6.7171	7.14755	6.04841	5.77323
CCAM_LOCUS10792	Cc026013.t1	VFQ69016.1	12	6.38595	6.69899	6.49653	4.9601	5.79545	5.18946	5.92172	5.99348	5.99255	5.20263	5.88023	5.83111	2.25408	3.4193	2.64082	6.17741	6.08007	5.54369	5.59167	4.96628	5.05655	6.68247	6.63301	6.94975	2.93615	5.55473	5.59605	2.32163	2.51185	2.7341	3.12072	3.62567	3.67098	4.05926	4.57179	4.38433	3.66913	3.65966	3.58139	3.7519	3.07746	1.90875	2.96071	3.37595	2.83624	5.02517
CCAM_LOCUS10871	Cc026089.t1	VFQ69095.1	12	5.77664	5.04931	6.17389	3.60279	3.14211	3.9135	5.68263	4.97188	5.13079	5.25215	5.13031	5.84948	1.79273	3.27263	2.97427	4.39707	3.99589	3.1984	5.4617	5.43896	5.59384	5.18387	5.43553	5.40806	5.53074	5.695	4.66185	3.80404	3.63328	3.63378	2.95385	2.91642	2.54799	2.47763	2.44681	2.26986	2.46423	2.29526	2.40568	0.643695	0.376366	0.414838	1.66046	2.98622	1.84214	3.62734
CCAM_LOCUS10925	Cc045891.t1	VFQ69149.1	12	7.52712	8.25175	7.4319	7.2082	7.02684	6.60392	7.59683	7.42708	7.94544	7.17717	7.49033	7.97886	6.33571	6.87879	6.51563	5.72974	5.92202	6.04276	5.59453	5.63004	6.0245	7.92757	7.84295	7.98301	6.49549	5.95805	5.84948	4.82865	4.94077	4.805	4.67478	5.4538	4.92912	4.26283	4.29667	4.4218	4.20359	3.67185	3.48315	5.92238	6.31631	5.62716	5.92142	6.57711	5.61985	6.808
CCAM_LOCUS11315	Cc026269.t1	VFQ69539.1	12	5.8959	5.24553	5.79867	3.77837	3.99863	3.97732	5.80423	5.6516	5.52595	6.21265	5.94302	6.11969	1.80907	1.33442	2.08568	3.51502	2.74795	3.61189	3.26151	2.52547	2.39359	4.56004	4.63982	4.72598	1.54511	3.57268	4.10205	2.3352	2.26787	2.79448	1.70699	1.53771	1.57361	1.95955	2.59418	2.80282	2.34503	2.73261	2.67696	1.74916	1.93464	1.20136	1.38863	1.69194	1.80603	3.62141
CCAM_LOCUS11340	Cc026290.t1	VFQ69564.1	12	0.920979	0.475433	0.829197	5.25316	5.02168	5.25663	3.00432	3.89571	2.74566	1.77791	1.72664	2.05012	5.56598	4.88719	5.07891	2.88423	3.09998	2.95864	3.12946	3.09196	2.99839	0.290131	0.265856	0.237834	5.23175	2.90999	3.02866	4.41586	3.89017	4.12398	4.7741	4.81378	5.15787	3.84823	3.62372	4.12392	4.62781	4.57894	4.78816	3.94952	3.99309	3.56228	5.75919	5.76986	6.02538	4.48332
CCAM_LOCUS11732	Cc027506.t1	VFQ69956.1	12	0	0.244246	0	4.27986	4.20422	4.43761	2.16808	2.95129	2.27148	2.12299	1.12132	1.92763	3.58262	3.27557	2.03039	1.18571	0.220134	0.416647	0.923806	1.41213	0.561386	0.134488	0	0.0305875	3.34779	2.21587	2.57058	3.3521	3.84834	3.69824	3.64578	3.77101	3.68412	4.25158	3.70617	4.53362	4.19564	4.25281	4.35523	0	0.0378306	1.4564	5.80392	5.6801	5.7535	4.49913
CCAM_LOCUS12332	Cc027786.t1	VFQ70556.1	12	4.99197	5.18157	5.09862	5.81191	5.45203	5.66294	5.34275	5.46049	5.39828	5.37366	5.46322	5.30049	2.99028	3.31082	3.04797	2.93308	2.95788	2.73419	3.02205	2.77877	2.93469	4.02524	4.39593	4.07256	2.89321	3.32401	3.15605	2.35849	2.08606	2.07576	1.68159	2.11324	2.14795	2.83241	2.52341	2.30377	2.51893	2.17552	1.90361	2.60715	2.87975	2.59946	1.51607	3.31831	1.64376	0.919852
CCAM_LOCUS12347	Cc027801.t1	VFQ70571.1	12	6.45	6.23852	6.0004	6.38984	6.0803	6.01635	6.11788	6.1865	6.48335	5.74101	5.98363	6.29159	6.35804	6.7571	6.50964	3.37884	3.31406	3.64348	4.03969	4.22499	4.56784	6.56393	6.47262	6.72391	6.26867	5.15615	4.44306	4.05828	4.49109	4.25401	4.19635	4.69512	4.15109	3.11775	3.0375	3.2423	3.23582	3.00746	2.8728	5.58905	5.47751	5.33426	5.11041	6.07277	4.83442	6.047
CCAM_LOCUS13117	Cc028318.t1	VFQ71341.1	12	0.494357	0	1.35302	5.68775	5.0519	5.38258	3.24119	4.00387	3.10089	3.31845	2.74179	2.92344	5.51552	5.12255	4.17336	3.41903	2.4454	2.15658	3.17496	3.33664	2.64964	0.54549	0.641858	0.774341	5.04989	4.59349	4.65773	5.1722	5.29715	5.42922	5.3466	5.40709	5.37867	5.75271	5.64052	6.24287	5.91165	5.9853	5.95525	0.0310465	0.452517	2.95826	5.74221	6.216	6.31712	5.27526
CCAM_LOCUS13336	Cc028538.t1	VFQ71560.1	12	5.54112	4.22961	4.32402	8.08241	7.39486	7.77807	5.50928	6.1115	5.00505	5.47098	5.38141	5.48559	6.64517	5.81449	5.04841	4.06308	2.78556	3.29601	2.99748	3.20664	1.72304	2.59409	2.48251	2.89207	5.47253	5.3569	5.76137	7.38753	7.65431	7.88109	5.70295	5.70933	5.67723	5.17364	5.28267	5.45884	5.79591	5.91378	6.13812	4.81005	4.43226	5.39944	7.50921	7.57543	8.12986	8.81226
CCAM_LOCUS13549	Cc028747.t1	VFQ71773.1	12	0.741994	0.794553	0	5.00906	4.35041	4.75884	2.49514	3.44031	1.91513	2.09832	1.87757	1.7691	4.44593	3.11882	2.81035	0.628904	0.178929	0.713304	0.83881	0.571005	0.311351	0.0418387	0	0.102372	3.01143	1.6302	2.01535	5.58867	5.63137	5.5137	3.30837	3.41652	3.87665	2.60769	2.98627	2.97605	3.87502	3.5983	4.17546	1.50202	1.64442	3.31943	3.75542	2.68752	4.84314	4.39143
CCAM_LOCUS14057	Cc009800.t1	VFQ72281.1	12	5.3722	4.62877	4.42703	6.53334	6.137	6.54189	5.26578	5.42323	4.94756	5.46168	5.35748	5.34569	6.44239	5.81659	5.22561	3.21451	1.57614	2.79784	2.53377	2.68512	1.73122	1.70277	1.45395	1.78527	5.70661	4.7161	5.05103	6.75695	7.20187	7.03357	5.52325	5.56983	5.92011	5.17882	5.05378	5.32172	6.07343	5.84491	6.07878	4.49616	4.54984	5.70053	7.47278	7.52931	7.73275	7.38019
CCAM_LOCUS14058	Cc009801.t1	VFQ72282.1	12	0.722742	0.847287	0.979457	4.60846	4.74232	4.56639	2.55517	3.31849	2.35161	2.50483	1.80965	1.97736	4.11609	3.71976	2.93416	1.8301	0.403668	0.991359	1.39949	1.59881	0.36424	0.0471949	0.0158444	0	3.68398	3.25845	3.28645	4.10909	4.32431	4.53319	4.2932	4.45329	4.1422	4.23604	4.04721	4.98377	4.57266	4.61952	4.77965	0.259575	0	1.72128	5.27761	5.02193	5.447	4.6067
CCAM_LOCUS15667	Cc029981.t1	VFQ73891.1	12	0.366206	0.961155	0.477698	7.19169	6.48868	7.12298	4.37876	5.37161	3.45596	2.52599	2.10569	1.90758	3.96562	5.05973	4.57389	2.30224	1.71101	2.38788	3.01033	3.69988	3.3732	0.45542	0.37447	0.253619	5.5208	4.16415	4.21684	6.20185	7.6453	7.29417	5.22673	6.17911	5.92326	4.25092	4.04978	4.91872	4.26112	4.56347	4.90137	3.69024	4.19473	3.90568	5.40079	5.45211	5.19298	6.982
CCAM_LOCUS16018	Cc030329.t1	VFQ74242.1	12	1.83822	1.74984	1.48098	3.86447	4.40565	4.648	4.72643	4.94535	3.7912	4.52236	3.51711	3.80542	0.219837	0.682968	0.633172	5.02008	4.71792	4.9875	4.92312	4.70921	5.31627	4.1867	4.52196	3.88267	1.15257	4.94868	5.60664	0.516218	0.320733	0.574743	1.57817	1.52972	1.82863	0.841564	1.33978	1.07114	0.830775	0.74978	1.58258	0.0850221	0.108904	0.0841527	1.42783	1.71534	1.42503	4.79152
CCAM_LOCUS16728	Cc030747.t1	VFQ74952.1	12	8.10115	9.19281	8.44933	7.9724	8.61932	6.86912	7.02282	8.01497	8.47921	6.79166	8.28442	8.0654	6.40479	6.80641	6.46578	6.97706	7.33766	7.37579	7.33209	7.28994	7.71806	8.84777	8.95243	8.8556	6.49678	8.22285	8.14457	5.47653	5.80531	5.60692	5.48063	6.34989	6.18252	6.90464	7.0228	6.63574	6.7495	5.92428	5.89093	7.41842	7.07877	6.71756	5.37356	6.26993	5.13359	6.14566
CCAM_LOCUS17684	Cc000875.t1	VFQ75908.1	12	2.73758	0.668824	1.46484	6.80026	6.11103	7.1179	5.30529	5.52334	4.90345	4.75361	3.73854	4.26265	7.16987	6.90882	6.94041	5.78574	5.8519	5.75498	5.96539	6.0298	6.10084	1.73267	1.80942	1.2401	7.313	5.09305	5.09835	5.70046	5.02119	5.14727	6.57097	6.96151	7.06542	6.09365	6.21578	6.33309	6.98805	6.56716	6.74055	5.01402	4.71411	5.30713	9.34907	9.61646	8.83085	7.57336
CCAM_LOCUS19447	Cc032185.t1	VFQ77671.1	12	1.05652	1.74808	0.910856	7.30533	7.05548	7.30142	5.17752	5.95426	4.86265	3.48086	3.04399	3.35463	6.59921	5.74562	6.10997	4.53931	5.10318	4.4728	5.75486	5.87981	6.10605	0.756607	0.333162	0.583508	5.89936	3.98077	3.70017	5.7882	5.1486	5.55055	6.91637	7.04298	7.11386	4.99273	5.23796	5.39635	5.89649	5.81585	6.06338	4.80185	4.56462	4.42762	6.67236	6.08072	6.78683	5.25169
CCAM_LOCUS19570	Cc032299.t1	VFQ77794.1	12	1.77812	2.18227	0.666096	7.42313	7.01837	7.53176	5.34549	5.80556	5.12662	4.16519	3.58565	3.62513	6.78538	6.0777	6.27166	4.72174	5.22754	4.34989	5.56242	5.61663	5.81194	0.136614	0	0	6.48029	4.25559	4.28389	5.8439	5.24215	5.48489	6.91648	7.05342	7.26184	5.27635	5.62008	5.67169	6.26053	6.0381	6.1825	4.82089	4.29221	5.1268	7.31814	7.37006	7.21854	5.59379
CCAM_LOCUS20181	Cc001806.t1	VFQ78405.1	12	0.826389	1.08823	0.189096	6.40104	5.92905	6.31944	3.70028	4.75965	3.28739	3.6388	2.86368	3.05324	5.48127	4.41863	4.77122	4.22294	5.64953	4.12086	4.43964	4.79817	4.16079	0.244019	0.228286	0.0735296	5.64779	4.12176	4.03597	5.05434	5.08232	5.05459	4.59604	4.54887	4.43042	4.85426	4.68528	5.10917	5.72098	5.64635	5.80442	3.4627	4.26834	4.89979	5.50476	5.3283	5.91866	5.45019
CCAM_LOCUS20200	Cc001825.t1	VFQ78424.1	12	8.30928	8.49588	8.85817	7.28172	7.44486	6.25354	8.47396	8.33529	8.52705	8.58039	8.64527	8.90357	2.68635	3.15785	2.70867	8.9164	8.59679	8.74253	8.59781	7.87133	7.59704	7.88329	8.75179	7.93664	3.51883	7.36497	7.07663	2.46366	1.97611	2.54574	3.49068	4.34091	4.37061	5.07113	5.7455	5.27924	3.71197	3.67879	3.62144	3.3163	3.62565	2.63132	4.43817	5.33674	3.46333	5.92451
CCAM_LOCUS20257	Cc032639.t1	VFQ78481.1	12	12.2617	12.4728	12.1711	11.1926	11.6386	9.97625	11.7037	11.9116	12.4206	11.1941	12.155	12.353	3.96074	7.68223	5.59321	8.46719	8.67474	9.21012	9.00727	8.78129	9.3183	10.9863	11.2692	10.9433	5.19966	9.43697	9.17998	5.31943	5.90196	6.49591	6.89309	8.36878	7.67268	7.26653	7.68907	6.96968	6.32387	5.58622	5.63075	10.1574	9.42018	8.63522	7.51345	8.21005	6.19668	8.18326
CCAM_LOCUS21488	Cc002088.t1	VFQ79712.1	12	2.5365	1.18636	3.60187	2.39832	1.78057	3.08442	3.24153	2.06506	3.8717	4.21013	4.92696	5.66361	3.86182	3.25741	4.65403	4.62602	1.51331	3.95472	1.33538	1.40478	1.57505	5.37016	4.49183	5.06576	4.65398	4.5396	4.64457	0.113218	0.251828	0.421054	1.53364	2.20809	1.68184	0.588004	0.606008	0.862313	0.539316	0.238319	0.415883	0.844659	0.197326	0	1.57888	1.54488	1.89236	0.749042
CCAM_LOCUS22069	Cc002302.t1	VFQ80293.1	12	4.15479	1.99424	2.35354	5.59207	4.88189	5.37108	3.17692	3.81832	2.77528	3.29151	3.05541	3.41242	4.90103	4.49659	3.23322	0.621145	0.222922	0.191809	0.705543	0.455946	0.175601	0.557796	0.355311	0.332729	3.95216	2.5143	2.29983	6.05302	6.38361	6.2032	2.91235	3.85161	3.5302	1.98256	2.39309	1.9405	2.6366	2.94636	3.27013	4.09711	3.61569	4.2793	5.63612	5.45325	6.42274	6.58183
CCAM_LOCUS23325	Cc002693.t1	VFQ81549.1	12	8.3307	7.45367	7.80718	6.68913	6.56279	6.31603	7.67189	7.3307	7.56899	7.26726	7.33321	7.48608	5.61708	6.38588	6.0886	4.71934	4.85867	4.89698	4.609	4.478	4.75277	6.64936	6.66019	6.88393	6.03013	5.00097	4.66458	2.60149	2.5737	2.83844	3.78621	4.30816	3.88368	2.79851	3.29963	2.46967	2.58033	2.25624	2.79327	6.09266	4.96482	4.2525	5.7449	5.95038	5.40438	5.26422
CCAM_LOCUS23425	Cc002797.t1	VFQ81649.1	12	0	0	0	6.86665	5.88911	6.87403	4.106	4.7712	3.45169	0.506353	1.58432	0.836206	3.67326	3.03937	2.2938	1.23576	0.801194	0.493324	2.14057	3.20983	0.970955	0.464745	0.0959271	0.0758667	2.44096	1.99013	2.37993	6.7433	6.98558	6.68248	6.79198	7.14525	7.53138	3.58281	3.47123	3.84884	3.92286	4.12295	4.64368	2.49051	2.99929	3.27809	4.14654	3.68729	4.86446	4.97104
CCAM_LOCUS23809	Cc035222.t1	VFQ82033.1	12	5.32426	5.75782	5.88896	4.8842	4.82263	4.92714	5.3417	5.32521	5.81339	5.47453	5.5248	5.33533	2.33584	2.60155	2.26791	3.47653	3.15878	3.43386	3.12555	3.05017	3.3816	4.96554	5.19288	4.91907	2.53786	3.5119	3.22701	3.00695	2.95367	2.6252	2.99841	3.97863	3.86833	3.25821	3.00229	2.69079	2.10368	1.4194	1.80527	3.59709	3.87532	2.87224	1.24107	0.908678	2.81605	2.73708
CCAM_LOCUS24253	Cc003299.t1	VFQ82477.1	12	6.41274	7.07866	6.65814	6.06076	5.85952	5.08101	5.78061	6.09123	6.52735	6.0083	6.58163	6.83758	3.88201	4.08775	4.24265	5.41763	6.29274	5.80996	5.89934	5.87121	6.19658	6.78243	6.91997	6.88776	4.45145	6.39288	6.15418	3.31875	3.49027	3.4694	3.84123	4.22615	4.24126	5.74091	5.60099	5.42757	4.83999	4.17175	4.06244	3.67143	3.79601	3.38525	4.50518	4.94655	3.43792	4.19763
CCAM_LOCUS24358	Cc003405.t1	VFQ82582.1	12	5.69756	6.24659	6.01245	5.39331	5.79998	5.17681	5.44339	5.76369	6.01878	5.11781	5.8075	5.59221	3.29621	3.59191	3.55911	4.25116	3.91642	4.01128	3.73214	3.55021	3.55128	4.2732	4.21833	4.30957	3.30825	4.0854	3.78933	2.01009	2.57359	2.5226	2.64694	2.5578	3.22065	2.51106	3.16654	2.76799	2.98394	2.30945	2.70716	2.44824	3.19946	2.85629	2.26414	2.87578	2.05657	1.86904
CCAM_LOCUS25244	Cc003691.t1	VFQ83468.1	12	8.22231	8.72689	8.04825	7.52446	7.22543	6.37761	7.53703	7.70999	7.69842	7.20758	7.45256	8.04476	4.2709	4.53498	4.32948	4.65605	4.75961	4.67561	4.41256	4.65049	4.71134	4.79183	4.67269	4.58185	3.80716	4.66084	4.87638	2.72611	3.25417	3.23995	3.7439	4.12459	4.06176	4.0909	4.15877	4.22002	3.86241	3.72208	3.43058	3.72386	3.06777	3.10279	4.69881	4.84237	4.80365	4.99864
CCAM_LOCUS25980	Cc004131.t1	VFQ84204.1	12	10.1295	10.0806	10.1279	7.66886	8.14679	7.08235	8.53053	8.33036	8.67366	7.9774	8.33145	8.82128	4.12456	4.51099	4.12076	7.16213	7.43518	7.01401	7.00841	6.40075	7.20417	10.0914	10.3692	10.3722	4.41242	8.0017	8.22045	1.94117	2.64437	3.53131	3.90153	4.71669	4.34178	4.41644	4.54773	3.67957	4.08258	4.55933	4.20956	5.6571	4.43987	3.74391	4.96013	4.89437	4.57795	5.15668
CCAM_LOCUS26746	Cc004644.t1	VFQ84970.1	12	8.17553	8.54563	8.63869	7.32243	7.71251	6.28019	7.33817	7.73539	7.92914	7.25932	7.8829	7.94115	5.23665	5.80811	5.27045	6.14618	7.16534	7.58799	6.70574	6.69913	7.26948	7.28645	7.56547	7.06283	6.00415	7.59582	7.43624	4.77999	6.25905	6.07876	6.44161	7.68553	7.51562	7.15714	7.07152	6.49405	6.03275	5.06999	4.76536	7.95442	7.4066	7.09166	6.55808	7.08388	4.40701	6.17254
CCAM_LOCUS26786	Cc004684.t1	VFQ85010.1	12	2.50716	2.54793	1.87955	7.38807	7.10615	7.47028	5.64315	6.21652	5.62263	4.87611	4.34825	4.44044	7.21749	6.78776	6.94385	5.72715	6.05685	5.31299	6.12257	6.29106	6.45946	0.764284	0.692205	0.608769	6.94328	5.14698	5.14738	5.99145	5.17688	5.42669	7.06948	7.28618	7.34647	5.96495	6.11811	6.34561	7.13796	6.91012	7.09164	5.00495	5.12956	5.49824	7.98404	7.90491	7.89928	6.24321
CCAM_LOCUS27695	Cc005102.t1	VFQ85919.1	12	5.59835	4.11463	3.8478	7.97456	7.33876	7.93953	6.06801	6.25268	5.24614	5.63925	5.26747	5.00078	6.56755	5.90012	5.47654	3.30144	2.10649	2.59825	3.22266	3.38129	3.13386	1.76604	1.56559	1.76096	5.7655	4.87958	5.10373	6.83684	7.08177	7.01691	5.80685	6.13974	6.12321	5.71238	5.42791	5.30718	6.06815	5.76385	6.16002	5.26049	4.84674	5.88739	7.20661	7.13546	7.93723	7.26898
CCAM_LOCUS28044	Cc005268.t1	VFQ86268.1	12	0.549416	0.49058	0.488461	5.18224	4.50143	5.05544	2.81586	3.74587	2.59978	3.01384	2.70711	2.72543	4.28903	3.99043	3.21413	2.72955	1.22923	1.69416	1.94752	2.9366	1.27459	0.289877	0.167206	0.462153	3.93985	3.98933	4.33232	3.69714	4.24037	4.13602	4.14555	4.4594	4.45163	4.95895	4.93212	5.68714	5.36369	5.33864	5.2181	0.291915	0.255083	2.05997	5.56184	5.34787	5.25673	4.25448
CCAM_LOCUS28559	Cc005630.t1	VFQ86783.1	12	1.69114	1.05806	0.123956	4.41571	3.65773	4.0617	2.85493	2.10166	1.82858	2.8164	3.31434	2.86588	0.974992	0.239509	0.502617	1.51242	0.589845	2.05961	1.09439	0.865196	0.528883	0.0559009	0.253203	0.0608595	0.219213	2.05879	2.53332	4.26494	4.95924	5.01412	2.78119	2.6997	3.17179	4.07937	4.30049	5.06273	5.03394	5.28347	5.691	0.409767	0.918908	0.510505	1.81909	1.85374	3.03602	5.87262
CCAM_LOCUS29041	Cc018669.t1	VFQ87265.1	12	6.17666	7.00314	7.09743	4.91017	5.20221	4.6525	5.98713	5.89443	6.05201	6.32695	6.12551	6.44983	3.65979	4.3951	3.73376	5.71258	5.73493	5.78749	5.28841	5.24288	4.95917	6.1586	6.31004	6.30804	4.24115	6.21269	6.12783	3.06969	3.36693	3.38886	3.32762	4.03751	3.87773	3.91272	4.00532	3.97512	3.59488	3.32513	3.54118	3.90203	4.35349	4.18915	4.24987	4.50613	3.53385	3.80571
CCAM_LOCUS29448	Cc005905.t1	VFQ87672.1	12	1.4338	0.574441	1.69528	7.28752	6.61495	7.53188	6.12204	5.80105	5.08494	4.83945	2.97387	3.74643	3.59575	5.41064	3.95284	5.59655	4.11731	4.32569	5.11954	5.4183	5.18437	2.2171	1.56284	2.29155	4.83307	6.02075	6.1016	6.64398	6.90277	6.57497	5.74178	6.61805	6.44554	6.01639	5.89152	6.45209	6.42523	6.64764	6.9084	5.68549	7.13471	6.80414	3.61652	4.2232	3.22994	6.53286
CCAM_LOCUS30179	Cc037991.t1	VFQ88403.1	12	2.1879	1.895	1.34819	7.13074	6.97259	7.63288	5.58772	6.33978	5.4672	4.7568	4.01838	4.4942	5.28694	4.84537	4.99702	4.05582	4.4787	4.04048	4.69006	4.64733	4.81007	0.260068	0.345338	0.422302	5.10383	3.34682	3.46931	5.19548	4.55759	4.88912	6.57531	6.623	7.23056	5.81571	5.70894	5.74566	6.21216	5.95674	6.12946	4.06494	4.37532	4.53065	6.41643	6.00149	5.94854	4.18276
CCAM_LOCUS30848	Cc006717.t1	VFQ89072.1	12	0.789773	0.483392	0.481299	3.46636	3.82489	3.59184	2.07184	2.57716	2.02366	1.97151	1.25634	1.08888	2.25508	2.0985	2.08131	1.09067	1.33785	1.03688	1.42007	1.69099	1.33829	0.245131	0.137073	0.0171166	2.11008	1.53894	1.94808	3.67533	3.98785	3.61787	3.51622	3.64885	3.63663	2.52527	2.66757	3.37259	2.99722	3.06286	3.19415	0.561578	1.00742	1.14714	3.9771	3.61101	3.9607	5.49869
CCAM_LOCUS30962	Cc038252.t1	VFQ89186.1	12	6.44271	6.04626	6.07036	5.10251	4.99506	4.52625	6.18993	5.91576	6.0361	6.59302	6.74822	6.77685	2.11719	2.11813	3.28939	5.55906	4.71325	5.21721	5.2665	4.75263	4.94038	5.67096	5.65756	5.80309	3.28575	5.99964	5.89516	2.03936	2.15725	2.0762	2.17059	2.46871	2.8687	3.8246	3.60342	3.39906	3.19417	3.15744	3.18532	2.34196	1.8376	1.19827	4.82364	5.3342	3.74231	4.18451
CCAM_LOCUS30971	Cc038261.t1	VFQ89195.1	12	6.46071	6.06091	6.04353	5.10439	4.91447	4.34721	6.1909	5.84076	6.0638	6.66326	6.74758	6.79323	2.15432	2.22768	3.35931	5.65147	4.78605	5.2957	5.31599	4.83679	5.0094	5.74342	5.7229	5.89222	3.3655	6.15664	5.96735	2.0942	2.18169	2.14069	2.21085	2.5701	2.94598	3.86767	3.62681	3.40108	3.22991	3.1727	3.1945	2.29064	1.91359	1.23307	4.82364	5.3342	3.74231	4.18451
CCAM_LOCUS31036	Cc006753.t1	VFQ89260.1	12	0.448902	1.13491	0.179151	4.84827	4.60533	4.84859	3.05311	3.65177	2.78485	3.06697	2.54568	2.33354	4.25748	4.2251	3.55325	2.0148	1.06157	1.2917	1.87886	2.40031	1.60324	0.163222	0.0785169	0.419089	3.95002	2.98779	3.41511	4.19747	4.58668	4.45242	4.49652	4.73436	4.76067	4.16108	4.32597	5.03893	4.76522	4.96893	5.01255	1.37672	1.18303	2.5246	5.89941	5.78647	5.76262	5.04031
CCAM_LOCUS31082	Cc006799.t1	VFQ89306.1	12	2.72658	2.51005	6.73618	0.590213	1.74131	1.31184	2.64538	2.83684	3.58186	3.35019	4.8882	4.50853	1.24027	1.43279	1.8328	5.32613	3.57354	4.2054	3.12247	1.60526	1.17729	5.47727	5.60445	5.68919	1.99818	2.41867	2.69337	0.741293	1.49662	1.38096	3.66487	2.23729	3.29249	4.19128	4.82097	5.10981	5.14969	5.40513	5.50682	1.91655	1.67974	1.85882	1.12153	1.09397	1.87341	2.0627
CCAM_LOCUS33940	Cc008315.t1	VFQ92164.1	12	4.9131	3.76123	4.14247	7.25681	6.64828	7.05951	5.32392	5.63206	4.61451	4.99392	4.94134	4.84312	6.72941	6.23771	5.69449	2.45575	0.921994	2.14147	2.19343	2.56373	1.98001	1.70357	1.83244	1.58914	6.04172	4.8311	5.16151	7.03719	7.52272	7.24511	5.82061	6.1343	6.40411	5.536	5.29582	5.37024	6.39611	6.05022	6.29565	4.74093	4.78492	5.92523	7.73139	7.58767	7.80901	7.54341
CCAM_LOCUS33941	Cc008316.t1	VFQ92165.1	12	0.572082	0	0.12187	4.90263	4.47972	4.68797	2.53176	3.2914	2.11862	2.38996	2.23566	2.13967	4.06715	3.52398	2.92671	1.6879	0.201116	1.01448	1.26953	1.41751	0.178373	0.0315166	0	0	3.41638	2.88158	3.15201	4.1361	4.6104	4.61116	4.45301	4.43133	4.22924	4.24766	4.17966	5.26017	4.72493	4.87554	4.89397	0.437846	0.0419789	2.03228	5.53961	5.08222	5.45122	4.81901
CCAM_LOCUS34222	Cc039218.t1	VFQ92446.1	12	8.4664	7.33654	8.71197	8.03512	7.98154	8.34352	8.9962	9.04689	8.748	10.7965	9.6161	10.0427	5.73576	6.78549	6.3027	8.85764	9.08857	9.01321	8.1494	8.18235	7.09404	5.4646	5.82297	5.40271	6.75964	8.16815	7.95247	6.17999	5.90471	6.00623	6.02956	6.0573	6.29831	8.00725	8.68529	8.23526	7.10189	6.95909	7.41743	5.22048	6.81287	6.31936	1.55677	2.42562	5.79658	5.09641
CCAM_LOCUS34455	Cc008739.t1	VFQ92679.1	12	0.256609	0.887931	0	6.27665	5.49326	6.21041	3.7958	4.64864	3.61256	3.8312	3.27946	3.39326	5.20419	4.72098	3.89388	2.485	0.304171	1.58857	1.75462	2.32292	0.543728	0.0308784	0	0	4.62301	4.40158	4.73732	5.04756	5.21549	5.30432	5.15951	5.40364	5.12904	6.03642	5.9086	6.6637	6.25484	6.36655	6.3007	0.464785	0.141526	2.43278	6.41484	6.08717	6.33909	5.27715
CCAM_LOCUS35673	Cc009553.t1	VFQ93897.1	12	0.446378	0.481377	0	4.32897	3.97682	4.59135	2.32229	2.93988	2.24369	2.3706	2.38026	1.69738	4.02949	3.58518	2.79697	2.12623	0.22917	1.27688	1.43169	1.8647	0.862907	0.0969365	0.0471949	0	3.65233	3.25598	3.54052	3.94087	4.3403	4.25209	4.18369	4.14436	4.51497	5.20724	4.74622	5.33886	5.2812	5.16754	5.44151	0.608481	0	1.89884	5.21312	5.13197	5.26096	3.52654
CCAM_LOCUS36003	Cc039729.t1	VFQ94227.1	12	5.33924	5.3454	5.40691	4.03257	5.55872	4.58203	6.31961	6.56926	6.92919	6.06038	6.12075	6.15497	0.292362	0.281824	0.110756	6.38702	4.21386	5.9273	3.64534	2.57285	0.327256	6.04076	6.42469	6.00018	0.999938	3.86862	3.55613	0.681195	0.441801	0.762054	2.83168	3.33138	2.83567	5.52516	5.98659	5.2343	3.77675	3.88406	4.16274	1.10323	2.4705	0.358421	3.38291	3.96444	2.92569	2.89273
CCAM_LOCUS36006	Cc039732.t1	VFQ94230.1	12	5.27305	5.26399	5.47248	3.91503	5.43004	4.24047	6.25457	6.54078	6.94297	5.90907	5.98344	6.28777	0.377637	0.268616	0.0663042	6.32121	4.8119	5.88366	3.63467	2.49311	0.297393	5.96242	6.36804	5.9237	1.02047	3.78201	3.49187	0.581754	0.471723	0.83728	2.73368	3.33736	2.87448	5.49376	5.95677	5.21324	3.75914	3.8521	4.07459	1.05625	2.29646	0.397289	3.38291	3.96444	2.92569	2.84574
CCAM_LOCUS37857	Cc011860.t1	VFQ96081.1	12	3.83075	3.42375	3.33557	7.19965	6.9867	7.35775	5.41324	6.29581	5.21571	4.84148	4.07361	4.15998	5.27223	4.54885	4.7785	2.96326	3.15214	2.73465	3.87342	4.07499	4.16199	0.0278533	0.0552443	0.00830186	4.73561	2.50085	3.09351	4.84914	4.11157	4.61575	5.89551	6.09854	6.03632	4.0362	3.97979	4.41755	5.0486	4.79341	4.99383	3.73559	3.71543	3.62419	6.69721	6.12852	6.52769	5.31464
CCAM_LOCUS38281	Cc012182.t1	VFQ96505.1	12	5.27131	3.72632	4.1511	6.12876	5.56306	5.99177	4.62136	4.79678	3.92166	4.53007	4.22127	4.60449	4.41338	3.81969	3.29225	1.99367	0.981522	1.49945	0.893786	0.772305	0.550098	1.23926	0.454513	1.21129	3.37348	2.72017	2.9289	5.61119	5.75975	5.87675	3.40222	3.79071	3.34714	2.64986	2.86262	2.72626	3.12301	3.58053	3.73961	4.18648	3.69182	4.06041	5.58287	5.17094	6.0799	6.25093
CCAM_LOCUS38298	Cc012199.t1	VFQ96522.1	12	0	0	0	1.07334	1.33932	0.918941	0.93433	0.678305	0.38122	0	0	0	0	0.186375	0.0573435	0	0	0	0	0	0	0	0	0	0	0	0	3.75399	4.21292	4.00965	4.32064	4.65904	4.79971	1.43161	0.775984	1.33236	1.67375	1.90105	2.53699	0.421248	0.345246	0.983213	4.24649	1.16311	2.77999	2.83966
CCAM_LOCUS38700	Cc012523.t1	VFQ96924.1	12	0	0.916786	0	3.84589	2.60534	3.9438	2.69288	2.76932	1.6294	0	0	0	6.60556	5.01284	5.82844	0.383424	1.14936	1.34171	3.39551	4.22963	3.64805	0.325406	0.281798	0	5.47776	0.125988	0.206383	4.19481	4.71282	4.07003	6.3273	6.07993	6.12572	0	0.113644	0	0	0	0	2.901	4.30652	4.33297	2.66335	2.51582	2.93512	1.9944
CCAM_LOCUS39404	Cc027035.t1	VFQ97628.1	12	4.00111	3.18268	2.57656	6.31051	5.55612	6.18904	4.04701	5.03607	4.4345	4.66373	4.12439	4.55616	5.19465	5.07358	3.9098	3.00608	0.748999	1.89202	2.97804	2.61161	1.75094	0.39776	0.716328	0.435794	4.96256	4.45536	4.72821	5.41539	5.99713	5.7895	5.56688	5.9255	6.07439	6.34593	6.12807	6.85015	6.15493	6.46662	6.42875	1.3034	0.506822	2.82636	6.32641	6.01377	6.74906	5.61929
CCAM_LOCUS40631	Cc013820.t1	VFQ98855.1	12	4.61251	3.6645	3.45683	6.23465	5.82314	5.74973	4.2199	5.16163	4.13145	4.11393	4.47668	4.16648	5.03465	4.44391	3.77864	2.19557	0.654637	1.76964	0.996851	1.26469	0.210203	1.92345	1.6693	1.9096	4.2598	3.7115	4.26869	6.50975	7.0735	6.87041	4.99354	5.44465	5.6761	5.11343	5.022	5.06727	5.46991	5.56498	5.80867	5.14476	4.5881	5.38661	6.29288	6.13172	6.6562	6.52033
CCAM_LOCUS42048	Cc014791.t1	VFR00273.1	12	5.51778	5.76487	5.22136	5.19669	5.18016	5.29136	5.52684	5.40145	5.66055	5.65365	5.57614	5.39473	3.53265	3.94432	3.85845	3.93755	3.52431	3.49311	3.59144	3.26713	3.45722	4.52409	4.1966	4.75372	3.45631	3.85638	3.94395	1.9935	2.4475	2.60701	2.32302	2.44396	2.32715	1.82578	2.29745	2.0932	2.31399	2.37939	2.5122	2.53304	3.08029	2.8848	2.11177	1.9712	1.887	1.7383
CCAM_LOCUS42162	Cc014888.t1	VFR00387.1	12	5.9742	4.58544	4.07564	8.08057	7.8822	8.18225	6.67691	7.24238	6.05605	6.17578	5.55743	5.85858	9.56068	9.3476	9.60524	6.69238	6.38895	6.78719	6.25118	6.31968	6.03676	2.72671	2.30931	2.90614	9.49205	7.03108	7.30021	7.09146	7.42635	7.45887	6.94225	7.14012	6.96728	7.56175	7.53135	8.05317	7.94923	8.10858	8.10737	6.95512	7.95171	8.14814	8.76746	8.65388	9.10644	8.50269
CCAM_LOCUS42180	Cc014907.t1	VFR00405.1	12	1.15687	1.02378	0.69313	4.61917	4.69234	5.16683	3.51988	3.81319	2.75495	3.03948	2.13289	2.3141	6.44471	6.11789	6.08581	3.72211	2.90316	3.48637	3.78435	4.12401	3.43646	0.485273	0.4875	0.634338	5.96253	3.23962	3.27813	4.60944	4.96844	4.55963	5.14175	4.98088	5.43104	3.9403	4.14481	4.62748	4.16147	4.22675	4.62068	2.94819	2.20875	2.87451	5.77078	5.70384	6.24385	4.72802
CCAM_LOCUS42234	Cc014961.t1	VFR00459.1	12	3.35709	1.94437	1.34819	6.06616	5.79142	6.0855	4.20275	4.73853	3.17971	4.1386	3.53708	3.29277	5.36146	4.45165	3.89169	1.01916	0.566257	0.418497	0.591441	0.981346	0.357352	0.0368873	0.0608318	0.109716	4.10488	2.03588	2.41657	5.81598	5.92432	5.74489	4.04725	3.92024	4.39521	3.06107	3.46367	3.13333	4.05847	3.88405	4.41611	3.63813	3.22745	4.59979	5.08476	4.94398	5.33727	5.2119
CCAM_LOCUS43523	Cc016205.t1	VFR01748.1	12	8.90827	9.07671	9.07654	8.2602	8.40121	7.59896	8.18318	8.39001	8.48302	8.18189	8.52757	8.8284	5.34489	5.80514	5.48213	6.26128	7.14287	7.50418	6.61769	6.74935	7.23477	7.1906	7.45453	6.93038	6.13468	7.59957	7.45663	4.31661	5.56554	5.47528	5.82116	7.07233	6.94649	6.79591	6.6932	6.18309	5.79758	4.76717	4.54119	7.5271	6.63277	6.48356	7.03741	7.38617	5.1741	6.70685
CCAM_LOCUS43609	Cc034689.t1	VFR01834.1	12	2.99317	2.74491	2.32752	6.30679	5.83367	6.38411	4.33135	4.80303	3.96076	4.52804	4.12439	4.06397	4.52017	4.55752	3.50455	2.67284	0.482594	1.32839	1.88299	2.2739	0.699186	0.248852	0.194293	0.393166	4.35769	4.32051	4.42737	5.15933	5.41466	5.24467	5.20819	5.57853	5.6107	5.85209	5.6152	6.13066	5.71345	5.91406	5.90613	1.01661	0.44594	1.90716	6.5109	6.1553	6.85635	5.84227
CCAM_LOCUS43821	Cc034909.t1	VFR02046.1	12	4.27374	5.51057	5.38707	1.7369	3.9322	2.1692	4.2393	3.25274	4.89036	5.20057	4.64349	4.30723	1.12698	1.52615	1.33908	3.41512	3.80256	4.28368	2.55737	2.36716	2.92288	6.26297	6.47615	6.41597	1.82485	4.44118	4.09102	0.887037	1.06377	1.00244	1.73355	2.06223	1.80296	2.30004	2.6989	2.58306	3.81094	3.43952	3.07837	2.55217	4.06878	2.05232	2.56896	2.74702	2.49706	2.18544
CCAM_LOCUS44139	Cc016492.t1	VFR02364.1	12	3.38532	3.86442	3.99664	7.69293	7.26272	7.71542	6.0214	6.69604	6.01566	5.68764	5.33841	5.34177	6.57181	6.28617	6.32842	5.20364	5.44459	5.17233	5.37509	5.51311	5.45145	1.40931	1.59751	1.30549	6.45363	4.67606	4.65031	5.43176	4.7962	4.94131	6.25744	6.56628	6.72681	5.70159	5.94948	6.02218	6.69243	6.22183	6.40681	4.64807	4.60776	5.00855	8.96002	9.33323	8.57372	7.22027
CCAM_LOCUS44273	Cc016604.t1	VFR02498.1	12	0.258478	0.146865	0.278854	5.41635	4.69817	5.15912	2.82568	3.79072	2.75738	2.56682	2.50646	2.21455	5.65582	5.46049	4.20475	2.7342	0.52203	1.52895	1.81532	2.40892	0.81156	0.244715	0.00916225	0.0203578	5.26386	4.27799	4.65985	5.34684	5.70429	5.86061	5.42978	5.48338	5.36403	5.64834	5.34114	6.27795	5.94981	6.08916	6.14808	0.646125	0.285611	2.46032	6.9934	6.69667	7.06529	5.97623
CCAM_LOCUS44413	Cc016733.t1	VFR02638.1	12	7.81201	8.52787	7.47477	7.60768	7.58551	6.68008	7.37197	7.6109	7.91646	6.77476	7.54336	7.66465	4.64843	5.01639	4.69329	6.50678	6.98998	7.33676	6.8053	6.75793	7.17063	7.28389	7.51962	7.19834	5.41307	7.23001	7.21154	3.86547	4.9644	5.11159	5.09468	6.17624	6.15577	5.85997	5.83856	5.49641	5.32178	4.27505	3.89951	6.20095	4.59607	4.41726	6.26113	6.87414	4.32832	5.97844
CCAM_LOCUS44717	Cc017049.t1	VFR02942.1	12	0	1.08135	0	5.84072	5.10645	5.68459	3.39406	4.2613	3.35949	2.80404	2.69729	2.5825	5.72239	5.3348	4.26763	3.11606	1.81415	2.23227	3.27836	3.39025	2.59731	0.786431	0.132781	0.302744	5.33535	4.55257	5.01146	5.0779	5.31104	5.37224	5.38209	5.30573	5.28764	5.72024	5.56968	6.2736	5.93843	5.98207	6.03633	0.885528	0.506822	2.70112	6.41392	6.22018	6.63273	5.84775
CCAM_LOCUS45063	Cc017380.t1	VFR03288.1	12	2.79528	1.84638	0.853683	6.99829	7.07812	6.77248	4.49268	5.90877	5.05046	5.75003	5.84714	5.52282	6.40913	5.94738	5.02217	5.36603	5.67404	4.94736	4.96536	5.19298	4.01842	0.462374	0.176615	0.0479222	6.10585	6.55081	7.06071	5.87014	6.43673	6.59817	5.64635	5.68369	6.00296	8.21633	8.06171	8.4179	8.70206	8.49931	8.72121	4.22646	2.39723	3.07499	7.63825	7.31329	8.39358	8.12884
CCAM_LOCUS45408	Cc017719.t1	VFR03633.1	12	6.80684	8.16363	9.07747	6.41013	6.641	4.70722	6.05209	5.95426	7.39857	6.46807	6.86991	6.90917	1.91653	4.15981	2.93544	5.85159	7.05575	7.06518	5.48375	5.01719	6.16055	7.62704	7.68826	7.43703	3.1257	5.69616	5.56962	2.43083	3.06341	3.65794	3.34808	4.8387	4.66705	4.8406	5.05962	4.099	4.18795	3.61675	3.33517	6.4012	6.33884	5.5448	4.35688	4.92372	1.68167	4.7578
CCAM_LOCUS453	Cc000466.t1	VFQ58677.1	13	1.36605	1.34013	0.465699	1.31251	1.97243	2.34424	3.95485	2.82652	3.67122	4.9909	5.19201	5.11094	0.765542	0.505473	0.567362	6.29103	5.32229	6.22716	5.11673	4.28367	4.81799	4.78776	4.33359	4.28176	0.7927	6.37744	7.06691	2.01456	2.55176	1.69354	2.3721	3.63161	2.98543	6.55008	6.37204	6.44298	5.71664	4.8272	4.52684	0.939049	1.50392	0.257046	0.9699	0.944964	1.76102	1.97895
CCAM_LOCUS827	Cc041599.t1	VFQ59051.1	13	0.542631	0.998212	0	3.6548	2.52631	3.93712	2.73736	2.24335	0.956751	2.52996	2.21167	0.532068	5.34208	5.72426	6.05997	1.96334	2.09659	1.93957	4.27209	4.57747	3.86081	1.196	0.988621	1.08284	6.21874	1.05207	1.17684	3.13995	3.21451	3.10275	1.77347	3.10035	1.92458	0	0.241788	0.175148	0.311081	0.236534	0.26644	3.3274	3.7928	4.21258	3.32056	3.59523	3.39831	3.58699
CCAM_LOCUS828	Cc041600.t1	VFQ59052.1	13	0	0	0	2.36106	2.48205	2.89285	2.01221	1.93812	1.22836	0.227008	0	0	4.17249	6.22674	5.12909	0.585127	1.08278	0.555358	0.945105	1.51868	1.02445	0.0218023	0	0	5.33338	0.285682	0.26745	1.93245	1.73135	1.65416	1.00559	1.34143	0.21319	0	0.483587	0.767694	0.201165	0.249536	0.235992	3.58917	3.23957	4.78104	4.04489	4.84247	3.30507	2.35108
CCAM_LOCUS2419	Cc019675.t1	VFQ60643.1	13	2.48858	1.89246	0.567489	4.15789	2.64877	3.01567	2.63925	2.6037	2.30147	0.946823	0.842947	1.30612	4.82891	5.0003	4.92914	1.53557	1.18413	1.70831	1.05901	0.816525	0.544166	0.181772	0.184411	0.366709	4.06942	0.499068	0.101625	1.21568	0.676538	0.482624	0.458511	0.341152	0.217277	0.134982	0.01029	0.0395638	0.0022258	0.0218336	0.0507566	3.09957	4.54185	3.85869	2.90696	2.21764	3.39381	2.37487
CCAM_LOCUS2529	Cc019788.t1	VFQ60753.1	13	1.33343	1.19618	0.939355	3.08157	2.56816	3.78783	2.32723	2.0385	1.78078	0.613427	0.588585	0.411338	4.9963	4.38834	4.5521	0.365047	0.289281	0.393244	0.663034	0.652146	0.668309	1.1278	1.02092	1.46799	4.46357	1.63624	1.97514	2.61429	1.56241	1.66273	1.62953	1.06762	0.466137	0.500182	0.0844997	0.158006	0	0.430865	0.3201	2.25377	4.45462	3.84226	3.3557	3.02339	3.39442	3.87199
CCAM_LOCUS2613	Cc019866.t1	VFQ60837.1	13	1.75812	3.07648	1.84366	1.87483	1.84899	1.72033	2.77998	2.4351	3.02336	2.76853	2.46265	2.82678	0.129882	0.0833509	0.0850004	4.75005	5.26498	5.52088	4.68329	4.68453	4.90561	5.46574	5.61886	5.43644	0.224511	5.02259	5.06033	0.933733	1.49874	1.68597	3.35024	3.97565	3.87485	3.83049	4.24138	4.14415	3.65762	3.52731	3.35528	0.374199	0.783988	1.07237	1.45282	1.28516	1.09362	1.85531
CCAM_LOCUS5832	Cc022532.t1	VFQ64056.1	13	3.38341	3.38978	2.75318	6.21525	5.94487	6.75848	5.81867	5.71995	5.4584	3.70473	3.61562	3.90767	7.90537	7.2379	8.00408	3.83133	3.56578	4.2168	3.37261	3.92365	3.17732	4.04768	4.25046	4.01808	7.52358	3.80058	4.01202	4.52682	4.08853	4.23618	3.4815	4.34905	3.53764	0.56803	1.88391	1.75598	2.0866	1.62188	1.94309	5.69157	6.55564	6.51669	5.78887	6.0689	6.16291	5.95808
CCAM_LOCUS6168	Cc022854.t1	VFQ64392.1	13	2.9085	3.13792	2.74259	4.74566	4.60508	5.48131	4.94125	4.29753	3.89743	2.76778	2.5971	2.87911	5.94611	5.64389	6.2559	0.982682	0.608092	0.61228	1.56876	1.51244	1.31235	1.42012	1.40759	1.57908	5.55559	1.67321	1.7285	2.59179	2.20772	2.09449	1.98453	2.44929	1.64666	0.203227	0.169894	0.415252	0.325749	0.249527	0.375085	3.59098	4.62442	4.99791	4.59058	4.69856	4.79111	4.84005
CCAM_LOCUS7100	Cc044807.t1	VFQ65324.1	13	0.648264	1.45152	0.798894	3.50466	3.11921	4.42133	3.79811	3.37797	2.95975	2.88897	1.79982	1.82732	6.02944	6.16376	6.71714	4.00541	3.61885	3.13419	5.63821	5.68013	6.24804	1.45163	1.64002	1.89518	6.6686	2.19766	1.99061	2.88134	2.82414	2.77132	2.65475	2.0435	2.36524	0.855675	0.673981	0.431967	0.826651	0.773681	0.666722	3.89599	5.12952	4.9596	6.04233	5.9307	5.14711	3.85286
CCAM_LOCUS7648	Cc023900.t1	VFQ65872.1	13	2.611	1.43215	2.51284	4.3303	3.88568	5.42305	4.747	3.90383	3.4232	3.75974	2.90991	2.01351	7.1381	6.67196	7.76979	5.56791	5.06266	5.60775	3.36885	3.54224	2.28886	2.93146	2.71139	3.28937	7.03693	4.18261	4.53889	4.1669	3.66803	3.83296	2.86918	4.38975	2.50123	1.2338	3.17938	2.05628	1.19255	0.725171	1.11706	3.99942	6.10529	5.99735	4.81837	5.00309	4.39818	4.75394
CCAM_LOCUS8045	Cc024295.t1	VFQ66269.1	13	3.57574	2.43184	3.25378	3.24353	2.20058	3.39204	3.31052	2.23966	3.44261	3.14021	2.90276	3.17773	8.79341	9.3866	9.20922	2.63502	0.831937	1.97146	0.930753	0.709753	0.975739	1.99196	1.60774	1.97383	9.26709	0.862877	0.688948	1.43771	1.45845	2.2842	1.34403	2.068	0.627155	0.532109	0.283759	0.637112	0	0.241137	0.0224601	6.44985	7.12316	7.07476	7.65242	8.21109	7.86504	4.14449
CCAM_LOCUS8473	Cc045165.t1	VFQ66697.1	13	2.02936	1.42402	0.78052	1.46466	1.10282	1.78639	2.10514	1.36495	1.80536	1.86705	1.27671	1.32496	5.79373	5.97049	5.3021	0.792509	0.288903	0.832084	0.0253435	0.050439	0.185915	1.04436	1.03999	1.18187	4.98361	0.0975528	0.127249	0.431285	0.327219	0.434312	0	0.175876	0	0.0354339	0.0179846	0.0540802	0.0609577	0.236501	0	3.90003	3.80706	4.61721	4.15844	4.15769	4.81806	1.3877
CCAM_LOCUS9588	Cc025146.t1	VFQ67812.1	13	1.16425	1.78251	1.53023	4.22827	3.13168	2.81267	0.824058	1.18206	1.01652	0.603331	1.57265	1.14554	5.59596	6.32617	5.32793	1.08784	1.67396	0.779056	2.94688	3.09873	3.15161	0.357882	0.320109	0.194919	6.12368	0.498002	0.481547	1.92023	1.85562	1.30318	2.00214	1.5233	1.07875	0.172269	0.667712	0.331619	0.698734	0.940736	0.336399	5.9795	4.67924	3.77443	5.37356	5.12104	5.4019	3.30062
CCAM_LOCUS9605	Cc025163.t1	VFQ67829.1	13	2.6384	2.17409	2.5375	2.00893	1.42045	2.74263	0.501712	1.79339	1.96329	1.63333	1.37791	1.36216	4.96116	4.58881	6.10651	0.528513	1.62698	0.311412	0.899815	0.529549	0.941008	1.03926	0.937889	1.19663	3.69109	0.595892	0.843586	0	0.242046	0.213242	0.216538	0.259482	0	0.0871179	0.324562	0.135682	1.08084	0.546712	0.344915	4.01809	4.93141	4.67736	2.02796	2.70413	1.83079	1.17962
CCAM_LOCUS11738	Cc027512.t1	VFQ69962.1	13	0.818211	0.823356	1.33982	3.03174	1.90864	4.15902	4.97117	2.78294	3.35822	3.84034	1.36518	1.38162	8.0832	8.04459	8.69201	4.11989	2.82319	4.85151	2.16701	3.32989	2.21917	4.57888	3.76264	4.86073	8.38004	2.46731	1.76268	3.12426	2.60092	3.07672	2.95518	3.32639	1.88185	0.0871152	0.384774	0.795065	0.190189	0.357994	0.266412	4.58036	6.59234	5.93165	6.4299	6.75601	6.56502	5.49686
CCAM_LOCUS12571	Cc028018.t1	VFQ70795.1	13	2.87589	4.38621	3.12956	1.57905	3.0289	0.849322	2.42568	2.08454	3.57143	1.91188	3.42212	3.04005	0	0	4.32808e-06	3.17922	4.89254	4.31929	3.79634	3.31616	4.52287	4.01854	4.49747	3.58329	0	3.58387	4.23054	2.36447	3.11082	2.50881	3.19598	3.99441	4.24215	5.84351	5.80441	4.8378	4.61809	4.22414	3.9134	0.367222	0.464949	0	0	0	0	2.36653
CCAM_LOCUS13744	Cc028948.t1	VFQ71968.1	13	7.29942	6.4729	6.33638	7.24063	6.98586	7.67467	6.96824	6.91917	6.71191	6.48504	5.84537	6.4232	9.20966	9.32854	9.53197	7.36273	7.08663	7.78779	6.29568	6.04296	5.70061	5.87864	6.5317	5.88675	9.82816	6.55468	6.65806	4.42715	4.54696	5.51184	4.83609	5.00161	4.74203	5.89061	6.31446	5.72182	5.94564	5.54886	5.76924	6.38039	7.23751	7.10106	6.16886	6.59428	5.64955	6.15557
CCAM_LOCUS15668	Cc029982.t1	VFQ73892.1	13	2.01955	3.34183	1.37159	6.09165	5.72213	5.90456	5.21728	4.86332	4.21591	1.91757	2.34865	2.32804	7.78646	7.7188	7.73648	1.23557	1.48573	1.12598	2.49925	3.30389	2.95049	1.43882	1.40874	1.4808	7.5898	2.90783	3.66646	4.94492	5.47333	5.44885	2.6949	3.88974	2.62944	1.4603	0.962079	1.94563	1.57964	1.68935	1.99324	4.63485	5.26431	5.95284	7.16864	7.24505	6.87454	5.6104
CCAM_LOCUS15992	Cc030303.t1	VFQ74216.1	13	2.22175	2.892	2.08456	5.20584	5.21931	5.62016	5.07124	5.05105	4.31948	3.3477	3.03607	2.58361	6.78365	6.4604	7.13655	3.69221	3.59487	3.85046	4.60919	4.86762	5.21804	1.72774	1.96647	2.00321	6.87579	3.91777	4.49278	4.17198	3.54342	3.44413	2.99891	3.5392	2.3862	1.69229	1.23285	1.63316	0.77677	0.954335	1.34768	4.47845	5.54517	5.68526	4.78977	5.13682	4.94922	5.70913
CCAM_LOCUS16023	Cc030334.t1	VFQ74247.1	13	0	0.170023	0	2.96066	3.29793	3.91937	2.10998	2.89517	1.64324	0.781191	0.29597	0.922017	5.98397	6.13105	6.13252	3.84295	4.22638	3.96715	1.95605	2.70043	1.18095	0.0638563	0.0224317	0.128927	6.04259	0.658126	0.327549	1.47864	1.74766	2.22988	0.884752	1.75768	0.596359	0.144871	1.34809	0.382647	0.604848	0.33848	0.284114	3.86947	4.41056	5.01547	4.81019	4.84193	4.70475	3.19663
CCAM_LOCUS16045	Cc030356.t1	VFQ74269.1	13	0.22419	0	0	2.30827	2.68572	2.86627	1.14889	1.83931	1.02808	0.768338	0	0	5.46111	5.18109	5.59418	1.12236	0.960735	0.532454	0.494161	0.658147	0.39711	0.235625	0	0.076674	4.71029	0.0732197	0.238254	2.51116	2.31308	2.75733	0.623817	0.9075	0.456699	0	0	0	0.278788	0.322633	0.323731	3.28606	3.00806	3.77615	3.75542	3.66815	3.52875	3.75717
CCAM_LOCUS16803	Cc030823.t1	VFQ75027.1	13	5.32777	5.11311	5.43365	5.21905	4.60483	4.35693	5.06499	5.10296	5.14017	4.88777	5.06388	4.98466	7.05229	7.3497	6.92247	1.9787	1.80273	2.17436	1.60308	1.81447	1.82872	3.78957	3.52248	3.75528	6.73699	3.04278	2.73287	4.13214	4.37692	4.02839	2.77086	2.51901	2.35093	1.9055	1.98434	2.01307	2.03996	1.99849	2.23649	5.42655	5.34185	5.56726	6.87372	7.15713	6.93604	5.89934
CCAM_LOCUS16820	Cc030840.t1	VFQ75044.1	13	5.61958	5.05569	4.68629	6.85798	6.74796	6.67136	5.66345	6.17227	5.83709	4.70677	4.75873	5.1446	9.66715	9.94294	9.82054	3.95628	4.51865	3.57659	5.33831	5.56461	5.74987	4.01549	4.00477	4.18955	9.45129	4.10349	3.97023	6.49196	6.69728	6.33271	6.32616	6.43755	7.04342	2.36318	3.05709	3.264	3.32896	3.44275	3.47301	7.86666	8.03108	8.8001	8.20344	8.24933	8.52879	7.06657
CCAM_LOCUS16946	Cc030963.t1	VFQ75170.1	13	5.03977	5.00143	4.0642	5.51942	5.85353	5.44497	4.36409	5.03508	4.51193	2.93241	3.15474	3.7432	5.58546	5.63507	5.69197	0.842626	0.396097	1.17294	1.58463	1.95559	1.61178	2.93369	2.51008	2.98074	5.53315	1.13328	1.08784	5.27964	5.78715	5.35252	1.62963	2.70542	1.43173	0	0	0.0733596	0.103198	0.0779293	0.0639598	6.27488	5.98178	5.55176	5.89806	5.52595	5.83948	5.47523
CCAM_LOCUS17307	Cc047588.t1	VFQ75531.1	13	0.976906	0.990648	0.706039	2.57967	2.46185	2.62242	1.34246	2.12626	1.48319	1.23275	0.823882	0.70529	6.17524	6.12495	6.17045	1.0493	2.02483	0.800519	3.63619	3.78114	4.73158	0.405563	0.30849	0.394744	5.19092	0.6263	0.720299	1.72829	1.51477	1.27424	2.42772	2.25434	3.01554	0.524411	0.328033	0.871207	1.27937	0.72115	0.88298	4.55239	5.43898	5.25208	4.68041	4.57852	4.7095	2.68188
CCAM_LOCUS17541	Cc000729.t1	VFQ75765.1	13	3.01196	2.50601	2.17405	4.67433	3.69087	4.75921	4.31453	3.73313	3.58479	3.51812	2.53201	2.76569	5.84572	6.28067	6.16861	2.14485	1.57836	1.75059	1.9568	1.76246	1.69457	2.24427	2.24894	2.123	6.09032	2.02872	2.34962	1.92937	1.90645	2.07242	1.06467	1.15536	0.761947	0.405379	0.496901	0.261176	0.663785	0.501764	0.518113	4.40964	4.83937	4.96663	5.55861	5.60321	5.38721	2.39462
CCAM_LOCUS18107	Cc031423.t1	VFQ76331.1	13	0.351651	2.61479	1.26291	3.28387	2.15493	3.19997	2.57273	2.03714	1.7527	1.44997	0.792311	1.23142	6.32387	6.66132	6.93973	1.447	0.887462	1.1084	1.91747	1.71294	2.31784	0.372763	0.17846	0.390704	6.99905	0.438636	0.473719	0.59538	0.91846	0.413886	1.33405	1.8923	1.84449	0	0.251823	0.219784	0.0734144	0	0.0621259	3.79846	5.1708	4.4341	2.07741	2.34452	2.17362	1.55104
CCAM_LOCUS19344	Cc001415.t1	VFQ77568.1	13	1.14579	3.03118	0.410839	2.66046	3.36067	3.97443	3.22702	2.94785	2.11498	1.82233	1.48986	1.52376	5.95894	6.08044	6.16143	1.92557	0.675493	1.10786	0.218655	1.00422	0.279812	0.0645132	0.0160627	0.086906	5.5918	0.122614	0.111547	1.40024	1.22928	1.23792	1.3302	1.03493	1.79187	0.0213049	0.0287672	0.0326016	0.0937238	0.00517719	0.115591	2.23505	4.065	3.59754	3.28282	3.15276	4.50286	2.81607
CCAM_LOCUS19868	Cc032586.t1	VFQ78092.1	13	1.71149	1.98763	0.309467	1.1199	1.10282	0.800971	1.09677	1.3223	0.539694	0.298951	0.28558	0.779711	5.90681	5.79091	5.43587	0.11338	0.611668	0.418111	0.360029	0.24435	0.503069	0.809803	1.86467	1.47219	4.18379	0.605057	0.863384	1.71442	1.15606	1.35181	0.510723	1.88748	1.09835	0.02114	0.157097	0.173655	0.132828	0.111469	0.184874	5.10393	4.28204	5.62143	7.06621	7.13691	7.00943	2.70987
CCAM_LOCUS20166	Cc001791.t1	VFQ78390.1	13	3.44137	1.83628	1.61852	4.14199	3.27018	4.69081	4.75338	4.17589	3.51008	4.83523	3.17372	2.76597	6.9786	6.64949	7.74184	6.24682	5.90027	6.43143	4.1258	3.65953	2.62622	3.37531	3.39075	3.8162	7.03831	4.67559	4.86588	4.71358	3.75693	3.91843	3.37761	4.48357	2.83172	0.413003	3.56954	1.93255	0.674154	0.490188	1.42971	4.11447	6.05283	5.85659	4.98969	5.3234	4.13763	4.80949
CCAM_LOCUS21870	Cc033801.t1	VFQ80094.1	13	0.297508	0	0.457667	0	0	0.300586	0.161512	0.15973	0.160895	0.163187	0.650099	0.533445	4.29823	4.35469	4.2	0.827684	0.529086	0.880144	0.0767397	0.100523	0.15422	0.764008	0.894396	0.952833	0.769917	1.15831	1.05365	1.13618	0.521149	0.529589	0.491023	1.15832	0.495592	0.203919	0.314985	0.551879	0.214102	0.413526	0.554744	3.03737	2.29612	3.50549	6.20747	6.19297	6.52597	1.60503
CCAM_LOCUS22257	Cc002493.t1	VFQ80481.1	13	0.522911	1.45922	0.211939	3.16078	2.58743	3.20914	2.87319	2.88791	2.67832	2.35385	1.52717	2.14192	6.84129	7.54209	6.04999	3.28789	4.24584	3.55941	3.93358	4.29998	4.91068	1.15449	0.711942	0.897946	7.11631	0.548546	0.511255	1.89917	3.47091	2.74742	1.69831	2.54059	1.65556	0.4147	0.587032	0.837781	0	0.411886	0.688351	5.50055	6.5826	6.74344	4.76984	4.82576	4.98638	4.32868
CCAM_LOCUS22824	Cc010140.t1	VFQ81048.1	13	2.01571	3.27266	2.61163	3.6778	2.2186	2.57156	1.44228	1.27177	1.22061	0.132858	0.632504	1.05733	4.33566	5.0756	4.49604	0.59653	0.57727	0.931958	0.542237	0.345377	0.179	0.784596	0.911639	1.01395	5.38139	0.323979	0.207059	0.769125	0.898144	0.742533	0.271693	0.152133	0.0175015	0.166006	0.501286	0.287992	0.156171	0.290604	0.364733	4.3716	3.51733	1.92582	5.10835	5.19892	4.99297	3.56517
CCAM_LOCUS24132	Cc003175.t1	VFQ82356.1	13	4.04691	5.13881	4.03044	9.2859	9.10102	9.63152	8.20659	8.64471	8.17342	7.81643	7.77746	7.69157	11.0334	10.968	11.2257	8.96745	7.84539	8.67708	7.95952	7.63453	7.08584	8.22894	8.43676	8.12725	11.2589	7.29636	7.11071	7.64636	6.56545	7.28764	6.91298	6.40899	6.10434	5.51895	6.7187	6.55882	4.04675	4.44974	5.80969	9.39557	9.43726	9.30824	8.38337	8.35987	8.73168	8.53034
CCAM_LOCUS24743	Cc035780.t1	VFQ82967.1	13	3.39848	1.6654	1.84525	2.245	1.4107	2.97058	1.40364	2.08848	1.95171	1.16852	1.75386	2.39862	5.67923	5.56153	6.50514	0.635562	0.798745	0.520599	1.03542	1.20563	0.94336	0.961371	0.857411	1.2327	5.12686	0.779681	0.266611	0.835628	0.551707	0.560276	0	0.158284	0	0.827327	0.743732	0.227219	1.61334	0.772924	0.138632	4.2611	5.52265	5.34187	3.27806	2.25645	2.41598	0.87529
CCAM_LOCUS24763	Cc035800.t1	VFQ82987.1	13	2.57644	4.63577	2.08308	5.40335	4.2172	3.64957	2.2001	2.47726	2.55075	0	0.318246	0.788577	5.58657	6.08953	5.10748	0.0750438	0	0.0734693	0.0732732	0.357999	0.564168	0.187812	0.072431	0.0551276	5.8586	0	0.0518259	1.80455	2.07807	2.37478	0.605337	0.559046	0.96828	0.105808	0.774601	0.35843	0.169434	0.340177	0.121061	5.5952	4.37679	3.15926	5.89844	5.90579	6.31287	4.18475
CCAM_LOCUS25880	Cc004029.t1	VFQ84104.1	13	0	0.426348	0	4.32876	3.85363	5.10562	3.26744	2.92557	2.33743	0.866329	0.392846	0	6.33858	6.83548	6.50628	1.95087	3.66851	1.50335	2.73921	3.50377	2.62604	0.0767506	0.0992184	0.246068	6.26711	0.371639	0.258555	2.8321	3.4011	3.34032	1.60335	2.13383	1.10205	0.0041605	0.357709	0.450773	0.12391	0.260955	0.385289	4.90385	5.17076	5.58978	5.94082	5.81987	6.12207	3.46873
CCAM_LOCUS25881	Cc004030.t1	VFQ84105.1	13	0	2.37778	0	6.05539	5.17225	6.9476	4.66384	4.83303	4.41218	1.32601	1.28262	0.555001	6.96053	7.43705	7.05657	2.38154	4.19266	1.69833	3.04728	3.75165	3.12901	0.02819	0.0993046	0.281899	6.83827	0.800184	0.443662	3.25956	2.90552	3.57331	1.37253	1.84155	1.76179	0.0836464	0.449258	0.432013	0.04499	0.338398	0.214362	4.34321	4.53229	5.22492	8.63169	8.68719	8.72186	6.37733
CCAM_LOCUS26408	Cc004302.t1	VFQ84632.1	13	5.86287	6.5663	6.31038	6.27424	5.78964	6.26329	7.06449	6.4523	6.63595	6.02065	6.22392	6.62559	10.5145	10.6878	11.0526	5.56384	4.95134	5.54148	5.22028	5.23732	5.37375	6.12864	6.07948	6.2272	10.7985	5.12143	4.51305	3.21924	2.46782	2.81023	3.01254	3.19679	2.91453	2.26022	2.5605	2.84201	2.49753	2.59769	2.65978	7.47376	8.9426	9.2583	8.84105	8.97484	8.36503	6.59098
CCAM_LOCUS26536	Cc004432.t1	VFQ84760.1	13	2.33724	1.50829	0.939355	3.37454	2.76787	4.19008	3.02914	2.66743	1.98482	1.64134	1.88236	1.86368	5.28074	4.4972	5.0188	0.818257	0.428733	0.542584	0.42724	0.876711	0.572822	0.597584	0.685437	1.3341	5.13176	2.20923	1.83122	1.78074	0.834275	1.66396	1.3883	1.17795	0.559642	0.153479	0.0839418	0.358588	0	0.121346	0.318149	2.21897	4.44042	3.97218	2.82707	2.58293	3.2622	3.76325
CCAM_LOCUS26641	Cc004537.t1	VFQ84865.1	13	3.19985	2.17549	1.13739	4.3554	3.06809	3.14031	2.59563	2.58153	2.26057	1.39824	1.06886	1.81403	6.53971	6.76056	6.69509	1.7562	1.19516	1.80431	0.371338	0.334624	0.289537	0.247322	0.194032	0.446655	5.33877	0.307602	0.14962	1.61238	1.15846	0.77603	0.381722	0.14288	0.205284	0.104826	0.260423	0.155323	0	0	0.056922	4.62415	5.67998	5.0269	3.11247	2.88942	4.00445	2.49382
CCAM_LOCUS27159	Cc004823.t1	VFQ85383.1	13	0.349913	0.459185	0.291267	0.718412	0.652947	1.83514	2.62809	1.49782	1.18435	0.364084	0.268657	0.0935929	5.68453	5.82093	6.15767	0.702614	0.648531	0.987648	1.04644	1.46084	1.51424	0.4434	0.207653	0.579253	5.83815	0.167488	0.214211	0.871985	0.148319	0.285794	1.07022	1.79386	1.29477	0.0365849	0.0486129	0.0157245	0.0637735	0	0	3.6004	4.88905	4.10122	3.95295	4.1832	3.81071	0.782261
CCAM_LOCUS27291	Cc004956.t1	VFQ85515.1	13	1.01964	0.566522	0.110697	1.02523	1.05048	0.531433	0.614869	1.27835	0.462632	0.106683	0.101605	0.779711	5.37497	5.44692	5.08364	0.0681163	0.0440205	0	0.122985	0.149285	0.179922	0.0821467	0.00747827	0.0912625	3.52456	0.233256	0.236811	1.98215	1.30273	1.41714	0.391251	0.993175	0.513678	0.134845	0.323281	0.242332	0.180894	0.142932	0.352062	4.54092	3.78762	5.62563	6.86035	7.04173	6.74998	3.00095
CCAM_LOCUS27647	Cc005054.t1	VFQ85871.1	13	0.470176	0.881007	1.4194	1.96303	2.63742	2.04178	1.58151	2.78843	1.37174	1.59201	1.72179	0.809518	5.39135	6.41561	6.65492	1.23991	1.87011	1.58437	3.46397	3.16605	3.69954	1.83823	1.58315	1.88206	6.43018	1.52149	1.98267	3.24297	3.23481	2.98308	2.7632	2.82706	2.10637	0.735715	0.78937	1.01417	1.05041	0.827849	1.16962	4.16584	5.18215	5.23372	4.34949	4.71226	3.23306	2.97647
CCAM_LOCUS27697	Cc005104.t1	VFQ85921.1	13	1.57756	1.75055	1.12195	2.05917	2.28917	2.05768	1.48761	1.44452	1.03801	1.13425	0.829738	0.998994	5.21777	4.96888	4.98717	0.0977227	0.0899116	0.189168	0.148119	0.183286	0.105458	0.227852	0.299545	0.488799	4.79213	0.408236	0.502995	1.8199	2.55463	1.919	1.02484	1.08589	0.228632	0.0611001	0.0176355	0.193425	0.104231	0.10866	0.135188	3.96055	3.40593	4.57057	4.61383	4.43081	5.15357	3.78729
CCAM_LOCUS28944	Cc018571.t1	VFQ87168.1	13	3.87181	3.24119	2.75318	5.09455	4.76215	5.2063	4.29911	4.53056	4.02849	3.68067	3.23729	3.4544	7.59453	8.55499	8.74031	3.07061	2.54511	2.37502	1.68107	1.6206	1.20132	1.15939	1.07998	1.13178	8.11818	2.25602	1.8059	4.03853	3.21894	3.05575	1.11553	0.956977	0.746486	1.22522	2.14761	1.52506	1.03651	1.81215	1.87119	6.02889	7.49079	6.46627	5.78574	6.11591	5.69195	4.70793
CCAM_LOCUS29150	Cc018779.t1	VFQ87374.1	13	1.88087	2.31533	1.41472	2.67966	1.76458	2.39627	2.42263	1.12144	2.2484	2.63483	1.33592	1.99816	8.983	9.52245	9.40662	1.15616	0.512867	0.861521	0.248201	0.773271	0.797333	1.08132	0.526442	1.09169	9.51227	0.529885	0.361335	1.65647	1.36563	2.33936	0.784997	1.36456	0.44514	0.464107	0.266074	0.332373	0	0.117368	0.0209409	6.66675	7.44423	7.25664	7.94526	8.20121	8.08084	3.98879
CCAM_LOCUS29337	Cc005789.t1	VFQ87561.1	13	1.95962	2.19442	2.25344	2.31783	2.32684	2.69057	1.37532	2.12046	1.75776	1.77299	2.08955	1.78494	7.25762	7.29684	8.22991	2.84799	4.1288	2.19319	4.00667	3.65718	4.4181	0.305611	0.0893409	0.438134	7.33265	1.76921	1.50288	1.92406	2.24429	1.51315	2.25293	1.93364	2.4232	0.267741	0.53237	0.562467	0.17978	0.5746	0.500139	3.80139	3.16673	3.37902	6.4736	6.37409	6.12508	1.93699
CCAM_LOCUS29906	Cc006113.t1	VFQ88130.1	13	2.68465	3.84228	2.43963	2.36422	3.44709	3.54098	4.09991	3.79043	3.93867	3.13871	2.7518	3.10818	4.53595	5.38791	5.65259	0.353423	0.314171	0.0443326	0.682033	1.13446	0.65678	0.419777	0.375296	0.283237	4.70172	0.059095	0	0.371404	0.12287	0.0258368	1.98627	1.3705	1.36821	0	0	0.0300351	0.0936981	0.0925309	0.154609	3.02146	5.55535	4.15471	1.51392	3.36632	2.84138	1.64879
CCAM_LOCUS30649	Cc006512.t1	VFQ88873.1	13	5.42523	5.07813	5.0655	4.5094	4.24084	4.57804	3.96473	4.19062	3.81197	3.4981	4.02411	3.9581	7.07883	6.77841	7.13617	2.68997	3.04674	1.93476	2.94809	2.52081	2.97063	3.2854	3.10088	3.40557	6.7394	2.6077	2.45576	4.88881	4.81745	4.45318	1.64303	1.73521	1.80888	0.685409	0.414837	0.644386	0.497961	0.514049	0.85155	4.30211	5.34148	5.31795	6.0461	5.98424	6.19851	6.09182
CCAM_LOCUS31067	Cc006784.t1	VFQ89291.1	13	0	0	0	0.956166	0	0.590289	1.35116	0	0	0	0	0	4.35482	4.9705	4.65371	0.271796	0.613583	0	0.76293	0.547277	0.332067	0.0425617	0	0	4.23482	0	0	0.806321	0.519487	0.0824628	0	0	0.0870378	0	0	0.0984532	0.179368	0	0	3.35385	4.19576	4.38141	3.01923	2.52312	3.87045	1.3634
CCAM_LOCUS31391	Cc007113.t1	VFQ89615.1	13	1.34546	2.23367	1.4194	5.12581	4.61233	5.33203	4.16182	6.51481	4.53789	8.04283	6.30087	5.92858	7.10837	8.23144	7.58442	6.36232	7.7698	6.41439	6.78195	7.20347	6.21931	0.44213	0.521968	0.576859	7.45561	2.79762	1.17316	3.18619	1.56565	1.8252	4.41972	3.43956	3.9754	0.670605	1.50697	1.56437	0.458763	0.795469	0.707931	6.97609	7.44029	7.23246	9.90969	10.0199	10.2785	7.49798
CCAM_LOCUS31440	Cc007163.t1	VFQ89664.1	13	3.64079	3.4527	2.94979	3.68696	2.85672	3.40176	2.09748	2.48004	2.24276	1.53338	2.33708	2.46516	5.42476	4.86708	5.33992	1.40167	1.53438	0.952155	1.76035	1.68482	1.87692	1.15453	1.39941	1.51734	5.22394	1.52256	1.36838	3.89018	3.53724	3.08672	0.994631	1.54124	1.297	0.669061	0.767572	0.415054	0.42562	0.271349	0.874454	3.34788	4.69387	4.31354	4.834	4.5062	4.9815	5.00886
CCAM_LOCUS32307	Cc007548.t1	VFQ90531.1	13	3.15797	4.74228	3.46578	4.15868	2.90552	3.46214	2.32248	2.06471	2.28941	2.49515	2.76903	2.22846	4.94559	5.6019	5.14253	3.04838	1.3395	2.77953	0.833726	0.309012	0.06661	4.23463	3.97713	4.3978	5.83215	1.02775	0.414441	1.06424	0.891222	0.636276	0.0721772	0.0384544	0.0846508	0.459723	0.648071	0.885734	0.0794402	0.335275	0.466462	4.78087	3.80853	2.39041	5.69139	5.8093	5.57419	3.92158
CCAM_LOCUS32787	Cc007887.t1	VFQ91011.1	13	2.15788	0.600023	0.424467	2.75977	1.57008	3.18886	3.63195	2.5822	2.38299	2.30757	1.06725	1.50829	5.25544	5.41029	5.10979	1.62598	0.685285	0.901136	1.67601	1.6057	0.540407	0.842169	1.24	0.856684	5.20911	2.78871	1.52109	1.97099	2.11601	2.18731	0.769903	0.96405	0.175315	0	0.0617085	0	0	0	0	4.3313	4.19475	4.41908	4.57877	4.76812	4.65369	4.63078
CCAM_LOCUS33154	Cc008107.t1	VFQ91378.1	13	2.65164	2.39303	2.78515	4.09466	3.58715	3.01835	2.77096	3.18642	2.89662	3.37568	2.75221	2.92351	4.91835	5.45229	5.14163	2.88195	3.68576	3.34674	2.77867	3.1559	3.34786	1.47449	1.42119	1.16289	6.02608	1.156	0.837143	1.25038	0.598089	1.04349	1.20958	0.947307	0.62096	0.708935	0.436303	0.307339	0.462183	0.366884	0.225045	4.04902	2.76112	1.36515	4.49809	4.75373	4.61483	4.11572
CCAM_LOCUS33214	Cc008169.t1	VFQ91438.1	13	1.52786	1.99732	1.9918	1.70249	2.40187	3.37193	4.05209	3.83852	3.93456	4.0974	4.07329	4.38562	0	0.0808268	0	3.91408	4.24836	3.88333	4.33151	4.27247	4.58437	5.24755	4.97814	5.28585	0.159742	5.49813	5.20911	1.20725	0.84452	0.651624	3.74618	3.10121	3.39919	3.96784	4.32322	4.43151	4.97522	4.48744	4.22909	0	0.122401	0	0	0	0	1.73773
CCAM_LOCUS33535	Cc019019.t1	VFQ91759.1	13	2.03471	1.37412	2.42116	1.9037	2.26285	1.91239	4.58466	3.34029	4.78956	6.07687	6.44378	6.21913	0.1925	0.228532	0.194719	7.18157	6.57454	7.38908	6.77042	6.27047	6.90506	7.28938	6.85152	7.06652	0.39625	7.72199	8.2566	1.82898	1.78219	1.2467	2.47634	4.98035	4.01852	6.651	6.5963	6.58607	5.78055	4.99405	4.88609	0.255241	0.45866	0.0922332	0.483978	0	1.57861	1.10216
CCAM_LOCUS33669	Cc019154.t1	VFQ91893.1	13	3.26257	3.09322	2.73311	3.58493	2.56039	3.63522	3.56781	3.0633	3.40306	3.56958	2.86031	3.55338	6.62531	6.60452	6.34459	1.07424	1.38351	1.16648	2.31807	2.72891	3.15713	1.78201	1.45053	2.06208	6.20466	2.46434	1.9617	2.19932	2.74429	2.27575	0.768332	1.01756	0.686064	0.742165	0.61059	0.664828	1.83046	1.17422	1.19891	4.78019	4.68119	4.39985	6.04331	5.7985	6.43125	3.50858
CCAM_LOCUS34282	Cc008559.t1	VFQ92506.1	13	0.976906	2.79129	1.17801	2.77145	2.64375	3.11083	2.38041	2.52401	1.67568	0.490617	1.6406	1.79029	6.74655	6.92558	6.50881	0.637057	0.558949	0.637449	0.740148	0.456931	0.798067	1.00926	0.99084	0.811349	6.45488	1.30335	1.08873	2.28025	2.66349	2.48608	2.10707	1.86222	1.08097	0.0514055	0.266404	0.249619	0.0489797	0.0997517	0.173866	4.46123	4.47512	5.46483	5.69589	5.57301	5.77734	3.12418
CCAM_LOCUS34338	Cc008618.t1	VFQ92562.1	13	5.59421	4.34726	3.31811	5.1149	4.42276	4.6345	4.42397	4.56619	4.87575	3.00301	3.98924	4.321	7.60487	7.93727	7.86017	1.4849	1.17185	1.44582	1.38972	1.19022	1.20696	3.63643	3.09686	3.69393	7.82552	2.54683	2.22262	3.70822	3.9018	3.84284	3.27468	2.93352	2.59406	1.48691	1.49785	1.80254	2.07879	2.2954	2.01928	5.80951	5.9754	6.10928	7.3355	7.73902	7.35524	6.06712
CCAM_LOCUS34339	Cc008619.t1	VFQ92563.1	13	4.17674	4.29732	2.9886	4.42511	4.50645	4.76587	4.49562	4.58708	3.86204	3.74096	3.8706	3.75167	6.28338	6.42101	5.75388	1.69795	0.979091	1.56616	1.91624	1.9331	1.57358	2.79357	2.85888	2.8385	5.84474	2.5418	2.7832	3.36149	3.36294	3.4142	2.19782	2.64412	2.34445	0.236185	0.585389	0.449253	0.156606	0	0.342696	4.68847	4.93472	5.69491	6.03762	5.78922	5.65756	3.92412
CCAM_LOCUS34451	Cc008735.t1	VFQ92675.1	13	3.21148	4.50761	2.11611	5.30056	4.81971	5.74453	5.71958	5.10058	4.5065	2.46639	2.62391	2.67366	6.7209	6.02314	6.66659	0.974042	0.435107	0.835715	2.43077	3.02848	2.09116	1.80244	1.47293	2.38299	6.49525	2.64471	2.80757	3.06588	2.58057	2.80281	2.81835	3.76099	2.61469	0	0	0.0852452	0	0	0.117897	4.38818	5.44731	5.16904	4.55254	4.6442	4.67807	4.23502
CCAM_LOCUS35582	Cc009462.t1	VFQ93806.1	13	2.44994	1.03197	1.45022	4.26996	3.36577	4.01415	2.6502	1.56365	2.20592	1.58534	1.94608	2.33589	4.0361	5.24841	4.17801	2.23784	2.42213	1.64085	2.93925	3.38366	3.06149	0.53844	0.568839	0.836911	4.84423	2.03038	2.10566	3.10971	2.52577	3.0231	1.42996	1.84316	1.27742	0.589345	0.689947	0.475634	0	0.279593	0.369791	3.51074	5.63555	4.17177	3.11652	3.47207	3.27685	5.1747
CCAM_LOCUS37308	Cc026900.t1	VFQ95532.1	13	3.38075	3.34101	2.58341	3.48566	2.43251	2.90234	3.53581	2.87097	2.68547	1.81599	2.39759	2.75253	6.41269	5.87109	6.55428	0.274172	0.290354	0.15639	1.33119	1.60839	2.19435	0.632377	0.485439	0.736712	5.43698	0.299658	0.0440863	1.51349	1.52054	1.34114	1.47398	1.15171	0.691146	0	0.22568	0.189235	0.164038	0.214718	0.191693	3.06974	3.77042	4.53313	4.88311	4.92317	5.03396	2.23693
CCAM_LOCUS39010	Cc012750.t1	VFQ97234.1	13	2.52919	4.12272	1.94579	5.08704	5.25062	5.863	7.44739	5.58759	6.4108	4.40697	3.73742	3.88276	9.82879	8.94202	9.2928	4.94403	5.73045	5.0901	4.60338	4.74018	3.73861	3.55727	3.26772	3.96967	8.61325	4.29517	4.24547	5.27992	4.74111	5.07749	4.73049	5.68635	3.90081	2.45391	2.91282	2.50888	1.49605	1.02511	1.58897	7.28373	5.55956	5.14936	10.1059	9.84565	10.5074	8.46533
CCAM_LOCUS39304	Cc026931.t1	VFQ97528.1	13	3.69547	2.6565	3.62854	3.18293	3.00209	3.43629	3.69834	2.66625	3.73527	3.07447	3.72884	3.39062	4.73159	5.75166	5.22427	0.905466	1.01579	1.08851	1.70548	1.6085	1.16681	1.9019	2.55352	2.35042	5.64817	1.91077	1.78216	2.73282	1.94537	1.1871	0.894159	1.57616	0.783315	0	0.0197745	0.0444585	0.0388618	0.138904	0.380691	2.20197	3.19353	1.86722	5.67991	5.87223	4.88352	3.99026
CCAM_LOCUS39557	Cc027193.t1	VFQ97781.1	13	5.90603	5.1276	4.25234	9.60993	9.54359	9.98979	8.64977	9.12722	8.57041	8.81931	8.1525	8.18904	10.51	10.1729	10.5254	9.91775	8.6083	9.98595	8.14089	7.91192	6.56165	6.68991	6.2264	6.45422	10.5814	6.65987	6.09766	7.097	6.33392	6.91523	6.44112	6.56868	5.39335	5.69438	7.7811	7.51965	4.65547	5.03183	5.92619	8.63725	9.2067	8.8757	7.53908	7.58892	8.41672	7.63611
CCAM_LOCUS39637	Cc027273.t1	VFQ97861.1	13	5.19466	5.18715	5.4484	5.76338	5.07536	6.57662	5.42712	4.79765	4.83226	4.10184	4.25446	4.54576	7.89347	8.39039	8.60156	2.29846	2.5833	2.17049	3.367	3.50277	3.57261	2.98537	3.17224	3.36751	8.46294	2.79709	2.55441	2.39366	2.12283	2.53447	2.39997	2.3303	2.62824	0.192896	0.392919	0.211008	0.501198	0.344066	0.8965	5.66109	6.28337	5.67482	6.55742	6.83848	5.63299	5.14349
CCAM_LOCUS39921	Cc013173.t1	VFQ98145.1	13	1.32946	1.90863	1.67464	2.21309	2.5627	3.68967	3.8645	3.60561	2.88929	4.24293	3.86195	4.0531	0.10001	0.114817	0.166781	4.15138	4.31136	4.3766	4.51284	4.61035	4.77476	4.45037	4.13116	4.55695	0.0235194	6.24366	6.23643	1.81547	1.38216	1.65111	3.95882	3.7243	3.78789	5.52784	5.31775	5.56707	5.45361	5.16483	5.16924	0	0.462859	0	0	0.235677	0.205111	1.79452
CCAM_LOCUS40004	Cc013258.t1	VFQ98228.1	13	1.89	2.16564	1.56593	3.61948	2.41715	2.59779	1.89836	2.33461	1.89409	2.5515	2.24057	2.47019	4.77185	5.14173	5.00998	2.00694	1.80556	1.92601	0.902446	0.980347	1.16636	0.337227	0.320951	0.274325	6.0175	0.535775	0.358353	0.889028	0.345246	0.43027	0.800929	0.820678	0.405048	0.578135	0.479007	0.322595	0.205573	0.176505	0.175871	3.90526	2.49621	1.12522	4.61204	4.80881	4.67768	3.18269
CCAM_LOCUS40257	Cc013483.t1	VFQ98481.1	13	2.75068	3.49085	2.46699	2.56056	1.89366	2.22908	2.25469	1.87307	2.40431	2.09386	3.04465	1.60183	4.19061	5.72729	5.4333	1.13588	2.85794	1.35448	3.00342	3.24183	3.65309	1.22299	1.09316	1.34019	5.44892	0	0.0941942	0	0	0.290434	0	0	0	0	0	0	0	0	0	1.73119	4.13028	3.80091	2.97046	3.58466	1.75143	2.09719
CCAM_LOCUS40813	Cc013984.t1	VFQ99037.1	13	4.43809	4.67972	4.06928	5.92713	5.64035	5.59743	4.11429	4.91889	4.13918	2.35084	2.61816	3.18519	5.5075	5.58481	5.5331	1.15365	0.416561	0.889322	0.807661	0.573134	0.456437	1.36671	1.30612	1.5729	5.70343	0.313793	0.574003	5.28541	5.70548	5.28757	1.15103	2.72715	1.0945	0	0	0	0.0966721	0.0224687	0	6.12152	6.38448	5.68708	5.23104	5.05604	5.61071	5.85871
CCAM_LOCUS42486	Cc015197.t1	VFR00711.1	13	2.32151	2.5904	0.724034	7.69405	7.02273	7.34315	5.36189	5.24009	5.34162	3.92773	2.3149	1.35739	10.3274	9.9733	9.68798	0.43261	0.82194	0.373474	1.79157	1.82944	2.13839	0.315163	0.404221	0.60368	9.59973	0.74178	0.52923	6.55857	6.47131	6.51214	4.12003	3.19418	2.23886	0.565996	0.334692	0.524602	0.308102	0.302661	0.401723	6.97891	6.4785	7.37618	10.2215	9.86952	10.7872	8.29803
CCAM_LOCUS43155	Cc015842.t1	VFR01380.1	13	2.47306	3.64367	2.90552	7.81698	5.42045	7.20153	5.86044	4.39724	5.08029	4.82654	3.40846	3.56533	11.3251	10.7219	11.4071	0.372941	0.729737	0.277339	1.60786	1.63985	2.97958	1.04937	0.575938	1.46674	10.843	1.27248	0.732857	4.55687	3.39661	2.29224	1.97367	1.88679	0.652931	0	0.0794334	0.938566	0.15313	0.114907	0	9.42394	9.20008	9.42487	9.53405	9.86925	9.73797	6.84184
CCAM_LOCUS43732	Cc034815.t1	VFR01957.1	13	1.12224	1.97752	1.06778	2.74247	2.17179	3.32374	2.10583	1.907	2.78438	2.28338	1.94175	1.64834	8.00554	7.91648	7.14134	2.26302	2.34944	2.33045	2.63246	2.507	2.26667	2.97885	3.00452	2.90703	6.86098	2.45681	2.27588	5.11159	4.56467	4.46793	3.22817	3.38067	2.47124	2.46309	2.31336	1.33643	1.72278	1.90989	1.7159	6.52118	5.79557	6.93281	8.18034	7.75068	8.72543	6.7996
CCAM_LOCUS43859	Cc034947.t1	VFR02084.1	13	4.48465	5.2897	4.32542	8.32791	7.8614	7.86082	6.55194	6.57804	6.06486	4.91952	4.32389	4.72494	9.67946	10.2977	10.1613	4.99801	4.86502	4.77606	5.53343	5.81356	5.90227	4.51917	3.93047	4.67536	10.1671	4.9877	5.32736	8.38367	8.75665	8.66312	5.34396	6.03824	5.05955	2.5374	2.89787	3.0004	2.19054	1.88724	2.54351	9.10746	9.94603	9.76899	8.8219	9.32594	8.52504	9.12894
CCAM_LOCUS44075	Cc016425.t1	VFR02300.1	13	2.39327	3.56156	2.1429	2.63641	2.44224	2.32816	1.7206	2.10733	1.71654	0.569028	1.19354	0.706823	7.01709	7.03575	6.29613	0.0521376	0.222379	0.0791453	0.0494997	0.0340114	0.348196	0.212112	0.115513	0.445071	6.34085	0.132202	0.039269	0.653351	0.619667	0.61438	0.134589	0.108915	0.0888526	0.205735	0.0195368	0.073579	0.383012	0.33367	0.0641544	6.38616	5.75466	5.42985	6.55538	6.27832	6.87603	3.8071
CCAM_LOCUS44444	Cc016764.t1	VFR02669.1	13	4.05855	4.48778	3.95978	6.95203	6.84202	7.29408	6.80584	6.53966	5.90944	5.37358	4.91085	4.92155	8.45122	7.58865	8.50399	5.42758	4.99537	6.03755	5.14789	5.34471	4.91982	4.78385	4.96094	4.78924	7.8692	5.11237	5.31508	4.63439	4.12181	4.21898	3.95651	4.761	3.50003	1.85821	2.16414	2.60222	2.10642	1.88891	2.42545	5.69019	6.43991	6.6397	6.97118	6.83465	7.10508	6.33583
CCAM_LOCUS44554	Cc016882.t1	VFR02779.1	13	3.97767	4.90835	3.7917	5.50111	5.09106	4.44291	4.71694	4.88852	4.94871	2.91699	3.09355	3.94588	8.11717	8.22153	8.4715	2.96711	2.26138	3.38351	2.55019	3.22288	3.48221	4.74114	4.6944	4.5253	7.9709	3.30832	3.3976	2.54348	1.87157	2.58621	2.50429	2.81282	2.43084	1.0705	1.52765	1.54124	1.49553	1.18099	1.54648	6.65264	7.13544	7.22843	6.93773	6.62043	6.69071	3.91637
CCAM_LOCUS44624	Cc016954.t1	VFR02849.1	13	3.8721	3.37607	2.43103	4.2085	4.40087	3.82636	3.07424	4.06222	3.22181	2.62731	2.20703	3.27591	6.40427	6.5123	6.60654	1.81703	1.09536	2.10735	1.91482	2.50687	2.15424	2.92257	2.88948	3.03054	5.81905	2.01995	2.30728	2.74209	2.0352	3.02697	2.46672	2.40809	2.05295	0.859256	1.13568	1.08328	0.964575	1.1942	1.03399	5.79584	6.21554	6.20259	5.92078	5.71483	5.85867	4.00477
CCAM_LOCUS45151	Cc017471.t1	VFR03376.1	13	1.94853	1.41466	1.51837	2.79017	2.1307	3.35843	1.66426	1.82133	2.46413	1.84482	1.4362	1.69359	7.07013	7.42118	8.16651	2.24664	3.52988	2.0796	3.52712	3.49939	4.18835	0.269085	0.492395	0.716242	7.18448	1.19008	1.08707	2.03878	2.25909	2.01954	2.63811	2.51945	2.98906	0.205186	0.236311	0.423858	0.177219	0.371017	0.567812	3.98007	3.16859	3.76826	6.40302	6.13809	5.8751	1.92596
CCAM_LOCUS247	Cc000257.t1	VFQ58471.1	14	0	0.447803	0	3.19345	3.42329	4.47463	2.45448	3.08663	2.62052	1.03242	0	0	5.80523	6.03539	4.00415	0.236363	0.369819	0.696567	1.11698	1.18306	2.06341	0.474508	0	0.0529917	4.20275	0.120944	0.131468	2.82275	4.02291	3.67085	2.10862	3.03811	2.82821	0.648397	1.02705	0.739218	0.364265	0.573796	0.319362	4.24835	4.66457	4.91717	4.96587	4.67922	5.36709	3.23095
CCAM_LOCUS282	Cc000292.t1	VFQ58506.1	14	3.88317	2.22426	1.93491	7.2863	7.05815	7.75717	6.10161	6.18749	5.14276	3.91324	3.38153	4.18328	9.06335	9.08363	9.15972	3.8235	3.33749	3.17917	4.40281	4.7023	4.83811	3.00167	3.33198	4.05082	9.01928	4.52972	4.65236	5.18151	6.00904	5.90697	5.68557	5.84193	5.68291	1.14659	0.272631	0.714626	1.52474	1.13509	2.25792	4.48432	4.97236	6.28851	6.86444	6.92302	7.29434	6.92367
CCAM_LOCUS1225	Cc018043.t1	VFQ59449.1	14	4.87204	4.48466	3.589	10.4057	10.0146	10.6859	9.89755	9.46082	9.15009	6.82018	6.114	6.07864	12.3957	12.0201	12.8342	8.5633	7.6687	8.95666	9.41017	9.55204	9.57384	7.07971	5.54279	6.87761	12.6568	8.66843	7.72182	9.47238	8.82318	8.56098	9.32872	10.0345	8.70866	0.676665	2.02968	3.00331	1.15958	1.40973	2.23953	8.27751	10.2311	10.02	8.2742	8.63956	7.5474	10.473
CCAM_LOCUS1389	Cc018205.t1	VFQ59613.1	14	2.65816	3.69684	2.64796	6.78107	6.66477	7.00839	6.16913	5.92471	5.2036	3.27513	3.136	3.397	8.30096	8.01898	8.28648	3.70678	2.96417	3.68193	3.65292	4.59724	4.3256	4.0587	3.75601	3.73893	7.9159	3.28849	3.33092	5.69501	6.03862	6.07893	3.69663	4.92679	4.30149	1.25618	1.51557	1.7024	1.37551	1.42219	1.95627	5.314	6.13558	6.7791	7.3094	7.37683	7.05428	6.28743
CCAM_LOCUS1416	Cc018233.t1	VFQ59640.1	14	2.84086	4.52179	4.19191	1.78286	2.01597	1.56997	1.88169	1.73207	3.32561	2.6846	2.76694	3.3035	0.110643	0.607514	0.366008	1.37631	3.48978	1.43813	1.97806	1.15857	2.04552	0.0628153	0.304517	0.0234342	1.19584	3.90769	3.85917	0.0931518	0.417093	0.615678	3.72971	2.18283	3.02808	7.08363	6.29252	6.20363	5.78154	5.89202	5.79808	0.0305169	0.266506	0.0613214	0.773809	1.61107	0.372761	1.01508
CCAM_LOCUS2080	Cc041810.t1	VFQ60304.1	14	3.45391	4.1505	1.86796	6.77685	6.21556	6.74925	5.70283	5.40778	5.30092	4.29257	3.73615	3.8075	7.26569	7.31527	7.96767	5.68139	5.51644	6.21019	5.71394	5.72343	6.13091	5.12941	5.10864	5.24267	7.29957	5.56938	5.82286	5.97688	6.03116	6.15051	4.49646	5.69859	4.29573	0.0134051	0.326651	1.03255	0.74393	0.0618246	0.681888	5.70661	6.66672	6.47232	7.32038	7.31277	6.25971	6.93929
CCAM_LOCUS2354	Cc042092.t1	VFQ60578.1	14	0.556963	2.28091	0.750779	5.13728	4.44603	5.45062	4.44602	4.31819	3.31916	0.928578	1.59934	0.757285	5.79151	4.74081	5.8471	0.889074	1.05962	1.46062	3.98986	4.32833	4.77525	1.00398	0.752129	1.22923	5.70285	1.97895	2.20495	3.34852	2.98671	2.8852	3.26787	3.80155	2.84538	0	0	0.174016	0	0.193478	0.166776	4.22736	4.93285	4.83467	4.05599	4.05885	4.00512	4.33581
CCAM_LOCUS4202	Cc044119.t1	VFQ62426.1	14	1.23389	2.62495	1.85744	5.84985	6.48228	4.74346	2.63107	5.29319	3.30091	2.75635	2.24633	2.33798	2.84768	3.47551	3.13632	2.91014	2.3186	2.56903	4.7414	4.42151	5.25683	1.06469	0.691405	0.711233	3.87328	3.36229	3.38785	5.62115	6.12673	5.91477	3.80057	3.95862	4.02795	1.22142	1.6267	1.80459	1.94762	2.00183	2.13017	3.21707	1.63501	0.705929	2.57646	3.2263	2.22828	6.20625
CCAM_LOCUS6409	Cc023095.t1	VFQ64633.1	14	0.222319	0.540971	0.240075	3.79168	3.36367	4.73414	4.11164	2.79951	2.77322	2.82751	1.11075	0.922209	5.36885	5.30086	5.64978	3.89851	3.16771	5.0174	3.22841	3.61798	3.40242	0.634005	0.374059	0.74792	5.05007	2.69332	2.58829	3.89806	3.65579	3.41331	3.69503	5.14427	4.05878	0.862298	1.22576	1.33721	1.14234	1.60378	1.76474	4.61522	4.79225	4.90809	5.88815	5.88562	5.52722	5.34598
CCAM_LOCUS8534	Cc045229.t1	VFQ66758.1	14	4.68133	2.82235	1.63303	10.4884	10.166	10.7874	10.0152	9.45981	9.05263	6.02718	5.30224	5.3871	11.1212	10.5138	11.6785	7.579	7.22277	8.35073	9.24757	9.32653	9.26911	3.67198	3.0467	3.77019	11.4327	6.71877	6.06921	10.1292	9.95624	9.72314	9.33564	9.88684	8.25612	0.155797	0.738195	1.85484	1.06497	1.05555	2.39426	6.9911	9.3595	9.54282	7.15182	7.49289	6.1513	10.7763
CCAM_LOCUS9420	Cc024981.t1	VFQ67644.1	14	1.22405	2.22856	1.93634	5.43491	4.95695	6.54737	6.164	5.40392	5.10124	3.07511	2.12298	2.1708	5.92376	4.91744	6.16834	4.08438	2.28712	3.85727	6.27513	6.68152	6.88951	3.36107	2.82775	3.69146	6.34013	3.67175	3.67566	3.78642	2.25244	3.20385	4.30447	4.70176	3.752	0.402175	0.49902	0.775053	0.281759	0.148325	0.459381	1.81428	3.33668	2.71883	0.691821	1.69005	1.10445	5.13249
CCAM_LOCUS9597	Cc025155.t1	VFQ67821.1	14	1.21247	1.21922	0.470325	7.30214	6.70647	7.47081	7.06863	6.52952	5.88894	3.3756	3.22691	2.81506	10.1097	9.53114	10.5793	6.56224	6.37064	6.73485	6.81944	7.13863	6.91237	5.00491	4.08596	4.87416	10.1007	6.5326	6.13321	5.43546	3.90838	3.86926	4.31421	5.07618	4.57593	0.693957	1.4263	2.59003	0.989053	0.649661	0.840031	6.32578	8.41873	8.37036	8.03238	8.1127	7.64712	8.0241
CCAM_LOCUS9656	Cc025215.t1	VFQ67880.1	14	0.990093	1.49466	0.554766	5.31208	5.14511	5.82316	5.13148	4.50343	3.84174	1.86523	1.7873	1.79436	6.24893	5.85235	6.33366	3.77392	3.4548	3.73803	4.64903	4.55209	4.92911	3.35983	3.24405	3.50759	5.92853	3.93431	4.1351	3.9964	3.34989	3.74653	3.68209	3.9813	2.99776	2.36297	2.1779	2.11061	2.54363	2.19386	2.12598	3.71119	4.75832	4.90139	5.80444	5.73647	5.87248	5.87322
CCAM_LOCUS9823	Cc045662.t1	VFQ68047.1	14	0.825394	0.689995	1.15076	4.84743	4.65657	6.09524	5.5842	5.01605	4.33876	3.75254	2.60741	2.81402	4.88089	4.00755	4.87466	3.16409	2.07817	2.12918	5.46626	5.77409	5.61244	1.8325	1.46031	1.92838	5.32926	3.35312	3.05031	3.8892	2.6841	3.09487	4.18639	4.18541	3.70462	0.219237	0.105783	0.62347	0.38109	0.142275	0.449567	1.11817	1.96491	1.80827	1.10537	1.12783	1.30268	5.13286
CCAM_LOCUS10294	Cc025523.t1	VFQ68518.1	14	2.14214	1.92482	0.388669	6.10219	5.72555	6.63961	5.19429	4.95243	4.34675	1.31485	1.70624	2.71322	6.66864	6.19746	6.5548	1.97811	0.839661	1.97624	2.85721	3.61081	1.62102	1.88834	2.34125	2.28533	5.74852	2.33752	2.38761	5.1236	4.48293	4.58394	3.31103	4.17958	2.68465	0	0.126854	0.0719397	0.191689	0.153148	0	4.24536	4.83114	5.29671	5.47798	5.58945	5.6474	4.91877
CCAM_LOCUS10986	Cc045952.t1	VFQ69210.1	14	0	0.525194	0.120854	5.14598	5.15136	5.65902	4.37827	4.19093	3.12175	0.742203	0.400303	0.210476	6.29477	6.29456	7.09871	0.301761	0.313459	0.254937	2.25402	3.47457	1.38503	0.462912	0.346021	0.404002	6.56489	0.286118	0.130603	5.61205	5.14692	5.00147	3.04603	4.21983	2.39938	0.381783	0.352853	0.171039	0.443464	0.0982996	0.334628	3.12984	3.8139	4.67221	5.11258	4.99518	5.16987	5.32075
CCAM_LOCUS12128	Cc046377.t1	VFQ70352.1	14	0.979078	0.528081	0.692126	5.42937	5.32446	6.17104	5.25134	4.44427	3.57576	0.671295	1.24367	0.840366	6.82948	6.69086	7.46611	0.648121	0.206023	0.400136	1.86123	3.52641	0.843905	0.750623	0.871065	0.830133	6.78836	0.537547	0.303279	5.71905	5.01661	4.83668	2.86271	4.49096	2.36179	0.133219	0.624564	0.374173	0.362375	0.2862	0.201659	2.79639	4.1016	5.17548	5.62458	5.33261	5.26158	5.34811
CCAM_LOCUS12917	Cc046491.t1	VFQ71141.1	14	6.23399	4.94177	5.40872	8.92743	8.92108	9.07204	9.09641	8.12738	8.48133	7.63924	7.12787	7.98637	11.4956	10.544	11.269	8.32036	6.98515	8.99453	7.46942	8.07233	7.99221	9.3859	8.71945	9.28991	10.4446	9.75447	9.3309	9.57744	9.28732	9.28744	8.65349	9.53268	8.24967	1.365	2.677	4.80218	4.28417	1.30862	3.4268	9.6896	9.88062	10.3897	10.1815	9.94921	10.2683	8.25352
CCAM_LOCUS15330	Cc029648.t1	VFQ73554.1	14	6.34874	6.98589	6.97633	8.53801	8.39546	8.47735	7.24601	7.54778	7.09006	5.53941	5.35826	6.02472	8.74752	8.4385	8.90214	5.37004	5.63455	5.99129	6.38485	6.42736	6.76494	5.42995	5.87388	5.45095	8.45148	4.62999	4.33409	7.29389	7.6517	7.79677	6.13468	6.03423	5.39965	2.20628	3.31824	3.23606	2.69003	2.39164	2.70665	7.19451	7.66777	7.66554	8.27697	8.30904	7.8352	8.73302
CCAM_LOCUS15697	Cc030011.t1	VFQ73921.1	14	2.38344	4.8578	5.27523	2.62931	2.33895	2.98028	2.32987	3.36292	4.41893	4.46189	3.79739	4.12751	0	0.192348	0.0518162	1.63986	4.36329	1.26857	2.7003	1.69861	2.55048	0.139428	0.481395	0.133836	0.352491	3.4533	3.7763	0.0711668	0.331854	0.377431	3.1899	2.00459	3.29036	6.86271	6.6511	6.16836	5.79819	5.80549	5.74841	0.098115	0.111795	0	1.4722	1.43953	0.372761	1.43386
CCAM_LOCUS17044	Cc047320.t1	VFQ75268.1	14	3.47297	3.84808	3.43342	6.51479	6.39162	6.87115	6.11114	6.59604	5.66201	5.38396	3.87123	4.17742	5.27309	5.22535	5.45792	4.08374	5.47411	3.87692	7.54132	7.63805	8.36979	3.38389	3.45839	3.5547	5.38975	3.18844	3.41253	4.71059	5.12085	5.07363	6.19996	5.80105	6.51933	2.14404	2.22503	2.51121	1.77266	1.66534	2.13853	3.31833	4.05537	4.45248	5.69814	5.42922	4.70514	6.33412
CCAM_LOCUS17293	Cc047574.t1	VFQ75517.1	14	0.842032	0.58976	0.78052	3.31395	3.5954	4.23548	3.87431	3.75413	2.45714	1.61929	1.28968	1.52146	4.19252	3.59589	4.61139	2.28669	2.2782	1.9898	5.25274	5.49219	6.07153	0.372716	0.131489	0.256796	4.32192	1.98938	1.94975	2.28377	1.50814	1.59311	2.50624	3.9165	2.96748	0.00385262	0.212127	0.298299	0	0.0904429	0.0752451	1.10176	2.40478	1.85441	2.01232	2.91711	2.79532	4.34061
CCAM_LOCUS17607	Cc000796.t1	VFQ75831.1	14	2.85263	3.67074	1.90435	6.65892	5.9071	7.37006	7.15798	5.84961	5.44972	6.18661	4.36552	4.58463	8.44829	8.17403	8.87467	5.44263	3.77763	5.72439	3.79048	4.34048	3.52346	5.59708	4.78782	5.70986	8.47615	4.44507	4.35529	4.49097	4.0347	4.26536	3.72318	4.06318	2.44894	0.0749438	0.311072	0.837263	0.241478	0.17163	0.386435	4.9877	7.03519	6.65152	6.73311	6.81198	6.75515	6.2528
CCAM_LOCUS18050	Cc031366.t1	VFQ76274.1	14	2.11921	2.34567	0.805947	6.01044	6.01551	6.95045	6.62037	6.02384	5.55499	3.17384	2.85989	1.76638	8.94681	8.68511	9.33048	5.3394	4.20955	5.05483	4.57422	4.94689	3.4989	3.19739	3.11309	3.56353	8.9035	5.60773	6.20943	5.8267	4.69825	4.95332	4.6388	4.89401	3.46957	0.485187	0.108844	1.11229	0.443485	0.207391	0.67208	5.66677	7.55712	6.87594	5.90085	5.83727	6.20132	8.40664
CCAM_LOCUS18270	Cc031580.t1	VFQ76494.1	14	0.922076	0.406867	0	7.76346	6.96681	7.83211	7.37844	6.29952	5.51944	0	0	0	8.42817	9.71659	9.05034	1.64879	4.27341	1.13565	3.81075	4.73846	3.75814	0.0265749	0.0231943	0.204347	9.04953	0.80659	0.030418	5.42659	6.22107	5.81384	4.60309	4.93698	3.81433	0	0.138584	0.240913	0.0791726	0	0	5.66113	6.59558	7.51278	7.77229	7.5858	7.30075	6.05299
CCAM_LOCUS18690	Cc031729.t1	VFQ76914.1	14	3.75058	3.52378	1.43608	7.86168	7.54978	8.35261	7.71125	7.24854	6.47805	5.35449	5.45683	4.69034	9.66886	9.2242	9.92864	5.97347	4.99667	6.03305	5.67104	6.07549	4.79777	4.97077	5.27524	4.91876	9.52703	6.6763	7.4184	6.46989	5.15792	6.0717	5.61887	6.05445	4.31481	0.300232	0.185477	1.54978	0.216639	0.398191	0.948863	5.81187	7.87982	7.46926	6.96394	6.87654	7.22513	9.08821
CCAM_LOCUS20468	Cc032847.t1	VFQ78692.1	14	0	0	0	0.713892	0.306365	1.72033	1.79275	0.659928	0.433692	0.161767	0	0.41408	4.97414	3.69678	4.49331	1.56955	1.28942	1.26433	1.24945	1.77412	1.10312	1.97014	1.74359	1.91939	3.47496	1.8066	1.4964	3.69308	2.60849	1.987	2.98575	3.28254	1.57348	0.96752	0.863673	0.916908	0.946147	0.979834	1.03941	3.41317	4.16177	5.82291	6.02868	5.85511	6.45122	3.92245
CCAM_LOCUS20630	Cc033005.t1	VFQ78854.1	14	1.52557	1.44802	0.515896	6.42019	6.29914	7.29778	5.96781	5.59759	4.44533	1.46376	1.18795	1.17359	6.92177	5.9236	7.04339	1.68417	1.13095	1.49136	2.69372	3.02421	2.83578	0.631103	0.681563	0.873229	6.58841	2.50793	2.54836	5.52611	4.79842	5.43744	4.06575	3.3615	1.861	0.674917	0.808334	0.727867	0.46993	1.16323	0.421309	3.65383	5.97008	5.41755	3.33438	3.65386	4.49622	7.61874
CCAM_LOCUS21341	Cc033516.t1	VFQ79565.1	14	1.42978	1.65936	1.78852	5.70733	5.93201	6.27144	4.7855	4.76921	3.84613	1.30825	0.64289	1.79989	6.58894	6.31702	6.54975	1.60139	1.12004	1.39435	2.65113	3.93348	1.53884	1.22993	1.08837	1.26726	5.95977	1.70745	1.68385	5.10838	4.42996	4.0214	3.85557	4.35935	2.68265	0.0443605	0.140887	0.11354	0.357713	0.0588928	0.130767	3.9129	4.88433	5.45386	5.10241	5.25749	5.42885	4.92225
CCAM_LOCUS22049	Cc002282.t1	VFQ80273.1	14	1.50703	1.69796	0.387363	5.20366	4.84688	6.46888	5.80669	4.94368	4.32581	2.7132	2.26434	1.94016	6.77325	6.28039	6.99978	2.59034	1.3335	1.99638	3.06645	3.32232	2.93249	0.503001	0.457503	0.619769	7.14397	2.48433	2.75381	4.02167	3.19262	3.91986	3.04941	3.33805	2.25684	0.0211457	0.353058	0.382744	0.265407	0.349233	0.351603	3.61462	5.49029	5.31114	4.62286	4.37468	4.53691	5.77839
CCAM_LOCUS22342	Cc002581.t1	VFQ80566.1	14	0.220478	0.239222	1.95271	3.76327	3.99801	4.34861	2.57376	2.92297	2.43915	0.428007	0.219308	0.215712	5.24443	4.78266	5.503	1.59252	1.23779	1.60547	1.17171	2.04365	1.09843	0.0268567	0.041236	0.0950913	3.94318	0.372762	0.116369	2.31266	2.03123	2.03317	3.49978	3.98713	3.84666	0	0.663315	0.0741834	0.113168	0.0846276	0.185949	3.34104	3.08551	3.47318	5.13487	4.8952	4.69531	1.53868
CCAM_LOCUS23368	Cc002738.t1	VFQ81592.1	14	2.04412	0.824211	0	5.12257	5.37348	6.31641	5.6196	5.14212	4.46458	2.91357	2.40839	1.87097	4.63755	5.58095	6.16122	6.52172	5.91005	5.91916	6.71234	7.02277	6.8693	1.48527	2.38411	2.36775	5.47971	4.54794	4.34117	4.79982	3.55957	3.88054	4.49004	5.07042	4.04945	0	0.738195	0.954339	0.582173	0.222756	0.737212	2.52893	5.56562	4.85229	4.18564	4.34017	2.83511	4.98451
CCAM_LOCUS24131	Cc003174.t1	VFQ82355.1	14	1.55909	1.04485	0.276851	3.46851	4.15755	4.94165	4.11368	3.82132	2.92955	3.05818	2.03452	1.8726	4.46263	4.59046	4.48298	1.91394	2.24902	1.14185	3.26335	3.26828	1.95282	0.390226	0.502154	0.260778	4.02069	2.60538	2.41003	5.14431	4.83686	4.519	4.73293	3.92535	3.99348	1.35258	1.70796	1.86873	1.04165	1.30813	2.56772	1.93604	2.57513	4.47413	3.0426	3.62074	3.42349	5.42847
CCAM_LOCUS25007	Cc003445.t1	VFQ83231.1	14	7.33525	6.71692	4.82019	8.85437	8.67931	9.53532	9.24589	9.00855	8.38585	7.1337	7.25036	6.7919	9.36934	8.71841	9.75404	8.00848	7.40498	8.09772	8.98013	9.19554	9.10356	6.69945	6.51734	6.81776	9.40536	8.31306	8.90721	6.71923	5.86797	6.1715	6.87988	7.37013	6.71503	1.38483	1.05701	2.62851	2.59375	1.16471	2.61188	6.3191	7.68896	7.5879	6.94051	6.78519	6.83869	8.95311
CCAM_LOCUS25029	Cc003469.t1	VFQ83253.1	14	1.51063	1.42402	0.416786	7.32843	7.16355	8.40489	7.29972	7.07609	5.99005	3.6185	4.05567	3.36913	9.01803	7.21014	8.96202	3.62723	2.94901	3.06715	4.31928	5.16588	3.78703	2.09154	1.65779	2.24003	8.86628	5.784	5.10255	5.27144	3.22418	4.70335	4.64483	3.63179	3.28789	0.402465	0.226225	0.351217	0.0458427	0.476204	0.221714	1.03735	5.17792	4.20716	2.33506	2.63354	3.73594	7.72439
CCAM_LOCUS25141	Cc003583.t1	VFQ83365.1	14	1.50803	1.59187	1.07957	6.42607	5.92399	7.09655	5.90776	5.37278	4.59204	3.66443	2.37203	2.82871	6.41628	6.3372	6.7183	3.94945	2.8043	4.06648	3.73907	4.2791	3.27048	1.12536	1.10986	0.958688	6.68382	2.73641	2.4074	4.55534	4.1583	4.36677	4.62628	5.67028	4.26657	0.752189	0.896848	1.12167	1.24648	0.868593	0.969585	3.38293	5.07601	4.77286	5.68144	5.56666	5.62956	5.58396
CCAM_LOCUS26676	Cc004573.t1	VFQ84900.1	14	6.96248	6.9276	6.00661	9.49085	9.33972	10.0353	9.12753	8.84621	8.30948	6.46907	6.11849	6.04407	8.30086	7.92276	8.31263	7.31184	6.21225	7.64619	8.17102	8.32645	8.45461	6.48882	6.44933	6.56864	8.18209	6.38088	6.23421	8.72391	8.4327	8.14036	7.61703	8.48473	7.46664	1.90699	2.2708	3.54809	2.01675	0.980167	3.0122	7.55062	8.41933	8.48419	7.29477	7.25221	7.81051	9.93581
CCAM_LOCUS27660	Cc005067.t1	VFQ85884.1	14	0	0.583771	0.581325	4.57051	4.45604	4.2835	2.73736	3.60938	2.7324	3.93797	4.26007	3.6549	7.98941	8.86729	8.14969	6.15786	5.87541	6.47583	5.38747	4.65002	2.19383	0.840503	0.796727	1.30091	7.7791	5.24838	5.56061	0.380501	0.497643	2.34964	0.377469	0.470329	0.574813	4.74145	5.0291	3.81201	4.08444	4.09821	3.88173	4.93926	5.16547	5.87737	6.24643	6.44751	6.04759	3.89635
CCAM_LOCUS27925	Cc037185.t1	VFQ86149.1	14	1.80178	2.43654	1.00956	7.3062	7.21698	8.45878	7.49002	7.08132	6.46113	2.77632	3.40328	2.75873	9.33906	7.87636	9.33184	3.24279	2.67753	3.12885	4.86057	5.66838	3.90871	2.13791	0.884392	2.55911	9.16477	6.19126	5.15843	5.81325	4.02336	5.3577	5.86769	4.8581	4.10052	0.353224	0	0.33028	0	0.683139	0.200434	3.36471	5.88597	5.41203	3.48534	3.34853	4.18815	7.15152
CCAM_LOCUS28065	Cc005289.t1	VFQ86289.1	14	0.580918	0.814075	0.517059	7.39334	6.7101	8.56421	7.80674	6.85886	6.14941	1.02648	1.3097	0.367995	6.81278	6.06401	7.3468	1.16588	0.569462	0.832407	3.48261	3.99378	1.98702	0.143214	0.101382	0.155385	8.0312	1.77168	2.21305	4.78702	3.12578	4.46546	4.28662	3.92821	2.72235	0.212892	0	0.0699523	0	0.0271002	0	0.824663	3.44927	2.89837	1.26906	1.62917	2.36317	7.44881
CCAM_LOCUS28414	Cc005484.t1	VFQ86638.1	14	0.674967	0.406867	0.72097	8.56663	7.53467	8.42513	7.86826	6.94595	6.78668	0	0.374705	0.662368	8.03991	9.7949	8.80086	4.69914	6.37264	4.199	4.99162	5.76797	4.59314	0.696622	0.0826835	1.12894	8.70118	2.38603	0.539296	5.61791	6.56508	6.20374	5.66643	6.19281	4.39187	0	0.47427	0.713708	0.157177	0	0	7.54243	7.72927	8.71402	7.54164	7.85663	6.99833	5.74324
CCAM_LOCUS30634	Cc006497.t1	VFQ88858.1	14	0.351651	0.680757	0	8.78637	8.55124	8.07005	6.97803	7.75141	5.14612	2.41415	1.67606	1.38824	9.18835	7.97023	8.79887	3.32353	1.72981	3.2108	1.61272	3.97618	3.3418	3.57135	3.74822	4.42614	7.88275	4.42398	4.43013	6.93582	7.35457	7.68571	5.40453	6.85151	4.97913	0	0	0.588445	0.374851	0	0.700653	5.26999	5.08267	6.32308	8.56722	8.03049	8.70518	7.08975
CCAM_LOCUS30842	Cc006710.t1	VFQ89066.1	14	1.11229	1.11326	0.796215	5.07429	4.96277	5.81338	5.13568	4.32956	3.54525	1.07989	1.10785	1.62319	4.23498	3.79519	4.23849	1.94875	0.925993	2.0071	2.24723	3.26121	2.29879	1.2723	0.969501	1.35233	4.07667	1.78258	1.21193	4.64955	4.83921	5.3709	3.08215	3.41551	2.28423	0.241134	0.545526	0.640562	0.927136	1.20576	0.840155	2.45341	3.32349	3.04716	2.97895	2.5621	3.03823	5.36173
CCAM_LOCUS31007	Cc038296.t1	VFQ89231.1	14	0.514418	0.391731	0	9.07027	8.48941	9.45261	8.08163	7.79668	7.51226	2.2878	1.88667	3.91531	6.98041	8.13985	6.86419	3.2779	1.45936	3.87496	4.64037	6.33596	4.81077	1.91499	0.573624	2.02735	6.4585	3.26202	2.27441	6.39744	7.02801	7.06172	5.9887	6.85024	5.15388	0.696631	0.730917	0.544842	0.387145	0.125855	2.26513	5.3811	4.96272	5.99566	5.43735	5.59938	6.25298	6.11809
CCAM_LOCUS31121	Cc006839.t1	VFQ89345.1	14	2.02095	1.2146	0.207384	5.31467	4.72045	6.5995	5.51298	4.98261	3.82692	2.56307	2.73503	2.04485	5.54867	4.9294	6.03832	2.08846	0.883406	0.939327	5.04253	5.23374	5.96425	0.896272	0.240627	1.03155	6.35687	2.44731	2.46743	3.24421	1.7968	2.5393	3.33632	2.9542	1.77427	0.13231	0.0313514	0	0.0310154	0.0456918	0.0741396	0.846839	2.78987	2.05869	0.892063	1.0364	1.70586	5.15463
CCAM_LOCUS31451	Cc007174.t1	VFQ89675.1	14	1.07319	1.32622	0.925897	8.78637	8.72712	8.24354	7.31718	7.70729	5.65773	3.68207	2.57045	2.08242	8.68677	8.52793	9.10083	4.00998	2.84218	4.28926	4.32012	5.50268	5.02541	2.62124	2.90723	3.71337	8.35085	4.3035	4.7327	6.92692	7.28938	7.47242	5.48153	6.56562	5.02312	0.0657763	0.0648525	0.836518	0.0868272	0.060147	0.704964	4.87262	5.28094	6.07857	8.73199	8.4799	8.43414	8.13733
CCAM_LOCUS32379	Cc007621.t1	VFQ90603.1	14	2.36247	4.14116	2.45988	4.3659	4.39597	4.60551	3.91461	4.43109	4.11355	5.15619	4.18672	3.73149	7.9286	8.24763	8.11367	5.98124	5.54058	6.05785	5.67627	4.88478	5.27691	1.82466	1.85646	2.03241	8.28082	5.69713	6.27489	2.87429	3.34718	2.92872	4.18612	4.40806	4.4721	5.57581	6.20653	6.18898	4.54274	4.60742	5.2484	6.15426	7.39042	7.65003	7.98281	7.72457	7.07866	5.00175
CCAM_LOCUS32735	Cc007831.t1	VFQ90959.1	14	1.99337	1.43613	0.470656	5.05231	4.96346	6.28228	5.40417	4.88743	3.91807	2.99622	2.55347	2.30812	5.92326	5.21417	6.53076	2.59217	1.12776	1.22753	5.21715	5.22472	5.99228	0.865371	0.255051	1.21337	6.59159	2.49105	2.49781	3.4494	1.84545	2.49716	3.42655	3.13522	2.13755	0.448631	0.0633994	0.228671	0.20856	0.0919367	0.311738	1.16871	3.99366	3.00767	1.16508	1.03498	1.81391	5.22269
CCAM_LOCUS32992	Cc038909.t1	VFQ91216.1	14	4.85297	5.21126	4.66836	8.24448	7.89503	8.00511	6.60947	6.8241	6.27082	5.42122	4.56484	5.15885	8.68839	9.33406	9.32498	4.96888	4.65827	4.9365	5.37566	5.4477	5.50643	4.00254	3.84045	3.98575	9.31996	4.40928	4.73868	8.42181	8.60382	8.5048	5.05695	5.6828	4.91231	2.38887	2.91268	3.00125	2.33757	2.03143	2.32569	8.94233	9.75719	9.70626	8.44016	9.05416	8.12792	9.34624
CCAM_LOCUS33716	Cc019202.t1	VFQ91940.1	14	4.61689	2.77461	2.76833	6.49377	6.46997	7.10006	6.06119	5.97814	5.03602	5.00043	4.3216	4.75355	8.39606	8.13537	8.45489	4.58534	3.85596	3.85955	3.88196	4.01002	3.82629	3.36046	3.3831	4.43764	8.14469	4.58832	4.757	4.80164	5.61765	5.45483	5.50519	5.47058	5.14489	1.17288	0.599068	1.60802	2.24875	2.00726	2.19589	3.76338	5.11951	6.36053	6.53316	6.43198	6.97725	6.40684
CCAM_LOCUS33751	Cc019238.t1	VFQ91975.1	14	0.556963	0	0.596482	5.22251	4.74368	5.8146	3.55129	3.92706	3.24722	0.577985	0.30362	0.298778	5.56922	5.73682	3.57128	0.688235	0.578226	0.977458	1.58605	2.1342	2.53782	0.169734	0.220882	0	4.72051	0.362029	0.114146	2.50053	3.27713	2.96847	2.12561	3.28162	3.252	0.403737	0.586644	0.372398	0.280157	0.423743	0.310302	3.07256	3.94172	4.05678	5.31872	5.22132	5.64455	3.19458
CCAM_LOCUS34333	Cc008613.t1	VFQ92557.1	14	3.42181	3.7727	3.90359	5.82568	5.15551	5.41048	4.3544	4.33832	4.60004	3.67821	3.57385	3.65922	2.38091	3.40307	3.28072	2.28938	1.8108	2.70396	1.61976	1.04249	1.49175	1.80139	2.25752	1.83746	3.62105	2.26485	2.08827	1.98046	2.36762	3.03833	1.7153	2.63967	1.98572	0.593024	1.14724	0.725539	0.361152	0.825532	0.851251	5.19516	4.46492	3.64912	3.45192	4.10534	2.39849	4.54587
CCAM_LOCUS34421	Cc008703.t1	VFQ92645.1	14	2.19212	1.61254	1.55565	6.03829	5.84683	6.80772	5.52779	4.90181	4.14184	1.16637	1.66405	2.03537	6.11183	4.62552	5.97479	1.52161	0.962944	1.20584	2.02851	2.78168	2.07004	0.744729	0.903478	0.642609	5.48329	2.64598	2.63726	5.42611	4.79333	5.42909	3.72264	3.35301	1.8034	0.424557	0.713897	0.821009	0.557605	1.41491	0.496457	3.36163	5.48902	5.06692	3.24188	3.09357	4.38016	7.33724
CCAM_LOCUS34732	Cc008914.t1	VFQ92956.1	14	6.74213	5.52245	3.91449	8.02957	7.6988	8.72228	8.54857	8.16638	7.42311	6.10554	6.33413	5.8566	9.28172	8.68181	9.66247	7.03347	6.31111	6.80024	8.0952	8.29035	8.24242	5.64186	5.13041	5.89465	9.2819	7.48603	8.10076	6.41364	5.62899	5.71384	6.46238	7.00938	6.11713	1.43479	0.654337	1.82487	1.81212	1.14319	2.23502	6.25898	7.62056	7.52951	7.06394	6.96787	7.08456	8.5995
CCAM_LOCUS35242	Cc009200.t1	VFQ93466.1	14	3.59646	3.83002	3.0545	3.77075	3.12313	3.44132	3.11311	2.77491	3.59525	3.00595	3.46331	2.56713	4.76553	5.39928	5.82439	2.44077	1.21882	2.60063	0.935035	0.429468	0.796069	1.56676	0.983326	1.42896	5.04765	0.937503	0.86354	0.0539079	0.415568	1.25054	0.418746	0.975067	0.21248	0	0.392927	0.207835	0.550399	0.389019	0.304411	0.536439	0.628524	0.168548	1.68112	1.47227	2.70042	0.770134
CCAM_LOCUS35913	Cc010706.t1	VFQ94137.1	14	0.254158	0.506734	0.274224	7.82261	7.18998	8.47657	7.29497	6.41112	5.83215	1.38501	0.46788	1.61811	5.72391	0.741158	3.78897	1.604	0.824175	1.1236	4.30948	4.95327	1.88519	1.44471	0.268959	2.00206	2.67277	4.46112	4.56162	6.82741	6.55409	6.74795	6.08209	6.44986	4.93304	0	0.325096	0.0687313	0.138306	0.191825	0.141167	1.65628	3.88758	3.73272	3.60501	3.45465	4.41321	7.30574
CCAM_LOCUS36039	Cc010753.t1	VFQ94263.1	14	1.32631	0.730045	0.285042	7.56953	7.13422	8.09833	7.31135	6.55142	6.31652	4.80809	3.75399	4.04532	7.2394	7.63684	8.01924	5.37457	4.54898	5.05364	6.59111	6.66077	6.98543	4.03337	3.87549	4.39127	7.72075	5.28271	5.72892	6.16213	6.00707	6.09481	4.98522	6.14678	4.6428	0.0134051	0.143562	1.00807	0.74393	0.335006	0.37415	4.84501	6.48693	6.24309	6.52229	6.46626	5.61053	6.52666
CCAM_LOCUS36873	Cc039867.t1	VFQ95097.1	14	0	0	0	0.923364	0.844089	1.88742	3.15204	1.35582	0.836512	0	0.463755	0	3.12404	1.73564	2.15232	0	0	0	1.09977	1.32376	0.300033	0	0	0	1.0787	0	0	4.03462	1.77378	1.43186	3.06081	3.52837	1.43115	0	0	0	0	0	0	1.05423	2.30702	4.49237	4.66673	4.68666	5.06168	1.7655
CCAM_LOCUS36909	Cc039901.t1	VFQ95133.1	14	3.28932	2.02904	1.43463	6.45399	6.48488	7.43589	6.02686	5.62621	5.01462	4.00714	3.41431	3.39104	8.67903	8.70089	8.90124	3.59685	4.01568	3.11677	6.8725	7.06316	7.51683	4.58355	3.22435	3.96252	8.60666	3.6404	3.37257	6.86333	7.15295	7.0393	6.76653	6.97042	7.23486	1.56907	1.44321	1.63945	2.64946	2.20553	2.41312	5.07238	6.08846	7.01925	8.3774	8.42806	8.32584	7.49079
CCAM_LOCUS36911	Cc039903.t1	VFQ95135.1	14	1.82815	0.94765	0	5.69429	5.86247	6.56592	5.22893	4.95383	4.48948	2.44525	3.68209	2.76837	8.91617	8.8572	9.04416	3.83535	4.25659	3.30877	7.12294	7.31773	7.76308	4.7363	3.43369	4.2012	8.85388	3.88184	3.57992	7.15041	7.40202	7.28276	7.01653	7.22439	7.48957	1.70816	1.60339	1.89079	2.90313	2.39429	2.59709	5.27401	6.33071	7.27137	8.21314	8.26652	7.65743	6.70685
CCAM_LOCUS37014	Cc026598.t1	VFQ95238.1	14	0	0	0	5.13239	4.31386	5.69409	2.77746	2.9902	3.06837	0	0.80778	0.452736	3.27127	2.66636	2.15333	0.643424	1.17025	0.652122	4.48046	4.91529	5.7597	0.266556	0.542163	0.209569	2.00037	1.21687	0.690907	3.6957	4.65439	3.96044	2.06638	2.61651	3.28537	0	0	0.287822	0	0	0	4.88481	5.76893	4.49338	1.61549	1.92168	1.44086	5.31464
CCAM_LOCUS37161	Cc026748.t1	VFQ95385.1	14	0	0.270374	0	4.9289	4.0482	6.15075	5.63252	4.02168	3.66285	0	0	0	6.04337	1.04863	4.13587	0.0785183	0	0	0.7031	1.85617	0.162706	0.152389	0	0.186883	3.15463	0.810783	0.439352	4.69639	4.28847	4.29806	3.80564	4.32104	2.28686	0	0	0	0	0	0	0.599434	2.58316	2.7526	3.39164	3.48009	4.73997	5.54006
CCAM_LOCUS37365	Cc011497.t1	VFQ95589.1	14	3.96703	3.82963	3.42718	5.68852	5.6155	6.47651	5.88138	5.72479	4.92887	4.16531	3.95026	4.38034	6.30591	5.56891	6.57446	4.48078	4.17132	4.74313	7.67691	7.91267	8.19987	4.43579	4.2008	4.45132	6.0861	4.60691	5.03246	5.84005	5.78804	5.90332	4.82447	5.25408	4.81693	0.0567417	0.449868	0.693053	0.523092	0.124063	0.558014	3.651	4.4118	4.39716	4.75737	4.65578	4.35201	6.03554
CCAM_LOCUS37370	Cc011502.t1	VFQ95594.1	14	1.14083	0.266043	0.264805	5.90951	5.9651	6.59449	5.05401	5.36407	3.90151	1.93035	1.25249	2.09068	4.36955	3.07102	4.16994	4.49972	3.74644	4.38375	4.42006	4.44857	4.25031	6.44429	6.34518	6.33843	3.17189	5.6277	6.24217	4.67507	4.67875	4.64695	3.88314	4.86879	3.62863	0.487294	0.736319	1.18104	1.08765	0.664907	0.511057	3.72713	4.27815	3.81984	3.72999	3.26462	4.48518	5.09007
CCAM_LOCUS37472	Cc011605.t1	VFQ95696.1	14	2.899	2.23671	3.23619	2.06942	3.40191	2.73099	3.29158	3.1005	3.22282	3.64607	2.56923	3.68785	0.191865	0.364394	0.952685	6.22488	5.75201	6.32324	4.10186	3.3718	2.20429	4.36669	4.39231	4.25664	0.291599	5.29742	5.1708	3.20778	3.90267	3.60509	1.28227	2.60935	1.91098	4.94813	5.25439	4.56062	3.96631	3.86989	4.09778	0.38501	0.192038	0.932564	0.73927	1.10317	0.518522	3.97851
CCAM_LOCUS37479	Cc011612.t1	VFQ95703.1	14	1.07037	0.808116	0.291757	4.86742	4.94574	5.10339	3.90105	4.2475	3.62447	1.52074	1.40083	1.30875	2.84249	1.71749	3.464	0.727517	0.714704	0.901026	2.23398	2.5801	1.57886	0.514076	0.735718	0.561264	1.42014	0.58056	0.435084	5.59257	5.40263	5.03632	3.18999	4.65563	3.13208	0.165277	0.379497	0.338812	0.255164	0.130206	0.293431	2.03643	1.80645	1.41511	0.745707	0.903657	1.2091	4.68166
CCAM_LOCUS38147	Cc012104.t1	VFQ96371.1	14	0.319887	0.625063	0	5.08397	3.77422	5.24445	3.20436	1.82294	2.19554	0.603331	0	0	4.71808	5.01397	4.97227	0.561181	0.200845	0.709874	1.09154	1.49595	0.757287	0.127451	0.0426485	0.107354	5.10334	0.521683	0.300164	4.66804	4.904	4.91906	2.17881	3.1183	2.33109	0.58505	0.0566834	0.608161	0.0636465	0.047389	0.155822	0.898232	3.00374	2.96466	2.26344	2.5151	3.41949	4.07758
CCAM_LOCUS38260	Cc012161.t1	VFQ96484.1	14	4.17252	2.29045	1.59147	5.83031	5.51276	7.04489	6.7555	5.89505	5.12305	4.6265	3.95	3.85141	6.39691	5.88168	6.74229	4.04237	2.73344	3.43158	4.46403	4.68976	4.74579	2.24325	1.92491	2.41141	6.84357	3.85878	3.88083	4.2167	3.47957	4.20249	3.35153	3.45855	2.53377	0.28319	1.01751	0.98615	1.04479	1.09241	1.37677	2.8972	5.14522	4.83221	4.27775	4.3242	4.48354	6.63487
CCAM_LOCUS38706	Cc012529.t1	VFQ96930.1	14	0.951594	0.860888	0.857583	3.30335	3.24372	3.4858	2.72335	2.77088	1.99392	0.57377	0.722525	0.712457	5.77847	5.3648	4.81439	0.47323	0.838502	0.27365	3.25893	3.73024	3.72094	1.36838	1.36847	1.74516	4.76076	1.17352	1.59383	2.78665	3.10135	2.62316	4.1245	4.38295	4.30635	0.144986	0.0190884	0.0690876	0.210693	0.185463	0.369149	4.1071	4.23235	4.24238	5.09176	5.00692	5.40085	3.43264
CCAM_LOCUS39210	Cc012928.t1	VFQ97434.1	14	0	0	0	4.82749	5.25239	6.06471	5.63067	4.97679	4.27347	3.62793	2.48463	2.05694	6.67189	6.77407	7.40264	3.86522	2.77718	3.8651	4.90841	4.8395	5.31508	1.13098	1.15895	1.53527	7.15142	2.86849	2.74814	4.44252	3.40248	3.93011	4.02231	5.09147	3.53527	0.0438666	0.0696101	0.623955	0	0.44574	0.579745	1.78484	4.59786	4.62161	4.79717	5.09528	4.91643	5.40823
CCAM_LOCUS39211	Cc012929.t1	VFQ97435.1	14	2.63976	2.46797	2.93853	5.87928	5.95303	7.12234	6.69824	5.80187	5.4575	4.51654	3.97362	3.34535	7.42845	7.54647	7.9067	4.33365	3.20992	4.44261	5.15974	5.41234	5.85839	2.07778	2.24995	2.22022	7.62603	3.70945	3.60524	4.72001	3.92167	4.23519	4.36229	5.36426	4.18263	1.78941	1.83517	1.72396	2.22083	1.47881	1.63466	3.16177	5.06564	5.04036	6.16294	6.21569	6.14991	6.4354
CCAM_LOCUS40053	Cc013287.t1	VFQ98277.1	14	4.9043	6.31211	6.07484	5.5966	5.75743	5.26343	4.89895	5.43298	5.44381	4.713	5.54954	5.5244	5.56922	6.25478	5.1055	2.20191	1.99328	1.99382	2.53256	2.853	2.40161	2.40549	2.58894	2.84601	5.81646	2.30273	2.47495	0.755088	0.95282	0.665542	0.410597	0.318514	0.503223	0.469015	1.07296	0.615986	0.739922	0.654378	0.792332	3.33219	2.5706	1.95301	6.80501	6.14149	6.59206	4.0656
CCAM_LOCUS40068	Cc013302.t1	VFQ98292.1	14	3.52555	1.36977	1.91012	6.96342	6.47416	7.71717	5.45783	5.88771	4.949	4.03201	4.04468	3.98872	7.77155	7.71364	7.86343	6.42522	6.63803	6.1188	5.74374	5.95949	5.40154	3.46258	3.99365	3.8403	7.6462	5.09758	4.60459	4.14636	3.78762	4.16052	4.58029	4.24032	4.31206	3.56221	4.95668	3.70753	3.57349	3.97217	3.96028	4.6659	5.60414	6.34401	5.32442	4.61703	5.11314	6.38114
CCAM_LOCUS42319	Cc015046.t1	VFR00544.1	14	0.375713	0.405917	0	6.71913	6.17048	7.69913	7.08086	6.08993	5.41561	0.500618	1.36597	1.04641	5.05916	4.069	5.57553	1.57827	0.568827	1.39769	2.86055	3.48286	1.48194	0.0879366	0.0394767	0.215421	6.62662	1.39812	1.92842	4.76406	3.20054	3.96566	4.25871	4.19695	2.76973	0.246943	0.039269	0.0376971	0.0260167	0.0849106	0	0.207561	2.19138	1.7142	0.519903	0.792999	1.57647	6.61542
CCAM_LOCUS44268	Cc016599.t1	VFR02493.1	14	3.42641	3.86681	2.98961	2.74247	3.00209	3.19571	3.05391	2.77491	3.75185	3.06776	3.06265	2.30481	4.55621	5.31607	5.56354	1.23729	0.11162	0.991186	0.344046	0.509333	0.753411	0.276571	0.232948	0.515602	5.11369	0.166664	0.353958	0.241943	0.214239	1.12942	0.403819	0.0298868	0.251256	0	0.39387	0.0271356	0.236592	0.220232	0.104479	0.518017	0.0815932	0.236701	1.07271	1.04597	2.01988	0.770134
CCAM_LOCUS44537	Cc016864.t1	VFR02762.1	14	1.67123	1.29215	1.2368	3.71247	3.65927	4.22336	3.18145	3.14054	2.43877	1.48303	1.11355	0.937031	5.76704	5.57023	5.16479	0.472741	1.13632	0.71192	3.59628	4.34353	3.75352	0.614167	0.491092	0.862268	4.72191	1.32446	1.9302	3.35033	3.80788	3.27764	4.52812	4.49687	4.47613	0.289205	0.204222	0.067881	0.0762129	0.186124	0.10011	4.01028	4.28733	4.1405	5.23656	4.8124	5.54426	3.74865
CCAM_LOCUS734	Cc041503.t1	VFQ58958.1	15	4.35117	3.97741	3.37383	4.57977	4.21322	4.63338	3.63733	3.5637	3.20959	2.73943	3.52688	3.53678	5.18473	5.19673	4.23219	1.19273	1.64793	1.22777	1.99014	1.6055	1.52425	1.28013	1.4304	1.84811	5.02478	1.58865	2.05021	1.0961	1.72977	2.25006	1.84349	1.71937	0.62478	0.395315	0.418569	0.54418	0.661564	0.402341	1.13428	0.728112	0.666139	1.00432	6.41246	6.23978	5.82498	4.76542
CCAM_LOCUS1022	Cc017851.t1	VFQ59246.1	15	3.79188	2.91997	0.922342	5.77929	5.69137	6.61693	5.52872	5.54638	4.2148	4.56424	4.01368	4.2374	7.87609	7.52095	7.97851	5.08165	4.7003	4.96668	5.62229	5.62112	6.04259	2.25011	1.96222	2.23457	7.88912	4.68645	5.07049	4.8768	4.48671	4.76702	3.82448	3.30029	3.5048	3.06682	3.97199	3.76101	3.48257	3.20143	3.91285	3.90726	4.55475	5.21391	6.69906	6.6937	6.72416	6.50843
CCAM_LOCUS2023	Cc041753.t1	VFQ60247.1	15	0	0	0	1.99637	1.38788	2.04864	1.0861	0.212331	0.110885	0.216844	0	0	3.58149	2.72416	2.4903	0	0	0	0	0	0	0	0	0.0509599	2.86358	0.149401	0.201733	0.350935	0.411899	0.414756	0.353463	0	0	0	0	0	0.283802	0	0.30568	0	0	0.806691	4.03137	3.80876	3.6902	2.26991
CCAM_LOCUS2026	Cc041756.t1	VFQ60250.1	15	2.97577	2.14054	1.01262	4.20106	3.59272	4.50991	3.61121	2.97475	2.20721	2.92793	3.01082	2.55527	4.49174	4.10912	3.33019	0.14494	0.43697	0.180298	0.48127	0.308688	0.265487	0.0969284	0.307754	0.523337	4.10893	0.61763	0.587533	1.48996	1.08937	1.15542	0.873747	0.759097	0	0	0	0	0.549545	0.0817309	0.618786	0.219899	0	0.468321	5.84558	5.64406	5.86351	4.22976
CCAM_LOCUS2082	Cc041812.t1	VFQ60306.1	15	4.14598	3.40012	3.4891	4.45589	4.22438	5.23289	4.55404	4.35882	3.83278	4.26021	4.28196	4.03638	6.31447	5.85145	7.01395	4.52661	3.50495	4.16284	3.22877	3.0994	2.95004	3.21066	3.15533	3.23835	6.75125	4.31369	4.62742	3.66776	3.46114	3.68736	2.07653	2.26299	1.45286	0.687389	0.912837	0.706958	0.573632	0.441517	0.7623	2.48281	4.24112	4.24419	5.27974	5.22428	4.47264	5.02535
CCAM_LOCUS3683	Cc020921.t1	VFQ61907.1	15	2.5568	1.54502	1.41672	3.74826	3.88088	4.02852	4.02924	3.35072	2.60611	3.24701	3.45028	3.23498	5.52269	4.84818	4.56235	0.637804	1.2299	0.703521	1.64308	1.59929	1.39537	0.569269	0.804595	0.809899	4.97866	1.02633	1.83035	2.39612	2.05561	2.29227	1.31376	1.78654	0.43854	0.105005	0.488886	0.334267	1.58399	0.945671	1.77077	0.309543	0.257865	1.29881	6.96663	6.7107	6.61825	4.95646
CCAM_LOCUS4063	Cc043979.t1	VFQ62287.1	15	0	0.142901	0	0.62098	0.26157	0.567638	0.373889	0	0	0	0.130643	0.246368	4.40759	3.41883	3.22635	0.0881199	0.232334	0.138593	0.386574	0.142944	0.0921547	0.105073	0.211178	0.145028	3.59819	0.249079	0.829521	1.3836	0.981715	0.996047	0.389371	0.138069	0.268101	0.200374	0.118051	0.0205698	0.340838	0.121267	0.686699	0	0	1.16931	5.09417	4.87157	5.23428	4.05306
CCAM_LOCUS4251	Cc044168.t1	VFQ62475.1	15	0.207185	0	0.116248	0.195652	0.111711	0	0	0.211507	0.308793	0.216003	0.206081	0	0.449513	0.713259	0.727015	0.0305014	0	0.0281108	0.0683062	0	0.0533574	0	0.038953	0.0183863	0.286964	0.234609	0.092934	0.0332108	0	0	0	0	0.00598916	0.131028	0.115577	0.223943	0.285846	0.233599	0.215269	0	0.00914792	0.0551748	3.72759	4.03602	3.50904	3.61575
CCAM_LOCUS4808	Cc021541.t1	VFQ63032.1	15	1.2573	0.934532	0.682053	3.55131	3.23399	4.68666	2.24486	2.23153	1.83945	2.16675	1.4109	1.39492	4.67203	4.81044	5.39919	2.32416	1.68081	2.33907	1.70089	1.60679	1.30673	0.050992	0	0	5.60614	0.289542	0.189649	0.56798	0.809547	0.344692	0.479297	0	0.567844	0.41572	0.828609	1.0141	0.807624	0.802364	1.05928	2.32452	2.62322	1.88975	3.65068	3.79865	4.35464	3.00022
CCAM_LOCUS4880	Cc021615.t1	VFQ63104.1	15	1.93792	1.85182	0.823149	4.60789	4.35519	4.87193	3.98449	2.72446	2.06724	3.49467	3.6366	3.49629	5.50513	5.07964	4.54371	2.28915	1.28418	2.35262	1.24585	0.544989	0.666271	0.869356	0.329995	1.05263	4.4542	1.1997	1.60098	2.03092	1.77655	1.66237	1.24583	1.14028	0.748765	1.45046	1.59068	1.98306	2.14659	1.48809	2.02228	0.406142	0.175079	1.33681	6.30398	6.14886	6.0027	4.51762
CCAM_LOCUS5737	Cc022443.t1	VFQ63961.1	15	0.719289	0.210254	0.209258	2.82355	3.28705	3.41432	2.14326	1.95	0.91682	1.36587	1.58469	1.46137	5.99183	5.04253	5.10086	0.234678	0.245987	0.325587	0.428268	0.442169	0.466164	0.154478	0.316752	0.552406	5.53448	0.72986	0.816297	1.29645	0.936921	1.0686	1.05413	0.528011	0.189255	0	0	0.142331	0.889341	0.0469031	0.326819	0	0	0.70569	6.7736	6.50031	6.62496	4.04609
CCAM_LOCUS6786	Cc044485.t1	VFQ65010.1	15	3.25815	2.69553	1.98262	3.01346	3.62404	3.27288	3.58793	3.40794	3.9672	3.03771	1.96672	1.28019	5.72258	5.71913	5.94439	2.65334	3.49754	2.71943	4.72771	4.81195	5.49734	3.88891	4.17674	3.82044	5.52009	3.90119	4.26738	1.69265	2.13297	2.12746	1.83575	1.28537	0.830328	1.67078	1.74548	1.80318	1.47503	1.01858	1.99562	4.39412	4.24897	5.33676	5.77385	6.03622	5.88524	5.93218
CCAM_LOCUS7069	Cc044773.t1	VFQ65293.1	15	7.58318	7.60478	5.83092	7.48755	6.74779	8.73793	9.19208	8.20105	8.45026	8.69967	8.57495	8.47644	10.2523	10.1317	9.94622	4.83802	4.64507	4.60575	4.48353	4.31433	4.397	4.91515	4.89446	5.52554	10.0143	5.50458	5.48782	6.70002	6.9946	6.40088	5.27616	5.03695	5.15953	4.58529	4.55428	4.69466	4.51054	4.33204	4.94152	7.94744	8.16101	7.50129	9.92086	9.86458	10.3759	9.66641
CCAM_LOCUS7243	Cc023506.t1	VFQ65467.1	15	0.280509	0	2.21847	2.70426	2.28652	2.93682	0.670899	0.85168	0	0	0	0	0	0.257229	0	0	0	0	0	0	0	0	0	0	2.12069	0	0	0	0	0	0.0787738	0	0	0	0	0	0	0	0	0.22805	0	0	5.62987	5.41307	5.57524	2.518
CCAM_LOCUS7796	Cc024046.t1	VFQ66020.1	15	1.52453	0.882974	0.677991	2.30621	2.07835	4.57176	4.02723	2.05685	2.21417	3.32287	1.4628	2.00701	6.32321	3.94947	5.54321	0.972451	0.928214	1.55745	0.430783	1.12496	0.721302	0.861655	1.05847	1.20469	5.05091	1.75386	1.78846	3.53402	3.29827	3.47209	1.95552	2.10305	1.32712	0.258842	0.428544	0.39446	0.282297	0.165648	1.06447	2.32502	3.37725	3.50024	5.59157	5.44418	6.31757	5.53965
CCAM_LOCUS8079	Cc024327.t1	VFQ66303.1	15	2.09136	1.24144	1.03967	2.42564	2.86684	2.69482	2.57368	2.55962	1.83749	1.99115	1.74239	1.39325	5.12775	4.932	4.57369	0.987982	0.713299	0.460149	1.16047	1.53965	1.15749	1.6372	1.55017	2.21427	4.42191	2.09432	2.32261	2.19481	2.35822	2.05252	1.22801	1.598	0.768615	0.0478594	0.196913	0.166251	0.233313	0.240405	0.221675	3.70482	3.66327	4.23527	4.70733	4.54476	5.30023	4.59818
CCAM_LOCUS9674	Cc025234.t1	VFQ67898.1	15	3.47084	2.77097	1.53107	3.43484	3.18581	3.78481	3.69982	2.97741	2.80178	3.26445	3.30404	3.80977	4.00807	3.88493	3.03666	0.292281	0.52187	0.170474	0.164652	0.485787	0.356347	0.381015	0.255089	0.679257	3.76049	0.492024	0.50384	1.21678	1.46389	1.35001	0.715696	0.645956	0.212399	0	0.10571	0	0.293487	0.222835	1.00053	0.118738	0.135161	0.724263	5.04265	4.88342	4.65122	3.53374
CCAM_LOCUS9746	Cc045584.t1	VFQ67970.1	15	1.94303	2.85107	1.56927	4.48584	2.84851	4.45477	1.87801	2.06122	1.97503	1.05798	1.48552	0.813844	3.23223	4.7992	4.44512	0.0816191	0.0311157	0.0582971	0.0653324	0.0798307	0.0973505	0.0830281	0	0.212334	4.72521	0	0	1.25077	1.43724	2.60966	0.742443	0.468646	0.225429	0.357632	0.766124	0.253475	0.260662	0.194581	0.0589828	1.58319	2.0763	0.712298	4.27722	4.4062	4.20107	4.9596
CCAM_LOCUS10335	Cc025564.t1	VFQ68559.1	15	3.23919	1.86186	2.73976	3.58075	2.86544	4.44218	3.7524	1.61128	3.5053	3.72172	4.21631	3.20885	6.0611	5.54223	5.95277	3.23987	2.14879	2.99377	1.69903	0.752704	0.816082	1.65839	1.43425	1.46238	5.63239	3.28237	3.19471	1.66521	1.13061	1.96951	1.07388	0.620829	0.358616	1.67337	1.96569	1.98794	2.83621	2.66571	2.92102	1.95561	1.11747	0.424416	4.07306	4.20153	4.86446	3.10283
CCAM_LOCUS13035	Cc046613.t1	VFQ71259.1	15	5.26929	3.70495	3.90963	6.65418	6.37709	7.34452	6.80781	5.99055	5.69517	5.05133	5.02607	5.03273	8.89242	8.63843	9.12122	4.33725	3.38815	3.63564	4.45542	4.71585	4.77802	3.87048	3.75413	4.02578	8.79495	4.87065	4.96357	5.81917	5.98569	5.8935	5.21881	5.19929	5.20992	4.21714	4.09847	4.17545	4.76598	4.86223	4.86996	5.41192	6.58585	6.93267	7.69414	7.6876	7.80915	7.67758
CCAM_LOCUS14181	Cc009926.t1	VFQ72405.1	15	3.23557	2.92842	1.51115	3.83348	3.30401	6.03946	6.00705	4.38038	4.14291	5.13061	4.00438	4.39571	8.37472	6.39176	7.4927	0.605546	1.00086	0.696041	1.11523	1.28503	1.63708	1.65533	1.57938	1.83714	6.8186	1.20771	1.65686	3.47707	3.10019	2.8612	1.89067	2.22502	1.31705	0	0.160324	0.0900946	0.22168	0.133411	1.34194	4.40652	4.66885	4.84572	7.3609	7.07465	8.21078	5.83703
CCAM_LOCUS14507	Cc046831.t1	VFQ72731.1	15	1.00366	3.76817	2.5101	4.34222	4.80924	5.12739	3.89029	4.25445	3.5184	2.4369	2.80652	2.51402	5.94732	6.47468	6.55737	2.60828	1.09081	2.41217	0.282657	1.58412	0.54022	0.188877	0	0.21538	6.03154	0.339315	0	1.66892	1.61095	1.77842	1.85228	1.56746	2.23379	0	0.0191041	0.0364372	0.108772	0	0.347994	2.21266	4.36656	3.9072	3.66146	3.93754	4.64504	3.28551
CCAM_LOCUS14566	Cc046891.t1	VFQ72790.1	15	4.32462	4.24955	3.43982	5.2609	4.77954	6.11692	7.13873	5.67387	6.03226	6.33341	5.34552	5.48352	9.16886	8.01683	8.69292	4.34763	3.58866	4.27785	4.2691	4.30135	4.49993	2.86404	2.26049	2.90312	8.13081	3.13273	3.2615	5.25398	5.77269	5.72573	4.09059	4.75551	3.8894	1.56516	1.48916	1.78844	0.980865	0.875612	1.51826	3.81454	4.25576	4.50551	8.83272	8.69745	9.27572	7.54693
CCAM_LOCUS15016	Cc029329.t1	VFQ73240.1	15	2.41991	1.2785	1.53181	5.14471	4.15272	4.55129	5.06222	4.48253	3.25069	2.4727	1.20035	1.64388	5.20266	4.52116	5.29685	1.66484	1.51437	0.852106	2.1883	2.2192	2.34563	1.05535	0.829347	1.84692	4.69237	2.58085	2.8239	2.457	2.19246	2.4467	2.12433	2.35568	1.51703	0.129808	0.575246	0.946321	0.533405	1.21085	1.13109	2.09138	3.48305	3.3748	3.32818	3.28197	3.4958	5.34736
CCAM_LOCUS15435	Cc029754.t1	VFQ73659.1	15	4.91864	5.08251	5.19063	8.97662	7.29507	9.05213	7.89024	7.17782	7.61122	6.99312	6.60943	5.8819	10.6205	10.6555	10.4401	6.47025	6.36653	6.2318	6.52609	6.40002	6.71103	6.43957	6.13862	6.22195	10.741	5.34932	4.60355	4.85702	4.21453	3.58469	3.89782	3.42042	3.7709	3.7944	4.29125	3.4729	1.71169	2.36443	2.98865	7.52843	7.09168	7.57209	10.8399	10.7483	10.7556	8.48142
CCAM_LOCUS16419	Cc030450.t1	VFQ74643.1	15	1.59773	1.76475	0.632829	3.32966	3.21354	3.79673	3.47682	2.95129	2.34744	1.27085	1.5922	1.61447	6.07382	5.82491	5.87407	0.568976	0.450879	0.486434	1.08206	1.52419	1.24311	0.224806	0.12254	0.104822	5.39869	1.43025	1.51844	2.88725	2.79687	2.48104	2.3218	2.98501	2.65439	1.4296	1.52758	1.4231	1.92551	1.57406	1.3192	3.50574	4.09075	4.51426	4.88919	4.56317	5.04435	4.02112
CCAM_LOCUS18219	Cc031533.t1	VFQ76443.1	15	6.17837	4.94107	3.98039	8.84301	8.30249	7.76064	7.8269	7.63183	7.29403	7.23684	6.41139	5.41021	8.93335	8.71989	9.20246	3.10998	3.53557	3.65228	3.40352	4.69407	4.35113	2.98864	2.53213	3.07968	8.60947	2.39672	2.60117	5.10214	4.45829	4.84689	4.33729	3.88062	3.27566	0.963519	1.40024	1.68156	0.71174	0.712816	1.94222	5.71005	5.74893	5.98649	8.97374	8.91842	9.23669	8.66984
CCAM_LOCUS18220	Cc031534.t1	VFQ76444.1	15	7.55264	6.28058	5.00145	9.97433	9.43548	9.16787	8.91652	8.6903	8.49872	8.45585	7.22006	6.87246	10.2873	9.92898	10.4536	4.09591	4.62497	4.82715	4.87412	5.89717	5.36474	4.1715	3.62287	4.07559	10.0713	3.77304	3.67706	6.18537	5.71481	5.91147	5.73732	4.78926	4.59052	2.0011	2.31715	2.89153	2.0507	1.37781	3.13443	7.58929	7.06684	7.39539	10.7124	10.5335	10.6736	10.1022
CCAM_LOCUS18975	Cc032012.t1	VFQ77199.1	15	5.05554	4.02391	3.04339	6.06895	6.12582	6.65895	5.74743	5.25386	4.24383	4.55394	5.03816	4.81222	8.39896	7.86361	7.85802	2.65957	2.40521	2.66817	2.7403	3.08846	2.57265	2.49407	2.6868	2.76423	8.18066	3.10417	3.27597	3.25841	3.08774	3.31398	2.75563	2.88713	2.02111	1.3486	1.72001	1.15093	2.14336	0.888542	2.15144	2.51441	2.68995	3.01357	9.0357	8.86305	8.99834	6.69538
CCAM_LOCUS18987	Cc032024.t1	VFQ77211.1	15	3.46242	4.30707	3.64042	4.57632	4.25746	4.75579	4.11541	3.68705	3.39288	3.71719	4.05395	3.84213	5.54999	5.4064	4.62022	2.21464	1.70251	1.53956	1.57804	1.42938	1.96268	2.04998	1.91127	2.40218	4.70624	1.67138	1.96487	2.07578	1.89643	2.12791	2.22594	1.41489	1.47567	1.05054	1.82006	1.84579	1.74056	1.3343	1.93481	0.846801	0.460178	1.49331	6.09244	6.00861	5.94135	4.55558
CCAM_LOCUS19279	Cc001349.t1	VFQ77503.1	15	3.72328	2.99376	3.09153	4.47562	3.71788	5.07121	6.44833	4.71891	5.47741	6.48246	5.42115	5.20743	9.09589	7.79493	8.47857	4.18755	2.71358	3.94644	2.97268	2.9058	1.92806	1.87129	1.52022	2.16673	7.96629	2.49687	2.13289	5.07726	5.82809	5.81351	3.68442	4.23571	3.42952	1.55061	2.76044	2.13781	1.38218	0.723879	1.58824	4.36692	3.68474	4.2868	8.84855	8.59542	9.27473	7.60869
CCAM_LOCUS19449	Cc032187.t1	VFQ77673.1	15	1.63456	0.629866	1.71697	2.51437	2.18692	2.82436	1.57053	1.40039	0.600618	1.77022	2.16613	1.46584	0.682588	1.77185	1.2755	0.158336	0	0.0962619	0.28932	0.0210248	0.155604	0	0	0.01859	2.64931	0	0.231121	0.168811	0.0514153	0.434523	0.185549	0	0.358616	0.428953	0.037004	0.230938	1.03045	0.660839	0.851681	0.493995	0	0	4.81153	4.82257	4.50902	2.19375
CCAM_LOCUS19620	Cc032346.t1	VFQ77844.1	15	2.53886	1.21027	0	5.12669	2.73194	5.3304	1.6679	1.7906	1.16303	0.958628	1.62896	1.1209	5.76139	6.30419	6.24273	0.776717	0.821854	1.05653	0.263877	0.27962	0.210682	0.10901	0	0.0575002	7.00968	0.543528	0.26662	2.76724	2.39271	2.75537	0	0.157834	0.32871	0.0229984	0.428555	0.209624	2.55981	2.56572	2.62031	2.9004	2.85779	1.77284	7.27858	7.26669	7.89429	4.29357
CCAM_LOCUS22807	Cc010123.t1	VFQ81031.1	15	1.70686	0.867488	1.15732	2.39491	2.41376	2.74977	2.77746	2.91838	1.55791	1.36673	2.46024	1.98151	4.20121	4.2695	3.73055	1.62165	0.962184	1.26021	1.0653	1.19282	0.483972	0.678231	0.942581	1.17143	3.9129	0.669664	0.815955	1.30471	0.37831	1.24553	0.838995	0.313322	0.0277684	0	0.0858937	0	0.170121	0.118544	0.509511	0.868942	0.218417	0.80842	4.16398	4.59131	4.94663	3.09122
CCAM_LOCUS24684	Cc035725.t1	VFQ82908.1	15	5.54531	5.04853	3.91793	7.33623	6.99633	7.2646	6.51625	6.11234	5.56776	5.39804	6.07434	5.37358	7.60053	7.62062	7.15468	0.950617	1.17257	1.34578	2.04525	2.5841	2.1736	1.84335	1.35496	2.60701	7.22983	2.73478	3.13063	2.91999	2.93778	2.92107	3.37183	2.84909	1.48535	0.226686	0.4047	0.524666	2.54996	0.308214	2.171	1.03421	0.422672	2.14743	8.13752	8.26746	7.91303	6.31006
CCAM_LOCUS25953	Cc004103.t1	VFQ84177.1	15	0.525078	0.622426	0.503293	4.24099	4.39408	4.28827	3.23293	2.12646	1.33718	1.41379	1.42838	1.62778	5.65257	4.75941	4.6291	0.505087	0.502945	0.507707	0.818648	1.08719	0.816537	0.402691	0.306992	0.62618	5.22001	1.11651	1.96758	2.35696	1.94154	2.07452	1.25788	1.3521	0.349553	0.347519	0.456781	0.456452	1.47963	0.581619	1.50819	0.0437309	0.12439	1.32922	7.14057	6.89892	6.81062	5.11104
CCAM_LOCUS27131	Cc004794.t1	VFQ85355.1	15	7.4716	7.49492	5.11439	6.99407	6.65182	8.21743	9.01378	8.1581	8.28958	8.19064	8.35834	8.13431	10.0617	9.9967	9.80731	5.40653	5.31933	4.89522	5.23924	5.23889	5.17542	4.613	4.65802	5.09622	9.99484	5.52738	5.52044	6.86915	7.05311	6.3165	5.48168	5.36321	5.32489	4.36198	4.66582	4.78409	4.58601	4.63784	4.95777	7.8433	8.07666	7.3625	9.41772	9.38802	9.70098	9.12546
CCAM_LOCUS27758	Cc005166.t1	VFQ85982.1	15	3.68704	3.48115	2.83234	4.02852	3.97131	4.6457	4.66972	3.8097	3.68497	3.31701	3.30588	3.45005	5.29681	4.23838	3.69858	0.0726354	0.53675	0.432543	1.20006	2.30462	1.9051	0.701229	0.198094	0.319821	4.75421	1.77472	2.30086	2.10553	1.90518	1.93298	1.74211	1.00379	2.26391	1.52346	0.136403	1.07427	1.65079	0	2.0854	0	2.31549	2.05845	6.22783	6.40328	6.13618	4.73847
CCAM_LOCUS28155	Cc005383.t1	VFQ86379.1	15	1.72756	1.81762	0.67638	3.13169	2.75246	5.1817	5.61969	3.89175	4.03779	3.5912	2.87737	3.31092	7.7101	6.3437	7.52859	2.50009	1.84211	2.01496	1.31687	1.85358	0.796914	1.70108	1.85266	2.0556	6.9957	2.47522	2.67994	3.66154	3.03523	3.20928	1.96159	2.3102	1.44351	0.303891	0.601397	0.363437	0.343329	0.312418	1.06064	3.60209	5.04093	5.23133	6.89336	6.75197	7.43924	6.25119
CCAM_LOCUS28585	Cc005656.t1	VFQ86809.1	15	0	0.272914	0.142208	2.91546	2.715	3.30313	2.44298	0.750394	0.135162	0.923917	0.814142	0.803117	4.5303	3.78733	3.47956	0.402061	0.205448	0.24266	0.239996	0.217246	0.131229	0.125842	0.153687	0.112064	3.54299	0.219309	0.635141	1.31409	0.783516	1.21124	0.698288	0.150972	0.112671	0.0293271	0.0396985	0.022578	0.383553	0	0.573852	0	0	0.903847	5.17134	5.22204	5.36739	3.75484
CCAM_LOCUS29550	Cc037601.t1	VFQ87774.1	15	0	0.123507	0	1.0548	1.79669	1.80033	1.01136	0.416469	0	0.227937	0.315083	0	3.02719	2.19411	1.93673	0	0	0.0351199	0.0759282	0	0	0	0	0.0158101	2.31507	0.0341143	0.322254	0.421604	0.311323	0.578383	0.0718588	0	0	0.293175	0.0271399	0.111471	0.358121	0	0.288844	0.290088	0.0418569	0.239431	4.00335	3.65238	4.27551	2.79135
CCAM_LOCUS30691	Cc006554.t1	VFQ88915.1	15	5.51844	4.24593	3.30145	5.62275	5.70911	6.06862	5.60847	5.11473	4.49955	4.75761	4.8982	5.12574	7.57987	7.27349	7.07806	0.921326	1.55762	1.7491	2.18474	2.47188	1.70783	2.00101	2.13216	2.29957	7.36821	1.67491	2.61872	3.286	2.72195	2.69398	2.60629	2.07708	0.587672	0	0.406746	0.608276	1.55162	0.485743	1.81217	0.509995	0.473416	1.54022	7.73603	7.66347	7.48325	5.81425
CCAM_LOCUS30699	Cc006562.t1	VFQ88923.1	15	6.15692	5.28276	5.30729	4.97379	4.89605	5.38295	6.15866	5.88961	5.90332	5.72281	6.33915	6.2752	7.89821	7.61242	7.62881	2.40461	1.83737	2.28885	1.72157	1.68743	1.88042	3.41963	2.87592	3.486	8.08428	3.38908	3.04832	3.32713	3.62298	3.42533	3.91896	4.11781	3.52851	3.11329	2.98315	3.05813	2.81236	2.87495	2.89939	3.94468	3.84635	3.32547	7.97959	7.87656	8.16722	5.57737
CCAM_LOCUS31020	Cc038309.t1	VFQ89244.1	15	4.16331	2.97897	2.08555	3.39442	3.21735	3.63316	3.62342	3.39183	2.57428	3.22128	3.23427	3.44387	6.71902	5.79442	5.89424	0.455363	1.38115	1.27357	2.05278	1.85696	1.65872	1.06963	1.41034	1.35403	6.14223	0.796662	1.61059	1.82573	2.00662	2.48525	2.3907	2.16079	0.584462	0	0	0.140059	0.8574	0.0352621	1.25005	0.259141	0.0596875	0.871114	7.70674	7.64804	7.46301	4.88428
CCAM_LOCUS31021	Cc038310.t1	VFQ89245.1	15	3.20725	2.43727	2.38707	6.13523	5.39979	5.99675	4.67978	4.11952	2.98963	3.63602	4.04302	3.39326	7.9021	7.19329	7.48407	0.5088	1.30244	1.04727	1.14112	1.42643	1.36163	0.786499	1.04757	0.915529	7.61323	1.55091	2.30416	2.9478	2.49233	2.77191	2.02012	1.08556	0.0626688	0	0.151463	0.122347	1.54106	0	1.53186	0.200227	0.192833	1.81951	8.28031	8.29661	7.77921	5.77402
CCAM_LOCUS31397	Cc007120.t1	VFQ89621.1	15	6.50741	4.77523	4.02302	6.34627	6.32506	6.75338	6.3082	5.83364	5.21279	5.75199	6.05734	5.90289	8.07068	7.82705	7.6275	1.66798	2.61155	2.08243	3.25347	3.63479	2.64869	1.65853	2.11486	2.04715	7.9255	2.73606	2.8945	3.47673	3.39451	3.59478	3.0942	2.60155	0.891593	0	0.667971	0.803745	1.69695	0.265672	2.73148	0.988171	0.192971	1.31608	8.01092	7.99438	7.91005	6.00063
CCAM_LOCUS32118	Cc038628.t1	VFQ90342.1	15	0.0885941	0	0	0	0	0	0	0	0	0.0925269	0.0881027	0.0865931	0.0260975	0	0	0.0180972	0.101497	0	0.118074	0.181475	0.135129	0.13235	0.0361671	0	0.0579881	0.15468	0.23243	0	0	0	0	0	0	0	0.190937	0.116281	0	0	0.0516811	0	0	0	5.10397	3.30614	4.90165	0.483999
CCAM_LOCUS32493	Cc007735.t1	VFQ90717.1	15	3.21875	2.49244	2.44006	4.24253	3.9002	4.37688	4.10277	3.75428	3.61444	3.35076	3.40031	3.65737	7.7476	6.18742	6.78547	3.92358	3.37836	3.49241	3.72699	3.54221	3.46641	3.87164	3.61445	4.00505	6.52924	4.09059	4.07599	4.35763	4.86398	4.36831	3.82462	3.50794	3.60445	3.27971	3.37963	3.39243	3.45151	3.75143	4.05681	2.67931	2.65433	2.98211	7.7122	7.50314	8.24974	6.48715
CCAM_LOCUS33624	Cc019109.t1	VFQ91848.1	15	3.60211	3.40354	3.24832	5.59313	5.73897	5.81138	4.93912	4.81507	4.53789	4.76997	3.98655	3.98376	5.32919	4.72004	5.14801	4.82326	4.23232	4.5396	3.84659	4.3432	3.91881	1.11908	0.478492	0.891282	4.78771	3.7157	3.7821	3.30411	3.71444	3.56628	3.086	3.54527	3.32654	1.63515	2.56942	3.2291	3.49413	3.2734	2.98693	0.273031	1.66849	2.26635	5.61407	5.50928	5.94854	4.97005
CCAM_LOCUS34061	Cc008437.t1	VFQ92285.1	15	2.10797	1.66439	1.40314	2.04047	1.57171	3.33479	5.10305	3.11114	4.20522	2.77334	2.48766	2.55995	8.59116	7.40312	8.24847	0.674678	0.96322	1.19175	0.962388	1.10053	1.23905	0.687312	0.840544	0.717675	7.34333	0.901657	0.944358	2.75104	1.60613	1.48234	1.16706	1.55105	1.1042	0.691113	0.832293	0.313194	0.906807	0.873482	0.65371	3.55244	3.94276	4.53299	6.97246	6.98197	8.30398	5.51264
CCAM_LOCUS34676	Cc008857.t1	VFQ92900.1	15	3.4744	2.6116	2.15225	6.34627	5.97406	6.34821	4.87121	4.63053	3.84565	3.66488	4.5829	3.96328	8.35117	7.90179	8.07058	0.92208	2.26885	1.76882	2.39316	2.20912	2.38555	1.65814	1.88562	2.27726	8.12089	2.7706	3.1132	3.46953	3.29089	3.10132	3.08678	2.27854	0.435542	0	0.607785	0.368885	2.28476	0.605175	2.06087	0.536702	0.655715	2.38002	7.98952	8.11289	7.76655	6.33654
CCAM_LOCUS34677	Cc008858.t1	VFQ92901.1	15	2.25727	1.48313	0.920827	4.14543	4.5411	4.64055	3.78178	3.53463	2.43391	3.03925	2.71307	3.36632	6.70234	5.62614	5.81839	0.298481	0.474718	0.632746	1.1133	0.823486	0.56517	0.182793	0.536371	0.558968	6.24402	0.490245	1.31286	2.21204	1.61799	2.33252	2.56453	1.16532	0.235809	0	0	0.121136	0.972224	0.0456289	1.08565	0.876025	0.0845324	1.21384	7.38495	7.16969	6.8895	4.78427
CCAM_LOCUS35930	Cc010724.t1	VFQ94154.1	15	0.537105	0.896999	0.451676	2.70371	2.02037	3.20353	1.9695	1.25309	0.660757	1.19991	1.29722	1.28204	4.02199	3.69203	3.08563	0.618641	0.782929	0.194885	1.2493	1.27394	1.34251	0.131963	0.088527	0.431711	3.49466	0.371339	0.408985	1.38109	1.67667	1.81196	0.954513	0.542047	0.189181	0	0.298628	0.0399539	0.596409	0.177154	1.11605	0.388219	0.109998	0.805641	4.94718	4.86836	4.84133	3.51215
CCAM_LOCUS37146	Cc026733.t1	VFQ95370.1	15	0.407727	0.123246	0.235674	1.69014	2.29748	1.69143	1.78637	0.80844	0.506517	0.822538	0.920672	0.711924	3.21743	2.57062	2.39477	0.213795	0.285925	0.274289	0.230593	0.166647	0.192726	0.0350777	0.0909455	0.264661	2.49272	0.191338	0.550337	0.414767	0.581279	1.00855	0.177211	0.27971	0.0695097	0.0221732	0.170648	0.167271	0.548672	0.201252	0.631524	0.202813	0.377428	0.445935	4.28445	4.07534	4.27249	2.78863
CCAM_LOCUS37147	Cc026734.t1	VFQ95371.1	15	0.130079	0.141512	0.140825	0.916388	1.18834	0.894461	1.0522	0.974309	0.473896	0.757661	1.02287	0.452736	3.39875	2.86362	2.72736	0.253387	0.264783	0.289163	0.216045	0.247835	0.326054	0.230181	0.0902112	0.252921	3.16059	0.311233	0.448478	0.871762	1.16173	1.08713	0.207149	0.316328	0.262237	0	0.295273	0.288264	0.572015	0.280086	0.770279	0.686232	0.390377	0.51792	4.23687	4.16439	4.32441	2.68788
CCAM_LOCUS37151	Cc026738.t1	VFQ95375.1	15	3.13462	2.02404	1.58753	4.20402	4.28446	4.327	3.98702	3.61332	3.13264	3.25681	3.31245	2.9227	5.13507	4.41043	4.43584	2.15162	1.89217	2.15689	2.80453	2.76825	2.91189	0.881418	0.81948	1.01031	4.41801	2.02147	2.45481	2.50894	2.56614	2.73687	2.60321	2.51532	2.87411	2.02469	2.2315	2.23597	2.60668	2.27942	2.62901	1.75582	1.41935	2.23487	6.17339	5.99635	6.18615	4.02088
CCAM_LOCUS37424	Cc011556.t1	VFQ95648.1	15	0	0	0	0.339751	0.667902	0.362416	0.369693	0.365887	0	0.373266	1.08604	0	0.00606818	0.0122011	0.00622477	0.0283669	0	0.063137	0.0142796	0.00718545	0.0203592	0	0	0	0.00577795	0.0782477	0.00930417	0	0.034127	0.0682347	0.0513331	0.0139024	0.0484245	0.01809	0.057148	0.0413481	0	0.0414435	0.0240998	0	0.0187054	0.0191027	3.40243	3.39735	3.70694	3.01937
CCAM_LOCUS37986	Cc011938.t1	VFQ96210.1	15	2.73976	3.50649	1.52694	6.05315	5.55244	6.29302	5.02038	4.72374	4.09226	0.659471	1.76993	1.86331	8.54615	7.57669	8.32067	0.470104	0.288307	0.319209	0.941105	1.6325	0.744457	1.97337	1.4903	2.4048	7.96249	0.94226	0.715788	0.908959	0.578278	1.81476	1.08433	1.19244	0.744134	0.799968	0.314331	0.115707	0.354412	0.135668	0.978653	4.40956	4.20671	3.98933	6.12344	6.01196	6.58368	6.98274
CCAM_LOCUS40227	Cc013451.t1	VFQ98451.1	15	3.38958	2.57097	1.70635	4.58693	4.24006	4.885	4.30719	3.48629	2.66168	3.53488	3.32156	3.46351	6.51353	5.75291	5.73875	0.265295	0.708892	0.494489	0.809979	1.05245	0.4163	0.737838	0.581274	1.17062	6.00076	0.472479	1.32297	1.41196	1.41357	1.19196	1.42567	0.717097	0.373803	0	0.0671486	0.0801637	0.593014	0.0494774	0.674872	0.281004	0	0.554486	6.91085	6.74221	6.71016	4.38467
CCAM_LOCUS41842	Cc014590.t1	VFR00067.1	15	4.78981	3.39249	2.69076	6.71731	6.08801	6.1791	5.62735	5.38975	5.16012	4.75673	4.00429	3.60764	8.34626	7.27547	7.79931	1.57824	1.41228	1.69315	2.14459	2.54555	2.16251	2.19742	1.91919	2.24955	7.89621	2.98866	2.67584	6.02343	5.80615	5.95451	5.29359	4.3954	4.17614	2.02017	2.48518	2.9254	2.91391	2.38108	3.19836	6.98545	6.51579	6.75028	9.26837	8.94742	9.47552	8.63433
CCAM_LOCUS41949	Cc014700.t1	VFR00174.1	15	2.01224	0	1.06974	3.78375	2.2754	4.41858	0.923544	1.22001	0.375976	2.58167	0.951399	1.46674	0	0.242767	0	0	0.0229586	0.0221703	0	0	0	0	0	0	3.07692	0	0	0	0	0	0.0725586	0	0	0	0	0	0	0	0	0.657889	0.0353114	0	6.18798	5.78699	6.23478	3.68049
CCAM_LOCUS42156	Cc014882.t1	VFR00381.1	15	1.42289	1.50404	1.09153	3.87807	4.37151	4.07649	3.31388	2.03929	0.867773	2.44295	2.48975	2.09902	5.54336	3.96661	3.95232	0.7963	0.192918	0.877069	0.271372	0.378057	0.13793	0.326659	0.356091	0.163865	4.44461	2.50964	3.17694	2.40784	1.25795	1.34321	0.969666	0.569802	0.0152207	1.74374	1.79649	0.994575	1.89711	0.327299	1.96277	0.534255	0.68262	2.02126	6.57989	6.46008	6.58404	4.36228
CCAM_LOCUS44528	Cc016854.t1	VFR02753.1	15	0.221394	0	0	1.35608	2.2115	2.17727	1.24649	1.07195	0.118285	0.23077	0.114308	0.21661	3.42316	2.56178	1.99887	0.0501687	0.378777	0.0238884	0.472374	0.627895	0.632919	0.0403061	0.0239267	0.136061	2.69647	0.16566	0.506279	0.617116	0.450628	0.834457	0.332653	0.0199168	0.0111378	0.00399362	0.014021	0.11368	0.126673	0	0.618189	0.196309	0.0551901	0.337251	4.32549	3.72847	4.3158	2.53221
CCAM_LOCUS44858	Cc017181.t1	VFR03083.1	15	0.465214	0.501449	0.114638	3.28276	2.99689	3.9152	3.08393	1.98434	0.956751	1.6909	1.64096	1.87814	5.08381	4.5182	4.14584	0.136849	0.0773647	0.364605	0.548787	0.387038	0.447485	0.122356	0.105718	0.33877	4.5974	0.37332	0.783684	1.14257	0.873882	0.943191	1.03191	0.422037	0	0.016917	0	0.0376268	0.344939	0.0800464	0.541483	0.101993	0	0.565832	6.33538	6.15074	6.36817	4.40039
CCAM_LOCUS44861	Cc017184.t1	VFR03086.1	15	0	0	0	1.93899	1.71601	2.51373	0.887736	0	0	0.363488	1.24004	0.618427	3.82804	3.14576	2.32992	0	0	0	0	0	0	0.0636658	0	0.0280245	2.808	0.0438736	0.175422	1.07485	0.772247	0.641602	0.311584	0	0	0	0	0	0.41053	0	1.33047	0.434882	0	0.691922	4.2002	3.47531	3.92515	1.8426
CCAM_LOCUS45122	Cc017440.t1	VFR03347.1	15	3.85588	3.88349	2.10875	5.64955	5.49189	5.61114	4.92117	4.45943	3.60402	4.06099	4.46857	4.28496	5.85799	5.29352	4.91811	0.32078	0.223933	0.548698	0.832658	0.40894	0.417142	0.608788	0.483198	1.44051	5.4496	1.28063	2.03576	2.38549	2.15449	2.28657	1.49959	1.83076	0.316742	0.791629	0.615385	0.5889	1.88343	0.352647	2.28431	1.21542	1.29364	2.69727	6.99492	6.89548	6.7455	4.91667
CCAM_LOCUS45254	Cc017571.t1	VFR03479.1	15	4.98513	3.09667	2.63888	5.75937	4.33093	6.16726	4.38604	3.69939	2.90808	4.00857	3.48098	2.95518	7.94994	8.21129	8.12789	0.506599	0.51831	0.226354	0.874358	0.748586	1.44304	0.0851731	0	0.124794	8.36487	0.50144	0.417327	2.94025	2.76716	2.95807	0	0.586975	0.303394	0	0.131239	0.282104	1.48608	1.61183	1.8799	4.11351	4.06594	3.32418	8.46599	8.47259	8.35191	5.497
CCAM_LOCUS421	Cc000434.t1	VFQ58645.1	16	0.559921	0.602119	0.228688	2.7005	2.30896	2.75606	2.34705	2.42315	1.85026	0	0.394315	0.388211	0.558889	0.628447	0.654408	0.583948	0.841945	0.730867	5.53491	5.46683	6.5549	0.34234	0.123476	0.254055	0.780977	0.391487	0.501058	4.50307	4.01012	3.18461	4.09925	4.81288	4.94198	0.210128	0.184275	0.476627	0.821763	0.630422	0.383458	0	0.16084	0.70379	1.91315	1.93972	1.00392	3.02319
CCAM_LOCUS641	Cc041409.t1	VFQ58865.1	16	4.92194	4.46027	4.98808	8.1189	7.83192	8.3317	7.0105	7.36758	6.24637	6.78737	5.91725	6.27408	4.13377	4.03423	4.24269	7.89514	7.60362	8.07582	9.21367	9.23739	9.90999	5.65421	5.40177	5.46967	4.46866	6.85621	6.77683	8.21762	8.67628	8.66654	8.06714	8.5351	8.83776	6.62542	6.784	7.61623	7.10248	7.4086	7.57523	1.69483	3.52367	2.63279	4.92765	4.85404	4.75565	8.11892
CCAM_LOCUS934	Cc041708.t1	VFQ59158.1	16	0.736759	1.39935	2.80215	5.94945	4.78997	6.79276	6.37872	5.6699	6.82463	2.53398	1.21738	1.71291	0.018704	0.05774	0.0343904	2.0204	3.72322	1.84248	5.35433	6.1949	6.54836	0.276559	0.095464	0.162465	0.0480492	0.41532	0.220131	4.43016	4.61348	3.96623	7.35194	7.91656	8.27584	2.63249	3.60165	4.54872	2.9051	2.75081	3.16962	1.76827	2.47747	2.55652	2.27114	2.33479	2.30345	4.24136
CCAM_LOCUS2065	Cc041795.t1	VFQ60289.1	16	0	0	0	2.80203	2.95046	3.21574	1.78147	2.48779	1.48262	0.28013	0.59393	0	0	0	0	0.578724	1.44551	0.315929	4.24055	4.56493	4.36369	0.206663	0.222382	0.251667	0	0.790146	0.819002	3.82362	3.35966	2.87625	4.4097	4.09582	4.14189	0.0298557	0.264096	0.0125844	0	0	0	0.0534992	0	0	0	0	0	2.87598
CCAM_LOCUS2835	Cc020094.t1	VFQ61059.1	16	1.09394	1.31447	0.897675	3.17037	3.54182	4.18693	3.47167	4.36486	3.87546	1.12866	1.70317	0.915734	0.548128	0.445513	0.492447	2.82061	4.33464	2.49315	4.76863	4.82967	5.40639	1.09524	0.830784	1.10913	0.670102	1.57082	1.12524	2.68133	2.16009	2.16298	5.56711	5.3804	5.98608	2.50039	2.78736	2.98655	4.69417	4.53792	4.78261	0.979917	0.102991	0.445734	1.51679	1.65793	1.51389	3.32841
CCAM_LOCUS3350	Cc020596.t1	VFQ61574.1	16	1.35393	0.606891	1.11816	3.85887	4.48967	4.24171	3.51113	3.29448	2.89005	2.58673	2.30084	2.75033	0.0402556	0.0933709	0.257865	3.77839	1.87629	3.31846	3.09419	2.98316	3.2447	2.43179	1.91737	2.16223	0.490649	2.7354	2.72713	3.48588	3.9093	3.88508	3.47053	2.8425	3.00717	0.705973	1.25471	1.68089	1.41551	1.31241	1.72516	0	0.297865	0	0	0.463663	0	4.67864
CCAM_LOCUS3719	Cc020957.t1	VFQ61943.1	16	0.827487	0.708894	0	3.25698	5.24598	4.40424	2.48735	3.85433	2.58206	1.93935	0.469971	0.462872	0	0.0265225	0	0.656222	3.93638	0.414063	3.60168	3.68517	3.7155	0	0	0	0	2.65364	3.16046	5.70119	5.96513	4.6565	4.4316	4.29215	4.29888	4.2975	4.27394	3.95125	4.18835	4.31382	4.7092	0.13531	1.45747	0	0	0.268318	0	5.52656
CCAM_LOCUS5042	Cc021766.t1	VFQ63266.1	16	0.948089	0.59219	1.20968	4.01861	4.2124	4.54084	4.14793	4.86887	3.23662	2.57452	0.873105	1.78692	1.68845	1.37793	1.2441	4.24492	7.04475	4.15157	7.269	7.27375	7.89408	1.20817	1.33162	1.22543	2.15306	2.4579	2.65686	5.77754	5.60752	4.99166	5.83634	6.11016	6.6647	2.98276	3.56362	4.40737	3.08532	3.24432	3.79184	0.866011	1.19677	1.31966	3.93856	4.06133	3.70886	4.20552
CCAM_LOCUS5496	Cc022203.t1	VFQ63720.1	16	0.858296	0.63686	0.412802	4.99833	4.65886	4.79829	3.02642	3.75135	2.92516	0.511038	0.48967	0.673994	0.0563754	0.0449997	0.0256256	0.569973	2.62159	0.763146	4.03869	4.16144	5.06443	0.618136	0.634556	0.446212	0.0774481	1.28143	1.35716	3.83169	4.11016	3.32852	4.81092	4.87615	5.54994	1.05563	1.56267	2.05494	2.38323	2.06869	2.40954	0.286544	0.263617	0.0600474	1.15226	1.1242	1.25402	3.93385
CCAM_LOCUS7079	Cc044783.t1	VFQ65303.1	16	0.296678	0	0	3.72676	4.34212	5.01821	2.73736	3.97327	3.13138	1.28254	0.540043	1.35671	0	0.0668511	0.0567195	1.98646	2.96836	0.892065	5.5179	5.76553	5.92753	0.906264	1.05596	0.768317	0.66037	2.64995	1.74932	3.20323	3.42434	3.78492	4.25839	4.24721	4.6762	0.978971	1.03041	0.423688	0	0.267225	0.57974	0	0.207287	0	0.584456	1.42597	0	4.49536
CCAM_LOCUS8127	Cc024376.t1	VFQ66351.1	16	1.4824	1.23677	0.535986	3.8318	3.8748	5.06114	4.82114	4.73775	3.8446	5.43115	3.98367	3.98439	1.07465	0.931595	1.03632	6.07477	6.47684	6.37548	8.36029	8.38585	8.91873	2.3268	1.79792	1.92283	1.16891	4.47898	4.80841	6.7119	6.29679	6.43726	6.391	6.01612	6.27618	3.33668	4.09955	3.35985	2.61766	2.56504	2.82507	2.56631	2.78934	2.74238	2.58055	5.04651	2.70446	6.12744
CCAM_LOCUS8290	Cc044981.t1	VFQ66514.1	16	2.39538	1.77411	1.91777	3.45137	3.56566	4.22936	3.86561	4.13385	3.1824	5.59211	4.52552	4.27148	0.320768	0.433923	0.353637	5.14378	6.39696	5.78062	6.76916	6.64801	7.20708	3.21442	3.49164	3.27574	0.997797	3.64671	3.47948	5.76946	5.99975	5.52677	4.72988	5.2111	5.31105	2.61308	2.68292	3.465	2.28831	3.09007	2.83724	0	0.14169	0	0.803853	1.05622	0.827359	4.61012
CCAM_LOCUS9317	Cc024876.t1	VFQ67541.1	16	3.59916	3.5226	2.66511	9.44058	9.13875	8.94835	9.39155	8.88087	9.35103	9.01489	8.61191	8.42879	2.69139	4.0653	2.71437	8.60393	9.31129	7.8411	9.51351	9.52175	10.0363	5.47841	5.07347	5.47987	3.68601	6.13888	6.47581	8.07697	8.72947	8.63263	8.85823	9.37828	9.36017	7.46767	8.20817	8.93925	7.58404	7.93913	8.24662	4.60228	3.4521	1.92267	4.33589	4.14455	4.43887	9.33905
CCAM_LOCUS11404	Cc026352.t1	VFQ69628.1	16	0	0.242211	0	3.58713	4.04704	4.07999	2.78377	3.40359	1.77149	3.3113	2.32011	1.10048	0.111982	0	0.123752	3.55462	4.50644	3.90139	6.5757	6.62847	7.37373	1.07044	0.886042	0.792995	0.417713	2.00538	0.909434	5.9921	6.04226	5.22669	4.79131	4.55635	4.63692	1.44287	1.30226	0.570754	0.295899	0.441169	0.968414	0.0863137	0.534185	0	0	0	0	5.47129
CCAM_LOCUS12530	Cc027977.t1	VFQ70754.1	16	1.39275	1.78314	2.03275	6.26808	6.09998	6.65087	4.83493	5.72643	4.61182	4.88167	4.03181	4.55028	4.27574	4.5563	4.46564	6.83814	8.21848	7.10906	8.21831	8.33635	8.71056	2.09752	2.04233	1.96302	4.41477	6.22046	6.15839	5.97586	6.49907	5.85729	6.62257	6.38082	6.89011	4.99466	5.22613	4.86789	4.57758	4.37021	4.60216	2.37416	2.37991	3.31476	4.46714	4.31302	3.76105	6.67007
CCAM_LOCUS12910	Cc046484.t1	VFQ71134.1	16	0.64987	0.390411	0.946771	9.76238	9.62531	10.3818	9.82672	9.35263	8.85208	7.26903	5.44072	5.0904	1.78678	1.94301	1.70633	7.09918	7.33845	7.21087	11.3403	11.3522	12.04	5.4177	3.84238	4.34565	1.75327	6.88161	7.609	10.5654	10.5289	10.8026	10.8696	10.7385	10.9419	4.81913	5.90403	5.35179	4.3434	4.22953	4.86364	2.26788	1.01024	2.48902	0	0	0	10.0131
CCAM_LOCUS13570	Cc028769.t1	VFQ71794.1	16	0.459956	0.269122	0.860861	2.4831	3.00849	2.37235	2.3986	3.17989	2.44603	2.35712	1.99524	1.50274	0	0.0913627	0.0267576	1.97365	4.11571	3.11573	6.16097	6.15576	6.79827	2.18303	2.82816	2.34056	0.0978953	1.09718	0.794325	4.10688	3.97396	3.41832	4.55056	4.79543	5.15773	0.221025	1.05178	0.363394	0.0617112	0.0904632	0.102557	0	0	0	0	0	0	3.21284
CCAM_LOCUS14038	Cc009781.t1	VFQ72262.1	16	0.106665	0	0.222533	2.987	3.54115	3.91896	2.83034	3.02496	1.94344	2.43667	1.78304	1.44565	0.0550276	0.223864	0.523496	3.11313	3.19987	2.336	3.6132	3.91618	3.80114	1.41937	1.14687	1.63984	0.174818	2.92771	2.75358	5.72799	5.40471	4.96312	3.92263	3.29308	2.86452	0.852652	1.4108	0.75594	0.662043	0.786284	1.31266	0	0.884765	0.266954	0.666806	0.571421	1.12792	4.55695
CCAM_LOCUS14043	Cc009786.t1	VFQ72267.1	16	1.80178	1.68109	1.42698	4.15446	4.79366	4.7682	3.7068	4.74095	3.68354	3.92029	2.60859	2.69253	0.0455213	0.50436	0.192622	2.93906	5.26371	2.53545	5.37857	5.16364	5.60361	0.187177	0.23138	0.797057	0.57126	4.38065	4.66657	5.447	5.67257	5.12802	5.77873	5.17503	5.62134	6.1255	5.93373	6.21445	5.78874	5.90812	6.01381	0.404529	2.54508	0	1.23873	2.52534	0.646053	6.58311
CCAM_LOCUS14527	Cc046851.t1	VFQ72751.1	16	3.19846	2.16868	2.33858	5.43109	5.31957	5.80366	4.35748	5.37655	4.52264	4.77652	4.30314	4.10035	0	0.0850548	0.0608581	4.76323	5.28016	5.3683	6.34263	6.15918	7.05564	2.996	3.00839	2.824	0.435044	3.7355	4.04691	3.97829	4.19218	3.80842	6.54038	6.88277	7.15733	4.99512	4.95337	5.14014	5.12475	4.96942	4.8839	0.214206	0	0	0	0	0.570236	4.18276
CCAM_LOCUS14564	Cc046889.t1	VFQ72788.1	16	1.69672	3.06098	1.56013	5.10055	5.10526	5.19364	4.65058	5.17257	5.10805	4.61138	4.12872	3.15089	2.01229	1.61241	1.68289	2.89074	4.81702	1.92513	5.50289	5.67033	5.87137	0.287216	0.574195	0.418418	1.58459	3.53168	4.13065	5.4934	5.31613	4.93839	3.87523	3.99294	3.91351	2.68337	3.24066	2.47805	2.37454	2.30671	2.85388	0.396865	1.04694	1.36797	1.68112	1.53251	1.60265	7.29153
CCAM_LOCUS16713	Cc030736.t1	VFQ74937.1	16	0	0	0	4.31942	4.00026	4.70092	3.16461	4.07483	2.3425	0.145322	0.488532	0.759436	0.238254	0.298189	0.0712712	0.306279	3.2331	0.183874	4.36774	4.20438	5.24441	0.0505087	0.0404759	0.0671196	0.0482669	0.175465	0.117541	3.95756	4.16636	3.17204	4.73291	4.85041	5.60847	0.841666	0.760719	1.34589	1.53739	1.5196	1.68256	0.0263624	0	0	2.07533	1.87737	2.25563	3.9796
CCAM_LOCUS18068	Cc031383.t1	VFQ76292.1	16	0.769356	0	0	4.13459	4.329	5.41569	4.49183	5.33116	4.43876	4.4102	3.72884	4.04287	0.114427	0.053559	0.0438498	3.48561	4.12521	2.35098	5.41623	5.6853	6.21248	1.19857	0.581128	0.439869	0.0300408	4.96955	4.66189	4.88443	4.80943	3.33249	5.88344	5.75472	6.48376	6.10686	5.34993	5.38354	5.77653	5.70846	5.84547	0.0510254	0.0179091	0	1.72764	2.71749	2.61391	6.18358
CCAM_LOCUS19285	Cc001355.t1	VFQ77509.1	16	2.19061	2.36102	2.60521	4.23357	3.98805	4.50048	3.74918	4.02354	3.66764	3.73879	2.5543	2.01677	0.930941	0.87617	0.97096	3.12249	4.93054	2.40768	5.06687	5.27866	5.26638	1.58134	1.09297	1.74353	1.05091	3.01351	3.78625	4.92664	5.0612	4.57775	3.96873	3.48446	3.86448	2.53856	3.2341	2.44295	2.26755	2.20112	2.75669	0.329649	0.69761	0.263191	2.29263	1.64001	1.69028	7.03803
CCAM_LOCUS20265	Cc032647.t1	VFQ78489.1	16	5.00473	4.27861	5.49593	8.66904	8.33203	8.92097	7.31255	7.5259	6.48867	7.04126	6.24817	6.30574	3.69773	3.60529	3.49774	8.15156	7.21188	8.21616	8.71499	8.86956	9.17935	5.03511	4.5464	4.80274	4.17435	7.40768	7.40555	7.99115	8.63581	8.58271	7.72571	8.32339	8.51619	6.97857	6.95133	7.72403	7.29884	7.58869	7.72169	1.06275	2.32502	1.63923	5.39492	5.21164	5.16365	8.56838
CCAM_LOCUS21278	Cc033452.t1	VFQ79502.1	16	0	0.18877	0.187869	2.53968	3.44287	3.81499	2.01617	3.14586	1.75424	3.92484	2.48052	2.70048	0.371277	0.596752	0.737855	4.12897	3.47318	4.01109	4.2582	4.61985	4.54732	1.16559	1.05719	1.37617	0.918696	3.94071	4.369	4.95111	5.01079	3.41846	5.15475	5.02912	5.09794	4.52009	4.41301	4.63978	4.16393	3.99876	4.03545	0.0345975	0.187688	0.427485	2.56064	1.98986	1.78336	3.70958
CCAM_LOCUS22089	Cc002322.t1	VFQ80313.1	16	0	0	0	6.8895	6.5712	7.10489	4.72836	5.52338	3.79483	0.237665	0.595282	0	0.0189403	0	0	0.641016	0.414451	1.14672	2.39756	3.67547	1.00602	0.130048	0.062405	0.124291	0	1.52755	1.69901	6.54606	6.79122	6.92226	6.37053	6.82129	6.51993	0.274739	0.459447	0.693858	0.700496	0.146711	1.0884	1.27565	1.38659	0.469648	0	0	0.208647	5.84753
CCAM_LOCUS22159	Cc002392.t1	VFQ80383.1	16	2.62785	0.7038	3.16611	5.97398	5.95238	6.156	5.22214	5.62245	4.2435	4.33021	3.14897	3.03016	0.104539	0.304587	0.0651711	4.16602	5.13013	4.24822	6.29921	6.44919	6.821	0.617681	0.540918	0.271263	0.677222	4.19144	4.69572	6.46458	6.40586	5.89292	5.85703	6.10794	5.80448	4.48328	4.60532	5.02173	4.88606	5.01317	5.46025	0.0447998	0	0.0702286	1.44977	1.49719	1.20652	7.4666
CCAM_LOCUS22223	Cc002457.t1	VFQ80447.1	16	2.66288	2.55718	1.02021	5.5654	6.85989	5.97202	4.85056	6.46482	4.95208	4.28772	3.07734	2.20558	0.849754	0.410939	0.816462	2.96741	4.64985	2.35575	4.30433	4.54769	4.58163	0	0	0.0143324	0.713441	3.74456	3.99125	5.42496	5.51989	4.55145	4.94835	4.25102	4.69005	5.65412	5.63541	5.73943	4.96148	5.24031	5.59632	1.15854	3.34891	1.97205	0.358689	0.347528	0.303917	6.21638
CCAM_LOCUS23542	Cc002917.t1	VFQ81766.1	16	0	0	0	4.79749	5.3415	5.57603	4.97561	5.75465	4.68695	4.48769	4.12073	3.86553	0	0.0149622	0	4.45911	4.97071	3.46143	6.32641	6.50119	7.13341	1.30167	1.00278	0.810804	0.355811	6.46043	6.44329	4.91921	4.97761	4.11516	6.5661	6.3946	7.03967	6.47555	6.12011	6.0965	6.85594	6.55808	6.83871	0.227281	0	0	3.94773	1.45453	1.54928	5.88446
CCAM_LOCUS24072	Cc003113.t1	VFQ82296.1	16	0.242575	0.137503	0.483324	3.81635	3.51154	4.23107	2.56677	3.84654	2.46667	2.05646	1.78983	0.70128	0.501695	0.419277	0.674607	2.79281	5.94795	2.46721	6.65764	6.639	7.3118	1.40104	1.26091	0.838368	0.411211	1.05582	0.928655	3.23214	3.19323	2.37247	3.47026	4.30718	4.36907	0.731906	0.326603	0.785219	0.270497	0.0685745	0.417207	0.00817563	0.0476947	0.566773	0.263376	0.254923	0.501791	2.27544
CCAM_LOCUS25989	Cc004141.t1	VFQ84213.1	16	0.827487	0.276814	0	2.56494	4.45931	3.53317	1.58653	3.30883	2.76256	1.59704	1.2313	1.2166	0	0	0	0.442794	3.83168	0.615819	3.26661	3.21425	3.50973	0	0.0397925	0	0.0289029	1.30587	1.9369	5.429	5.70323	4.04747	4.40385	4.45653	4.135	3.78479	3.67775	3.42707	3.04682	3.25858	3.59744	0.155069	0.675559	0	0.277174	0.494473	0.435033	4.87964
CCAM_LOCUS26202	Cc036391.t1	VFQ84426.1	16	2.53155	1.78731	1.59216	5.17603	5.07306	5.50522	4.38462	4.28975	3.41314	3.48624	3.01496	3.09259	0.526479	0.413384	0.283176	2.27552	3.0172	1.94254	2.95244	3.30796	3.24331	1.38976	1.29155	1.30556	0.69621	3.12119	3.16057	4.61117	4.75315	4.47631	4.13683	4.13618	4.18348	2.47889	2.56042	2.34702	2.71821	2.67805	3.00342	0.555211	0	0.403585	1.95687	1.91888	1.72497	5.2306
CCAM_LOCUS26703	Cc004600.t1	VFQ84927.1	16	0.227058	0	0.127782	3.28339	4.0095	4.20933	2.61197	3.40392	2.66816	0	0.117343	0.222161	0	0	0.0615785	0.361728	0.650834	0.4199	2.40241	3.41884	2.71693	0.795487	0.859368	1.0219	0	0.286408	0.510174	4.02852	4.6555	4.19848	4.51543	5.19084	4.71702	0.027171	0.0365877	0.0656399	0.124774	0.0235634	0.0339283	0.341748	0.29241	0.159299	0.457204	0.12427	0.207751	4.76044
CCAM_LOCUS27275	Cc004940.t1	VFQ85499.1	16	4.05939	5.34344	5.43043	3.63211	4.0512	3.0332	4.3544	3.87516	5.06652	4.15605	4.45843	4.58264	6.13853	6.42362	5.61793	3.93578	3.91422	4.70419	2.2954	2.00163	2.4523	5.41427	5.72482	5.51105	5.00277	3.17556	3.47943	1.00822	0.661225	0.900792	0.969917	2.84219	2.87507	2.49859	2.59866	2.18798	2.23687	1.44395	0.989957	5.73153	5.75145	5.57897	5.9007	5.48133	4.93205	1.81591
CCAM_LOCUS29619	Cc037667.t1	VFQ87843.1	16	1.77961	2.46425	1.96672	3.46851	3.66342	4.43791	3.2183	3.45308	2.95776	3.93085	2.66055	3.42553	0.276436	0.366334	0.579816	4.60774	4.55945	5.14583	5.68323	5.49679	6.31588	0.649478	0.239488	0.233438	1.08793	4.68172	4.5311	3.94676	4.51582	4.19255	5.60144	5.37839	5.86797	4.01022	3.75638	3.85647	4.38861	4.15866	4.3881	0.467927	0	0.123804	3.72723	4.05899	2.84627	3.64229
CCAM_LOCUS29798	Cc037831.t1	VFQ88022.1	16	0	0.540971	0	6.95423	6.3132	7.72665	6.90285	6.85987	7.5554	4.81223	3.7107	3.7924	0.57082	0.775771	0.540995	2.66438	4.41143	2.39244	5.48329	6.42431	6.66938	0.0862267	0	0.0756463	0.402331	0.859619	2.44547	5.27659	5.10537	4.84099	7.72958	8.39803	8.83076	5.43223	6.30526	7.09059	5.64563	5.41342	5.91089	1.47977	2.80475	2.63662	2.12811	1.67728	2.3254	5.07014
CCAM_LOCUS31038	Cc006755.t1	VFQ89262.1	16	0.170411	0	0	5.46459	5.21765	5.67144	3.38795	4.43554	3.19192	0.608336	0.321147	0.166666	0	0.0120494	0.114126	0	0.654727	0.0699001	5.18317	5.19298	5.481	0.187682	0.144078	0.0239395	0	0	0.199883	5.081	5.78088	5.00904	6.72535	6.60911	6.80719	0.0178663	0.109966	0.555676	0.664385	0.0734748	0.333557	0.0942901	0	0	0.185414	0	0.155663	4.8846
CCAM_LOCUS31148	Cc006867.t1	VFQ89372.1	16	0.0996872	0	0.208504	3.46273	3.89472	3.87541	2.03855	3.04289	1.71589	1.9974	1.51067	0.878541	0	0.02819	0.0848439	2.45394	3.65737	2.19626	4.05188	4.17801	4.24587	0.217674	0.085475	0.130314	0.0295872	2.56506	2.63716	3.60339	4.15807	3.56528	3.31381	3.78497	4.24279	2.41363	2.42977	2.70464	2.21389	2.88991	3.08036	0	0.113259	0.0635402	0.555349	0.294598	0.604151	3.91729
CCAM_LOCUS31297	Cc007017.t1	VFQ89521.1	16	0	0.0982923	0.0978085	3.6196	3.5975	3.80658	1.76719	2.72459	1.30049	0	0	0	0	0	0	0.0116931	0.151246	0	3.99712	4.21603	4.55607	0.0059087	0	0	0	0	0	2.34045	3.14649	1.63658	5.46081	5.02239	5.38703	0	0.0146295	0.00682509	0.0344932	0.0171295	0.0162567	0.00662118	0	0.0233292	0	0.095093	0	2.48655
CCAM_LOCUS32815	Cc007915.t1	VFQ91039.1	16	0.332915	0.360091	0.358467	5.45822	4.78247	5.4087	3.19998	3.82132	1.82396	0	0.331214	0	0	0.0123613	0.0496935	0	0.214315	0.0398361	3.97294	4.13558	4.32052	0	0.16087	0	0	0	0.127188	4.87502	5.45611	4.79987	6.16056	6.2762	6.36723	0.0183265	0.112716	0.226771	0.360062	0.0753355	0.0868721	0.0966613	0	0.0759077	0	0	0.160832	4.32617
CCAM_LOCUS32816	Cc007916.t1	VFQ91040.1	16	2.93977	2.48063	3.63171	2.5899	3.91777	4.2429	3.80911	5.15775	4.01125	4.04898	3.58432	2.98003	0.475979	0.525478	0.972118	4.69636	6.91076	4.40361	7.33109	7.25926	7.80973	1.24026	1.25984	1.54663	0.709542	4.16607	4.804	4.10838	4.5692	3.80937	6.06827	4.92614	5.80727	6.20702	6.18068	5.70973	5.33198	5.45925	5.40753	0.398984	1.60093	0.23305	0.273269	0.681428	0.603833	5.91642
CCAM_LOCUS33569	Cc019053.t1	VFQ91793.1	16	0.706864	0.22977	0	2.23768	2.64931	2.6861	2.67716	2.08139	1.56279	0.581034	0.394315	0.388211	1.1189	1.25802	0.864712	0.285521	0.121184	0.425684	5.99776	6.07921	6.86988	0.259293	0	0.183549	0.848403	0.452793	0.607304	4.50428	4.05633	3.25968	4.14521	4.54958	4.61568	0.547401	0.066187	0.441017	0.771702	0.539856	0.482796	0	0.16757	0.84002	1.84536	1.41598	1.28472	3.33904
CCAM_LOCUS33927	Cc008302.t1	VFQ92151.1	16	2.91209	2.3431	2.92342	4.28998	4.78521	4.51406	3.98098	4.84032	4.01891	4.57994	3.33865	3.27083	0.154324	0.174699	0.431472	4.10062	5.71129	3.35741	5.70422	5.91367	6.01887	1.97295	2.1576	2.14415	0.781144	5.2084	5.37766	5.46886	5.82723	5.03063	5.62183	5.20395	5.48458	6.06274	5.97414	6.16754	5.65895	5.74827	5.89974	1.12353	2.8499	0.263379	0.887482	2.25486	0.770704	6.72103
CCAM_LOCUS35112	Cc039465.t1	VFQ93336.1	16	0.408512	0	0	2.87	3.65573	3.49353	2.2402	2.97462	1.67448	1.83487	1.09697	0.40021	0.064222	0.0605413	0.49251	2.26004	3.38818	2.62494	5.64959	5.72682	6.66341	0.471851	0.261024	0.656881	0.0927825	1.5479	1.71613	5.19653	5.40475	4.80943	4.42765	4.45848	4.11637	0.573523	0.884592	0.668889	0.539833	0.28981	0.691333	0.0806836	0.544967	0.316072	0	0	0	5.0414
CCAM_LOCUS37363	Cc011495.t1	VFQ95587.1	16	0.284004	0	0	3.94918	4.44487	4.03987	2.49479	3.73592	2.34477	1.42428	0.899408	0.819686	1.17331	0.579308	0.662465	1.13659	2.73709	0.725878	4.30826	4.49135	5.16276	0.0762033	0.073339	0.0971334	0.510028	1.07524	1.20647	5.18673	5.81907	5.30027	5.15159	4.79064	5.27269	1.64368	1.13445	2.00989	1.55805	1.54007	1.89369	0.314911	0.189733	0.588822	1.81665	1.48093	1.75382	5.44885
CCAM_LOCUS39572	Cc027208.t1	VFQ97796.1	16	0	0.271638	0.270377	3.50417	3.68547	3.66707	2.46283	3.44499	1.90147	0.673652	0	0	0.0167202	0	0	1.68183	5.89985	1.24331	4.98317	4.74651	5.28773	0.249928	0.265071	0.0327596	0	0.153383	0.153941	5.53514	5.92149	4.6533	5.49302	5.56192	5.31243	0.529751	0.349223	1.52284	0.0761226	0.566926	0.887317	0	0.0986392	0	0	0	0	5.99715
CCAM_LOCUS41028	Cc014189.t1	VFQ99252.1	16	3.75277	3.2865	2.92138	8.48709	8.21265	8.10949	8.153	7.76305	8.17663	8.61417	8.226	7.9363	2.85247	4.25004	3.30078	8.14979	8.25567	7.47653	8.21463	8.24691	8.6662	3.6997	3.13606	3.53791	4.27335	5.82679	6.06323	7.47064	8.2382	8.11429	8.27503	8.83764	8.83134	7.19168	8.04823	8.73921	7.44547	7.81173	8.12966	3.64323	3.4614	2.05787	3.59532	3.64348	3.54271	8.95517
CCAM_LOCUS41131	Cc014275.t1	VFQ99355.1	16	0	0	0	5.61918	5.2598	5.92488	4.21232	4.60199	3.32159	1.48069	0	0.738985	0.104675	0.134619	0.312396	0.893187	0.896612	1.64945	2.91938	3.83653	2.16009	0.258813	0.163496	0.408205	0.0528833	1.88458	1.85082	6.38175	6.77292	6.89999	6.19189	6.67821	6.40773	0.247309	0.74019	0.724906	0.633394	0.210015	0.894257	1.82106	2.01993	1.13381	0	0	0	5.50927
CCAM_LOCUS41199	Cc014343.t1	VFQ99423.1	16	2.59386	1.27189	2.94955	4.98754	4.86097	5.29587	4.46865	4.79599	3.70162	4.07072	3.17205	2.95369	0.117824	0.343789	0.196348	3.71902	4.10936	3.94621	5.87848	5.95864	6.27254	0.552417	0.285825	0.254971	0.883826	4.111	4.94866	6.45982	6.2226	5.66677	5.6842	6.01604	5.48902	4.23588	4.29692	4.94406	4.92436	5.01509	5.48518	0.0519999	0	0.0813996	0.959421	1.84096	1.36141	7.09188
CCAM_LOCUS41267	Cc014411.t1	VFQ99491.1	16	2.8117	3.13719	1.14742	5.23132	6.92416	5.57914	4.79616	6.61476	5.02457	4.60283	3.67833	2.63433	0.32502	0.136464	0.294558	2.62273	5.32213	2.06662	4.57282	4.72686	5.02372	0.0316337	0.0317833	0.0165562	0.493374	3.83265	4.2632	5.28811	5.27763	4.40622	4.68923	3.9526	4.25904	6.03188	5.96557	5.98257	5.14347	5.47665	5.7241	1.34502	2.83901	1.6061	0.358689	0.932007	0	6.33884
CCAM_LOCUS42209	Cc014936.t1	VFR00434.1	16	0	0	0	3.28406	3.47066	3.14825	2.56204	3.22326	2.11177	3.05998	1.86405	1.07832	0	0	0	0.839672	4.25502	1.52725	6.01313	6.23828	6.82121	0.229024	0.484882	0.375447	0.0874873	0.172541	0.420283	4.36474	4.26099	3.40243	4.803	4.73262	4.97725	0.53578	0.355282	0.381227	0.174038	0	0.121755	0	0	0	0	0	0	3.22599
CCAM_LOCUS42410	Cc015121.t1	VFR00635.1	16	2.15763	2.03023	2.31034	3.82726	4.14709	3.89857	3.28754	4.01635	3.05679	3.20065	2.5806	2.13134	0	0.0783188	0.0492711	3.45054	6.01574	3.27787	5.57225	5.55187	5.83447	2.26114	1.94834	2.08975	0.00546323	4.09602	4.42457	4.39991	4.7366	4.05338	3.56661	3.14114	2.90931	3.64493	4.18096	3.96328	3.1318	3.00465	3.48248	0.0782505	0.0303672	0.307631	0.262189	0.36567	0.221034	5.14189
CCAM_LOCUS42854	Cc015548.t1	VFR01079.1	16	0.876867	0.383519	0.138801	4.13083	4.03617	4.27972	3.70233	4.91503	3.45389	2.94601	1.87955	1.66833	1.88769	1.4729	1.29388	4.92112	7.28632	5.18487	7.19949	7.21101	7.79542	1.66009	1.49248	1.12109	2.21199	3.00692	3.34464	5.52066	5.49958	5.04886	5.49748	6.02692	6.32348	3.30358	3.92693	4.49708	3.38584	3.38542	3.76503	0.215091	0.710088	1.31764	4.10972	4.07819	3.9248	4.67615
CCAM_LOCUS43586	Cc034666.t1	VFR01811.1	16	0	0	0	4.39296	4.17502	5.65332	5.28257	4.76039	3.98536	2.90767	2.38703	1.37768	0.034896	0.195971	0.0361376	3.7982	3.31468	4.65283	8.27646	8.50866	9.2073	3.96461	1.84328	2.81303	0.190641	2.24671	1.66375	6.35025	6.45478	6.3989	6.88625	7.07656	6.8501	0	0	0.591275	0.0821875	0.120093	0.135967	0.263784	0	0	0	0	0.673443	4.97994
CCAM_LOCUS43991	Cc016345.t1	VFR02216.1	16	2.088	1.22148	0.287881	5.97995	5.77663	6.51804	4.73597	5.36113	4.13268	4.59494	4.13497	4.04287	4.56852	4.72246	4.55931	7.20698	8.3155	7.09371	8.03965	8.08411	8.17163	1.78731	1.65149	1.34505	4.31117	6.56485	6.57377	6.27813	6.66335	5.91005	6.68138	6.49368	6.9253	4.3944	5.24306	4.66499	4.18391	4.0691	4.2428	2.77621	2.532	3.28617	4.45257	4.64531	4.06153	6.81642
CCAM_LOCUS44338	Cc016670.t1	VFR02563.1	16	1.92476	1.42231	0.685132	5.60312	5.48818	6.27119	5.95021	6.51685	5.50383	7.8108	6.92204	6.2631	0.855108	0.967884	0.693781	7.68983	9.30872	7.79762	9.51293	9.99566	10.0568	4.16692	3.78342	3.69518	1.36967	7.35051	7.80498	5.05823	5.05532	5.03974	6.42879	6.1564	6.8032	6.11958	6.32339	6.66533	6.10305	6.23732	6.34753	0.208209	0.455299	0.372017	1.5794	1.89943	2.01782	6.41026
CCAM_LOCUS44810	Cc017133.t1	VFR03035.1	16	0.139983	0.15224	0	2.58088	2.92347	3.0199	1.68415	2.18333	1.30435	0.278726	0.13922	0.48345	0	0	0	0.41429	1.62699	0.458202	4.16863	4.42259	4.43325	0.400726	0.0577968	0.0563449	0.0411168	0.13502	0.258976	4.1702	4.12977	3.38114	4.07742	4.17098	3.98476	0.00362382	0.0471586	0.0228152	0	0	0.0662807	0.053103	0	0	0	0	0.127753	3.70905
CCAM_LOCUS2799	Cc020056.t1	VFQ61023.1	17	0	0	0.158989	0	0	0.283178	0.99866	2.96273	0.287963	1.1592	0.278805	0	0	0.0204403	0.0208087	1.59702	1.60102	1.27518	6.47883	6.30673	7.66068	0.253608	0.159917	0.373444	0	0.301987	0	0	0	0	0.278588	0.088953	0.354944	0	0	0	0	0	0	0	0	0	0	0	0	0.153753
CCAM_LOCUS2877	Cc020138.t1	VFQ61101.1	17	0	0	0	0.560604	2.10112	2.38225	3.4836	4.4787	3.47829	1.69793	1.91122	1.44687	3.06589	2.91108	2.52983	2.48015	4.25385	2.28457	4.84947	4.83945	5.86139	2.38426	2.25792	2.5332	2.67271	3.08448	3.09689	2.36809	2.68715	2.70172	3.34119	3.48084	3.65956	3.49824	2.66468	3.66937	3.12019	2.48372	2.93115	2.13018	2.34961	2.45032	0	0	0.15667	0
CCAM_LOCUS4086	Cc044003.t1	VFQ62310.1	17	4.40171	5.25767	5.78237	3.51546	4.18106	5.06275	5.67711	6.65224	6.04891	8.61039	7.49817	8.30423	5.18795	5.19756	5.31913	9.73764	10.4711	9.63202	10.5773	10.4379	11.0347	5.27511	5.54879	5.03965	5.98825	5.66037	3.41858	2.33191	0.742239	0.834492	7.52814	5.94295	7.97645	4.69733	5.8228	5.44163	4.92306	4.75677	4.63661	6.09895	5.2468	4.88451	4.28026	4.38917	3.65271	6.04648
CCAM_LOCUS4530	Cc021275.t1	VFQ62754.1	17	0.485279	0.522812	1.93525	0.248571	0.700759	3.11841	3.6533	4.11711	3.33106	4.49418	2.99231	3.4017	0.134871	0.172815	0.262058	5.36554	5.52478	5.14591	8.61577	8.59268	9.32786	4.31895	4.69595	3.94506	0.204715	4.09192	4.19896	0.948654	1.57239	1.40988	4.83926	4.67066	5.80647	3.44624	4.02805	3.95219	2.48997	2.88894	2.97859	0	0	0	0.523438	0.507987	0	1.30337
CCAM_LOCUS6293	Cc022983.t1	VFQ64517.1	17	0	0	0	0	0	0.0949376	1.2992	2.80361	0.978208	5.4282	4.95211	3.44867	0.0273055	0.0295462	0	0.751288	6.11092	1.48428	6.96397	7.54995	7.56937	0.810974	0.440961	0.225347	0.0450193	0.543238	0.273121	0.1003	0	0	0.616343	0.257632	1.68577	0.156248	0.0645904	0.0157587	0.346815	0.0475831	0.228721	0	0	0.12516	0	0	0	0
CCAM_LOCUS6887	Cc044587.t1	VFQ65111.1	17	0	0	0	0	0	0	1.18124	2.5878	0.156762	1.63097	0.735187	0.149017	0.0407031	0.0506689	1.87549e-05	2.33363	2.60014	2.46837	6.40025	6.42225	7.49773	0.325202	0.294648	0.615773	0.00137423	0.888674	0.308816	0	0	0.219582	0.954528	1.07997	0.551103	0	0	0	0	0	0.0802156	0	0	0	0.165892	0.160395	0	0
CCAM_LOCUS6964	Cc044664.t1	VFQ65188.1	17	0	0	0.185462	1.20535	2.67724	2.80756	3.67275	4.4277	3.79452	2.76742	2.67741	2.56849	0	0	0	2.39434	4.62366	2.2575	5.4171	5.44237	6.5258	1.11423	0.613452	0.531918	0.0137824	1.88713	1.88076	0	0	0.0381763	4.02445	3.42272	4.17974	4.01066	2.77058	4.07975	2.89188	2.31691	2.29779	0	0	0	0	0	0.15667	0.179407
CCAM_LOCUS7887	Cc024138.t1	VFQ66111.1	17	3.00428	2.78164	3.79813	2.03282	2.54355	2.6874	4.30621	4.81748	4.81244	5.39053	5.32742	4.35143	0.273992	0.245544	0.160629	2.54698	6.74916	2.8817	7.58947	7.78089	8.58547	0.67281	0.86234	0.355718	0.219823	0.612069	0.504343	0.0746698	0.175029	0.0494969	4.4911	4.36555	5.98074	0.34001	0.186482	0.106079	0.261575	0	0.124253	0.259599	0	0	0.218427	0.109522	0.183708	0.210092
CCAM_LOCUS8288	Cc044979.t1	VFQ66512.1	17	0	0	0	0	0.438748	0.756678	1.63964	4.2441	2.38258	4.97646	3.31933	3.50102	0.0410719	0.267871	0.246003	6.504	8.82951	6.335	9.18105	9.63163	9.56432	2.45218	2.71591	1.9072	0.445982	2.65858	1.71859	1.22621	0.610049	0.458017	4.94851	3.91582	5.62092	2.80093	2.98685	3.28943	1.52653	1.55349	1.49839	0.0375664	0.123926	0	0	0	0	0.77836
CCAM_LOCUS8423	Cc045115.t1	VFQ66647.1	17	0	0	0	0	0.0977673	0.184012	1.2992	3.12114	1.48618	5.50841	5.17407	3.77368	0.037101	0.0294755	0.0847609	1.17996	6.87652	2.09709	7.59957	8.27838	8.31617	1.28589	0.886184	0.655397	0.0209893	0.543721	0.330921	0	0.0415738	0	1.53552	0.973285	2.53046	0.086296	0.0694946	0.11293	0.474084	0.189262	0.119895	0	0.0452724	0.0910133	0	0	0	0
CCAM_LOCUS10599	Cc041220.t1	VFQ68823.1	17	0	0	0	0	1.14913	2.51741	1.77254	4.41287	1.76842	2.55732	1.11192	2.47594	0.47031	0.589777	0.69238	7.88376	11.2774	7.33435	10.8725	11.0596	11.0995	1.17907	2.40902	0.880928	0.688171	3.37196	1.30425	0	0	0	3.76832	3.86373	5.29076	1.15568	1.85641	0.94302	0.433474	0	0.545526	0	0	0	0	0	0	0
CCAM_LOCUS12815	Cc028248.t1	VFQ71039.1	17	0	0.124033	0.619103	0.623967	2.03037	3.05586	3.15502	3.2072	2.16093	3.02408	2.29945	2.61775	0.209861	0.162898	0.154666	5.33469	6.32447	5.08934	6.76151	6.61967	7.1112	1.88153	0.756721	1.18076	0.213286	4.82701	4.76568	0.199109	0.0864985	0.368587	3.83979	4.33202	4.26338	1.69619	2.05832	2.02259	1.70884	1.3894	1.29204	0.19801	0.0477994	0.0960122	0.443204	0	0.10392	0.427473
CCAM_LOCUS14870	Cc029185.t1	VFQ73094.1	17	1.08462	2.44303	1.49927	2.64859	2.26242	2.67465	2.3386	3.51813	2.79041	5.5184	5.02774	4.76943	0.859895	0.794304	1.00921	6.95598	7.46974	7.14641	7.01822	7.20994	6.89999	3.35784	3.5446	3.46292	0.961714	6.02201	6.18717	1.18382	1.23183	1.25853	3.19848	2.86545	3.92275	2.23128	3.29102	3.60744	2.50817	2.58136	2.55782	0.193932	0.94025	0.630936	0.385702	0.529718	0.172887	0.794787
CCAM_LOCUS15159	Cc029479.t1	VFQ73383.1	17	0.108841	0.424783	0.422908	0	0.725632	0.56126	0.919685	3.51292	1.66898	3.38192	3.11029	2.81691	0	0.00725579	0	2.79558	5.20331	3.45341	5.47992	5.53709	6.59593	0.720351	0.603641	0.168177	0.0288152	2.65067	2.90962	0	0	0	1.9646	1.54877	3.06805	2.86751	2.47695	2.65703	2.80427	2.80613	2.75507	0	0	0	0	0	0	0
CCAM_LOCUS15802	Cc030116.t1	VFQ74026.1	17	0.244806	0	1.85304	3.11317	3.18561	4.67265	3.76834	4.97463	4.57681	6.35823	5.69348	5.61079	0.231445	0.65183	0.171185	7.04836	7.40301	7.35687	7.02258	7.09416	7.33813	2.59952	1.86432	2.3015	0.720245	4.96482	4.8147	0.939023	0.572998	0.895743	4.12137	4.64962	4.63574	2.66432	2.88289	3.74675	2.13284	1.9555	2.65599	0	0	0	0	0	0.224105	0.255794
CCAM_LOCUS15855	Cc030167.t1	VFQ74079.1	17	0	0	0	1.08962	2.18387	3.2773	2.10741	5.50975	3.92725	2.48543	1.67203	1.46335	0.183113	0.13612	0.22157	6.08155	9.02495	6.55258	8.93785	9.1724	9.52259	0.256938	0.527876	0.207363	0.113252	3.37087	3.79535	0.229839	0	0	4.3888	4.35285	5.83813	1.3227	1.82937	1.29906	0.330588	0.0731333	0.195364	0.0286116	0.0570066	0	0	0	0	0
CCAM_LOCUS15886	Cc030198.t1	VFQ74110.1	17	0	0	0	1.08962	2.68253	2.97736	1.79986	5.55437	3.88764	2.04836	1.37311	1.46335	0.188491	0.151038	0.174059	6.1031	8.99281	6.51409	8.89982	9.13297	9.49176	0.276507	0.460728	0.218953	0.125455	3.35674	3.74535	0.217996	0	0	4.33753	4.36166	5.76171	1.28663	1.81812	1.32782	0.314093	0.0691687	0.185185	0.0270394	0.0309152	0	0	0	0	0
CCAM_LOCUS15984	Cc030297.t1	VFQ74208.1	17	3.7661	3.78368	3.68885	2.40318	3.40568	2.55214	4.06173	4.15972	4.15643	4.24437	3.42355	3.98395	0.188271	1.17335	0.529809	4.12082	6.83826	4.452	7.60948	8.10888	8.45706	2.70285	2.69116	2.67694	0.395991	2.66753	2.56519	1.37114	1.05221	0.903758	2.2277	2.26767	3.17878	0.435307	0.601623	0.620914	0.158637	0.0607751	0.181854	0.750641	2.17275	2.11948	0.931392	2.05356	1.03916	1.45409
CCAM_LOCUS16192	Cc047164.t1	VFQ74416.1	17	0.421509	0	0	1.46217	2.18205	3.8117	4.4975	5.60082	5.20985	5.81663	5.62688	3.8503	0.050308	0.167786	0.0492948	5.44989	5.97629	5.91204	8.32572	8.38411	9.11569	0.775407	0.698647	0.250082	0.258772	7.31853	7.57067	0.427332	0.0709114	0	6.76464	6.07819	7.07479	2.00579	3.60411	3.58212	1.59278	1.27902	1.69549	0	0.0771514	0	0	0	0	0
CCAM_LOCUS16665	Cc030685.t1	VFQ74889.1	17	3.32189	3.43699	3.50798	4.18887	4.89349	5.19949	4.75489	6.00398	4.96312	5.41114	5.0575	4.25676	2.95181	2.73931	3.20454	3.80638	5.05852	3.81767	6.9725	7.47131	8.00097	4.55499	4.87983	4.75305	2.56396	3.37264	3.44062	2.10644	2.14328	2.03231	5.63317	5.92676	6.80337	3.08157	4.21607	3.8939	2.9997	3.12352	3.2569	2.1735	3.03592	2.30149	2.34532	2.88199	1.88472	2.48676
CCAM_LOCUS16683	Cc030703.t1	VFQ74907.1	17	0	0	0	0.234046	0.257325	0.961329	3.87363	5.77622	4.44882	8.69541	8.39543	6.8101	0.178516	0.257368	0.462811	2.12533	9.45356	4.26838	9.89182	10.5306	10.5022	1.32032	1.24823	0.396092	0.113994	1.33355	1.31456	0	0.0515559	0	3.29672	2.77865	5.92265	1.78401	0.280057	0.53998	1.68447	0.639399	0.677851	0.0491414	0	0	0	0	0	0.836565
CCAM_LOCUS16711	Cc030734.t1	VFQ74935.1	17	0	0	0	3.83925	4.25487	5.19232	5.22391	7.95946	6.41301	9.06957	8.48324	7.69074	0.826018	0.899025	1.16251	9.28716	12.5312	9.29727	12.4985	12.8007	12.6105	4.88544	5.59132	3.73121	0.99417	6.62651	6.25953	2.59395	3.10707	1.50344	7.2393	6.77331	7.89322	3.34091	3.10984	2.69071	1.91352	1.38658	2.29869	0	0	0	0	0	0	3.40325
CCAM_LOCUS18487	Cc001084.t1	VFQ76711.1	17	0	0	0	0.835629	1.59916	0.768253	0.655691	2.88704	1.00205	2.85859	1.8587	0.963981	0	0.0479473	0	1.80762	6.06633	2.57356	5.99417	5.90154	6.89281	0.268461	0.265894	0.215639	0	0.478397	0.0864849	0.790599	0.970627	0.399721	2.54093	2.37536	3.5268	0	0.056854	0.206962	0	0	0	0	0	0	0	0	0	0.90701
CCAM_LOCUS19900	Cc001520.t1	VFQ78124.1	17	0.598084	1.77882	3.01278	0.717364	1.65188	2.04178	3.13654	4.77802	4.41203	5.78354	4.05862	4.21422	0.406762	0.456848	0.409402	8.12802	9.43282	7.90531	9.35727	9.75066	9.79418	2.79127	2.8864	1.76131	0.351246	4.04514	2.11298	1.69067	0.611831	0.475895	5.7042	4.45075	6.17585	3.06984	3.85508	3.84775	1.96072	1.18979	1.9566	0.220195	0.219624	0.136004	0.247687	0	0.552684	1.5733
CCAM_LOCUS22328	Cc002566.t1	VFQ80552.1	17	0	0	0	0	0	0	1.86771	3.38865	1.39499	6.57324	6.00314	4.68078	0.130599	0.131218	0.212427	1.95096	7.88934	3.43348	8.67837	9.14979	9.2426	1.52439	1.77085	0.969777	0.0775055	0.743095	0.845068	0	0	0	0.43354	0	2.45768	0.519917	0	0.0898479	0.726904	0.0686639	0.348588	0	0	0	0	0	0	0
CCAM_LOCUS23401	Cc002772.t1	VFQ81625.1	17	0.273069	0	0	0.667141	1.85085	2.64826	3.73194	5.65614	5.21211	7.2758	6.83444	5.69998	0.0652069	0.143992	0.0427704	5.53957	8.1244	5.23097	8.20507	8.82526	8.64016	1.95578	2.31396	1.77112	0.0992467	2.26662	2.08627	0.119239	0.0902342	0.0573033	1.9972	2.15481	3.74507	1.97648	1.84706	2.51025	1.58364	1.0438	1.21189	0.0330825	0.0595892	0.0811569	0	0	0.250179	0
CCAM_LOCUS23458	Cc002831.t1	VFQ81682.1	17	1.51063	0.534944	1.00349	3.99793	4.09325	5.16658	5.70089	5.58677	5.94614	2.76602	3.22906	2.89189	2.60792	3.10964	2.79975	3.14451	3.92952	3.57194	5.60519	5.72066	6.19423	3.04782	2.51766	2.72164	2.84894	3.8841	3.7848	1.21483	0.89229	0.717694	3.39962	5.94099	5.44378	0.188945	0.790524	0.722693	0.551305	0.526857	0.756594	0.919728	1.23744	1.69847	2.57162	2.52899	2.45454	0.404163
CCAM_LOCUS24043	Cc003083.t1	VFQ82267.1	17	1.98882	1.68878	2.14109	2.29554	2.57365	2.03173	3.3401	4.66519	3.59696	6.88399	6.34665	5.08298	1.82218	1.52964	1.59697	1.89377	8.16884	3.33158	8.92715	9.4467	9.62303	1.85987	1.8035	1.33262	1.47665	1.66585	1.37454	1.11611	1.17781	1.29187	4.11539	3.66868	5.72065	1.7013	1.71449	1.06847	1.6342	0.915209	1.47802	1.06806	0.917015	1.08051	1.6902	2.01595	1.58703	1.42801
CCAM_LOCUS24564	Cc035608.t1	VFQ82788.1	17	0	0.270374	0.597106	1.8373	3.34328	3.54705	5.35134	5.33485	6.10956	5.27408	5.08842	3.81624	0.0992723	0.138289	0.110417	2.77471	6.9545	2.89449	7.79846	8.23084	8.73071	1.97072	1.51224	1.44809	0.0865175	3.34983	3.33035	0.073446	0.0540302	0	5.04874	5.77028	6.36554	1.03453	1.28204	1.67199	0.586914	0.244171	0.450171	0.0515016	0.0588152	0.0600474	0	0.136971	0.11868	0
CCAM_LOCUS24570	Cc035616.t1	VFQ82794.1	17	2.46331	2.897	3.12712	3.08956	3.043	2.87242	3.39515	2.81484	2.99593	2.56153	2.95112	2.01896	1.64618	1.52202	1.76687	1.77765	3.99034	1.29003	6.97876	7.00718	7.85714	1.53813	1.73917	1.52177	1.56525	1.67325	1.73357	2.85393	2.66905	1.76804	6.41292	6.27025	7.4452	0.823138	1.1411	0.964345	1.38423	1.18859	1.66923	1.16907	0.801165	0.890069	1.53576	1.30236	1.94123	1.96881
CCAM_LOCUS24624	Cc035665.t1	VFQ82848.1	17	0.19685	0.110819	0.110276	0.270514	0.878407	1.07656	3.64314	5.02407	4.65393	7.72578	7.23779	5.78818	0.174714	0.056793	0.151137	1.23383	7.93524	2.67793	8.17255	8.76328	8.85953	0.86308	0.658995	0.12157	0.0594134	0.744675	0.0943712	0	0	0	2.23072	1.98854	4.37152	0	0.250891	0.0158458	0.375939	0.136661	0.267378	0	0	0	0	0	0	0.106585
CCAM_LOCUS25108	Cc003549.t1	VFQ83332.1	17	6.1575	5.77234	6.47506	5.47131	5.83128	5.66767	6.69491	6.95499	6.15125	7.89283	7.33944	7.23683	3.68064	3.7073	4.12955	7.00367	8.27986	7.3033	8.93959	9.32488	9.55152	5.58774	5.63025	5.58251	4.31672	7.81932	7.54373	3.58485	3.48127	3.23683	5.77479	5.51517	6.88973	3.92012	4.55299	4.63647	3.54165	3.60157	3.83884	2.42666	3.32568	2.88119	3.6128	4.17446	3.12119	4.75844
[truncated: 2,015 more rows]
[truncated: 23 more columns]
