# Supplementary material for: Involvement of MID1-COMPLEMENTING ACTIVITY 1 encoding a mechanosensitive ion channel in prehaustorium development of the stem parasitic plant Cuscuta campestris
Source: Plant Cell Physiol. 2025 Jan 17;66(3):400–10. doi: 10.1093/pcp/pcaf009 (PMC11957263; doi:10.1093/pcp/pcaf009)
Supplement: pcaf009_Supp [file pcaf009_supp.zip › suppl_data/pcp-2024-e-00196-File019.xlsx]

## Sheet: Park et al_Suppl Data S5_R2
	Supplementary Data S5. Network file of the co-expression module 21 indicated in Supplementary Data S4.
	gene1			gene2			weight
	locus tag	ID	cds ID	locus tag	ID	cds ID
	CCAM_LOCUS6379	Cc023064.t1	VFQ64603.1	CCAM_LOCUS18466	Cc001062.t1	VFQ76690.1	0.194289
	CCAM_LOCUS9653	Cc025212.t1	VFQ67877.1	CCAM_LOCUS18466	Cc001062.t1	VFQ76690.1	0.220713
	CCAM_LOCUS14292	Cc010039.t1	VFQ72516.1	CCAM_LOCUS18466	Cc001062.t1	VFQ76690.1	0.156207
	CCAM_LOCUS29594	Cc037644.t1	VFQ87818.1	CCAM_LOCUS18466	Cc001062.t1	VFQ76690.1	0.236926
	CCAM_LOCUS25465	Cc003919.t1	VFQ83689.1	CCAM_LOCUS18466	Cc001062.t1	VFQ76690.1	0.172189
	CCAM_LOCUS4478	Cc044402.t1	VFQ62702.1	CCAM_LOCUS18466	Cc001062.t1	VFQ76690.1	0.150386
	CCAM_LOCUS37551	Cc039959.t1	VFQ95775.1	CCAM_LOCUS18466	Cc001062.t1	VFQ76690.1	0.166011
	CCAM_LOCUS40374	Cc013585.t1	VFQ98598.1	CCAM_LOCUS18466	Cc001062.t1	VFQ76690.1	0.209889
	CCAM_LOCUS110	Cc000114.t1	VFQ58334.1	CCAM_LOCUS18466	Cc001062.t1	VFQ76690.1	0.226956
	CCAM_LOCUS25423	Cc003877.t1	VFQ83647.1	CCAM_LOCUS18466	Cc001062.t1	VFQ76690.1	0.245324
	CCAM_LOCUS31147	Cc006866.t1	VFQ89371.1	CCAM_LOCUS18466	Cc001062.t1	VFQ76690.1	0.220618
	CCAM_LOCUS18798	Cc031837.t1	VFQ77022.1	CCAM_LOCUS18466	Cc001062.t1	VFQ76690.1	0.170099
	CCAM_LOCUS36655	Cc011253.t1	VFQ94879.1	CCAM_LOCUS18466	Cc001062.t1	VFQ76690.1	0.179834
	CCAM_LOCUS3654	Cc020891.t1	VFQ61878.1	CCAM_LOCUS18466	Cc001062.t1	VFQ76690.1	0.186542
	CCAM_LOCUS18681	Cc031720.t1	VFQ76905.1	CCAM_LOCUS18466	Cc001062.t1	VFQ76690.1	0.24697
	CCAM_LOCUS5907	Cc022609.t1	VFQ64131.1	CCAM_LOCUS18466	Cc001062.t1	VFQ76690.1	0.21483
	CCAM_LOCUS3216	Cc020468.t1	VFQ61440.1	CCAM_LOCUS18466	Cc001062.t1	VFQ76690.1	0.250307
	CCAM_LOCUS27085	Cc004746.t1	VFQ85309.1	CCAM_LOCUS18466	Cc001062.t1	VFQ76690.1	0.180639
	CCAM_LOCUS33656	Cc019141.t1	VFQ91880.1	CCAM_LOCUS18466	Cc001062.t1	VFQ76690.1	0.149835
	CCAM_LOCUS10123	Cc025348.t1	VFQ68347.1	CCAM_LOCUS18466	Cc001062.t1	VFQ76690.1	0.221543
	CCAM_LOCUS26868	Cc036627.t1	VFQ85092.1	CCAM_LOCUS18466	Cc001062.t1	VFQ76690.1	0.216031
	CCAM_LOCUS43295	Cc015988.t1	VFR01520.1	CCAM_LOCUS18466	Cc001062.t1	VFQ76690.1	0.187515
	CCAM_LOCUS14446	Cc046769.t1	VFQ72670.1	CCAM_LOCUS18466	Cc001062.t1	VFQ76690.1	0.162696
	CCAM_LOCUS487	Cc000500.t1	VFQ58711.1	CCAM_LOCUS18466	Cc001062.t1	VFQ76690.1	0.166028
	CCAM_LOCUS26414	Cc004308.t1	VFQ84638.1	CCAM_LOCUS18466	Cc001062.t1	VFQ76690.1	0.235786
	CCAM_LOCUS20069	Cc001692.t1	VFQ78293.1	CCAM_LOCUS18466	Cc001062.t1	VFQ76690.1	0.188207
	CCAM_LOCUS45439	Cc017750.t1	VFR03664.1	CCAM_LOCUS18466	Cc001062.t1	VFQ76690.1	0.209275
	CCAM_LOCUS7023	Cc044726.t1	VFQ65247.1	CCAM_LOCUS18466	Cc001062.t1	VFQ76690.1	0.16155
	CCAM_LOCUS18466	Cc001062.t1	VFQ76690.1	CCAM_LOCUS6379	Cc023064.t1	VFQ64603.1	0.194289
	CCAM_LOCUS9653	Cc025212.t1	VFQ67877.1	CCAM_LOCUS6379	Cc023064.t1	VFQ64603.1	0.230851
	CCAM_LOCUS14292	Cc010039.t1	VFQ72516.1	CCAM_LOCUS6379	Cc023064.t1	VFQ64603.1	0.124057
	CCAM_LOCUS29594	Cc037644.t1	VFQ87818.1	CCAM_LOCUS6379	Cc023064.t1	VFQ64603.1	0.233947
	CCAM_LOCUS25465	Cc003919.t1	VFQ83689.1	CCAM_LOCUS6379	Cc023064.t1	VFQ64603.1	0.126923
	CCAM_LOCUS4478	Cc044402.t1	VFQ62702.1	CCAM_LOCUS6379	Cc023064.t1	VFQ64603.1	0.0951385
	CCAM_LOCUS37551	Cc039959.t1	VFQ95775.1	CCAM_LOCUS6379	Cc023064.t1	VFQ64603.1	0.140123
	CCAM_LOCUS40374	Cc013585.t1	VFQ98598.1	CCAM_LOCUS6379	Cc023064.t1	VFQ64603.1	0.184804
	CCAM_LOCUS110	Cc000114.t1	VFQ58334.1	CCAM_LOCUS6379	Cc023064.t1	VFQ64603.1	0.186558
	CCAM_LOCUS25423	Cc003877.t1	VFQ83647.1	CCAM_LOCUS6379	Cc023064.t1	VFQ64603.1	0.202503
	CCAM_LOCUS31147	Cc006866.t1	VFQ89371.1	CCAM_LOCUS6379	Cc023064.t1	VFQ64603.1	0.185954
	CCAM_LOCUS18798	Cc031837.t1	VFQ77022.1	CCAM_LOCUS6379	Cc023064.t1	VFQ64603.1	0.142155
	CCAM_LOCUS36655	Cc011253.t1	VFQ94879.1	CCAM_LOCUS6379	Cc023064.t1	VFQ64603.1	0.119754
	CCAM_LOCUS3654	Cc020891.t1	VFQ61878.1	CCAM_LOCUS6379	Cc023064.t1	VFQ64603.1	0.163679
	CCAM_LOCUS18681	Cc031720.t1	VFQ76905.1	CCAM_LOCUS6379	Cc023064.t1	VFQ64603.1	0.168641
	CCAM_LOCUS5907	Cc022609.t1	VFQ64131.1	CCAM_LOCUS6379	Cc023064.t1	VFQ64603.1	0.182662
	CCAM_LOCUS3216	Cc020468.t1	VFQ61440.1	CCAM_LOCUS6379	Cc023064.t1	VFQ64603.1	0.213444
	CCAM_LOCUS27085	Cc004746.t1	VFQ85309.1	CCAM_LOCUS6379	Cc023064.t1	VFQ64603.1	0.142658
	CCAM_LOCUS33656	Cc019141.t1	VFQ91880.1	CCAM_LOCUS6379	Cc023064.t1	VFQ64603.1	0.107751
	CCAM_LOCUS10123	Cc025348.t1	VFQ68347.1	CCAM_LOCUS6379	Cc023064.t1	VFQ64603.1	0.194306
	CCAM_LOCUS26868	Cc036627.t1	VFQ85092.1	CCAM_LOCUS6379	Cc023064.t1	VFQ64603.1	0.175296
	CCAM_LOCUS43295	Cc015988.t1	VFR01520.1	CCAM_LOCUS6379	Cc023064.t1	VFQ64603.1	0.152829
	CCAM_LOCUS14446	Cc046769.t1	VFQ72670.1	CCAM_LOCUS6379	Cc023064.t1	VFQ64603.1	0.117769
	CCAM_LOCUS487	Cc000500.t1	VFQ58711.1	CCAM_LOCUS6379	Cc023064.t1	VFQ64603.1	0.103612
	CCAM_LOCUS26414	Cc004308.t1	VFQ84638.1	CCAM_LOCUS6379	Cc023064.t1	VFQ64603.1	0.204333
	CCAM_LOCUS20069	Cc001692.t1	VFQ78293.1	CCAM_LOCUS6379	Cc023064.t1	VFQ64603.1	0.14204
	CCAM_LOCUS45439	Cc017750.t1	VFR03664.1	CCAM_LOCUS6379	Cc023064.t1	VFQ64603.1	0.173815
	CCAM_LOCUS7023	Cc044726.t1	VFQ65247.1	CCAM_LOCUS6379	Cc023064.t1	VFQ64603.1	0.122451
	CCAM_LOCUS18466	Cc001062.t1	VFQ76690.1	CCAM_LOCUS9653	Cc025212.t1	VFQ67877.1	0.220713
	CCAM_LOCUS6379	Cc023064.t1	VFQ64603.1	CCAM_LOCUS9653	Cc025212.t1	VFQ67877.1	0.230851
	CCAM_LOCUS14292	Cc010039.t1	VFQ72516.1	CCAM_LOCUS9653	Cc025212.t1	VFQ67877.1	0.155997
	CCAM_LOCUS29594	Cc037644.t1	VFQ87818.1	CCAM_LOCUS9653	Cc025212.t1	VFQ67877.1	0.25141
	CCAM_LOCUS25465	Cc003919.t1	VFQ83689.1	CCAM_LOCUS9653	Cc025212.t1	VFQ67877.1	0.146879
	CCAM_LOCUS4478	Cc044402.t1	VFQ62702.1	CCAM_LOCUS9653	Cc025212.t1	VFQ67877.1	0.141336
	CCAM_LOCUS37551	Cc039959.t1	VFQ95775.1	CCAM_LOCUS9653	Cc025212.t1	VFQ67877.1	0.170362
	CCAM_LOCUS40374	Cc013585.t1	VFQ98598.1	CCAM_LOCUS9653	Cc025212.t1	VFQ67877.1	0.222422
	CCAM_LOCUS110	Cc000114.t1	VFQ58334.1	CCAM_LOCUS9653	Cc025212.t1	VFQ67877.1	0.26772
	CCAM_LOCUS25423	Cc003877.t1	VFQ83647.1	CCAM_LOCUS9653	Cc025212.t1	VFQ67877.1	0.270933
	CCAM_LOCUS31147	Cc006866.t1	VFQ89371.1	CCAM_LOCUS9653	Cc025212.t1	VFQ67877.1	0.233392
	CCAM_LOCUS18798	Cc031837.t1	VFQ77022.1	CCAM_LOCUS9653	Cc025212.t1	VFQ67877.1	0.170747
	CCAM_LOCUS36655	Cc011253.t1	VFQ94879.1	CCAM_LOCUS9653	Cc025212.t1	VFQ67877.1	0.185394
	CCAM_LOCUS3654	Cc020891.t1	VFQ61878.1	CCAM_LOCUS9653	Cc025212.t1	VFQ67877.1	0.197685
	CCAM_LOCUS18681	Cc031720.t1	VFQ76905.1	CCAM_LOCUS9653	Cc025212.t1	VFQ67877.1	0.235213
	CCAM_LOCUS5907	Cc022609.t1	VFQ64131.1	CCAM_LOCUS9653	Cc025212.t1	VFQ67877.1	0.25573
	CCAM_LOCUS3216	Cc020468.t1	VFQ61440.1	CCAM_LOCUS9653	Cc025212.t1	VFQ67877.1	0.269217
	CCAM_LOCUS27085	Cc004746.t1	VFQ85309.1	CCAM_LOCUS9653	Cc025212.t1	VFQ67877.1	0.17487
	CCAM_LOCUS33656	Cc019141.t1	VFQ91880.1	CCAM_LOCUS9653	Cc025212.t1	VFQ67877.1	0.168513
	CCAM_LOCUS10123	Cc025348.t1	VFQ68347.1	CCAM_LOCUS9653	Cc025212.t1	VFQ67877.1	0.252523
	CCAM_LOCUS26868	Cc036627.t1	VFQ85092.1	CCAM_LOCUS9653	Cc025212.t1	VFQ67877.1	0.201993
	CCAM_LOCUS43295	Cc015988.t1	VFR01520.1	CCAM_LOCUS9653	Cc025212.t1	VFQ67877.1	0.185379
	CCAM_LOCUS14446	Cc046769.t1	VFQ72670.1	CCAM_LOCUS9653	Cc025212.t1	VFQ67877.1	0.171205
	CCAM_LOCUS487	Cc000500.t1	VFQ58711.1	CCAM_LOCUS9653	Cc025212.t1	VFQ67877.1	0.160972
	CCAM_LOCUS26414	Cc004308.t1	VFQ84638.1	CCAM_LOCUS9653	Cc025212.t1	VFQ67877.1	0.269634
	CCAM_LOCUS20069	Cc001692.t1	VFQ78293.1	CCAM_LOCUS9653	Cc025212.t1	VFQ67877.1	0.178559
	CCAM_LOCUS45439	Cc017750.t1	VFR03664.1	CCAM_LOCUS9653	Cc025212.t1	VFQ67877.1	0.208268
	CCAM_LOCUS7023	Cc044726.t1	VFQ65247.1	CCAM_LOCUS9653	Cc025212.t1	VFQ67877.1	0.148902
	CCAM_LOCUS18466	Cc001062.t1	VFQ76690.1	CCAM_LOCUS14292	Cc010039.t1	VFQ72516.1	0.156207
	CCAM_LOCUS6379	Cc023064.t1	VFQ64603.1	CCAM_LOCUS14292	Cc010039.t1	VFQ72516.1	0.124057
	CCAM_LOCUS9653	Cc025212.t1	VFQ67877.1	CCAM_LOCUS14292	Cc010039.t1	VFQ72516.1	0.155997
	CCAM_LOCUS29594	Cc037644.t1	VFQ87818.1	CCAM_LOCUS14292	Cc010039.t1	VFQ72516.1	0.164869
	CCAM_LOCUS25465	Cc003919.t1	VFQ83689.1	CCAM_LOCUS14292	Cc010039.t1	VFQ72516.1	0.225174
	CCAM_LOCUS4478	Cc044402.t1	VFQ62702.1	CCAM_LOCUS14292	Cc010039.t1	VFQ72516.1	0.21253
	CCAM_LOCUS37551	Cc039959.t1	VFQ95775.1	CCAM_LOCUS14292	Cc010039.t1	VFQ72516.1	0.208238
	CCAM_LOCUS40374	Cc013585.t1	VFQ98598.1	CCAM_LOCUS14292	Cc010039.t1	VFQ72516.1	0.25551
	CCAM_LOCUS110	Cc000114.t1	VFQ58334.1	CCAM_LOCUS14292	Cc010039.t1	VFQ72516.1	0.163445
	CCAM_LOCUS25423	Cc003877.t1	VFQ83647.1	CCAM_LOCUS14292	Cc010039.t1	VFQ72516.1	0.154902
	CCAM_LOCUS31147	Cc006866.t1	VFQ89371.1	CCAM_LOCUS14292	Cc010039.t1	VFQ72516.1	0.121291
	CCAM_LOCUS18798	Cc031837.t1	VFQ77022.1	CCAM_LOCUS14292	Cc010039.t1	VFQ72516.1	0.217631
	CCAM_LOCUS36655	Cc011253.t1	VFQ94879.1	CCAM_LOCUS14292	Cc010039.t1	VFQ72516.1	0.176504
	CCAM_LOCUS3654	Cc020891.t1	VFQ61878.1	CCAM_LOCUS14292	Cc010039.t1	VFQ72516.1	0.237028
	CCAM_LOCUS18681	Cc031720.t1	VFQ76905.1	CCAM_LOCUS14292	Cc010039.t1	VFQ72516.1	0.165879
	CCAM_LOCUS5907	Cc022609.t1	VFQ64131.1	CCAM_LOCUS14292	Cc010039.t1	VFQ72516.1	0.13585
	CCAM_LOCUS3216	Cc020468.t1	VFQ61440.1	CCAM_LOCUS14292	Cc010039.t1	VFQ72516.1	0.127379
	CCAM_LOCUS27085	Cc004746.t1	VFQ85309.1	CCAM_LOCUS14292	Cc010039.t1	VFQ72516.1	0.230799
	CCAM_LOCUS33656	Cc019141.t1	VFQ91880.1	CCAM_LOCUS14292	Cc010039.t1	VFQ72516.1	0.222385
	CCAM_LOCUS10123	Cc025348.t1	VFQ68347.1	CCAM_LOCUS14292	Cc010039.t1	VFQ72516.1	0.142646
	CCAM_LOCUS26868	Cc036627.t1	VFQ85092.1	CCAM_LOCUS14292	Cc010039.t1	VFQ72516.1	0.211914
	CCAM_LOCUS43295	Cc015988.t1	VFR01520.1	CCAM_LOCUS14292	Cc010039.t1	VFQ72516.1	0.206659
	CCAM_LOCUS14446	Cc046769.t1	VFQ72670.1	CCAM_LOCUS14292	Cc010039.t1	VFQ72516.1	0.225571
	CCAM_LOCUS487	Cc000500.t1	VFQ58711.1	CCAM_LOCUS14292	Cc010039.t1	VFQ72516.1	0.203123
	CCAM_LOCUS26414	Cc004308.t1	VFQ84638.1	CCAM_LOCUS14292	Cc010039.t1	VFQ72516.1	0.145003
	CCAM_LOCUS20069	Cc001692.t1	VFQ78293.1	CCAM_LOCUS14292	Cc010039.t1	VFQ72516.1	0.205993
	CCAM_LOCUS45439	Cc017750.t1	VFR03664.1	CCAM_LOCUS14292	Cc010039.t1	VFQ72516.1	0.271706
	CCAM_LOCUS7023	Cc044726.t1	VFQ65247.1	CCAM_LOCUS14292	Cc010039.t1	VFQ72516.1	0.217054
	CCAM_LOCUS18466	Cc001062.t1	VFQ76690.1	CCAM_LOCUS29594	Cc037644.t1	VFQ87818.1	0.236926
	CCAM_LOCUS6379	Cc023064.t1	VFQ64603.1	CCAM_LOCUS29594	Cc037644.t1	VFQ87818.1	0.233947
	CCAM_LOCUS9653	Cc025212.t1	VFQ67877.1	CCAM_LOCUS29594	Cc037644.t1	VFQ87818.1	0.25141
	CCAM_LOCUS14292	Cc010039.t1	VFQ72516.1	CCAM_LOCUS29594	Cc037644.t1	VFQ87818.1	0.164869
	CCAM_LOCUS25465	Cc003919.t1	VFQ83689.1	CCAM_LOCUS29594	Cc037644.t1	VFQ87818.1	0.164448
	CCAM_LOCUS4478	Cc044402.t1	VFQ62702.1	CCAM_LOCUS29594	Cc037644.t1	VFQ87818.1	0.156597
	CCAM_LOCUS37551	Cc039959.t1	VFQ95775.1	CCAM_LOCUS29594	Cc037644.t1	VFQ87818.1	0.184684
	CCAM_LOCUS40374	Cc013585.t1	VFQ98598.1	CCAM_LOCUS29594	Cc037644.t1	VFQ87818.1	0.221642
	CCAM_LOCUS110	Cc000114.t1	VFQ58334.1	CCAM_LOCUS29594	Cc037644.t1	VFQ87818.1	0.278569
	CCAM_LOCUS25423	Cc003877.t1	VFQ83647.1	CCAM_LOCUS29594	Cc037644.t1	VFQ87818.1	0.28328
	CCAM_LOCUS31147	Cc006866.t1	VFQ89371.1	CCAM_LOCUS29594	Cc037644.t1	VFQ87818.1	0.226803
	CCAM_LOCUS18798	Cc031837.t1	VFQ77022.1	CCAM_LOCUS29594	Cc037644.t1	VFQ87818.1	0.175808
	CCAM_LOCUS36655	Cc011253.t1	VFQ94879.1	CCAM_LOCUS29594	Cc037644.t1	VFQ87818.1	0.206559
	CCAM_LOCUS3654	Cc020891.t1	VFQ61878.1	CCAM_LOCUS29594	Cc037644.t1	VFQ87818.1	0.185043
	CCAM_LOCUS18681	Cc031720.t1	VFQ76905.1	CCAM_LOCUS29594	Cc037644.t1	VFQ87818.1	0.253492
	CCAM_LOCUS5907	Cc022609.t1	VFQ64131.1	CCAM_LOCUS29594	Cc037644.t1	VFQ87818.1	0.261357
	CCAM_LOCUS3216	Cc020468.t1	VFQ61440.1	CCAM_LOCUS29594	Cc037644.t1	VFQ87818.1	0.281305
	CCAM_LOCUS27085	Cc004746.t1	VFQ85309.1	CCAM_LOCUS29594	Cc037644.t1	VFQ87818.1	0.17798
	CCAM_LOCUS33656	Cc019141.t1	VFQ91880.1	CCAM_LOCUS29594	Cc037644.t1	VFQ87818.1	0.174535
	CCAM_LOCUS10123	Cc025348.t1	VFQ68347.1	CCAM_LOCUS29594	Cc037644.t1	VFQ87818.1	0.267118
	CCAM_LOCUS26868	Cc036627.t1	VFQ85092.1	CCAM_LOCUS29594	Cc037644.t1	VFQ87818.1	0.211335
	CCAM_LOCUS43295	Cc015988.t1	VFR01520.1	CCAM_LOCUS29594	Cc037644.t1	VFQ87818.1	0.194482
	CCAM_LOCUS14446	Cc046769.t1	VFQ72670.1	CCAM_LOCUS29594	Cc037644.t1	VFQ87818.1	0.165768
	CCAM_LOCUS487	Cc000500.t1	VFQ58711.1	CCAM_LOCUS29594	Cc037644.t1	VFQ87818.1	0.171576
	CCAM_LOCUS26414	Cc004308.t1	VFQ84638.1	CCAM_LOCUS29594	Cc037644.t1	VFQ87818.1	0.284473
	CCAM_LOCUS20069	Cc001692.t1	VFQ78293.1	CCAM_LOCUS29594	Cc037644.t1	VFQ87818.1	0.192521
	CCAM_LOCUS45439	Cc017750.t1	VFR03664.1	CCAM_LOCUS29594	Cc037644.t1	VFQ87818.1	0.210632
	CCAM_LOCUS7023	Cc044726.t1	VFQ65247.1	CCAM_LOCUS29594	Cc037644.t1	VFQ87818.1	0.160603
	CCAM_LOCUS18466	Cc001062.t1	VFQ76690.1	CCAM_LOCUS25465	Cc003919.t1	VFQ83689.1	0.172189
	CCAM_LOCUS6379	Cc023064.t1	VFQ64603.1	CCAM_LOCUS25465	Cc003919.t1	VFQ83689.1	0.126923
	CCAM_LOCUS9653	Cc025212.t1	VFQ67877.1	CCAM_LOCUS25465	Cc003919.t1	VFQ83689.1	0.146879
	CCAM_LOCUS14292	Cc010039.t1	VFQ72516.1	CCAM_LOCUS25465	Cc003919.t1	VFQ83689.1	0.225174
	CCAM_LOCUS29594	Cc037644.t1	VFQ87818.1	CCAM_LOCUS25465	Cc003919.t1	VFQ83689.1	0.164448
	CCAM_LOCUS4478	Cc044402.t1	VFQ62702.1	CCAM_LOCUS25465	Cc003919.t1	VFQ83689.1	0.232168
	CCAM_LOCUS37551	Cc039959.t1	VFQ95775.1	CCAM_LOCUS25465	Cc003919.t1	VFQ83689.1	0.220596
	CCAM_LOCUS40374	Cc013585.t1	VFQ98598.1	CCAM_LOCUS25465	Cc003919.t1	VFQ83689.1	0.2121
	CCAM_LOCUS110	Cc000114.t1	VFQ58334.1	CCAM_LOCUS25465	Cc003919.t1	VFQ83689.1	0.158258
	CCAM_LOCUS25423	Cc003877.t1	VFQ83647.1	CCAM_LOCUS25465	Cc003919.t1	VFQ83689.1	0.150183
	CCAM_LOCUS31147	Cc006866.t1	VFQ89371.1	CCAM_LOCUS25465	Cc003919.t1	VFQ83689.1	0.109778
	CCAM_LOCUS18798	Cc031837.t1	VFQ77022.1	CCAM_LOCUS25465	Cc003919.t1	VFQ83689.1	0.210555
	CCAM_LOCUS36655	Cc011253.t1	VFQ94879.1	CCAM_LOCUS25465	Cc003919.t1	VFQ83689.1	0.184797
	CCAM_LOCUS3654	Cc020891.t1	VFQ61878.1	CCAM_LOCUS25465	Cc003919.t1	VFQ83689.1	0.195206
	CCAM_LOCUS18681	Cc031720.t1	VFQ76905.1	CCAM_LOCUS25465	Cc003919.t1	VFQ83689.1	0.165125
	CCAM_LOCUS5907	Cc022609.t1	VFQ64131.1	CCAM_LOCUS25465	Cc003919.t1	VFQ83689.1	0.130921
	CCAM_LOCUS3216	Cc020468.t1	VFQ61440.1	CCAM_LOCUS25465	Cc003919.t1	VFQ83689.1	0.118594
	CCAM_LOCUS27085	Cc004746.t1	VFQ85309.1	CCAM_LOCUS25465	Cc003919.t1	VFQ83689.1	0.22111
	CCAM_LOCUS33656	Cc019141.t1	VFQ91880.1	CCAM_LOCUS25465	Cc003919.t1	VFQ83689.1	0.204241
	CCAM_LOCUS10123	Cc025348.t1	VFQ68347.1	CCAM_LOCUS25465	Cc003919.t1	VFQ83689.1	0.150006
	CCAM_LOCUS26868	Cc036627.t1	VFQ85092.1	CCAM_LOCUS25465	Cc003919.t1	VFQ83689.1	0.208191
	CCAM_LOCUS43295	Cc015988.t1	VFR01520.1	CCAM_LOCUS25465	Cc003919.t1	VFQ83689.1	0.209053
	CCAM_LOCUS14446	Cc046769.t1	VFQ72670.1	CCAM_LOCUS25465	Cc003919.t1	VFQ83689.1	0.191666
	CCAM_LOCUS487	Cc000500.t1	VFQ58711.1	CCAM_LOCUS25465	Cc003919.t1	VFQ83689.1	0.200443
	CCAM_LOCUS26414	Cc004308.t1	VFQ84638.1	CCAM_LOCUS25465	Cc003919.t1	VFQ83689.1	0.144442
	CCAM_LOCUS20069	Cc001692.t1	VFQ78293.1	CCAM_LOCUS25465	Cc003919.t1	VFQ83689.1	0.209837
	CCAM_LOCUS45439	Cc017750.t1	VFR03664.1	CCAM_LOCUS25465	Cc003919.t1	VFQ83689.1	0.226355
	CCAM_LOCUS7023	Cc044726.t1	VFQ65247.1	CCAM_LOCUS25465	Cc003919.t1	VFQ83689.1	0.222876
	CCAM_LOCUS18466	Cc001062.t1	VFQ76690.1	CCAM_LOCUS4478	Cc044402.t1	VFQ62702.1	0.150386
	CCAM_LOCUS6379	Cc023064.t1	VFQ64603.1	CCAM_LOCUS4478	Cc044402.t1	VFQ62702.1	0.0951385
	CCAM_LOCUS9653	Cc025212.t1	VFQ67877.1	CCAM_LOCUS4478	Cc044402.t1	VFQ62702.1	0.141336
	CCAM_LOCUS14292	Cc010039.t1	VFQ72516.1	CCAM_LOCUS4478	Cc044402.t1	VFQ62702.1	0.21253
	CCAM_LOCUS29594	Cc037644.t1	VFQ87818.1	CCAM_LOCUS4478	Cc044402.t1	VFQ62702.1	0.156597
	CCAM_LOCUS25465	Cc003919.t1	VFQ83689.1	CCAM_LOCUS4478	Cc044402.t1	VFQ62702.1	0.232168
	CCAM_LOCUS37551	Cc039959.t1	VFQ95775.1	CCAM_LOCUS4478	Cc044402.t1	VFQ62702.1	0.196603
	CCAM_LOCUS40374	Cc013585.t1	VFQ98598.1	CCAM_LOCUS4478	Cc044402.t1	VFQ62702.1	0.230975
	CCAM_LOCUS110	Cc000114.t1	VFQ58334.1	CCAM_LOCUS4478	Cc044402.t1	VFQ62702.1	0.12443
	CCAM_LOCUS25423	Cc003877.t1	VFQ83647.1	CCAM_LOCUS4478	Cc044402.t1	VFQ62702.1	0.118553
	CCAM_LOCUS31147	Cc006866.t1	VFQ89371.1	CCAM_LOCUS4478	Cc044402.t1	VFQ62702.1	0.100707
	CCAM_LOCUS18798	Cc031837.t1	VFQ77022.1	CCAM_LOCUS4478	Cc044402.t1	VFQ62702.1	0.196966
	CCAM_LOCUS36655	Cc011253.t1	VFQ94879.1	CCAM_LOCUS4478	Cc044402.t1	VFQ62702.1	0.136111
	CCAM_LOCUS3654	Cc020891.t1	VFQ61878.1	CCAM_LOCUS4478	Cc044402.t1	VFQ62702.1	0.205048
	CCAM_LOCUS18681	Cc031720.t1	VFQ76905.1	CCAM_LOCUS4478	Cc044402.t1	VFQ62702.1	0.139468
	CCAM_LOCUS5907	Cc022609.t1	VFQ64131.1	CCAM_LOCUS4478	Cc044402.t1	VFQ62702.1	0.1041
	CCAM_LOCUS3216	Cc020468.t1	VFQ61440.1	CCAM_LOCUS4478	Cc044402.t1	VFQ62702.1	0.102117
	CCAM_LOCUS27085	Cc004746.t1	VFQ85309.1	CCAM_LOCUS4478	Cc044402.t1	VFQ62702.1	0.222569
	CCAM_LOCUS33656	Cc019141.t1	VFQ91880.1	CCAM_LOCUS4478	Cc044402.t1	VFQ62702.1	0.159654
	CCAM_LOCUS10123	Cc025348.t1	VFQ68347.1	CCAM_LOCUS4478	Cc044402.t1	VFQ62702.1	0.106469
	CCAM_LOCUS26868	Cc036627.t1	VFQ85092.1	CCAM_LOCUS4478	Cc044402.t1	VFQ62702.1	0.210002
	CCAM_LOCUS43295	Cc015988.t1	VFR01520.1	CCAM_LOCUS4478	Cc044402.t1	VFQ62702.1	0.194267
	CCAM_LOCUS14446	Cc046769.t1	VFQ72670.1	CCAM_LOCUS4478	Cc044402.t1	VFQ62702.1	0.164716
	CCAM_LOCUS487	Cc000500.t1	VFQ58711.1	CCAM_LOCUS4478	Cc044402.t1	VFQ62702.1	0.155953
	CCAM_LOCUS26414	Cc004308.t1	VFQ84638.1	CCAM_LOCUS4478	Cc044402.t1	VFQ62702.1	0.110709
	CCAM_LOCUS20069	Cc001692.t1	VFQ78293.1	CCAM_LOCUS4478	Cc044402.t1	VFQ62702.1	0.20432
	CCAM_LOCUS45439	Cc017750.t1	VFR03664.1	CCAM_LOCUS4478	Cc044402.t1	VFQ62702.1	0.249603
	CCAM_LOCUS7023	Cc044726.t1	VFQ65247.1	CCAM_LOCUS4478	Cc044402.t1	VFQ62702.1	0.211338
	CCAM_LOCUS18466	Cc001062.t1	VFQ76690.1	CCAM_LOCUS37551	Cc039959.t1	VFQ95775.1	0.166011
	CCAM_LOCUS6379	Cc023064.t1	VFQ64603.1	CCAM_LOCUS37551	Cc039959.t1	VFQ95775.1	0.140123
	CCAM_LOCUS9653	Cc025212.t1	VFQ67877.1	CCAM_LOCUS37551	Cc039959.t1	VFQ95775.1	0.170362
	CCAM_LOCUS14292	Cc010039.t1	VFQ72516.1	CCAM_LOCUS37551	Cc039959.t1	VFQ95775.1	0.208238
	CCAM_LOCUS29594	Cc037644.t1	VFQ87818.1	CCAM_LOCUS37551	Cc039959.t1	VFQ95775.1	0.184684
	CCAM_LOCUS25465	Cc003919.t1	VFQ83689.1	CCAM_LOCUS37551	Cc039959.t1	VFQ95775.1	0.220596
	CCAM_LOCUS4478	Cc044402.t1	VFQ62702.1	CCAM_LOCUS37551	Cc039959.t1	VFQ95775.1	0.196603
	CCAM_LOCUS40374	Cc013585.t1	VFQ98598.1	CCAM_LOCUS37551	Cc039959.t1	VFQ95775.1	0.254269
	CCAM_LOCUS110	Cc000114.t1	VFQ58334.1	CCAM_LOCUS37551	Cc039959.t1	VFQ95775.1	0.179553
	CCAM_LOCUS25423	Cc003877.t1	VFQ83647.1	CCAM_LOCUS37551	Cc039959.t1	VFQ95775.1	0.170046
	CCAM_LOCUS31147	Cc006866.t1	VFQ89371.1	CCAM_LOCUS37551	Cc039959.t1	VFQ95775.1	0.129207
	CCAM_LOCUS18798	Cc031837.t1	VFQ77022.1	CCAM_LOCUS37551	Cc039959.t1	VFQ95775.1	0.20042
	CCAM_LOCUS36655	Cc011253.t1	VFQ94879.1	CCAM_LOCUS37551	Cc039959.t1	VFQ95775.1	0.177371
	CCAM_LOCUS3654	Cc020891.t1	VFQ61878.1	CCAM_LOCUS37551	Cc039959.t1	VFQ95775.1	0.220127
	CCAM_LOCUS18681	Cc031720.t1	VFQ76905.1	CCAM_LOCUS37551	Cc039959.t1	VFQ95775.1	0.170813
	CCAM_LOCUS5907	Cc022609.t1	VFQ64131.1	CCAM_LOCUS37551	Cc039959.t1	VFQ95775.1	0.15125
	CCAM_LOCUS3216	Cc020468.t1	VFQ61440.1	CCAM_LOCUS37551	Cc039959.t1	VFQ95775.1	0.144799
	CCAM_LOCUS27085	Cc004746.t1	VFQ85309.1	CCAM_LOCUS37551	Cc039959.t1	VFQ95775.1	0.220194
	CCAM_LOCUS33656	Cc019141.t1	VFQ91880.1	CCAM_LOCUS37551	Cc039959.t1	VFQ95775.1	0.202589
	CCAM_LOCUS10123	Cc025348.t1	VFQ68347.1	CCAM_LOCUS37551	Cc039959.t1	VFQ95775.1	0.160363
	CCAM_LOCUS26868	Cc036627.t1	VFQ85092.1	CCAM_LOCUS37551	Cc039959.t1	VFQ95775.1	0.214666
	CCAM_LOCUS43295	Cc015988.t1	VFR01520.1	CCAM_LOCUS37551	Cc039959.t1	VFQ95775.1	0.208865
	CCAM_LOCUS14446	Cc046769.t1	VFQ72670.1	CCAM_LOCUS37551	Cc039959.t1	VFQ95775.1	0.201607
	CCAM_LOCUS487	Cc000500.t1	VFQ58711.1	CCAM_LOCUS37551	Cc039959.t1	VFQ95775.1	0.184573
	CCAM_LOCUS26414	Cc004308.t1	VFQ84638.1	CCAM_LOCUS37551	Cc039959.t1	VFQ95775.1	0.165233
	CCAM_LOCUS20069	Cc001692.t1	VFQ78293.1	CCAM_LOCUS37551	Cc039959.t1	VFQ95775.1	0.200957
	CCAM_LOCUS45439	Cc017750.t1	VFR03664.1	CCAM_LOCUS37551	Cc039959.t1	VFQ95775.1	0.260038
	CCAM_LOCUS7023	Cc044726.t1	VFQ65247.1	CCAM_LOCUS37551	Cc039959.t1	VFQ95775.1	0.200273
	CCAM_LOCUS18466	Cc001062.t1	VFQ76690.1	CCAM_LOCUS40374	Cc013585.t1	VFQ98598.1	0.209889
	CCAM_LOCUS6379	Cc023064.t1	VFQ64603.1	CCAM_LOCUS40374	Cc013585.t1	VFQ98598.1	0.184804
	CCAM_LOCUS9653	Cc025212.t1	VFQ67877.1	CCAM_LOCUS40374	Cc013585.t1	VFQ98598.1	0.222422
	CCAM_LOCUS14292	Cc010039.t1	VFQ72516.1	CCAM_LOCUS40374	Cc013585.t1	VFQ98598.1	0.25551
	CCAM_LOCUS29594	Cc037644.t1	VFQ87818.1	CCAM_LOCUS40374	Cc013585.t1	VFQ98598.1	0.221642
	CCAM_LOCUS25465	Cc003919.t1	VFQ83689.1	CCAM_LOCUS40374	Cc013585.t1	VFQ98598.1	0.2121
	CCAM_LOCUS4478	Cc044402.t1	VFQ62702.1	CCAM_LOCUS40374	Cc013585.t1	VFQ98598.1	0.230975
	CCAM_LOCUS37551	Cc039959.t1	VFQ95775.1	CCAM_LOCUS40374	Cc013585.t1	VFQ98598.1	0.254269
	CCAM_LOCUS110	Cc000114.t1	VFQ58334.1	CCAM_LOCUS40374	Cc013585.t1	VFQ98598.1	0.231545
	CCAM_LOCUS25423	Cc003877.t1	VFQ83647.1	CCAM_LOCUS40374	Cc013585.t1	VFQ98598.1	0.221486
	CCAM_LOCUS31147	Cc006866.t1	VFQ89371.1	CCAM_LOCUS40374	Cc013585.t1	VFQ98598.1	0.163891
	CCAM_LOCUS18798	Cc031837.t1	VFQ77022.1	CCAM_LOCUS40374	Cc013585.t1	VFQ98598.1	0.245823
	CCAM_LOCUS36655	Cc011253.t1	VFQ94879.1	CCAM_LOCUS40374	Cc013585.t1	VFQ98598.1	0.231688
	CCAM_LOCUS3654	Cc020891.t1	VFQ61878.1	CCAM_LOCUS40374	Cc013585.t1	VFQ98598.1	0.261498
	CCAM_LOCUS18681	Cc031720.t1	VFQ76905.1	CCAM_LOCUS40374	Cc013585.t1	VFQ98598.1	0.212959
	CCAM_LOCUS5907	Cc022609.t1	VFQ64131.1	CCAM_LOCUS40374	Cc013585.t1	VFQ98598.1	0.198524
	CCAM_LOCUS3216	Cc020468.t1	VFQ61440.1	CCAM_LOCUS40374	Cc013585.t1	VFQ98598.1	0.18322
	CCAM_LOCUS27085	Cc004746.t1	VFQ85309.1	CCAM_LOCUS40374	Cc013585.t1	VFQ98598.1	0.247702
	CCAM_LOCUS33656	Cc019141.t1	VFQ91880.1	CCAM_LOCUS40374	Cc013585.t1	VFQ98598.1	0.263675
	CCAM_LOCUS10123	Cc025348.t1	VFQ68347.1	CCAM_LOCUS40374	Cc013585.t1	VFQ98598.1	0.209447
	CCAM_LOCUS26868	Cc036627.t1	VFQ85092.1	CCAM_LOCUS40374	Cc013585.t1	VFQ98598.1	0.231798
	CCAM_LOCUS43295	Cc015988.t1	VFR01520.1	CCAM_LOCUS40374	Cc013585.t1	VFQ98598.1	0.248019
	CCAM_LOCUS14446	Cc046769.t1	VFQ72670.1	CCAM_LOCUS40374	Cc013585.t1	VFQ98598.1	0.245765
	CCAM_LOCUS487	Cc000500.t1	VFQ58711.1	CCAM_LOCUS40374	Cc013585.t1	VFQ98598.1	0.234742
	CCAM_LOCUS26414	Cc004308.t1	VFQ84638.1	CCAM_LOCUS40374	Cc013585.t1	VFQ98598.1	0.212249
	CCAM_LOCUS20069	Cc001692.t1	VFQ78293.1	CCAM_LOCUS40374	Cc013585.t1	VFQ98598.1	0.245119
	CCAM_LOCUS45439	Cc017750.t1	VFR03664.1	CCAM_LOCUS40374	Cc013585.t1	VFQ98598.1	0.256603
	CCAM_LOCUS7023	Cc044726.t1	VFQ65247.1	CCAM_LOCUS40374	Cc013585.t1	VFQ98598.1	0.240792
	CCAM_LOCUS18466	Cc001062.t1	VFQ76690.1	CCAM_LOCUS110	Cc000114.t1	VFQ58334.1	0.226956
	CCAM_LOCUS6379	Cc023064.t1	VFQ64603.1	CCAM_LOCUS110	Cc000114.t1	VFQ58334.1	0.186558
	CCAM_LOCUS9653	Cc025212.t1	VFQ67877.1	CCAM_LOCUS110	Cc000114.t1	VFQ58334.1	0.26772
	CCAM_LOCUS14292	Cc010039.t1	VFQ72516.1	CCAM_LOCUS110	Cc000114.t1	VFQ58334.1	0.163445
	CCAM_LOCUS29594	Cc037644.t1	VFQ87818.1	CCAM_LOCUS110	Cc000114.t1	VFQ58334.1	0.278569
	CCAM_LOCUS25465	Cc003919.t1	VFQ83689.1	CCAM_LOCUS110	Cc000114.t1	VFQ58334.1	0.158258
	CCAM_LOCUS4478	Cc044402.t1	VFQ62702.1	CCAM_LOCUS110	Cc000114.t1	VFQ58334.1	0.12443
	CCAM_LOCUS37551	Cc039959.t1	VFQ95775.1	CCAM_LOCUS110	Cc000114.t1	VFQ58334.1	0.179553
	CCAM_LOCUS40374	Cc013585.t1	VFQ98598.1	CCAM_LOCUS110	Cc000114.t1	VFQ58334.1	0.231545
	CCAM_LOCUS25423	Cc003877.t1	VFQ83647.1	CCAM_LOCUS110	Cc000114.t1	VFQ58334.1	0.233728
	CCAM_LOCUS31147	Cc006866.t1	VFQ89371.1	CCAM_LOCUS110	Cc000114.t1	VFQ58334.1	0.179868
	CCAM_LOCUS18798	Cc031837.t1	VFQ77022.1	CCAM_LOCUS110	Cc000114.t1	VFQ58334.1	0.168394
	CCAM_LOCUS36655	Cc011253.t1	VFQ94879.1	CCAM_LOCUS110	Cc000114.t1	VFQ58334.1	0.149601
	CCAM_LOCUS3654	Cc020891.t1	VFQ61878.1	CCAM_LOCUS110	Cc000114.t1	VFQ58334.1	0.201341
	CCAM_LOCUS18681	Cc031720.t1	VFQ76905.1	CCAM_LOCUS110	Cc000114.t1	VFQ58334.1	0.19758
	CCAM_LOCUS5907	Cc022609.t1	VFQ64131.1	CCAM_LOCUS110	Cc000114.t1	VFQ58334.1	0.201848
	CCAM_LOCUS3216	Cc020468.t1	VFQ61440.1	CCAM_LOCUS110	Cc000114.t1	VFQ58334.1	0.221627
	CCAM_LOCUS27085	Cc004746.t1	VFQ85309.1	CCAM_LOCUS110	Cc000114.t1	VFQ58334.1	0.189962
	CCAM_LOCUS33656	Cc019141.t1	VFQ91880.1	CCAM_LOCUS110	Cc000114.t1	VFQ58334.1	0.143966
	CCAM_LOCUS10123	Cc025348.t1	VFQ68347.1	CCAM_LOCUS110	Cc000114.t1	VFQ58334.1	0.189839
	CCAM_LOCUS26868	Cc036627.t1	VFQ85092.1	CCAM_LOCUS110	Cc000114.t1	VFQ58334.1	0.220623
	CCAM_LOCUS43295	Cc015988.t1	VFR01520.1	CCAM_LOCUS110	Cc000114.t1	VFQ58334.1	0.201699
	CCAM_LOCUS14446	Cc046769.t1	VFQ72670.1	CCAM_LOCUS110	Cc000114.t1	VFQ58334.1	0.12246
	CCAM_LOCUS487	Cc000500.t1	VFQ58711.1	CCAM_LOCUS110	Cc000114.t1	VFQ58334.1	0.121915
	CCAM_LOCUS26414	Cc004308.t1	VFQ84638.1	CCAM_LOCUS110	Cc000114.t1	VFQ58334.1	0.21256
	CCAM_LOCUS20069	Cc001692.t1	VFQ78293.1	CCAM_LOCUS110	Cc000114.t1	VFQ58334.1	0.204433
	CCAM_LOCUS45439	Cc017750.t1	VFR03664.1	CCAM_LOCUS110	Cc000114.t1	VFQ58334.1	0.217258
	CCAM_LOCUS7023	Cc044726.t1	VFQ65247.1	CCAM_LOCUS110	Cc000114.t1	VFQ58334.1	0.161103
	CCAM_LOCUS18466	Cc001062.t1	VFQ76690.1	CCAM_LOCUS25423	Cc003877.t1	VFQ83647.1	0.245324
	CCAM_LOCUS6379	Cc023064.t1	VFQ64603.1	CCAM_LOCUS25423	Cc003877.t1	VFQ83647.1	0.202503
	CCAM_LOCUS9653	Cc025212.t1	VFQ67877.1	CCAM_LOCUS25423	Cc003877.t1	VFQ83647.1	0.270933
	CCAM_LOCUS14292	Cc010039.t1	VFQ72516.1	CCAM_LOCUS25423	Cc003877.t1	VFQ83647.1	0.154902
	CCAM_LOCUS29594	Cc037644.t1	VFQ87818.1	CCAM_LOCUS25423	Cc003877.t1	VFQ83647.1	0.28328
	CCAM_LOCUS25465	Cc003919.t1	VFQ83689.1	CCAM_LOCUS25423	Cc003877.t1	VFQ83647.1	0.150183
	CCAM_LOCUS4478	Cc044402.t1	VFQ62702.1	CCAM_LOCUS25423	Cc003877.t1	VFQ83647.1	0.118553
	CCAM_LOCUS37551	Cc039959.t1	VFQ95775.1	CCAM_LOCUS25423	Cc003877.t1	VFQ83647.1	0.170046
	CCAM_LOCUS40374	Cc013585.t1	VFQ98598.1	CCAM_LOCUS25423	Cc003877.t1	VFQ83647.1	0.221486
	CCAM_LOCUS110	Cc000114.t1	VFQ58334.1	CCAM_LOCUS25423	Cc003877.t1	VFQ83647.1	0.233728
	CCAM_LOCUS31147	Cc006866.t1	VFQ89371.1	CCAM_LOCUS25423	Cc003877.t1	VFQ83647.1	0.219108
	CCAM_LOCUS18798	Cc031837.t1	VFQ77022.1	CCAM_LOCUS25423	Cc003877.t1	VFQ83647.1	0.168258
	CCAM_LOCUS36655	Cc011253.t1	VFQ94879.1	CCAM_LOCUS25423	Cc003877.t1	VFQ83647.1	0.168993
	CCAM_LOCUS3654	Cc020891.t1	VFQ61878.1	CCAM_LOCUS25423	Cc003877.t1	VFQ83647.1	0.202738
	CCAM_LOCUS18681	Cc031720.t1	VFQ76905.1	CCAM_LOCUS25423	Cc003877.t1	VFQ83647.1	0.237161
	CCAM_LOCUS5907	Cc022609.t1	VFQ64131.1	CCAM_LOCUS25423	Cc003877.t1	VFQ83647.1	0.224834
	CCAM_LOCUS3216	Cc020468.t1	VFQ61440.1	CCAM_LOCUS25423	Cc003877.t1	VFQ83647.1	0.271567
	CCAM_LOCUS27085	Cc004746.t1	VFQ85309.1	CCAM_LOCUS25423	Cc003877.t1	VFQ83647.1	0.178611
	CCAM_LOCUS33656	Cc019141.t1	VFQ91880.1	CCAM_LOCUS25423	Cc003877.t1	VFQ83647.1	0.143865
	CCAM_LOCUS10123	Cc025348.t1	VFQ68347.1	CCAM_LOCUS25423	Cc003877.t1	VFQ83647.1	0.218063
	CCAM_LOCUS26868	Cc036627.t1	VFQ85092.1	CCAM_LOCUS25423	Cc003877.t1	VFQ83647.1	0.219313
	CCAM_LOCUS43295	Cc015988.t1	VFR01520.1	CCAM_LOCUS25423	Cc003877.t1	VFQ83647.1	0.201214
	CCAM_LOCUS14446	Cc046769.t1	VFQ72670.1	CCAM_LOCUS25423	Cc003877.t1	VFQ83647.1	0.139943
	CCAM_LOCUS487	Cc000500.t1	VFQ58711.1	CCAM_LOCUS25423	Cc003877.t1	VFQ83647.1	0.137806
	CCAM_LOCUS26414	Cc004308.t1	VFQ84638.1	CCAM_LOCUS25423	Cc003877.t1	VFQ83647.1	0.243747
	CCAM_LOCUS20069	Cc001692.t1	VFQ78293.1	CCAM_LOCUS25423	Cc003877.t1	VFQ83647.1	0.201875
	CCAM_LOCUS45439	Cc017750.t1	VFR03664.1	CCAM_LOCUS25423	Cc003877.t1	VFQ83647.1	0.210816
	CCAM_LOCUS7023	Cc044726.t1	VFQ65247.1	CCAM_LOCUS25423	Cc003877.t1	VFQ83647.1	0.153973
	CCAM_LOCUS18466	Cc001062.t1	VFQ76690.1	CCAM_LOCUS31147	Cc006866.t1	VFQ89371.1	0.220618
	CCAM_LOCUS6379	Cc023064.t1	VFQ64603.1	CCAM_LOCUS31147	Cc006866.t1	VFQ89371.1	0.185954
	CCAM_LOCUS9653	Cc025212.t1	VFQ67877.1	CCAM_LOCUS31147	Cc006866.t1	VFQ89371.1	0.233392
	CCAM_LOCUS14292	Cc010039.t1	VFQ72516.1	CCAM_LOCUS31147	Cc006866.t1	VFQ89371.1	0.121291
	CCAM_LOCUS29594	Cc037644.t1	VFQ87818.1	CCAM_LOCUS31147	Cc006866.t1	VFQ89371.1	0.226803
	CCAM_LOCUS25465	Cc003919.t1	VFQ83689.1	CCAM_LOCUS31147	Cc006866.t1	VFQ89371.1	0.109778
	CCAM_LOCUS4478	Cc044402.t1	VFQ62702.1	CCAM_LOCUS31147	Cc006866.t1	VFQ89371.1	0.100707
	CCAM_LOCUS37551	Cc039959.t1	VFQ95775.1	CCAM_LOCUS31147	Cc006866.t1	VFQ89371.1	0.129207
	CCAM_LOCUS40374	Cc013585.t1	VFQ98598.1	CCAM_LOCUS31147	Cc006866.t1	VFQ89371.1	0.163891
	CCAM_LOCUS110	Cc000114.t1	VFQ58334.1	CCAM_LOCUS31147	Cc006866.t1	VFQ89371.1	0.179868
	CCAM_LOCUS25423	Cc003877.t1	VFQ83647.1	CCAM_LOCUS31147	Cc006866.t1	VFQ89371.1	0.219108
	CCAM_LOCUS18798	Cc031837.t1	VFQ77022.1	CCAM_LOCUS31147	Cc006866.t1	VFQ89371.1	0.146255
	CCAM_LOCUS36655	Cc011253.t1	VFQ94879.1	CCAM_LOCUS31147	Cc006866.t1	VFQ89371.1	0.0907446
	CCAM_LOCUS3654	Cc020891.t1	VFQ61878.1	CCAM_LOCUS31147	Cc006866.t1	VFQ89371.1	0.164345
	CCAM_LOCUS18681	Cc031720.t1	VFQ76905.1	CCAM_LOCUS31147	Cc006866.t1	VFQ89371.1	0.171124
	CCAM_LOCUS5907	Cc022609.t1	VFQ64131.1	CCAM_LOCUS31147	Cc006866.t1	VFQ89371.1	0.164958
	CCAM_LOCUS3216	Cc020468.t1	VFQ61440.1	CCAM_LOCUS31147	Cc006866.t1	VFQ89371.1	0.203399
	CCAM_LOCUS27085	Cc004746.t1	VFQ85309.1	CCAM_LOCUS31147	Cc006866.t1	VFQ89371.1	0.136912
	CCAM_LOCUS33656	Cc019141.t1	VFQ91880.1	CCAM_LOCUS31147	Cc006866.t1	VFQ89371.1	0.104208
	CCAM_LOCUS10123	Cc025348.t1	VFQ68347.1	CCAM_LOCUS31147	Cc006866.t1	VFQ89371.1	0.14548
	CCAM_LOCUS26868	Cc036627.t1	VFQ85092.1	CCAM_LOCUS31147	Cc006866.t1	VFQ89371.1	0.167421
	CCAM_LOCUS43295	Cc015988.t1	VFR01520.1	CCAM_LOCUS31147	Cc006866.t1	VFQ89371.1	0.140606
	CCAM_LOCUS14446	Cc046769.t1	VFQ72670.1	CCAM_LOCUS31147	Cc006866.t1	VFQ89371.1	0.105963
	CCAM_LOCUS487	Cc000500.t1	VFQ58711.1	CCAM_LOCUS31147	Cc006866.t1	VFQ89371.1	0.0913989
	CCAM_LOCUS26414	Cc004308.t1	VFQ84638.1	CCAM_LOCUS31147	Cc006866.t1	VFQ89371.1	0.185189
	CCAM_LOCUS20069	Cc001692.t1	VFQ78293.1	CCAM_LOCUS31147	Cc006866.t1	VFQ89371.1	0.145978
	CCAM_LOCUS45439	Cc017750.t1	VFR03664.1	CCAM_LOCUS31147	Cc006866.t1	VFQ89371.1	0.156806
	CCAM_LOCUS7023	Cc044726.t1	VFQ65247.1	CCAM_LOCUS31147	Cc006866.t1	VFQ89371.1	0.119578
	CCAM_LOCUS18466	Cc001062.t1	VFQ76690.1	CCAM_LOCUS18798	Cc031837.t1	VFQ77022.1	0.170099
	CCAM_LOCUS6379	Cc023064.t1	VFQ64603.1	CCAM_LOCUS18798	Cc031837.t1	VFQ77022.1	0.142155
	CCAM_LOCUS9653	Cc025212.t1	VFQ67877.1	CCAM_LOCUS18798	Cc031837.t1	VFQ77022.1	0.170747
	CCAM_LOCUS14292	Cc010039.t1	VFQ72516.1	CCAM_LOCUS18798	Cc031837.t1	VFQ77022.1	0.217631
	CCAM_LOCUS29594	Cc037644.t1	VFQ87818.1	CCAM_LOCUS18798	Cc031837.t1	VFQ77022.1	0.175808
	CCAM_LOCUS25465	Cc003919.t1	VFQ83689.1	CCAM_LOCUS18798	Cc031837.t1	VFQ77022.1	0.210555
	CCAM_LOCUS4478	Cc044402.t1	VFQ62702.1	CCAM_LOCUS18798	Cc031837.t1	VFQ77022.1	0.196966
	CCAM_LOCUS37551	Cc039959.t1	VFQ95775.1	CCAM_LOCUS18798	Cc031837.t1	VFQ77022.1	0.20042
	CCAM_LOCUS40374	Cc013585.t1	VFQ98598.1	CCAM_LOCUS18798	Cc031837.t1	VFQ77022.1	0.245823
	CCAM_LOCUS110	Cc000114.t1	VFQ58334.1	CCAM_LOCUS18798	Cc031837.t1	VFQ77022.1	0.168394
	CCAM_LOCUS25423	Cc003877.t1	VFQ83647.1	CCAM_LOCUS18798	Cc031837.t1	VFQ77022.1	0.168258
	CCAM_LOCUS31147	Cc006866.t1	VFQ89371.1	CCAM_LOCUS18798	Cc031837.t1	VFQ77022.1	0.146255
	CCAM_LOCUS36655	Cc011253.t1	VFQ94879.1	CCAM_LOCUS18798	Cc031837.t1	VFQ77022.1	0.158907
	CCAM_LOCUS3654	Cc020891.t1	VFQ61878.1	CCAM_LOCUS18798	Cc031837.t1	VFQ77022.1	0.235738
	CCAM_LOCUS18681	Cc031720.t1	VFQ76905.1	CCAM_LOCUS18798	Cc031837.t1	VFQ77022.1	0.175256
	CCAM_LOCUS5907	Cc022609.t1	VFQ64131.1	CCAM_LOCUS18798	Cc031837.t1	VFQ77022.1	0.146358
	CCAM_LOCUS3216	Cc020468.t1	VFQ61440.1	CCAM_LOCUS18798	Cc031837.t1	VFQ77022.1	0.148102
	CCAM_LOCUS27085	Cc004746.t1	VFQ85309.1	CCAM_LOCUS18798	Cc031837.t1	VFQ77022.1	0.226104
	CCAM_LOCUS33656	Cc019141.t1	VFQ91880.1	CCAM_LOCUS18798	Cc031837.t1	VFQ77022.1	0.202261
	CCAM_LOCUS10123	Cc025348.t1	VFQ68347.1	CCAM_LOCUS18798	Cc031837.t1	VFQ77022.1	0.155139
	CCAM_LOCUS26868	Cc036627.t1	VFQ85092.1	CCAM_LOCUS18798	Cc031837.t1	VFQ77022.1	0.20935
	CCAM_LOCUS43295	Cc015988.t1	VFR01520.1	CCAM_LOCUS18798	Cc031837.t1	VFQ77022.1	0.191762
	CCAM_LOCUS14446	Cc046769.t1	VFQ72670.1	CCAM_LOCUS18798	Cc031837.t1	VFQ77022.1	0.224381
	CCAM_LOCUS487	Cc000500.t1	VFQ58711.1	CCAM_LOCUS18798	Cc031837.t1	VFQ77022.1	0.194024
	CCAM_LOCUS26414	Cc004308.t1	VFQ84638.1	CCAM_LOCUS18798	Cc031837.t1	VFQ77022.1	0.158525
	CCAM_LOCUS20069	Cc001692.t1	VFQ78293.1	CCAM_LOCUS18798	Cc031837.t1	VFQ77022.1	0.191517
	CCAM_LOCUS45439	Cc017750.t1	VFR03664.1	CCAM_LOCUS18798	Cc031837.t1	VFQ77022.1	0.263845
	CCAM_LOCUS7023	Cc044726.t1	VFQ65247.1	CCAM_LOCUS18798	Cc031837.t1	VFQ77022.1	0.214717
	CCAM_LOCUS18466	Cc001062.t1	VFQ76690.1	CCAM_LOCUS36655	Cc011253.t1	VFQ94879.1	0.179834
	CCAM_LOCUS6379	Cc023064.t1	VFQ64603.1	CCAM_LOCUS36655	Cc011253.t1	VFQ94879.1	0.119754
	CCAM_LOCUS9653	Cc025212.t1	VFQ67877.1	CCAM_LOCUS36655	Cc011253.t1	VFQ94879.1	0.185394
	CCAM_LOCUS14292	Cc010039.t1	VFQ72516.1	CCAM_LOCUS36655	Cc011253.t1	VFQ94879.1	0.176504
	CCAM_LOCUS29594	Cc037644.t1	VFQ87818.1	CCAM_LOCUS36655	Cc011253.t1	VFQ94879.1	0.206559
	CCAM_LOCUS25465	Cc003919.t1	VFQ83689.1	CCAM_LOCUS36655	Cc011253.t1	VFQ94879.1	0.184797
	CCAM_LOCUS4478	Cc044402.t1	VFQ62702.1	CCAM_LOCUS36655	Cc011253.t1	VFQ94879.1	0.136111
	CCAM_LOCUS37551	Cc039959.t1	VFQ95775.1	CCAM_LOCUS36655	Cc011253.t1	VFQ94879.1	0.177371
	CCAM_LOCUS40374	Cc013585.t1	VFQ98598.1	CCAM_LOCUS36655	Cc011253.t1	VFQ94879.1	0.231688
	CCAM_LOCUS110	Cc000114.t1	VFQ58334.1	CCAM_LOCUS36655	Cc011253.t1	VFQ94879.1	0.149601
	CCAM_LOCUS25423	Cc003877.t1	VFQ83647.1	CCAM_LOCUS36655	Cc011253.t1	VFQ94879.1	0.168993
	CCAM_LOCUS31147	Cc006866.t1	VFQ89371.1	CCAM_LOCUS36655	Cc011253.t1	VFQ94879.1	0.0907446
	CCAM_LOCUS18798	Cc031837.t1	VFQ77022.1	CCAM_LOCUS36655	Cc011253.t1	VFQ94879.1	0.158907
	CCAM_LOCUS3654	Cc020891.t1	VFQ61878.1	CCAM_LOCUS36655	Cc011253.t1	VFQ94879.1	0.209348
	CCAM_LOCUS18681	Cc031720.t1	VFQ76905.1	CCAM_LOCUS36655	Cc011253.t1	VFQ94879.1	0.128359
	CCAM_LOCUS5907	Cc022609.t1	VFQ64131.1	CCAM_LOCUS36655	Cc011253.t1	VFQ94879.1	0.111334
	CCAM_LOCUS3216	Cc020468.t1	VFQ61440.1	CCAM_LOCUS36655	Cc011253.t1	VFQ94879.1	0.0909459
	CCAM_LOCUS27085	Cc004746.t1	VFQ85309.1	CCAM_LOCUS36655	Cc011253.t1	VFQ94879.1	0.196943
	CCAM_LOCUS33656	Cc019141.t1	VFQ91880.1	CCAM_LOCUS36655	Cc011253.t1	VFQ94879.1	0.179097
	CCAM_LOCUS10123	Cc025348.t1	VFQ68347.1	CCAM_LOCUS36655	Cc011253.t1	VFQ94879.1	0.106092
	CCAM_LOCUS26868	Cc036627.t1	VFQ85092.1	CCAM_LOCUS36655	Cc011253.t1	VFQ94879.1	0.231095
	CCAM_LOCUS43295	Cc015988.t1	VFR01520.1	CCAM_LOCUS36655	Cc011253.t1	VFQ94879.1	0.229838
	CCAM_LOCUS14446	Cc046769.t1	VFQ72670.1	CCAM_LOCUS36655	Cc011253.t1	VFQ94879.1	0.081733
	CCAM_LOCUS487	Cc000500.t1	VFQ58711.1	CCAM_LOCUS36655	Cc011253.t1	VFQ94879.1	0.141083
	CCAM_LOCUS26414	Cc004308.t1	VFQ84638.1	CCAM_LOCUS36655	Cc011253.t1	VFQ94879.1	0.13773
	CCAM_LOCUS20069	Cc001692.t1	VFQ78293.1	CCAM_LOCUS36655	Cc011253.t1	VFQ94879.1	0.24784
	CCAM_LOCUS45439	Cc017750.t1	VFR03664.1	CCAM_LOCUS36655	Cc011253.t1	VFQ94879.1	0.235514
	CCAM_LOCUS7023	Cc044726.t1	VFQ65247.1	CCAM_LOCUS36655	Cc011253.t1	VFQ94879.1	0.178857
	CCAM_LOCUS18466	Cc001062.t1	VFQ76690.1	CCAM_LOCUS3654	Cc020891.t1	VFQ61878.1	0.186542
	CCAM_LOCUS6379	Cc023064.t1	VFQ64603.1	CCAM_LOCUS3654	Cc020891.t1	VFQ61878.1	0.163679
	CCAM_LOCUS9653	Cc025212.t1	VFQ67877.1	CCAM_LOCUS3654	Cc020891.t1	VFQ61878.1	0.197685
	CCAM_LOCUS14292	Cc010039.t1	VFQ72516.1	CCAM_LOCUS3654	Cc020891.t1	VFQ61878.1	0.237028
	CCAM_LOCUS29594	Cc037644.t1	VFQ87818.1	CCAM_LOCUS3654	Cc020891.t1	VFQ61878.1	0.185043
	CCAM_LOCUS25465	Cc003919.t1	VFQ83689.1	CCAM_LOCUS3654	Cc020891.t1	VFQ61878.1	0.195206
	CCAM_LOCUS4478	Cc044402.t1	VFQ62702.1	CCAM_LOCUS3654	Cc020891.t1	VFQ61878.1	0.205048
	CCAM_LOCUS37551	Cc039959.t1	VFQ95775.1	CCAM_LOCUS3654	Cc020891.t1	VFQ61878.1	0.220127
	CCAM_LOCUS40374	Cc013585.t1	VFQ98598.1	CCAM_LOCUS3654	Cc020891.t1	VFQ61878.1	0.261498
	CCAM_LOCUS110	Cc000114.t1	VFQ58334.1	CCAM_LOCUS3654	Cc020891.t1	VFQ61878.1	0.201341
	CCAM_LOCUS25423	Cc003877.t1	VFQ83647.1	CCAM_LOCUS3654	Cc020891.t1	VFQ61878.1	0.202738
	CCAM_LOCUS31147	Cc006866.t1	VFQ89371.1	CCAM_LOCUS3654	Cc020891.t1	VFQ61878.1	0.164345
	CCAM_LOCUS18798	Cc031837.t1	VFQ77022.1	CCAM_LOCUS3654	Cc020891.t1	VFQ61878.1	0.235738
	CCAM_LOCUS36655	Cc011253.t1	VFQ94879.1	CCAM_LOCUS3654	Cc020891.t1	VFQ61878.1	0.209348
	CCAM_LOCUS18681	Cc031720.t1	VFQ76905.1	CCAM_LOCUS3654	Cc020891.t1	VFQ61878.1	0.202749
	CCAM_LOCUS5907	Cc022609.t1	VFQ64131.1	CCAM_LOCUS3654	Cc020891.t1	VFQ61878.1	0.177511
	CCAM_LOCUS3216	Cc020468.t1	VFQ61440.1	CCAM_LOCUS3654	Cc020891.t1	VFQ61878.1	0.169975
	CCAM_LOCUS27085	Cc004746.t1	VFQ85309.1	CCAM_LOCUS3654	Cc020891.t1	VFQ61878.1	0.214414
	CCAM_LOCUS33656	Cc019141.t1	VFQ91880.1	CCAM_LOCUS3654	Cc020891.t1	VFQ61878.1	0.275165
	CCAM_LOCUS10123	Cc025348.t1	VFQ68347.1	CCAM_LOCUS3654	Cc020891.t1	VFQ61878.1	0.179573
	CCAM_LOCUS26868	Cc036627.t1	VFQ85092.1	CCAM_LOCUS3654	Cc020891.t1	VFQ61878.1	0.209809
	CCAM_LOCUS43295	Cc015988.t1	VFR01520.1	CCAM_LOCUS3654	Cc020891.t1	VFQ61878.1	0.216453
	CCAM_LOCUS14446	Cc046769.t1	VFQ72670.1	CCAM_LOCUS3654	Cc020891.t1	VFQ61878.1	0.280178
	CCAM_LOCUS487	Cc000500.t1	VFQ58711.1	CCAM_LOCUS3654	Cc020891.t1	VFQ61878.1	0.227939
	CCAM_LOCUS26414	Cc004308.t1	VFQ84638.1	CCAM_LOCUS3654	Cc020891.t1	VFQ61878.1	0.183613
	CCAM_LOCUS20069	Cc001692.t1	VFQ78293.1	CCAM_LOCUS3654	Cc020891.t1	VFQ61878.1	0.221223
	CCAM_LOCUS45439	Cc017750.t1	VFR03664.1	CCAM_LOCUS3654	Cc020891.t1	VFQ61878.1	0.27033
	CCAM_LOCUS7023	Cc044726.t1	VFQ65247.1	CCAM_LOCUS3654	Cc020891.t1	VFQ61878.1	0.213808
	CCAM_LOCUS18466	Cc001062.t1	VFQ76690.1	CCAM_LOCUS18681	Cc031720.t1	VFQ76905.1	0.24697
	CCAM_LOCUS6379	Cc023064.t1	VFQ64603.1	CCAM_LOCUS18681	Cc031720.t1	VFQ76905.1	0.168641
	CCAM_LOCUS9653	Cc025212.t1	VFQ67877.1	CCAM_LOCUS18681	Cc031720.t1	VFQ76905.1	0.235213
	CCAM_LOCUS14292	Cc010039.t1	VFQ72516.1	CCAM_LOCUS18681	Cc031720.t1	VFQ76905.1	0.165879
	CCAM_LOCUS29594	Cc037644.t1	VFQ87818.1	CCAM_LOCUS18681	Cc031720.t1	VFQ76905.1	0.253492
	CCAM_LOCUS25465	Cc003919.t1	VFQ83689.1	CCAM_LOCUS18681	Cc031720.t1	VFQ76905.1	0.165125
	CCAM_LOCUS4478	Cc044402.t1	VFQ62702.1	CCAM_LOCUS18681	Cc031720.t1	VFQ76905.1	0.139468
	CCAM_LOCUS37551	Cc039959.t1	VFQ95775.1	CCAM_LOCUS18681	Cc031720.t1	VFQ76905.1	0.170813
	CCAM_LOCUS40374	Cc013585.t1	VFQ98598.1	CCAM_LOCUS18681	Cc031720.t1	VFQ76905.1	0.212959
	CCAM_LOCUS110	Cc000114.t1	VFQ58334.1	CCAM_LOCUS18681	Cc031720.t1	VFQ76905.1	0.19758
	CCAM_LOCUS25423	Cc003877.t1	VFQ83647.1	CCAM_LOCUS18681	Cc031720.t1	VFQ76905.1	0.237161
	CCAM_LOCUS31147	Cc006866.t1	VFQ89371.1	CCAM_LOCUS18681	Cc031720.t1	VFQ76905.1	0.171124
	CCAM_LOCUS18798	Cc031837.t1	VFQ77022.1	CCAM_LOCUS18681	Cc031720.t1	VFQ76905.1	0.175256
	CCAM_LOCUS36655	Cc011253.t1	VFQ94879.1	CCAM_LOCUS18681	Cc031720.t1	VFQ76905.1	0.128359
	CCAM_LOCUS3654	Cc020891.t1	VFQ61878.1	CCAM_LOCUS18681	Cc031720.t1	VFQ76905.1	0.202749
	CCAM_LOCUS5907	Cc022609.t1	VFQ64131.1	CCAM_LOCUS18681	Cc031720.t1	VFQ76905.1	0.164344
	CCAM_LOCUS3216	Cc020468.t1	VFQ61440.1	CCAM_LOCUS18681	Cc031720.t1	VFQ76905.1	0.181
	CCAM_LOCUS27085	Cc004746.t1	VFQ85309.1	CCAM_LOCUS18681	Cc031720.t1	VFQ76905.1	0.185998
	CCAM_LOCUS33656	Cc019141.t1	VFQ91880.1	CCAM_LOCUS18681	Cc031720.t1	VFQ76905.1	0.150542
	CCAM_LOCUS10123	Cc025348.t1	VFQ68347.1	CCAM_LOCUS18681	Cc031720.t1	VFQ76905.1	0.14433
	CCAM_LOCUS26868	Cc036627.t1	VFQ85092.1	CCAM_LOCUS18681	Cc031720.t1	VFQ76905.1	0.226504
	CCAM_LOCUS43295	Cc015988.t1	VFR01520.1	CCAM_LOCUS18681	Cc031720.t1	VFQ76905.1	0.204415
	CCAM_LOCUS14446	Cc046769.t1	VFQ72670.1	CCAM_LOCUS18681	Cc031720.t1	VFQ76905.1	0.108626
	CCAM_LOCUS487	Cc000500.t1	VFQ58711.1	CCAM_LOCUS18681	Cc031720.t1	VFQ76905.1	0.134133
	CCAM_LOCUS26414	Cc004308.t1	VFQ84638.1	CCAM_LOCUS18681	Cc031720.t1	VFQ76905.1	0.195202
	CCAM_LOCUS20069	Cc001692.t1	VFQ78293.1	CCAM_LOCUS18681	Cc031720.t1	VFQ76905.1	0.220924
	CCAM_LOCUS45439	Cc017750.t1	VFR03664.1	CCAM_LOCUS18681	Cc031720.t1	VFQ76905.1	0.212752
	CCAM_LOCUS7023	Cc044726.t1	VFQ65247.1	CCAM_LOCUS18681	Cc031720.t1	VFQ76905.1	0.167272
	CCAM_LOCUS18466	Cc001062.t1	VFQ76690.1	CCAM_LOCUS5907	Cc022609.t1	VFQ64131.1	0.21483
	CCAM_LOCUS6379	Cc023064.t1	VFQ64603.1	CCAM_LOCUS5907	Cc022609.t1	VFQ64131.1	0.182662
	CCAM_LOCUS9653	Cc025212.t1	VFQ67877.1	CCAM_LOCUS5907	Cc022609.t1	VFQ64131.1	0.25573
	CCAM_LOCUS14292	Cc010039.t1	VFQ72516.1	CCAM_LOCUS5907	Cc022609.t1	VFQ64131.1	0.13585
	CCAM_LOCUS29594	Cc037644.t1	VFQ87818.1	CCAM_LOCUS5907	Cc022609.t1	VFQ64131.1	0.261357
	CCAM_LOCUS25465	Cc003919.t1	VFQ83689.1	CCAM_LOCUS5907	Cc022609.t1	VFQ64131.1	0.130921
	CCAM_LOCUS4478	Cc044402.t1	VFQ62702.1	CCAM_LOCUS5907	Cc022609.t1	VFQ64131.1	0.1041
	CCAM_LOCUS37551	Cc039959.t1	VFQ95775.1	CCAM_LOCUS5907	Cc022609.t1	VFQ64131.1	0.15125
	CCAM_LOCUS40374	Cc013585.t1	VFQ98598.1	CCAM_LOCUS5907	Cc022609.t1	VFQ64131.1	0.198524
	CCAM_LOCUS110	Cc000114.t1	VFQ58334.1	CCAM_LOCUS5907	Cc022609.t1	VFQ64131.1	0.201848
	CCAM_LOCUS25423	Cc003877.t1	VFQ83647.1	CCAM_LOCUS5907	Cc022609.t1	VFQ64131.1	0.224834
	CCAM_LOCUS31147	Cc006866.t1	VFQ89371.1	CCAM_LOCUS5907	Cc022609.t1	VFQ64131.1	0.164958
	CCAM_LOCUS18798	Cc031837.t1	VFQ77022.1	CCAM_LOCUS5907	Cc022609.t1	VFQ64131.1	0.146358
	CCAM_LOCUS36655	Cc011253.t1	VFQ94879.1	CCAM_LOCUS5907	Cc022609.t1	VFQ64131.1	0.111334
	CCAM_LOCUS3654	Cc020891.t1	VFQ61878.1	CCAM_LOCUS5907	Cc022609.t1	VFQ64131.1	0.177511
	CCAM_LOCUS18681	Cc031720.t1	VFQ76905.1	CCAM_LOCUS5907	Cc022609.t1	VFQ64131.1	0.164344
	CCAM_LOCUS3216	Cc020468.t1	VFQ61440.1	CCAM_LOCUS5907	Cc022609.t1	VFQ64131.1	0.193684
	CCAM_LOCUS27085	Cc004746.t1	VFQ85309.1	CCAM_LOCUS5907	Cc022609.t1	VFQ64131.1	0.161165
	CCAM_LOCUS33656	Cc019141.t1	VFQ91880.1	CCAM_LOCUS5907	Cc022609.t1	VFQ64131.1	0.122205
	CCAM_LOCUS10123	Cc025348.t1	VFQ68347.1	CCAM_LOCUS5907	Cc022609.t1	VFQ64131.1	0.159542
	CCAM_LOCUS26868	Cc036627.t1	VFQ85092.1	CCAM_LOCUS5907	Cc022609.t1	VFQ64131.1	0.191933
	CCAM_LOCUS43295	Cc015988.t1	VFR01520.1	CCAM_LOCUS5907	Cc022609.t1	VFQ64131.1	0.172847
	CCAM_LOCUS14446	Cc046769.t1	VFQ72670.1	CCAM_LOCUS5907	Cc022609.t1	VFQ64131.1	0.0951099
	CCAM_LOCUS487	Cc000500.t1	VFQ58711.1	CCAM_LOCUS5907	Cc022609.t1	VFQ64131.1	0.0957842
	CCAM_LOCUS26414	Cc004308.t1	VFQ84638.1	CCAM_LOCUS5907	Cc022609.t1	VFQ64131.1	0.198274
	CCAM_LOCUS20069	Cc001692.t1	VFQ78293.1	CCAM_LOCUS5907	Cc022609.t1	VFQ64131.1	0.173907
	CCAM_LOCUS45439	Cc017750.t1	VFR03664.1	CCAM_LOCUS5907	Cc022609.t1	VFQ64131.1	0.183503
	CCAM_LOCUS7023	Cc044726.t1	VFQ65247.1	CCAM_LOCUS5907	Cc022609.t1	VFQ64131.1	0.136124
	CCAM_LOCUS18466	Cc001062.t1	VFQ76690.1	CCAM_LOCUS3216	Cc020468.t1	VFQ61440.1	0.250307
	CCAM_LOCUS6379	Cc023064.t1	VFQ64603.1	CCAM_LOCUS3216	Cc020468.t1	VFQ61440.1	0.213444
	CCAM_LOCUS9653	Cc025212.t1	VFQ67877.1	CCAM_LOCUS3216	Cc020468.t1	VFQ61440.1	0.269217
	CCAM_LOCUS14292	Cc010039.t1	VFQ72516.1	CCAM_LOCUS3216	Cc020468.t1	VFQ61440.1	0.127379
	CCAM_LOCUS29594	Cc037644.t1	VFQ87818.1	CCAM_LOCUS3216	Cc020468.t1	VFQ61440.1	0.281305
	CCAM_LOCUS25465	Cc003919.t1	VFQ83689.1	CCAM_LOCUS3216	Cc020468.t1	VFQ61440.1	0.118594
	CCAM_LOCUS4478	Cc044402.t1	VFQ62702.1	CCAM_LOCUS3216	Cc020468.t1	VFQ61440.1	0.102117
	CCAM_LOCUS37551	Cc039959.t1	VFQ95775.1	CCAM_LOCUS3216	Cc020468.t1	VFQ61440.1	0.144799
	CCAM_LOCUS40374	Cc013585.t1	VFQ98598.1	CCAM_LOCUS3216	Cc020468.t1	VFQ61440.1	0.18322
	CCAM_LOCUS110	Cc000114.t1	VFQ58334.1	CCAM_LOCUS3216	Cc020468.t1	VFQ61440.1	0.221627
	CCAM_LOCUS25423	Cc003877.t1	VFQ83647.1	CCAM_LOCUS3216	Cc020468.t1	VFQ61440.1	0.271567
	CCAM_LOCUS31147	Cc006866.t1	VFQ89371.1	CCAM_LOCUS3216	Cc020468.t1	VFQ61440.1	0.203399
	CCAM_LOCUS18798	Cc031837.t1	VFQ77022.1	CCAM_LOCUS3216	Cc020468.t1	VFQ61440.1	0.148102
	CCAM_LOCUS36655	Cc011253.t1	VFQ94879.1	CCAM_LOCUS3216	Cc020468.t1	VFQ61440.1	0.0909459
	CCAM_LOCUS3654	Cc020891.t1	VFQ61878.1	CCAM_LOCUS3216	Cc020468.t1	VFQ61440.1	0.169975
	CCAM_LOCUS18681	Cc031720.t1	VFQ76905.1	CCAM_LOCUS3216	Cc020468.t1	VFQ61440.1	0.181
	CCAM_LOCUS5907	Cc022609.t1	VFQ64131.1	CCAM_LOCUS3216	Cc020468.t1	VFQ61440.1	0.193684
	CCAM_LOCUS27085	Cc004746.t1	VFQ85309.1	CCAM_LOCUS3216	Cc020468.t1	VFQ61440.1	0.148261
	CCAM_LOCUS33656	Cc019141.t1	VFQ91880.1	CCAM_LOCUS3216	Cc020468.t1	VFQ61440.1	0.115697
	CCAM_LOCUS10123	Cc025348.t1	VFQ68347.1	CCAM_LOCUS3216	Cc020468.t1	VFQ61440.1	0.172763
	CCAM_LOCUS26868	Cc036627.t1	VFQ85092.1	CCAM_LOCUS3216	Cc020468.t1	VFQ61440.1	0.187619
	CCAM_LOCUS43295	Cc015988.t1	VFR01520.1	CCAM_LOCUS3216	Cc020468.t1	VFQ61440.1	0.166988
	CCAM_LOCUS14446	Cc046769.t1	VFQ72670.1	CCAM_LOCUS3216	Cc020468.t1	VFQ61440.1	0.0685907
	CCAM_LOCUS487	Cc000500.t1	VFQ58711.1	CCAM_LOCUS3216	Cc020468.t1	VFQ61440.1	0.0978823
	CCAM_LOCUS26414	Cc004308.t1	VFQ84638.1	CCAM_LOCUS3216	Cc020468.t1	VFQ61440.1	0.238991
	CCAM_LOCUS20069	Cc001692.t1	VFQ78293.1	CCAM_LOCUS3216	Cc020468.t1	VFQ61440.1	0.169236
	CCAM_LOCUS45439	Cc017750.t1	VFR03664.1	CCAM_LOCUS3216	Cc020468.t1	VFQ61440.1	0.171217
	CCAM_LOCUS7023	Cc044726.t1	VFQ65247.1	CCAM_LOCUS3216	Cc020468.t1	VFQ61440.1	0.126432
	CCAM_LOCUS18466	Cc001062.t1	VFQ76690.1	CCAM_LOCUS27085	Cc004746.t1	VFQ85309.1	0.180639
	CCAM_LOCUS6379	Cc023064.t1	VFQ64603.1	CCAM_LOCUS27085	Cc004746.t1	VFQ85309.1	0.142658
	CCAM_LOCUS9653	Cc025212.t1	VFQ67877.1	CCAM_LOCUS27085	Cc004746.t1	VFQ85309.1	0.17487
	CCAM_LOCUS14292	Cc010039.t1	VFQ72516.1	CCAM_LOCUS27085	Cc004746.t1	VFQ85309.1	0.230799
	CCAM_LOCUS29594	Cc037644.t1	VFQ87818.1	CCAM_LOCUS27085	Cc004746.t1	VFQ85309.1	0.17798
	CCAM_LOCUS25465	Cc003919.t1	VFQ83689.1	CCAM_LOCUS27085	Cc004746.t1	VFQ85309.1	0.22111
	CCAM_LOCUS4478	Cc044402.t1	VFQ62702.1	CCAM_LOCUS27085	Cc004746.t1	VFQ85309.1	0.222569
	CCAM_LOCUS37551	Cc039959.t1	VFQ95775.1	CCAM_LOCUS27085	Cc004746.t1	VFQ85309.1	0.220194
	CCAM_LOCUS40374	Cc013585.t1	VFQ98598.1	CCAM_LOCUS27085	Cc004746.t1	VFQ85309.1	0.247702
	CCAM_LOCUS110	Cc000114.t1	VFQ58334.1	CCAM_LOCUS27085	Cc004746.t1	VFQ85309.1	0.189962
	CCAM_LOCUS25423	Cc003877.t1	VFQ83647.1	CCAM_LOCUS27085	Cc004746.t1	VFQ85309.1	0.178611
	CCAM_LOCUS31147	Cc006866.t1	VFQ89371.1	CCAM_LOCUS27085	Cc004746.t1	VFQ85309.1	0.136912
	CCAM_LOCUS18798	Cc031837.t1	VFQ77022.1	CCAM_LOCUS27085	Cc004746.t1	VFQ85309.1	0.226104
	CCAM_LOCUS36655	Cc011253.t1	VFQ94879.1	CCAM_LOCUS27085	Cc004746.t1	VFQ85309.1	0.196943
	CCAM_LOCUS3654	Cc020891.t1	VFQ61878.1	CCAM_LOCUS27085	Cc004746.t1	VFQ85309.1	0.214414
	CCAM_LOCUS18681	Cc031720.t1	VFQ76905.1	CCAM_LOCUS27085	Cc004746.t1	VFQ85309.1	0.185998
	CCAM_LOCUS5907	Cc022609.t1	VFQ64131.1	CCAM_LOCUS27085	Cc004746.t1	VFQ85309.1	0.161165
	CCAM_LOCUS3216	Cc020468.t1	VFQ61440.1	CCAM_LOCUS27085	Cc004746.t1	VFQ85309.1	0.148261
	CCAM_LOCUS33656	Cc019141.t1	VFQ91880.1	CCAM_LOCUS27085	Cc004746.t1	VFQ85309.1	0.216588
	CCAM_LOCUS10123	Cc025348.t1	VFQ68347.1	CCAM_LOCUS27085	Cc004746.t1	VFQ85309.1	0.167644
	CCAM_LOCUS26868	Cc036627.t1	VFQ85092.1	CCAM_LOCUS27085	Cc004746.t1	VFQ85309.1	0.216227
	CCAM_LOCUS43295	Cc015988.t1	VFR01520.1	CCAM_LOCUS27085	Cc004746.t1	VFQ85309.1	0.204649
	CCAM_LOCUS14446	Cc046769.t1	VFQ72670.1	CCAM_LOCUS27085	Cc004746.t1	VFQ85309.1	0.208068
	CCAM_LOCUS487	Cc000500.t1	VFQ58711.1	CCAM_LOCUS27085	Cc004746.t1	VFQ85309.1	0.213118
	CCAM_LOCUS26414	Cc004308.t1	VFQ84638.1	CCAM_LOCUS27085	Cc004746.t1	VFQ85309.1	0.171027
	CCAM_LOCUS20069	Cc001692.t1	VFQ78293.1	CCAM_LOCUS27085	Cc004746.t1	VFQ85309.1	0.212617
	CCAM_LOCUS45439	Cc017750.t1	VFR03664.1	CCAM_LOCUS27085	Cc004746.t1	VFQ85309.1	0.25937
	CCAM_LOCUS7023	Cc044726.t1	VFQ65247.1	CCAM_LOCUS27085	Cc004746.t1	VFQ85309.1	0.227628
	CCAM_LOCUS18466	Cc001062.t1	VFQ76690.1	CCAM_LOCUS33656	Cc019141.t1	VFQ91880.1	0.149835
	CCAM_LOCUS6379	Cc023064.t1	VFQ64603.1	CCAM_LOCUS33656	Cc019141.t1	VFQ91880.1	0.107751
	CCAM_LOCUS9653	Cc025212.t1	VFQ67877.1	CCAM_LOCUS33656	Cc019141.t1	VFQ91880.1	0.168513
	CCAM_LOCUS14292	Cc010039.t1	VFQ72516.1	CCAM_LOCUS33656	Cc019141.t1	VFQ91880.1	0.222385
	CCAM_LOCUS29594	Cc037644.t1	VFQ87818.1	CCAM_LOCUS33656	Cc019141.t1	VFQ91880.1	0.174535
	CCAM_LOCUS25465	Cc003919.t1	VFQ83689.1	CCAM_LOCUS33656	Cc019141.t1	VFQ91880.1	0.204241
	CCAM_LOCUS4478	Cc044402.t1	VFQ62702.1	CCAM_LOCUS33656	Cc019141.t1	VFQ91880.1	0.159654
	CCAM_LOCUS37551	Cc039959.t1	VFQ95775.1	CCAM_LOCUS33656	Cc019141.t1	VFQ91880.1	0.202589
	CCAM_LOCUS40374	Cc013585.t1	VFQ98598.1	CCAM_LOCUS33656	Cc019141.t1	VFQ91880.1	0.263675
	CCAM_LOCUS110	Cc000114.t1	VFQ58334.1	CCAM_LOCUS33656	Cc019141.t1	VFQ91880.1	0.143966
	CCAM_LOCUS25423	Cc003877.t1	VFQ83647.1	CCAM_LOCUS33656	Cc019141.t1	VFQ91880.1	0.143865
	CCAM_LOCUS31147	Cc006866.t1	VFQ89371.1	CCAM_LOCUS33656	Cc019141.t1	VFQ91880.1	0.104208
	CCAM_LOCUS18798	Cc031837.t1	VFQ77022.1	CCAM_LOCUS33656	Cc019141.t1	VFQ91880.1	0.202261
	CCAM_LOCUS36655	Cc011253.t1	VFQ94879.1	CCAM_LOCUS33656	Cc019141.t1	VFQ91880.1	0.179097
	CCAM_LOCUS3654	Cc020891.t1	VFQ61878.1	CCAM_LOCUS33656	Cc019141.t1	VFQ91880.1	0.275165
	CCAM_LOCUS18681	Cc031720.t1	VFQ76905.1	CCAM_LOCUS33656	Cc019141.t1	VFQ91880.1	0.150542
	CCAM_LOCUS5907	Cc022609.t1	VFQ64131.1	CCAM_LOCUS33656	Cc019141.t1	VFQ91880.1	0.122205
	CCAM_LOCUS3216	Cc020468.t1	VFQ61440.1	CCAM_LOCUS33656	Cc019141.t1	VFQ91880.1	0.115697
	CCAM_LOCUS27085	Cc004746.t1	VFQ85309.1	CCAM_LOCUS33656	Cc019141.t1	VFQ91880.1	0.216588
	CCAM_LOCUS10123	Cc025348.t1	VFQ68347.1	CCAM_LOCUS33656	Cc019141.t1	VFQ91880.1	0.124851
	CCAM_LOCUS26868	Cc036627.t1	VFQ85092.1	CCAM_LOCUS33656	Cc019141.t1	VFQ91880.1	0.214252
	CCAM_LOCUS43295	Cc015988.t1	VFR01520.1	CCAM_LOCUS33656	Cc019141.t1	VFQ91880.1	0.229069
	CCAM_LOCUS14446	Cc046769.t1	VFQ72670.1	CCAM_LOCUS33656	Cc019141.t1	VFQ91880.1	0.20906
	CCAM_LOCUS487	Cc000500.t1	VFQ58711.1	CCAM_LOCUS33656	Cc019141.t1	VFQ91880.1	0.182532
	CCAM_LOCUS26414	Cc004308.t1	VFQ84638.1	CCAM_LOCUS33656	Cc019141.t1	VFQ91880.1	0.128211
	CCAM_LOCUS20069	Cc001692.t1	VFQ78293.1	CCAM_LOCUS33656	Cc019141.t1	VFQ91880.1	0.229831
	CCAM_LOCUS45439	Cc017750.t1	VFR03664.1	CCAM_LOCUS33656	Cc019141.t1	VFQ91880.1	0.277475
	CCAM_LOCUS7023	Cc044726.t1	VFQ65247.1	CCAM_LOCUS33656	Cc019141.t1	VFQ91880.1	0.205061
	CCAM_LOCUS18466	Cc001062.t1	VFQ76690.1	CCAM_LOCUS10123	Cc025348.t1	VFQ68347.1	0.221543
	CCAM_LOCUS6379	Cc023064.t1	VFQ64603.1	CCAM_LOCUS10123	Cc025348.t1	VFQ68347.1	0.194306
	CCAM_LOCUS9653	Cc025212.t1	VFQ67877.1	CCAM_LOCUS10123	Cc025348.t1	VFQ68347.1	0.252523
	CCAM_LOCUS14292	Cc010039.t1	VFQ72516.1	CCAM_LOCUS10123	Cc025348.t1	VFQ68347.1	0.142646
	CCAM_LOCUS29594	Cc037644.t1	VFQ87818.1	CCAM_LOCUS10123	Cc025348.t1	VFQ68347.1	0.267118
	CCAM_LOCUS25465	Cc003919.t1	VFQ83689.1	CCAM_LOCUS10123	Cc025348.t1	VFQ68347.1	0.150006
	CCAM_LOCUS4478	Cc044402.t1	VFQ62702.1	CCAM_LOCUS10123	Cc025348.t1	VFQ68347.1	0.106469
	CCAM_LOCUS37551	Cc039959.t1	VFQ95775.1	CCAM_LOCUS10123	Cc025348.t1	VFQ68347.1	0.160363
	CCAM_LOCUS40374	Cc013585.t1	VFQ98598.1	CCAM_LOCUS10123	Cc025348.t1	VFQ68347.1	0.209447
	CCAM_LOCUS110	Cc000114.t1	VFQ58334.1	CCAM_LOCUS10123	Cc025348.t1	VFQ68347.1	0.189839
	CCAM_LOCUS25423	Cc003877.t1	VFQ83647.1	CCAM_LOCUS10123	Cc025348.t1	VFQ68347.1	0.218063
	CCAM_LOCUS31147	Cc006866.t1	VFQ89371.1	CCAM_LOCUS10123	Cc025348.t1	VFQ68347.1	0.14548
	CCAM_LOCUS18798	Cc031837.t1	VFQ77022.1	CCAM_LOCUS10123	Cc025348.t1	VFQ68347.1	0.155139
	CCAM_LOCUS36655	Cc011253.t1	VFQ94879.1	CCAM_LOCUS10123	Cc025348.t1	VFQ68347.1	0.106092
	CCAM_LOCUS3654	Cc020891.t1	VFQ61878.1	CCAM_LOCUS10123	Cc025348.t1	VFQ68347.1	0.179573
	CCAM_LOCUS18681	Cc031720.t1	VFQ76905.1	CCAM_LOCUS10123	Cc025348.t1	VFQ68347.1	0.14433
	CCAM_LOCUS5907	Cc022609.t1	VFQ64131.1	CCAM_LOCUS10123	Cc025348.t1	VFQ68347.1	0.159542
	CCAM_LOCUS3216	Cc020468.t1	VFQ61440.1	CCAM_LOCUS10123	Cc025348.t1	VFQ68347.1	0.172763
	CCAM_LOCUS27085	Cc004746.t1	VFQ85309.1	CCAM_LOCUS10123	Cc025348.t1	VFQ68347.1	0.167644
	CCAM_LOCUS33656	Cc019141.t1	VFQ91880.1	CCAM_LOCUS10123	Cc025348.t1	VFQ68347.1	0.124851
	CCAM_LOCUS26868	Cc036627.t1	VFQ85092.1	CCAM_LOCUS10123	Cc025348.t1	VFQ68347.1	0.205436
	CCAM_LOCUS43295	Cc015988.t1	VFR01520.1	CCAM_LOCUS10123	Cc025348.t1	VFQ68347.1	0.182696
	CCAM_LOCUS14446	Cc046769.t1	VFQ72670.1	CCAM_LOCUS10123	Cc025348.t1	VFQ68347.1	0.0859415
	CCAM_LOCUS487	Cc000500.t1	VFQ58711.1	CCAM_LOCUS10123	Cc025348.t1	VFQ68347.1	0.0984219
	CCAM_LOCUS26414	Cc004308.t1	VFQ84638.1	CCAM_LOCUS10123	Cc025348.t1	VFQ68347.1	0.195998
	CCAM_LOCUS20069	Cc001692.t1	VFQ78293.1	CCAM_LOCUS10123	Cc025348.t1	VFQ68347.1	0.176139
	CCAM_LOCUS45439	Cc017750.t1	VFR03664.1	CCAM_LOCUS10123	Cc025348.t1	VFQ68347.1	0.198182
	CCAM_LOCUS7023	Cc044726.t1	VFQ65247.1	CCAM_LOCUS10123	Cc025348.t1	VFQ68347.1	0.143053
	CCAM_LOCUS18466	Cc001062.t1	VFQ76690.1	CCAM_LOCUS26868	Cc036627.t1	VFQ85092.1	0.216031
	CCAM_LOCUS6379	Cc023064.t1	VFQ64603.1	CCAM_LOCUS26868	Cc036627.t1	VFQ85092.1	0.175296
	CCAM_LOCUS9653	Cc025212.t1	VFQ67877.1	CCAM_LOCUS26868	Cc036627.t1	VFQ85092.1	0.201993
	CCAM_LOCUS14292	Cc010039.t1	VFQ72516.1	CCAM_LOCUS26868	Cc036627.t1	VFQ85092.1	0.211914
	CCAM_LOCUS29594	Cc037644.t1	VFQ87818.1	CCAM_LOCUS26868	Cc036627.t1	VFQ85092.1	0.211335
	CCAM_LOCUS25465	Cc003919.t1	VFQ83689.1	CCAM_LOCUS26868	Cc036627.t1	VFQ85092.1	0.208191
	CCAM_LOCUS4478	Cc044402.t1	VFQ62702.1	CCAM_LOCUS26868	Cc036627.t1	VFQ85092.1	0.210002
	CCAM_LOCUS37551	Cc039959.t1	VFQ95775.1	CCAM_LOCUS26868	Cc036627.t1	VFQ85092.1	0.214666
	CCAM_LOCUS40374	Cc013585.t1	VFQ98598.1	CCAM_LOCUS26868	Cc036627.t1	VFQ85092.1	0.231798
	CCAM_LOCUS110	Cc000114.t1	VFQ58334.1	CCAM_LOCUS26868	Cc036627.t1	VFQ85092.1	0.220623
	CCAM_LOCUS25423	Cc003877.t1	VFQ83647.1	CCAM_LOCUS26868	Cc036627.t1	VFQ85092.1	0.219313
	CCAM_LOCUS31147	Cc006866.t1	VFQ89371.1	CCAM_LOCUS26868	Cc036627.t1	VFQ85092.1	0.167421
	CCAM_LOCUS18798	Cc031837.t1	VFQ77022.1	CCAM_LOCUS26868	Cc036627.t1	VFQ85092.1	0.20935
	CCAM_LOCUS36655	Cc011253.t1	VFQ94879.1	CCAM_LOCUS26868	Cc036627.t1	VFQ85092.1	0.231095
	CCAM_LOCUS3654	Cc020891.t1	VFQ61878.1	CCAM_LOCUS26868	Cc036627.t1	VFQ85092.1	0.209809
	CCAM_LOCUS18681	Cc031720.t1	VFQ76905.1	CCAM_LOCUS26868	Cc036627.t1	VFQ85092.1	0.226504
	CCAM_LOCUS5907	Cc022609.t1	VFQ64131.1	CCAM_LOCUS26868	Cc036627.t1	VFQ85092.1	0.191933
	CCAM_LOCUS3216	Cc020468.t1	VFQ61440.1	CCAM_LOCUS26868	Cc036627.t1	VFQ85092.1	0.187619
	CCAM_LOCUS27085	Cc004746.t1	VFQ85309.1	CCAM_LOCUS26868	Cc036627.t1	VFQ85092.1	0.216227
	CCAM_LOCUS33656	Cc019141.t1	VFQ91880.1	CCAM_LOCUS26868	Cc036627.t1	VFQ85092.1	0.214252
	CCAM_LOCUS10123	Cc025348.t1	VFQ68347.1	CCAM_LOCUS26868	Cc036627.t1	VFQ85092.1	0.205436
	CCAM_LOCUS43295	Cc015988.t1	VFR01520.1	CCAM_LOCUS26868	Cc036627.t1	VFQ85092.1	0.220122
	CCAM_LOCUS14446	Cc046769.t1	VFQ72670.1	CCAM_LOCUS26868	Cc036627.t1	VFQ85092.1	0.197667
	CCAM_LOCUS487	Cc000500.t1	VFQ58711.1	CCAM_LOCUS26868	Cc036627.t1	VFQ85092.1	0.2177
	CCAM_LOCUS26414	Cc004308.t1	VFQ84638.1	CCAM_LOCUS26868	Cc036627.t1	VFQ85092.1	0.209141
	CCAM_LOCUS20069	Cc001692.t1	VFQ78293.1	CCAM_LOCUS26868	Cc036627.t1	VFQ85092.1	0.229956
	CCAM_LOCUS45439	Cc017750.t1	VFR03664.1	CCAM_LOCUS26868	Cc036627.t1	VFQ85092.1	0.237407
	CCAM_LOCUS7023	Cc044726.t1	VFQ65247.1	CCAM_LOCUS26868	Cc036627.t1	VFQ85092.1	0.21137
	CCAM_LOCUS18466	Cc001062.t1	VFQ76690.1	CCAM_LOCUS43295	Cc015988.t1	VFR01520.1	0.187515
	CCAM_LOCUS6379	Cc023064.t1	VFQ64603.1	CCAM_LOCUS43295	Cc015988.t1	VFR01520.1	0.152829
	CCAM_LOCUS9653	Cc025212.t1	VFQ67877.1	CCAM_LOCUS43295	Cc015988.t1	VFR01520.1	0.185379
	CCAM_LOCUS14292	Cc010039.t1	VFQ72516.1	CCAM_LOCUS43295	Cc015988.t1	VFR01520.1	0.206659
	CCAM_LOCUS29594	Cc037644.t1	VFQ87818.1	CCAM_LOCUS43295	Cc015988.t1	VFR01520.1	0.194482
	CCAM_LOCUS25465	Cc003919.t1	VFQ83689.1	CCAM_LOCUS43295	Cc015988.t1	VFR01520.1	0.209053
	CCAM_LOCUS4478	Cc044402.t1	VFQ62702.1	CCAM_LOCUS43295	Cc015988.t1	VFR01520.1	0.194267
	CCAM_LOCUS37551	Cc039959.t1	VFQ95775.1	CCAM_LOCUS43295	Cc015988.t1	VFR01520.1	0.208865
	CCAM_LOCUS40374	Cc013585.t1	VFQ98598.1	CCAM_LOCUS43295	Cc015988.t1	VFR01520.1	0.248019
	CCAM_LOCUS110	Cc000114.t1	VFQ58334.1	CCAM_LOCUS43295	Cc015988.t1	VFR01520.1	0.201699
	CCAM_LOCUS25423	Cc003877.t1	VFQ83647.1	CCAM_LOCUS43295	Cc015988.t1	VFR01520.1	0.201214
	CCAM_LOCUS31147	Cc006866.t1	VFQ89371.1	CCAM_LOCUS43295	Cc015988.t1	VFR01520.1	0.140606
	CCAM_LOCUS18798	Cc031837.t1	VFQ77022.1	CCAM_LOCUS43295	Cc015988.t1	VFR01520.1	0.191762
	CCAM_LOCUS36655	Cc011253.t1	VFQ94879.1	CCAM_LOCUS43295	Cc015988.t1	VFR01520.1	0.229838
	CCAM_LOCUS3654	Cc020891.t1	VFQ61878.1	CCAM_LOCUS43295	Cc015988.t1	VFR01520.1	0.216453
	CCAM_LOCUS18681	Cc031720.t1	VFQ76905.1	CCAM_LOCUS43295	Cc015988.t1	VFR01520.1	0.204415
	CCAM_LOCUS5907	Cc022609.t1	VFQ64131.1	CCAM_LOCUS43295	Cc015988.t1	VFR01520.1	0.172847
	CCAM_LOCUS3216	Cc020468.t1	VFQ61440.1	CCAM_LOCUS43295	Cc015988.t1	VFR01520.1	0.166988
	CCAM_LOCUS27085	Cc004746.t1	VFQ85309.1	CCAM_LOCUS43295	Cc015988.t1	VFR01520.1	0.204649
	CCAM_LOCUS33656	Cc019141.t1	VFQ91880.1	CCAM_LOCUS43295	Cc015988.t1	VFR01520.1	0.229069
	CCAM_LOCUS10123	Cc025348.t1	VFQ68347.1	CCAM_LOCUS43295	Cc015988.t1	VFR01520.1	0.182696
	CCAM_LOCUS26868	Cc036627.t1	VFQ85092.1	CCAM_LOCUS43295	Cc015988.t1	VFR01520.1	0.220122
	CCAM_LOCUS14446	Cc046769.t1	VFQ72670.1	CCAM_LOCUS43295	Cc015988.t1	VFR01520.1	0.199136
	CCAM_LOCUS487	Cc000500.t1	VFQ58711.1	CCAM_LOCUS43295	Cc015988.t1	VFR01520.1	0.210929
	CCAM_LOCUS26414	Cc004308.t1	VFQ84638.1	CCAM_LOCUS43295	Cc015988.t1	VFR01520.1	0.186959
	CCAM_LOCUS20069	Cc001692.t1	VFQ78293.1	CCAM_LOCUS43295	Cc015988.t1	VFR01520.1	0.227671
	CCAM_LOCUS45439	Cc017750.t1	VFR03664.1	CCAM_LOCUS43295	Cc015988.t1	VFR01520.1	0.250912
	CCAM_LOCUS7023	Cc044726.t1	VFQ65247.1	CCAM_LOCUS43295	Cc015988.t1	VFR01520.1	0.196791
	CCAM_LOCUS18466	Cc001062.t1	VFQ76690.1	CCAM_LOCUS14446	Cc046769.t1	VFQ72670.1	0.162696
	CCAM_LOCUS6379	Cc023064.t1	VFQ64603.1	CCAM_LOCUS14446	Cc046769.t1	VFQ72670.1	0.117769
	CCAM_LOCUS9653	Cc025212.t1	VFQ67877.1	CCAM_LOCUS14446	Cc046769.t1	VFQ72670.1	0.171205
	CCAM_LOCUS14292	Cc010039.t1	VFQ72516.1	CCAM_LOCUS14446	Cc046769.t1	VFQ72670.1	0.225571
	CCAM_LOCUS29594	Cc037644.t1	VFQ87818.1	CCAM_LOCUS14446	Cc046769.t1	VFQ72670.1	0.165768
	CCAM_LOCUS25465	Cc003919.t1	VFQ83689.1	CCAM_LOCUS14446	Cc046769.t1	VFQ72670.1	0.191666
	CCAM_LOCUS4478	Cc044402.t1	VFQ62702.1	CCAM_LOCUS14446	Cc046769.t1	VFQ72670.1	0.164716
	CCAM_LOCUS37551	Cc039959.t1	VFQ95775.1	CCAM_LOCUS14446	Cc046769.t1	VFQ72670.1	0.201607
	CCAM_LOCUS40374	Cc013585.t1	VFQ98598.1	CCAM_LOCUS14446	Cc046769.t1	VFQ72670.1	0.245765
	CCAM_LOCUS110	Cc000114.t1	VFQ58334.1	CCAM_LOCUS14446	Cc046769.t1	VFQ72670.1	0.12246
	CCAM_LOCUS25423	Cc003877.t1	VFQ83647.1	CCAM_LOCUS14446	Cc046769.t1	VFQ72670.1	0.139943
	CCAM_LOCUS31147	Cc006866.t1	VFQ89371.1	CCAM_LOCUS14446	Cc046769.t1	VFQ72670.1	0.105963
	CCAM_LOCUS18798	Cc031837.t1	VFQ77022.1	CCAM_LOCUS14446	Cc046769.t1	VFQ72670.1	0.224381
	CCAM_LOCUS36655	Cc011253.t1	VFQ94879.1	CCAM_LOCUS14446	Cc046769.t1	VFQ72670.1	0.081733
	CCAM_LOCUS3654	Cc020891.t1	VFQ61878.1	CCAM_LOCUS14446	Cc046769.t1	VFQ72670.1	0.280178
	CCAM_LOCUS18681	Cc031720.t1	VFQ76905.1	CCAM_LOCUS14446	Cc046769.t1	VFQ72670.1	0.108626
	CCAM_LOCUS5907	Cc022609.t1	VFQ64131.1	CCAM_LOCUS14446	Cc046769.t1	VFQ72670.1	0.0951099
	CCAM_LOCUS3216	Cc020468.t1	VFQ61440.1	CCAM_LOCUS14446	Cc046769.t1	VFQ72670.1	0.0685907
	CCAM_LOCUS27085	Cc004746.t1	VFQ85309.1	CCAM_LOCUS14446	Cc046769.t1	VFQ72670.1	0.208068
	CCAM_LOCUS33656	Cc019141.t1	VFQ91880.1	CCAM_LOCUS14446	Cc046769.t1	VFQ72670.1	0.20906
	CCAM_LOCUS10123	Cc025348.t1	VFQ68347.1	CCAM_LOCUS14446	Cc046769.t1	VFQ72670.1	0.0859415
	CCAM_LOCUS26868	Cc036627.t1	VFQ85092.1	CCAM_LOCUS14446	Cc046769.t1	VFQ72670.1	0.197667
	CCAM_LOCUS43295	Cc015988.t1	VFR01520.1	CCAM_LOCUS14446	Cc046769.t1	VFQ72670.1	0.199136
	CCAM_LOCUS487	Cc000500.t1	VFQ58711.1	CCAM_LOCUS14446	Cc046769.t1	VFQ72670.1	0.139331
	CCAM_LOCUS26414	Cc004308.t1	VFQ84638.1	CCAM_LOCUS14446	Cc046769.t1	VFQ72670.1	0.108976
	CCAM_LOCUS20069	Cc001692.t1	VFQ78293.1	CCAM_LOCUS14446	Cc046769.t1	VFQ72670.1	0.204744
	CCAM_LOCUS45439	Cc017750.t1	VFR03664.1	CCAM_LOCUS14446	Cc046769.t1	VFQ72670.1	0.262319
	CCAM_LOCUS7023	Cc044726.t1	VFQ65247.1	CCAM_LOCUS14446	Cc046769.t1	VFQ72670.1	0.199518
	CCAM_LOCUS18466	Cc001062.t1	VFQ76690.1	CCAM_LOCUS487	Cc000500.t1	VFQ58711.1	0.166028
	CCAM_LOCUS6379	Cc023064.t1	VFQ64603.1	CCAM_LOCUS487	Cc000500.t1	VFQ58711.1	0.103612
	CCAM_LOCUS9653	Cc025212.t1	VFQ67877.1	CCAM_LOCUS487	Cc000500.t1	VFQ58711.1	0.160972
	CCAM_LOCUS14292	Cc010039.t1	VFQ72516.1	CCAM_LOCUS487	Cc000500.t1	VFQ58711.1	0.203123
	CCAM_LOCUS29594	Cc037644.t1	VFQ87818.1	CCAM_LOCUS487	Cc000500.t1	VFQ58711.1	0.171576
	CCAM_LOCUS25465	Cc003919.t1	VFQ83689.1	CCAM_LOCUS487	Cc000500.t1	VFQ58711.1	0.200443
	CCAM_LOCUS4478	Cc044402.t1	VFQ62702.1	CCAM_LOCUS487	Cc000500.t1	VFQ58711.1	0.155953
	CCAM_LOCUS37551	Cc039959.t1	VFQ95775.1	CCAM_LOCUS487	Cc000500.t1	VFQ58711.1	0.184573
	CCAM_LOCUS40374	Cc013585.t1	VFQ98598.1	CCAM_LOCUS487	Cc000500.t1	VFQ58711.1	0.234742
	CCAM_LOCUS110	Cc000114.t1	VFQ58334.1	CCAM_LOCUS487	Cc000500.t1	VFQ58711.1	0.121915
	CCAM_LOCUS25423	Cc003877.t1	VFQ83647.1	CCAM_LOCUS487	Cc000500.t1	VFQ58711.1	0.137806
	CCAM_LOCUS31147	Cc006866.t1	VFQ89371.1	CCAM_LOCUS487	Cc000500.t1	VFQ58711.1	0.0913989
	CCAM_LOCUS18798	Cc031837.t1	VFQ77022.1	CCAM_LOCUS487	Cc000500.t1	VFQ58711.1	0.194024
	CCAM_LOCUS36655	Cc011253.t1	VFQ94879.1	CCAM_LOCUS487	Cc000500.t1	VFQ58711.1	0.141083
	CCAM_LOCUS3654	Cc020891.t1	VFQ61878.1	CCAM_LOCUS487	Cc000500.t1	VFQ58711.1	0.227939
	CCAM_LOCUS18681	Cc031720.t1	VFQ76905.1	CCAM_LOCUS487	Cc000500.t1	VFQ58711.1	0.134133
	CCAM_LOCUS5907	Cc022609.t1	VFQ64131.1	CCAM_LOCUS487	Cc000500.t1	VFQ58711.1	0.0957842
	CCAM_LOCUS3216	Cc020468.t1	VFQ61440.1	CCAM_LOCUS487	Cc000500.t1	VFQ58711.1	0.0978823
	CCAM_LOCUS27085	Cc004746.t1	VFQ85309.1	CCAM_LOCUS487	Cc000500.t1	VFQ58711.1	0.213118
	CCAM_LOCUS33656	Cc019141.t1	VFQ91880.1	CCAM_LOCUS487	Cc000500.t1	VFQ58711.1	0.182532
	CCAM_LOCUS10123	Cc025348.t1	VFQ68347.1	CCAM_LOCUS487	Cc000500.t1	VFQ58711.1	0.0984219
	CCAM_LOCUS26868	Cc036627.t1	VFQ85092.1	CCAM_LOCUS487	Cc000500.t1	VFQ58711.1	0.2177
	CCAM_LOCUS43295	Cc015988.t1	VFR01520.1	CCAM_LOCUS487	Cc000500.t1	VFQ58711.1	0.210929
	CCAM_LOCUS14446	Cc046769.t1	VFQ72670.1	CCAM_LOCUS487	Cc000500.t1	VFQ58711.1	0.139331
	CCAM_LOCUS26414	Cc004308.t1	VFQ84638.1	CCAM_LOCUS487	Cc000500.t1	VFQ58711.1	0.10822
	CCAM_LOCUS20069	Cc001692.t1	VFQ78293.1	CCAM_LOCUS487	Cc000500.t1	VFQ58711.1	0.224867
	CCAM_LOCUS45439	Cc017750.t1	VFR03664.1	CCAM_LOCUS487	Cc000500.t1	VFQ58711.1	0.252689
	CCAM_LOCUS7023	Cc044726.t1	VFQ65247.1	CCAM_LOCUS487	Cc000500.t1	VFQ58711.1	0.202721
	CCAM_LOCUS18466	Cc001062.t1	VFQ76690.1	CCAM_LOCUS26414	Cc004308.t1	VFQ84638.1	0.235786
	CCAM_LOCUS6379	Cc023064.t1	VFQ64603.1	CCAM_LOCUS26414	Cc004308.t1	VFQ84638.1	0.204333
	CCAM_LOCUS9653	Cc025212.t1	VFQ67877.1	CCAM_LOCUS26414	Cc004308.t1	VFQ84638.1	0.269634
	CCAM_LOCUS14292	Cc010039.t1	VFQ72516.1	CCAM_LOCUS26414	Cc004308.t1	VFQ84638.1	0.145003
	CCAM_LOCUS29594	Cc037644.t1	VFQ87818.1	CCAM_LOCUS26414	Cc004308.t1	VFQ84638.1	0.284473
	CCAM_LOCUS25465	Cc003919.t1	VFQ83689.1	CCAM_LOCUS26414	Cc004308.t1	VFQ84638.1	0.144442
	CCAM_LOCUS4478	Cc044402.t1	VFQ62702.1	CCAM_LOCUS26414	Cc004308.t1	VFQ84638.1	0.110709
	CCAM_LOCUS37551	Cc039959.t1	VFQ95775.1	CCAM_LOCUS26414	Cc004308.t1	VFQ84638.1	0.165233
	CCAM_LOCUS40374	Cc013585.t1	VFQ98598.1	CCAM_LOCUS26414	Cc004308.t1	VFQ84638.1	0.212249
	CCAM_LOCUS110	Cc000114.t1	VFQ58334.1	CCAM_LOCUS26414	Cc004308.t1	VFQ84638.1	0.21256
	CCAM_LOCUS25423	Cc003877.t1	VFQ83647.1	CCAM_LOCUS26414	Cc004308.t1	VFQ84638.1	0.243747
	CCAM_LOCUS31147	Cc006866.t1	VFQ89371.1	CCAM_LOCUS26414	Cc004308.t1	VFQ84638.1	0.185189
	CCAM_LOCUS18798	Cc031837.t1	VFQ77022.1	CCAM_LOCUS26414	Cc004308.t1	VFQ84638.1	0.158525
	CCAM_LOCUS36655	Cc011253.t1	VFQ94879.1	CCAM_LOCUS26414	Cc004308.t1	VFQ84638.1	0.13773
	CCAM_LOCUS3654	Cc020891.t1	VFQ61878.1	CCAM_LOCUS26414	Cc004308.t1	VFQ84638.1	0.183613
	CCAM_LOCUS18681	Cc031720.t1	VFQ76905.1	CCAM_LOCUS26414	Cc004308.t1	VFQ84638.1	0.195202
	CCAM_LOCUS5907	Cc022609.t1	VFQ64131.1	CCAM_LOCUS26414	Cc004308.t1	VFQ84638.1	0.198274
	CCAM_LOCUS3216	Cc020468.t1	VFQ61440.1	CCAM_LOCUS26414	Cc004308.t1	VFQ84638.1	0.238991
	CCAM_LOCUS27085	Cc004746.t1	VFQ85309.1	CCAM_LOCUS26414	Cc004308.t1	VFQ84638.1	0.171027
	CCAM_LOCUS33656	Cc019141.t1	VFQ91880.1	CCAM_LOCUS26414	Cc004308.t1	VFQ84638.1	0.128211
	CCAM_LOCUS10123	Cc025348.t1	VFQ68347.1	CCAM_LOCUS26414	Cc004308.t1	VFQ84638.1	0.195998
	CCAM_LOCUS26868	Cc036627.t1	VFQ85092.1	CCAM_LOCUS26414	Cc004308.t1	VFQ84638.1	0.209141
	CCAM_LOCUS43295	Cc015988.t1	VFR01520.1	CCAM_LOCUS26414	Cc004308.t1	VFQ84638.1	0.186959
	CCAM_LOCUS14446	Cc046769.t1	VFQ72670.1	CCAM_LOCUS26414	Cc004308.t1	VFQ84638.1	0.108976
	CCAM_LOCUS487	Cc000500.t1	VFQ58711.1	CCAM_LOCUS26414	Cc004308.t1	VFQ84638.1	0.10822
	CCAM_LOCUS20069	Cc001692.t1	VFQ78293.1	CCAM_LOCUS26414	Cc004308.t1	VFQ84638.1	0.185071
	CCAM_LOCUS45439	Cc017750.t1	VFR03664.1	CCAM_LOCUS26414	Cc004308.t1	VFQ84638.1	0.198278
	CCAM_LOCUS7023	Cc044726.t1	VFQ65247.1	CCAM_LOCUS26414	Cc004308.t1	VFQ84638.1	0.144648
	CCAM_LOCUS18466	Cc001062.t1	VFQ76690.1	CCAM_LOCUS20069	Cc001692.t1	VFQ78293.1	0.188207
	CCAM_LOCUS6379	Cc023064.t1	VFQ64603.1	CCAM_LOCUS20069	Cc001692.t1	VFQ78293.1	0.14204
	CCAM_LOCUS9653	Cc025212.t1	VFQ67877.1	CCAM_LOCUS20069	Cc001692.t1	VFQ78293.1	0.178559
	CCAM_LOCUS14292	Cc010039.t1	VFQ72516.1	CCAM_LOCUS20069	Cc001692.t1	VFQ78293.1	0.205993
	CCAM_LOCUS29594	Cc037644.t1	VFQ87818.1	CCAM_LOCUS20069	Cc001692.t1	VFQ78293.1	0.192521
	CCAM_LOCUS25465	Cc003919.t1	VFQ83689.1	CCAM_LOCUS20069	Cc001692.t1	VFQ78293.1	0.209837
	CCAM_LOCUS4478	Cc044402.t1	VFQ62702.1	CCAM_LOCUS20069	Cc001692.t1	VFQ78293.1	0.20432
	CCAM_LOCUS37551	Cc039959.t1	VFQ95775.1	CCAM_LOCUS20069	Cc001692.t1	VFQ78293.1	0.200957
	CCAM_LOCUS40374	Cc013585.t1	VFQ98598.1	CCAM_LOCUS20069	Cc001692.t1	VFQ78293.1	0.245119
	CCAM_LOCUS110	Cc000114.t1	VFQ58334.1	CCAM_LOCUS20069	Cc001692.t1	VFQ78293.1	0.204433
	CCAM_LOCUS25423	Cc003877.t1	VFQ83647.1	CCAM_LOCUS20069	Cc001692.t1	VFQ78293.1	0.201875
	CCAM_LOCUS31147	Cc006866.t1	VFQ89371.1	CCAM_LOCUS20069	Cc001692.t1	VFQ78293.1	0.145978
	CCAM_LOCUS18798	Cc031837.t1	VFQ77022.1	CCAM_LOCUS20069	Cc001692.t1	VFQ78293.1	0.191517
	CCAM_LOCUS36655	Cc011253.t1	VFQ94879.1	CCAM_LOCUS20069	Cc001692.t1	VFQ78293.1	0.24784
	CCAM_LOCUS3654	Cc020891.t1	VFQ61878.1	CCAM_LOCUS20069	Cc001692.t1	VFQ78293.1	0.221223
	CCAM_LOCUS18681	Cc031720.t1	VFQ76905.1	CCAM_LOCUS20069	Cc001692.t1	VFQ78293.1	0.220924
	CCAM_LOCUS5907	Cc022609.t1	VFQ64131.1	CCAM_LOCUS20069	Cc001692.t1	VFQ78293.1	0.173907
	CCAM_LOCUS3216	Cc020468.t1	VFQ61440.1	CCAM_LOCUS20069	Cc001692.t1	VFQ78293.1	0.169236
	CCAM_LOCUS27085	Cc004746.t1	VFQ85309.1	CCAM_LOCUS20069	Cc001692.t1	VFQ78293.1	0.212617
	CCAM_LOCUS33656	Cc019141.t1	VFQ91880.1	CCAM_LOCUS20069	Cc001692.t1	VFQ78293.1	0.229831
	CCAM_LOCUS10123	Cc025348.t1	VFQ68347.1	CCAM_LOCUS20069	Cc001692.t1	VFQ78293.1	0.176139
	CCAM_LOCUS26868	Cc036627.t1	VFQ85092.1	CCAM_LOCUS20069	Cc001692.t1	VFQ78293.1	0.229956
	CCAM_LOCUS43295	Cc015988.t1	VFR01520.1	CCAM_LOCUS20069	Cc001692.t1	VFQ78293.1	0.227671
	CCAM_LOCUS14446	Cc046769.t1	VFQ72670.1	CCAM_LOCUS20069	Cc001692.t1	VFQ78293.1	0.204744
	CCAM_LOCUS487	Cc000500.t1	VFQ58711.1	CCAM_LOCUS20069	Cc001692.t1	VFQ78293.1	0.224867
	CCAM_LOCUS26414	Cc004308.t1	VFQ84638.1	CCAM_LOCUS20069	Cc001692.t1	VFQ78293.1	0.185071
	CCAM_LOCUS45439	Cc017750.t1	VFR03664.1	CCAM_LOCUS20069	Cc001692.t1	VFQ78293.1	0.252542
	CCAM_LOCUS7023	Cc044726.t1	VFQ65247.1	CCAM_LOCUS20069	Cc001692.t1	VFQ78293.1	0.199024
	CCAM_LOCUS18466	Cc001062.t1	VFQ76690.1	CCAM_LOCUS45439	Cc017750.t1	VFR03664.1	0.209275
	CCAM_LOCUS6379	Cc023064.t1	VFQ64603.1	CCAM_LOCUS45439	Cc017750.t1	VFR03664.1	0.173815
	CCAM_LOCUS9653	Cc025212.t1	VFQ67877.1	CCAM_LOCUS45439	Cc017750.t1	VFR03664.1	0.208268
	CCAM_LOCUS14292	Cc010039.t1	VFQ72516.1	CCAM_LOCUS45439	Cc017750.t1	VFR03664.1	0.271706
	CCAM_LOCUS29594	Cc037644.t1	VFQ87818.1	CCAM_LOCUS45439	Cc017750.t1	VFR03664.1	0.210632
	CCAM_LOCUS25465	Cc003919.t1	VFQ83689.1	CCAM_LOCUS45439	Cc017750.t1	VFR03664.1	0.226355
	CCAM_LOCUS4478	Cc044402.t1	VFQ62702.1	CCAM_LOCUS45439	Cc017750.t1	VFR03664.1	0.249603
	CCAM_LOCUS37551	Cc039959.t1	VFQ95775.1	CCAM_LOCUS45439	Cc017750.t1	VFR03664.1	0.260038
	CCAM_LOCUS40374	Cc013585.t1	VFQ98598.1	CCAM_LOCUS45439	Cc017750.t1	VFR03664.1	0.256603
	CCAM_LOCUS110	Cc000114.t1	VFQ58334.1	CCAM_LOCUS45439	Cc017750.t1	VFR03664.1	0.217258
	CCAM_LOCUS25423	Cc003877.t1	VFQ83647.1	CCAM_LOCUS45439	Cc017750.t1	VFR03664.1	0.210816
	CCAM_LOCUS31147	Cc006866.t1	VFQ89371.1	CCAM_LOCUS45439	Cc017750.t1	VFR03664.1	0.156806
	CCAM_LOCUS18798	Cc031837.t1	VFQ77022.1	CCAM_LOCUS45439	Cc017750.t1	VFR03664.1	0.263845
	CCAM_LOCUS36655	Cc011253.t1	VFQ94879.1	CCAM_LOCUS45439	Cc017750.t1	VFR03664.1	0.235514
	CCAM_LOCUS3654	Cc020891.t1	VFQ61878.1	CCAM_LOCUS45439	Cc017750.t1	VFR03664.1	0.27033
	CCAM_LOCUS18681	Cc031720.t1	VFQ76905.1	CCAM_LOCUS45439	Cc017750.t1	VFR03664.1	0.212752
	CCAM_LOCUS5907	Cc022609.t1	VFQ64131.1	CCAM_LOCUS45439	Cc017750.t1	VFR03664.1	0.183503
	CCAM_LOCUS3216	Cc020468.t1	VFQ61440.1	CCAM_LOCUS45439	Cc017750.t1	VFR03664.1	0.171217
	CCAM_LOCUS27085	Cc004746.t1	VFQ85309.1	CCAM_LOCUS45439	Cc017750.t1	VFR03664.1	0.25937
	CCAM_LOCUS33656	Cc019141.t1	VFQ91880.1	CCAM_LOCUS45439	Cc017750.t1	VFR03664.1	0.277475
	CCAM_LOCUS10123	Cc025348.t1	VFQ68347.1	CCAM_LOCUS45439	Cc017750.t1	VFR03664.1	0.198182
	CCAM_LOCUS26868	Cc036627.t1	VFQ85092.1	CCAM_LOCUS45439	Cc017750.t1	VFR03664.1	0.237407
	CCAM_LOCUS43295	Cc015988.t1	VFR01520.1	CCAM_LOCUS45439	Cc017750.t1	VFR03664.1	0.250912
	CCAM_LOCUS14446	Cc046769.t1	VFQ72670.1	CCAM_LOCUS45439	Cc017750.t1	VFR03664.1	0.262319
	CCAM_LOCUS487	Cc000500.t1	VFQ58711.1	CCAM_LOCUS45439	Cc017750.t1	VFR03664.1	0.252689
	CCAM_LOCUS26414	Cc004308.t1	VFQ84638.1	CCAM_LOCUS45439	Cc017750.t1	VFR03664.1	0.198278
	CCAM_LOCUS20069	Cc001692.t1	VFQ78293.1	CCAM_LOCUS45439	Cc017750.t1	VFR03664.1	0.252542
	CCAM_LOCUS7023	Cc044726.t1	VFQ65247.1	CCAM_LOCUS45439	Cc017750.t1	VFR03664.1	0.258793
	CCAM_LOCUS18466	Cc001062.t1	VFQ76690.1	CCAM_LOCUS7023	Cc044726.t1	VFQ65247.1	0.16155
	CCAM_LOCUS6379	Cc023064.t1	VFQ64603.1	CCAM_LOCUS7023	Cc044726.t1	VFQ65247.1	0.122451
	CCAM_LOCUS9653	Cc025212.t1	VFQ67877.1	CCAM_LOCUS7023	Cc044726.t1	VFQ65247.1	0.148902
	CCAM_LOCUS14292	Cc010039.t1	VFQ72516.1	CCAM_LOCUS7023	Cc044726.t1	VFQ65247.1	0.217054
	CCAM_LOCUS29594	Cc037644.t1	VFQ87818.1	CCAM_LOCUS7023	Cc044726.t1	VFQ65247.1	0.160603
	CCAM_LOCUS25465	Cc003919.t1	VFQ83689.1	CCAM_LOCUS7023	Cc044726.t1	VFQ65247.1	0.222876
	CCAM_LOCUS4478	Cc044402.t1	VFQ62702.1	CCAM_LOCUS7023	Cc044726.t1	VFQ65247.1	0.211338
	CCAM_LOCUS37551	Cc039959.t1	VFQ95775.1	CCAM_LOCUS7023	Cc044726.t1	VFQ65247.1	0.200273
	CCAM_LOCUS40374	Cc013585.t1	VFQ98598.1	CCAM_LOCUS7023	Cc044726.t1	VFQ65247.1	0.240792
	CCAM_LOCUS110	Cc000114.t1	VFQ58334.1	CCAM_LOCUS7023	Cc044726.t1	VFQ65247.1	0.161103
	CCAM_LOCUS25423	Cc003877.t1	VFQ83647.1	CCAM_LOCUS7023	Cc044726.t1	VFQ65247.1	0.153973
	CCAM_LOCUS31147	Cc006866.t1	VFQ89371.1	CCAM_LOCUS7023	Cc044726.t1	VFQ65247.1	0.119578
	CCAM_LOCUS18798	Cc031837.t1	VFQ77022.1	CCAM_LOCUS7023	Cc044726.t1	VFQ65247.1	0.214717
	CCAM_LOCUS36655	Cc011253.t1	VFQ94879.1	CCAM_LOCUS7023	Cc044726.t1	VFQ65247.1	0.178857
	CCAM_LOCUS3654	Cc020891.t1	VFQ61878.1	CCAM_LOCUS7023	Cc044726.t1	VFQ65247.1	0.213808
	CCAM_LOCUS18681	Cc031720.t1	VFQ76905.1	CCAM_LOCUS7023	Cc044726.t1	VFQ65247.1	0.167272
	CCAM_LOCUS5907	Cc022609.t1	VFQ64131.1	CCAM_LOCUS7023	Cc044726.t1	VFQ65247.1	0.136124
	CCAM_LOCUS3216	Cc020468.t1	VFQ61440.1	CCAM_LOCUS7023	Cc044726.t1	VFQ65247.1	0.126432
	CCAM_LOCUS27085	Cc004746.t1	VFQ85309.1	CCAM_LOCUS7023	Cc044726.t1	VFQ65247.1	0.227628
	CCAM_LOCUS33656	Cc019141.t1	VFQ91880.1	CCAM_LOCUS7023	Cc044726.t1	VFQ65247.1	0.205061
	CCAM_LOCUS10123	Cc025348.t1	VFQ68347.1	CCAM_LOCUS7023	Cc044726.t1	VFQ65247.1	0.143053
	CCAM_LOCUS26868	Cc036627.t1	VFQ85092.1	CCAM_LOCUS7023	Cc044726.t1	VFQ65247.1	0.21137
	CCAM_LOCUS43295	Cc015988.t1	VFR01520.1	CCAM_LOCUS7023	Cc044726.t1	VFQ65247.1	0.196791
	CCAM_LOCUS14446	Cc046769.t1	VFQ72670.1	CCAM_LOCUS7023	Cc044726.t1	VFQ65247.1	0.199518
	CCAM_LOCUS487	Cc000500.t1	VFQ58711.1	CCAM_LOCUS7023	Cc044726.t1	VFQ65247.1	0.202721
	CCAM_LOCUS26414	Cc004308.t1	VFQ84638.1	CCAM_LOCUS7023	Cc044726.t1	VFQ65247.1	0.144648
	CCAM_LOCUS20069	Cc001692.t1	VFQ78293.1	CCAM_LOCUS7023	Cc044726.t1	VFQ65247.1	0.199024
	CCAM_LOCUS45439	Cc017750.t1	VFR03664.1	CCAM_LOCUS7023	Cc044726.t1	VFQ65247.1	0.258793
