# Supplementary material for: Involvement of MID1-COMPLEMENTING ACTIVITY 1 encoding a mechanosensitive ion channel in prehaustorium development of the stem parasitic plant Cuscuta campestris
Source: Plant Cell Physiol. 2025 Jan 17;66(3):400–10. doi: 10.1093/pcp/pcaf009 (PMC11957263; doi:10.1093/pcp/pcaf009)
Supplement: pcaf009_Supp [file pcaf009_supp.zip › suppl_data/pcp-2024-e-00196-File020.xlsx]

## Sheet: Park et al_Suppl Data S1_R2
Supplementary Data S1. TPM-values of Cuscuta campestris genes obtained from re-mapping of PRJDB9165 and PRJDB13193.
		Treatment	IVH00	IVH00	IVH00	IVH57pm	IVH57pm	IVH57pm	IVH57pp	IVH57pp	IVH57pp	IVH87pm	IVH87pm	IVH87pm	IVH87pp	IVH87pp	IVH87pp	LMD00	LMD00	LMD00	LMD12	LMD12	LMD12	LMD42	LMD42	LMD42	LMD54	LMD54	LMD54	Shoot	Shoot	Shoot	NS00	NS00	NS00	BAM24	BAM24	BAM24	BAM48	BAM48	BAM48	NT00	NT00	NT00	NT24	NT24	NT24	NT48	NT48
		Repeats	1	2	3	1	2	3	1	2	3	1	2	3	1	2	3	1	2	3	1	2	3	1	2	3	1	2	3	1	2	3	1	2	3	1	2	3	1	2	3	1	2	3	1	2	3	1	2
locus tag	ID	cds ID	00hai_1	00hai_2	00hai_3	57hai_pm_1	57hai_pm_2	57hai_pm_3	57hai_pp_1	57hai_pp_2	57hai_pp_3	87hai_pm_1	87hai_pm_2	87hai_pm_3	87hai_pp_1	87hai_pp_2	87hai_pp_3	00hac_1	00hac_2	00hac_3	12hac_1	12hac_2	12hac_3	42hac_1	42hac_2	42hac_3	54hac_1	54hac_2	54hac_3	control_1	control_2	control_3	Stick0H1	Stick0H2	Stick0H3	Stick24H1	Stick24H2	Stick24H3	Stick48H1	Stick48H2	Stick48H3	Nt0H1	Nt0H2	Nt0H3	Nt24H1	Nt24H2	Nt24H3	Nt48H1	Nt48H2
CCAM_LOCUS1	Cc000003.t1	VFQ58225.1	0.00137	0.001514	0.005911	0.004356	0.00963	0.002188	0.105148	0.054843	0.2647	0.001296	0	0.011244	0.012662	0	0	0.015505	0.010985	0.010188	0.005714	0	0	0	0	0.007598	0.012609	0.014005	0.021259	0	0.01647	0.012617	0.0469888	0	0	0.0450622	0.0956685	0	0	0.0506069	0	0	0	0	0	0	0	0	0.0450134
CCAM_LOCUS2	Cc000005.t1	VFQ58226.1	0.005577	0.040435	0.029691	0	0.03668	0.048728	0.009537	0.099361	0.060157	0.068843	0.046214	0.068636	0.016835	0.048941	0.023261	0.041227	0.022169	0.066755	0	0.072534	0.058113	0.119674	0.104836	0.037487	0.014372	0.023939	0.009543	0	0.028154	0.015491	0.243719	0	0.101236	0	0.248104	0.154347	0	0.52497	0	0.119187	0.120768	0	0.377203	0	0	0	0.116737
CCAM_LOCUS3	Cc000006.t1	VFQ58227.1	0.074402	0.0349	0.031599	10.478	27.9103	12.2714	21.5885	24.4583	18.8382	1.13933	1.18248	1.49595	0.043127	4.47842	4.27825	0.008604	0	0.009328	0.151727	0.069509	0.110562	2.21618	4.13585	4.6483	6.16776	5.6497	7.0613	0	0.00754	0.007701	0.598481	0.115506	0.0994392	0	0.12185	0	1.66287	0.386738	0	7.84379	3.9146	1.58207	2.96406	0.109147	0.243604	4.71435	10.4344
CCAM_LOCUS4	Cc000007.t1	VFQ58228.1	39.7535	43.1914	34.7164	17.3301	15.4096	13.4146	17.5405	17.0057	16.4554	13.271	13.3242	13.8133	29.8634	21.2549	21.9984	14.8761	18.6845	16.1934	15.2653	17.0672	19.2074	9.74415	12.023	13.8089	15.5036	12.9346	13.4376	8.45608	8.85014	12.25	34.7582	34.5083	41.7269	30.9307	32.4509	24.1145	18.5195	18.2789	26.9359	31.9134	20.0475	30.8048	21.0658	35.2927	28.9331	33.9163	31.1372
CCAM_LOCUS5	Cc000008.t1	VFQ58229.1	0.16678	0.223128	0.173205	0.316194	0.118251	0.274638	0.124182	0.199126	0.154595	0.564069	0.370796	0.394511	0.290982	0.328006	0.21551	0.015149	0.022137	0.014931	0	0.008956	0.038981	0.010431	0.024912	0.008963	0.084006	0.037317	0.031156	0.028429	0.081921	0.036982	0	0	0	0	0	0	0	0	0	0	0	0	0	0	0	0	0
CCAM_LOCUS6	Cc000009.t1	VFQ58230.1	151.421	125.508	107.32	56.1954	46.0566	50.6072	42.9166	42.8892	36.0562	31.5085	31.9741	32.7578	117.766	64.3413	63.4084	111.211	153.731	139.644	85.8285	104.539	100.12	73.3153	64.832	73.4848	90.6961	84.3326	92.2279	52.5609	38.7738	64.6123	314.561	282.627	361.996	310.76	330.27	266.514	225.511	227.036	193.132	234.202	70.0223	235.935	254.457	290.368	248	191.99	205.836
CCAM_LOCUS7	Cc000010.t1	VFQ58231.1	10.4256	10.9998	12.3142	17.4064	12.3875	14.1826	13.1699	13.6027	10.1022	11.1093	11.401	13.3836	14.9606	18.5445	16.5841	7.35465	8.15428	8.22281	6.47814	6.4789	6.26492	6.72773	8.49008	9.33243	7.36646	6.65375	6.02183	4.79606	5.14086	6.10691	25.8477	27.654	16.6302	14.8189	14.0144	9.60811	11.0124	9.30455	13.4949	13.3961	18.3769	12.7319	6.66741	12.4894	12.0077	10.8141	12.1114
CCAM_LOCUS8	Cc000011.t1	VFQ58232.1	0	0	0	0	0	0	0	0	0	0	0	0.033851	0	0	0	0	0	0	0	0	0	0.040847	0.037096	0.100301	0.069394	0.072818	0.006816	0.007611	0	0	0	0	0	0	0	0	0	0	0.102619	0.0514566	0	0	0	0	0	0.0470933	0
CCAM_LOCUS9	Cc000012.t1	VFQ58233.1	0.077534	0.244427	0.116338	45.244	37.3885	45.7583	24.0508	19.2145	29.1702	188.421	216.493	199.738	0.553812	23.355	17.7943	2.03418	0.916019	1.44419	5.13113	9.49768	7.36843	10.277	14.49	8.95909	3.75726	3.61626	3.89481	1.61227	3.39024	0.569822	0.242259	0.818223	0.60378	2.43943	1.10978	1.68765	19.1116	24.6563	12.4042	23.2208	6.48242	1.48665	5.74915	0.77318	13.3122	6.7225	3.48112
CCAM_LOCUS10	Cc000013.t1	VFQ58234.1	10.5517	10.2733	9.2977	18.5172	23.8834	16.9226	10.5134	10.841	9.66249	4.02049	2.80061	4.16671	12.4282	19.6825	22.5227	5.79512	8.97894	6.76531	8.42244	6.7422	8.79499	23.282	25.5804	27.9585	23.7429	24.6304	22.7962	2.15364	1.51769	1.77727	17.0437	12.2937	12.0139	16.8402	16.8246	19.407	19.3044	17.7998	12.9285	18.017	19.9622	16.9036	21.8489	15.5416	14.5406	17.2598	21.7696
CCAM_LOCUS11	Cc000014.t1	VFQ58235.1	3.7254	4.51593	6.37863	13.5827	9.09895	8.02776	11.047	11.6467	6.54421	15.4095	15.0276	14.6531	14.7534	20.7688	14.7555	2.45718	2.72672	3.08799	1.16892	1.11667	0.944551	4.78554	4.13716	3.42	4.52713	3.0339	3.30774	2.16717	1.38809	2.68631	7.59972	6.03948	1.48554	4.9302	2.95806	3.39734	5.54508	5.77757	6.10387	0.655859	5.09494	5.69768	2.07566	0.407643	1.36472	1.20049	0.428249
CCAM_LOCUS12	Cc000015.t1	VFQ58236.1	0.141961	0.165484	0.425846	0.275121	0.085645	0.113391	0.107675	0.212142	0.135977	0.364528	0.398869	0.61509	0.505342	0.525206	0.254659	0.176286	0.139832	0.084734	0.048487	0.015914	0.053386	0.487929	0.283835	0.079897	0.663493	0.30609	0.262886	0.006043	0.012453	0.07208	0.512118	0.494189	0	0.163707	0.347555	0	0.169394	0	0.166486	0.166963	0.676708	0.161163	0.176134	0	0	0.30561	0.16353
CCAM_LOCUS13	Cc000016.t1	VFQ58237.1	0.005007	0.125336	0	0.311738	0.180317	0.41877	0.180967	0.022534	0	0.115171	0.004904	0.0249	0	0.079022	0	0	0.011631	0.019177	0	0	0.010136	0.007494	0.011999	0	0.178023	0.030886	0.050019	0	0.155005	0.028787	0	0	0	0	0	0	0	0	0	0	0	0	0	0	0	0	0
CCAM_LOCUS14	Cc000017.t1	VFQ58238.1	3.24361	11.7431	10.4926	30.6571	22.4822	12.2778	46.3004	45.6789	28.3858	70.4764	72.7004	68.3219	76.6596	116.183	63.6515	2.7523	0.496265	1.41259	0.870949	0.1095	0.064335	7.93416	4.24391	3.66763	3.66374	2.83419	2.70146	1.37491	0.885454	0.401958	21.4186	27.099	20.5617	40.6244	14.536	41.5975	17.9478	61.0015	12.9977	4.18978	2.83023	2.69616	20.1352	3.03814	3.87474	5.11268	3.64767
CCAM_LOCUS15	Cc000018.t1	VFQ58239.1	17.6534	19.6766	19.1061	5.49814	3.08927	3.38368	3.23636	3.82047	4.77923	5.32643	5.81256	6.42509	18.7278	9.22562	9.74743	4.88826	5.9335	4.98279	1.97057	2.98003	3.43368	5.97278	6.30392	6.34934	8.07338	5.40189	6.15589	3.58181	4.79411	7.75871	10.0793	13.2388	10.8158	11.2771	9.12061	6.73787	4.58419	8.29235	9.01098	8.76294	11.5152	9.64802	6.78878	8.04214	8.83213	9.02237	6.70528
CCAM_LOCUS16	Cc000019.t1	VFQ58240.1	7.79531	8.37595	7.05309	7.00452	4.63263	5.54436	4.12381	4.34615	3.54952	6.19404	5.40724	6.36483	6.2204	9.23111	10.1126	6.75098	8.85355	8.39889	4.78217	5.41322	5.57586	5.45802	6.39602	7.86906	6.52139	7.68732	7.35897	3.72031	3.47329	4.84072	11.6235	12.1935	11.7746	13.1965	12.2525	12.7277	7.21817	4.72473	9.50775	8.6915	6.57721	6.51343	7.31194	12.6847	12.4003	10.8074	10.0932
CCAM_LOCUS17	Cc000020.t1	VFQ58241.1	2.48048	2.24608	1.9591	3.84714	3.5304	2.95887	3.05701	2.86241	1.72535	4.55657	4.08104	5.75895	1.44417	5.76534	6.43744	1.33032	1.8285	1.69945	0.992563	1.68322	1.6357	1.63288	1.73007	1.83282	1.84022	1.46399	1.53622	1.16497	1.40459	1.52961	4.51455	4.72513	3.77937	5.39516	4.31296	5.23429	5.06568	3.32872	6.23186	3.39658	4.40528	2.7868	4.04897	3.92667	4.9827	4.69393	5.38932
CCAM_LOCUS18	Cc000021.t1	VFQ58242.1	4.03737	8.27843	5.90673	7.80994	8.23763	8.28556	8.3071	7.94144	3.37895	4.43135	3.79004	5.34063	7.20205	11.8468	11.0058	1.94417	1.84445	1.63952	1.67257	1.61148	1.93907	2.17833	2.49571	2.65003	2.47848	2.20921	2.4703	0.622548	2.30352	1.59393	11.0461	11.7711	3.82832	3.50942	3.24239	2.14586	3.36235	2.62749	2.6437	2.31986	2.95507	3.45488	3.14652	2.71899	3.17216	2.42645	2.66167
CCAM_LOCUS19	Cc000022.t1	VFQ58243.1	1.56745	1.89843	1.01888	0.309682	0.110378	0.243675	0.204757	0.028619	0.035205	0.054522	0.017655	0.030788	2.45214	0.387143	0.185155	0.307189	0.63974	0.755886	0.154029	0.120481	0.172427	1.8271	1.37862	2.09885	2.82497	2.15364	2.84126	2.90464	1.34108	0.729518	8.11282	8.34384	7.53796	2.96875	4.99874	4.05619	2.11854	2.29934	2.91504	3.86305	2.22162	5.03899	2.42312	1.84945	2.82427	2.10218	2.76102
CCAM_LOCUS20	Cc000023.t1	VFQ58244.1	0.735574	1.75114	0.673814	0.475136	0.36009	0.566876	0.594932	0	0.050638	4.8379	7.238	4.99097	1.56561	0.448155	0.063174	0	0.233751	0.315306	0.530576	0.567344	0.10606	0	0.098644	0.283923	0	0.144482	0.164494	6.43562	3.13958	0.354993	0	0	0	0.579083	0	0	1.1984	5.85303	0.588913	0	0	0	0.623042	0	1.84339	0	0
CCAM_LOCUS21	Cc000024.t1	VFQ58245.1	12.4066	14.6391	16.1393	14.5158	23.8149	16.7721	16.9952	17.0942	15.0115	5.28189	4.68961	5.42558	12.0916	13.67	15.4093	4.31783	5.74875	7.9771	6.87863	5.913	9.7634	12.6897	21.1143	14.644	10.8921	9.37648	11.3995	3.82647	9.11185	4.76039	7.82052	8.20038	7.98056	13.7006	12.5374	11.9334	9.96022	7.95845	11.2306	10.4195	15.3179	7.73213	8.70457	9.37735	12.5951	15.2686	15.9863
CCAM_LOCUS22	Cc000025.t1	VFQ58246.1	18.7924	18.4127	18.0166	12.6575	16.7559	10.4621	13.7755	14.7805	14.0464	12.8731	11.1954	14.5239	15.8554	16.3423	17.7509	23.371	25.5867	26.9117	17.2665	20.0481	23.3681	12.1315	13.8696	16.0974	16.2087	16.9179	19.2619	11.7556	15.315	13.6524	21.082	28.3846	30.3578	67.6808	66.3257	40.308	27.0963	22.489	41.9049	25.4309	26.2657	25.5901	27.1387	54.9257	41.9864	41.7863	46.2578
CCAM_LOCUS23	Cc000026.t1	VFQ58247.1	174.069	140.377	180.625	181.753	169.083	181.556	154.769	136.887	139.093	25.136	21.1017	24.5663	146.577	82.8123	80.383	63.9819	64.2704	60.3071	101.723	108.361	135.841	76.6197	123.083	122.775	65.9055	64.1162	68.072	25.0915	45.2497	56.2773	89.5841	95.1517	80.4614	91.9576	96.8121	58.231	68.4748	49.2313	107.354	132.843	122.455	128.559	74.0004	120.577	95.2593	155.833	183.548
CCAM_LOCUS24	Cc000027.t1	VFQ58248.1	2.8444	5.16278	1.41933	52.0995	60.8351	50.0391	46.7707	34.1214	40.6575	53.3111	56.1689	62.5395	3.47579	32.1633	25.1216	4.39411	2.09793	2.22766	18.2274	18.3747	18.8961	17.0038	29.5487	16.3417	8.97226	6.67372	7.85616	3.00459	3.7616	2.07644	5.67159	5.10816	5.65409	11.2407	5.77364	29.2134	62.2832	81.8512	39.0884	27.3663	8.99326	4.28362	26.1386	3.10304	23.4703	33.5071	30.4257
CCAM_LOCUS25	Cc000028.t1	VFQ58249.1	0.0266	0	0.021638	3.15565	5.42162	3.04467	1.55642	2.46523	2.83394	1.46945	1.0169	0.783882	0.110205	0.955583	1.60199	0.071285	0	0	1.02226	0.628279	0.944775	1.19891	2.67035	1.88714	0.463844	0	0.181049	0	0	0.058009	0	0	0.163953	0	0	0.249967	1.17502	0.425098	0.192474	0.193025	0.39117	0	0.203628	0.17996	0.40165	0.70663	0.378112
CCAM_LOCUS26	Cc000029.t1	VFQ58250.1	0	0	0	0	0	0	0	0	0	0	0	0	0	0	0	0	0	0	0	0	0	0	0	0	0	0	0	0	0	0	0	0	0	0	0	0	0	0	0	0	0	0	0.624596	0.919993	0	0	0
CCAM_LOCUS27	Cc000030.t1	VFQ58251.1	0	0	0.082386	0.286111	0.127233	0.145574	0.189064	0.151784	0.034845	0.092793	0.013616	0.136462	0.198889	0.320259	0.254327	0.161269	0.164946	0.171283	0.004085	0.047121	0.053112	0.336524	0.325883	0.195343	0.292122	0.213265	0.186731	0.070299	0.068471	0.050903	0.0936512	0.0903726	0	0.0898114	0.0953363	0	0	0.100862	0.182672	0.36639	0.0928124	0.0884157	0.386517	0.170795	0.190598	0.167661	0
CCAM_LOCUS28	Cc000031.t1	VFQ58252.1	0.028791	0.026411	0.042515	0.185509	0.057324	0.08781	0.220554	0.137698	0.073909	0.018399	0.06399	0.102782	0.142011	0.115992	0.079478	0.643563	0.23829	0.402978	0.233025	0.14746	0.055972	0.838123	0.953971	0.813538	0.77357	0.477202	1.13809	0.061871	0.065828	0.144706	0.40866	0.394353	0.16975	0.783809	0.416013	0	0	0.220063	0.199279	0.799397	0.405	0.964535	0	0.372644	0	0.365806	0.39148
CCAM_LOCUS29	Cc000032.t1	VFQ58253.1	6.06339	6.21614	5.89574	7.81933	6.31016	7.24443	6.56712	6.32795	4.77565	8.02705	8.8168	8.47356	5.60383	8.39953	7.94296	3.37041	4.30909	4.08499	3.06137	3.71242	4.88586	4.57181	6.15254	5.51184	6.45342	4.63913	5.06229	4.2767	3.86334	3.72303	8.30889	9.21696	6.25761	7.96822	6.56119	6.68818	7.93681	9.28321	9.69389	6.83553	8.46535	6.81802	7.29114	7.43499	9.71939	7.92416	7.58765
CCAM_LOCUS30	Cc000033.t1	VFQ58254.1	40.4443	33.1361	41.5415	44.0268	34.5303	36.5004	26.4977	27.4471	19.0555	18.4607	16.48	19.1488	35.0479	36.2156	36.3605	23.9593	26.4694	32.0872	16.6902	18.1971	19.1658	23.8873	32.7817	35.6928	30.0147	33.5783	35.5709	17.4468	21.2777	26.5026	27.5161	29.2496	30.3244	29.2329	25.2539	18.0794	12.8417	8.56633	20.4205	43.0183	43.6741	34.2989	12.9978	36.6957	27.3878	28.0174	28.9129
CCAM_LOCUS31	Cc000034.t1	VFQ58255.1	5.98257	5.37469	6.31121	10.6826	11.64	7.25919	10.6456	12.2658	12.9447	11.5983	11.3802	12.733	5.10671	10.2656	10.7337	3.78658	4.86946	4.84464	3.93691	3.96144	5.67059	3.76739	4.82562	4.59171	4.87228	4.30874	4.42493	2.76747	3.88484	3.11985	8.1232	6.79772	6.14214	8.58133	6.39583	5.46595	6.17153	5.26288	9.00552	8.00714	9.78003	4.94296	4.74733	6.88646	8.0078	11.4751	10.3047
CCAM_LOCUS32	Cc000035.t1	VFQ58256.1	30.6881	42.7155	32.9036	62.3158	65.5245	67.5749	61.006	64.9672	59.5593	72.6599	73.295	72.5253	46.8548	84.3681	81.548	13.8285	16.2409	14.1573	19.0622	30.6991	26.7577	42.1425	33.1627	31.6353	26.4418	18.836	20.0887	29.9773	19.7843	15.126	42.4865	46.3841	24.2332	45.9745	34.0844	45.4603	63.0513	66.11	69.2665	26.5455	44.4941	36.8785	50.1187	27.5242	46.8476	34.1713	31.5884
CCAM_LOCUS33	Cc000036.t1	VFQ58257.1	13.4583	10.8992	7.72365	2.61559	1.1294	1.23064	0.801146	1.59272	0.84641	1.95607	1.98075	2.3608	7.92732	6.55151	9.94994	10.5477	14.5402	13.5092	5.73583	7.03605	6.7835	6.16582	5.36913	7.9862	7.30465	9.40384	9.48844	3.34865	3.03546	6.80482	16.2855	18.6233	21.9986	14.634	18.145	12.9935	6.61684	5.17899	8.56677	16.6182	7.30732	13.1354	10.3202	17.7735	14.5495	10.3881	12.4684
CCAM_LOCUS34	Cc000037.t1	VFQ58258.1	9.32604	13.5594	15.88	67.83	67.743	65.318	62.7758	58.5125	80.7361	24.9111	24.0779	23.0955	27.4272	25.9212	29.8806	8.5587	9.128	11.4315	2.35564	9.25521	5.27198	13.7302	16.9533	24.2795	17.3795	17.9136	17.9818	0.976104	0.906758	0.564166	5.93742	6.66228	3.72812	12.1825	8.15272	6.38354	20.4843	19.2582	13.2646	40.8531	52.3424	18.9022	24.1487	21.7195	13.2781	39.243	35.0528
CCAM_LOCUS35	Cc000038.t1	VFQ58259.1	17.5563	14.0202	9.27463	3.49763	0.987089	1.80556	0.937778	1.40599	0.80011	3.00037	2.25053	3.35522	10.7316	7.00524	9.01494	9.53824	14.8137	14.18	5.68166	7.95207	6.55045	6.20287	4.97991	7.93316	7.337	9.16977	9.54619	2.83019	4.14924	6.33323	19.4605	18.2232	23.1338	15.1634	17.7905	12.2432	7.05103	4.68818	9.3024	17.6563	6.09037	12.0268	11.757	20.1971	14.6567	12.2053	12.4487
CCAM_LOCUS36	Cc000039.t1	VFQ58260.1	8.58958	11.9197	16.7508	40.7359	37.8728	43.3368	28.1113	27.0707	33.1635	15.6906	13.9595	14.9265	20.6408	16.3097	17.242	6.61487	5.48175	6.51347	2.55334	5.80908	3.76155	5.98293	8.12636	11.5882	8.63776	8.51528	8.53026	1.52123	1.62124	1.33349	5.38511	6.59565	3.15456	13.4405	10.6126	7.258	21.8544	21.7863	19.5266	45.7825	70.953	26.0069	24.5049	22.475	13.6996	33.7428	33.2671
CCAM_LOCUS37	Cc000040.t1	VFQ58261.1	0.98061	0.962878	0.773854	1.86827	1.24816	2.16488	0.721447	0.770528	0.886069	1.18375	1.06888	1.08736	0.995349	1.10374	0.937922	1.13119	1.2423	0.844005	0.875724	0.836066	0.937345	0.649199	1.37252	0.871443	1.04095	0.952613	1.24366	0.622516	0.545745	0.879273	1.31816	2.44617	0.673893	1.65307	1.23865	1.28429	1.81112	1.96568	1.18668	3.27272	3.31612	3.15903	2.40628	2.31151	0.928627	4.17514	6.11945
CCAM_LOCUS38	Cc000041.t1	VFQ58262.1	1.26005	0.726824	0.602009	0.047039	0.040502	0.017825	0.088531	0.163835	0.109852	0.383811	0.148447	0.356132	0.625369	0.725396	0.697581	0.672804	1.01159	0.825189	0.325789	0.596007	0.446107	0.600154	0.220616	0.434536	0.512968	0.778505	0.651947	0.410334	0.41235	0.589946	1.139	1.31895	1.09764	0.786457	0.973976	0.807889	0.587729	0.343477	0.577639	0.490171	0.045152	0.215065	0.564105	0.456992	0.55634	0.407824	0.436447
CCAM_LOCUS39	Cc000042.t1	VFQ58263.1	35.7755	22.6211	25.9462	5.98463	5.3327	3.86202	6.53011	5.39549	6.22245	5.71247	3.62419	5.55493	23.7912	8.60447	10.2904	14.2968	14.6348	13.6137	10.9603	12.1617	11.0046	7.92312	8.1488	10.2325	11.9343	11.6705	12.2317	6.99896	5.61768	10.4808	40.1531	28.2778	52.5637	26.6436	22.6055	19.1359	16.5013	13.9782	20.8658	35.4049	13.164	26.8039	23.749	31.3441	26.6206	26.7753	22.3409
CCAM_LOCUS40	Cc000043.t1	VFQ58264.1	8.876	7.8994	7.43909	7.96848	8.5177	9.30507	8.93029	8.352	8.3181	7.02025	6.27795	7.54296	9.08175	11.648	12.4644	9.13501	11.2433	11.2103	10.1569	9.66703	9.67205	33.4558	17.3892	32.5862	32.8226	27.5657	29.4901	3.51832	3.17102	2.6852	15.8743	13.2973	14.7446	15.3291	16.9454	15.2194	21.3312	22.558	21.6101	27.7099	20.5391	19.9824	24.9098	19.0993	20.7528	19.9329	20.9095
CCAM_LOCUS41	Cc000044.t1	VFQ58265.1	51.3511	52.7127	57.3965	39.0962	42.2735	38.2424	41.4959	39.5058	38.0005	12.2026	13.1702	15.1207	56.8735	27.2037	24.509	28.0538	30.9958	26.6389	30.1525	31.9132	31.4939	16.9915	17.9719	17.694	17.2962	16.4664	15.5661	18.5626	20.8387	21.6062	97.9607	122.849	67.7586	84.736	85.7752	63.1317	48.818	43.8049	71.9699	66.0558	96.121	84.947	51.985	81.9488	71.6892	65.3798	71.4154
CCAM_LOCUS42	Cc000045.t1	VFQ58266.1	0	0	0.010313	0.030301	0.015994	0.018569	0.209503	0.124924	0.060569	0.023401	0	0	0.054116	0.088892	0.097839	0.017719	0.038842	0	0	0	0	0	0	0	0.008107	0	0.041	0	0.221068	0.02163	0.0484519	0	0	0	0	0.0613692	0.144239	0	0	0	0	0	0	0	0	0.086742	0.046415
CCAM_LOCUS43	Cc000046.t1	VFQ58267.1	23.861	24.6689	27.3332	25.3599	24.88	23.0454	21.5192	21.0902	23.8788	30.5358	31.137	33.3756	25.7996	29.4319	30.1677	9.70197	14.8744	13.7031	12.5963	15.4355	14.4442	14.0193	17.7431	18.0801	16.6451	15.3277	15.6296	22.1547	15.0917	11.5583	24.0532	25.2566	23.5809	26.4254	23.6417	32.2167	25.1487	26.8978	23.8181	20.1907	19.5452	22.1865	24.6279	19.0761	27.2898	19.551	21.8943
CCAM_LOCUS44	Cc000047.t1	VFQ58268.1	0	0	0	0	0	0	0	0	0	0	0	0	0	0	0	0	0	0	0	0	0	0	0	0	0	0	0	0	0	0	0	0	0	0	0	0	0.137488	0	0	0.135514	0	0	0	0	0	0	0
CCAM_LOCUS45	Cc000048.t1	VFQ58269.1	0.041141	0	0.050636	0.417813	0.273951	0.483233	5.03271	1.12158	0.28445	0.155796	0.577648	0.362669	0.143341	96.9936	36.1608	0.13606	0.347958	0.167629	0.466134	0.340008	0.397918	0.183414	0.226933	1.4204	0.591051	0.215071	0.217301	0	0	0	0.135763	0	0	0.520786	0.276411	0.515872	0.673597	0	0.662033	0	0	0	0.56032	0.247595	0.138151	0.121526	0.260111
CCAM_LOCUS46	Cc000049.t1	VFQ58270.1	0.089914	0	0.026109	0.335461	0.069931	0.117422	0.392025	0.241379	0.126293	0.652085	0.783218	0.497859	0	0.183177	0.075852	0.086773	0	0	0.735551	0	0.286305	0	0	0	0	0	0	0	0	0	0.238686	0.92132	0.495729	0.11445	0.364471	0.30232	0.118426	0.128533	0	0	0	0	0.369414	0	0	0.106828	0
CCAM_LOCUS47	Cc000050.t1	VFQ58271.1	0	0	0	36.8376	30.0813	50.919	11.4932	11.7556	0.421514	0.3027	0.25094	0.075412	0.023209	13.4055	15.8002	0	0	0	0	0	0	3.22417	6.75008	5.68207	1.99511	3.04662	2.66151	0	0	0	0.109049	0	0	0	0	0.69061	0	0	0	0.106658	0	0	0	0	0	0	0
CCAM_LOCUS48	Cc000051.t1	VFQ58272.1	0.674245	0.253525	0.329178	0.404173	0.404851	0.491664	0.236015	0.447416	0.206828	0.130586	0.194456	0.396844	0.423809	0.448411	0.383088	0.311191	0.488927	0.60943	0.125085	0.138444	0.360621	0.140075	0.403289	0.339649	0.552732	0.465322	0.658326	0	0.028089	0.083283	0.860794	1.10754	0.834302	0.963084	1.02233	0.181714	0.427089	0	0.979433	0.280639	0.284361	0.270891	0.444083	1.96233	0.583959	0.513685	0.549738
CCAM_LOCUS49	Cc000052.t1	VFQ58273.1	2.20363	2.30486	1.80777	1.96962	1.73825	1.88214	1.68128	1.48223	1.43465	1.65765	1.77424	2.67635	1.49915	2.61464	3.03925	1.07245	1.44946	1.97856	0.972028	1.64531	1.42475	1.42237	2.6882	2.02766	2.1264	1.80968	1.69525	0.932087	1.31611	1.47102	1.96049	2.32182	2.44305	2.05102	1.6329	1.80593	1.76856	2.01547	1.91202	1.65602	2.20787	2.27154	2.11477	2.11274	0.99749	2.39305	2.0488
CCAM_LOCUS50	Cc000053.t1	VFQ58274.1	11.2681	12.6966	13.1306	10.4481	10.5113	11.9561	10.1257	9.53533	8.32032	10.5898	9.80693	10.2015	10.5634	9.01286	9.01249	4.53851	4.07316	3.20252	3.1627	3.32632	5.12548	5.69499	5.26374	5.39695	5.50382	4.23879	4.41568	4.292	2.79734	4.55262	12.7017	9.98722	5.08065	9.47406	7.18348	16.088	17.2723	15.1997	5.04685	6.44165	10.2569	13.7682	12.1348	9.00845	12.9252	7.15874	7.21052
CCAM_LOCUS51	Cc000055.t1	VFQ58275.1	13.2165	14.0299	13.6661	14.6994	19.5526	13.2562	16.9941	14.5422	17.097	8.18731	10.376	10.3591	11.9816	12.4615	13.196	5.56179	6.0915	5.98962	7.37039	7.82698	12.1058	9.04996	8.82389	9.21117	7.58106	6.1064	4.92045	3.1836	5.09945	5.72397	11.0121	10.973	7.85569	18.5958	11.0883	11.2189	16.1536	10.0552	13.308	14.0486	9.37131	10.9615	11.2387	12.9885	12.0584	15.5359	15.4797
CCAM_LOCUS52	Cc000056.t1	VFQ58276.1	7.79136	7.89852	7.08443	18.0385	15.5491	15.8301	14.207	12.6442	12.5345	22.6072	22.4557	23.563	9.40303	21.1706	22.9038	5.11346	6.52012	5.66678	3.4351	6.11353	6.35145	11.914	13.2281	9.63043	9.85888	9.21621	9.07793	10.3529	7.79835	5.41679	12.9104	14.4571	11.2991	12.8446	10.6126	9.18181	13.9759	13.9045	14.3419	18.1645	18.8159	10.9503	11.6113	9.94692	14.1212	12.4836	14.8809
CCAM_LOCUS53	Cc000057.t1	VFQ58277.1	0.252862	0.150367	0.155419	12.9077	10.724	14.827	9.72278	12.0606	3.91807	3.49075	3.3468	3.68672	0.591853	3.83142	1.76861	1.03662	0.22485	0.458046	1.51463	7.46567	4.36019	0.330319	2.00208	0.876002	0.28876	0.271577	0.240573	0.072108	0.297393	0.436312	1.04836	1.1956	0.23753	0.456991	0.388083	0.724286	17.4015	12.8305	5.11224	0.279648	1.03897	0.719822	0.835859	0.217266	1.06681	0.895772	0.867343
CCAM_LOCUS54	Cc000058.t1	VFQ58278.1	0.769264	0.549821	0.949333	0.724947	1.68545	0.604576	3.64702	3.39374	5.67348	0.4195	0.17251	0.326943	0.436768	0.572814	0.615565	0.294417	0.467736	0.419291	0.26475	0.583392	0.604093	0.36671	0.561687	0.683974	0.751453	0.472344	0.574276	0.150698	0.204881	0.313859	0.637509	0.520546	0.733319	0.987599	0.599059	0.310565	0.486623	0.580967	0.669576	0.62353	0.971999	0.555572	0.809577	1.43095	0.648726	0.965728	1.36235
CCAM_LOCUS55	Cc000059.t1	VFQ58279.1	4.01626	4.88623	4.453	6.23881	5.54828	7.50925	5.99916	5.59044	5.83566	8.09977	8.62472	7.99273	4.89654	7.6795	8.77653	3.18575	3.53191	3.41583	3.13571	4.08532	4.35191	3.2784	5.83622	3.86839	5.20451	3.68847	3.78668	2.48729	3.5124	2.75119	3.8328	3.69862	4.24553	4.90087	3.0347	10.7881	10.1422	8.71451	7.06076	4.99833	5.06463	3.61853	10.1064	2.33	8.66719	3.04967	4.89556
CCAM_LOCUS56	Cc000060.t1	VFQ58280.1	35.1794	32.1502	36.5905	17.4604	20.837	18.0794	19.625	19.3557	21.6133	9.33757	10.2669	9.81668	36.0153	16.3305	14.51	16.348	15.7889	15.8746	14.4449	15.3805	19.1234	15.8318	16.1797	20.1274	16.356	13.8943	14.4038	9.62275	13.4545	15.934	33.0566	25.8686	26.2325	27.6006	28.2939	26.4548	25.4587	17.0039	23.4177	30.884	29.3378	36.3324	26.1323	32.6927	27.4461	25.3209	35.2905
CCAM_LOCUS57	Cc000061.t1	VFQ58281.1	7.94118	5.76895	5.23684	3.59106	3.78785	3.48139	2.17958	2.2484	1.9708	4.04498	3.70899	3.82736	5.2265	3.66743	4.11626	4.05146	4.35661	4.38223	1.855	3.37177	3.51214	3.64032	4.71303	4.29663	4.99943	4.42804	5.2328	3.18452	4.0105	4.38776	10.6402	10.2676	12.5397	9.61065	11.2094	7.52194	4.7881	8.39471	9.4118	17.9094	9.93178	14.7176	9.06364	7.55886	9.94606	7.5309	5.68903
CCAM_LOCUS58	Cc000062.t1	VFQ58282.1	33.0138	34.0364	33.0832	8.91585	6.38391	8.53361	5.40145	4.13256	4.51007	19.4241	15.0398	19.4284	31.7619	11.0927	11.1324	4.80143	7.19763	7.39964	4.03859	4.9969	3.76425	4.61677	5.23928	5.3551	6.11144	6.09873	6.43971	11.2768	9.12963	8.57674	34.9224	44.0005	36.019	30.5839	27.2333	28.5427	48.3849	63.0169	48.8395	58.9041	49.8901	45.9093	27.6026	22.2312	30.9774	32.322	56.0518
CCAM_LOCUS59	Cc000063.t1	VFQ58283.1	0	0	0	0.004627	0	0.002196	0	0.014303	0	0.024625	0	0.026126	0	0.064541	0	0	0.018046	0.048685	0.027308	0.0438	0.134322	0.008359	0.206542	0.04871	0.060264	0.088445	0.025398	0	0.236122	0.038978	0	0	0.25271	0	0.309664	0	0	0	0	0.59504	0	0	0	0	0	0	0
CCAM_LOCUS60	Cc000064.t1	VFQ58284.1	1.94198	1.50147	1.37006	1.58057	0.768733	0.809926	1.22748	0.942053	1.05708	0.130199	0.116088	0.072423	1.56606	1.85259	2.03046	1.36067	2.17511	1.70142	1.99463	1.47263	1.8165	2.25986	2.53197	3.64133	3.20461	2.98799	2.96808	0.240258	0.467171	0.506993	3.05272	2.4718	2.74014	2.75931	2.46469	2.08884	2.78553	1.88953	3.18258	2.67691	0.904136	2.02075	2.93257	4.60747	3.14214	6.18761	5.37818
CCAM_LOCUS61	Cc000065.t1	VFQ58285.1	11.4022	10.9106	8.05442	4.73818	3.22199	3.45178	3.02684	2.84431	2.31384	12.0802	11.1645	14.0728	8.2246	8.57082	9.52717	4.86847	6.95664	6.77845	2.28186	3.73144	3.51181	3.41013	4.08943	3.69353	5.30758	4.69621	5.50933	8.15361	10.917	9.08808	8.57519	13.2258	11.995	13.4249	11.5647	12.0682	10.6912	13.0244	12.4376	4.51616	4.50342	4.56686	7.10855	4.61147	9.91937	3.41154	3.86161
CCAM_LOCUS62	Cc000066.t1	VFQ58286.1	7.77079	5.97829	7.10968	10.3889	8.70673	8.55866	7.98833	6.44631	8.04429	9.98312	9.18097	10.871	7.08799	8.71592	7.69802	6.98215	8.76769	9.06294	5.88028	8.48802	7.23282	4.36813	7.87068	6.56797	6.99255	6.56344	5.46388	4.76514	5.66707	6.54269	7.64548	6.14818	7.27785	9.77601	7.78304	6.2541	11.064	13.5521	9.00991	13.3978	11.0498	8.42107	8.05294	9.15031	9.07666	9.83787	11.1387
CCAM_LOCUS63	Cc000067.t1	VFQ58287.1	0	0	0	0.028815	0	0.024358	0.005083	0.026951	0.007773	0	0	0	0	0.024726	0.012022	0.182953	0.235888	0.21061	0.179289	0.262573	0.138299	0.096114	0.197839	0.175484	0.217862	0.193498	0.29666	0.046343	0.116438	0.03205	0.13093	0.189519	0.0543858	0.0627808	0.0666428	0	0.0649618	0	0	0	0	0.0618051	0	0.119391	0.19985	0.0586	0.0627128
CCAM_LOCUS64	Cc000068.t1	VFQ58288.1	9.92888	8.73477	9.22426	7.35447	7.34148	6.62229	7.73002	7.95478	8.3746	8.63773	8.79884	10.1646	8.4419	9.35671	9.42612	5.2063	6.62869	7.26731	3.92334	7.1638	8.0703	5.74217	6.97733	5.49211	6.14144	5.79697	5.70448	4.5087	4.80168	4.97388	8.81071	9.42767	11.3529	11.4959	13.2403	11.6911	13.9174	11.3611	11.8664	10.8452	8.79119	7.6957	12.183	9.9471	11.4054	12.6081	12.804
CCAM_LOCUS65	Cc000069.t1	VFQ58289.1	90.8813	87.0448	84.382	32.9155	33.2073	35.3052	37.9172	38.6305	35.6838	22.1417	19.9829	19.4806	84.7257	28.9141	28.8583	32.8586	40.269	34.6029	38.1616	41.3792	43.5949	33.1107	26.9824	31.3433	30.2495	29.2486	33.5404	17.7712	25.0871	32.8455	100.804	91.1682	127.494	66.1093	72.937	49.2393	53.8276	72.0529	59.0755	60.7921	57.1185	112.453	79.2899	68.4249	41.3991	83.9616	80.5443
CCAM_LOCUS66	Cc000070.t1	VFQ58290.1	1.24411	0.780757	0.697156	0.132261	0.147376	0.127998	0.077586	0.45049	0.16405	0.044262	0.054235	0.248497	0.479601	0.961345	0.714116	1.17147	1.41796	0.821123	0.397698	0.781324	0.596485	0.549939	0.450651	0.366474	1.07597	0.5081	0.701286	0.422108	0.110625	0.787857	1.83897	1.4577	2.07337	1.38566	1.27032	1.33099	0.7169	0.495142	0.768646	1.09203	0.195268	1.67416	0.677659	1.91645	1.13616	1.46976	0.754997
CCAM_LOCUS67	Cc000071.t1	VFQ58291.1	0.006815	0.028169	8e-06	0.028767	0.006186	0.06992	0.131372	0.011335	0.008184	0	0	0	0	0	0.034791	0.329185	0.675037	0.639028	0.627029	0.456456	0.688518	0.383664	0.477408	0.471227	0.525865	0.667416	0.684693	0.17306	0.256843	0.104936	0	0.574132	0	0.190189	0.201889	0.251192	0.196796	0	0	0.193971	0	0	0.204626	0.180842	0.201809	0.177523	0
CCAM_LOCUS68	Cc000072.t1	VFQ58292.1	8.35544	8.17776	9.10405	8.76906	8.79408	8.63755	8.81598	9.31202	8.6578	7.60212	6.87915	8.05352	8.06598	9.79001	10.842	3.51867	5.005	6.08041	2.81889	4.91595	5.3757	4.81731	4.74902	4.17718	4.28053	4.20685	4.24716	2.92873	3.08314	3.32007	6.96317	7.40378	8.54321	8.62533	9.54973	9.06454	9.78869	8.08956	9.58919	8.10321	7.41198	6.4826	9.54619	8.52478	8.62748	9.23405	8.95569
CCAM_LOCUS69	Cc000073.t1	VFQ58293.1	90.0984	81.9194	77.6116	32.4239	30.3795	28.5409	34.7546	33.7359	34.9985	18.248	16.2921	17.8735	82.1506	27.1346	28.0233	31.007	37.501	31.5315	38.998	41.019	39.598	30.9442	25.5947	29.3556	29.7204	32.2741	34.4681	21.6203	22.4357	31.3015	112.331	96.839	117.167	72.8286	71.5565	54.106	58.5375	73.27	58.1938	72.5084	56.2225	98.7964	72.9934	65.5395	63.9387	67.7763	80.3278
CCAM_LOCUS70	Cc000074.t1	VFQ58294.1	2.16249	1.53149	1.34619	0.299238	0.267325	0.080725	0.181278	0.289954	0.321727	0.131791	0.084983	0.242816	0.980306	0.598977	0.725731	1.24337	1.96182	1.76299	0.397456	0.968622	0.884104	0.8435	1.05224	0.685772	1.54097	0.837311	1.41474	0.802687	0.240784	0.913624	2.10715	2.03338	2.73085	1.61661	1.88766	2.02838	0.669107	0.544657	0.904227	0.494627	0.0835312	1.8302	1.21753	1.69087	1.3723	1.50895	0.726685
CCAM_LOCUS71	Cc000075.t1	VFQ58295.1	66.7928	67.4908	63.7357	38.5279	35.776	31.3932	30.5328	32.4548	30.5233	31.8562	30.7082	30.4291	57.7904	35.4966	38.5663	25.1803	34.4785	34.388	24.8217	27.8342	25.4396	23.2804	21.4735	22.9055	18.9276	21.2174	22.7872	21.7419	24.7889	22.533	81.4829	86.8551	83.554	82.8284	86.8824	79.1679	69.354	59.2391	71.4884	85.5871	73.9955	87.2275	77.5075	91.7112	78.6377	71.2088	69.1303
CCAM_LOCUS72	Cc000076.t1	VFQ58296.1	0.007797	0.015836	0.080692	0.738927	0.321559	1.28648	0.851211	0.240392	0.047093	0.117319	0.083793	0.089707	0.032845	3.69826	4.88434	0.00699	0.065831	0.08288	0.142482	0.170431	0.017467	2.65872	2.50756	1.39975	0.275463	0.221453	0.464211	0.01383	0.087557	0.163961	0.146851	0.0708547	0.670989	0.633733	0.448478	0.558003	0.364305	0.158158	0.572881	0.574521	0.654909	0.485243	0.15152	0.401725	0.373586	0.262902	0.211016
CCAM_LOCUS73	Cc000077.t1	VFQ58297.1	3.1449	3.36521	3.01117	9.47819	8.4487	8.49973	7.93947	6.47293	5.77871	9.95368	8.30606	9.99779	2.41543	12.7232	12.181	2.69768	2.92441	3.15224	1.84143	2.19431	3.11736	4.66044	4.65884	4.15037	3.11589	3.74053	3.47552	2.49099	2.22255	2.40546	4.02783	4.31869	4.05259	5.23609	3.46248	5.6685	4.84066	4.04877	5.06309	4.72741	7.58433	2.49285	4.29444	4.3258	4.8729	4.56691	4.20148
CCAM_LOCUS74	Cc000078.t1	VFQ58298.1	24.5022	21.5433	25.0332	5.54849	4.2673	3.52978	3.54921	4.50738	4.67416	6.00139	4.84014	7.47332	19.6693	8.80818	10.444	7.71622	9.54629	9.62004	4.61787	6.49568	6.59035	7.77705	4.52094	5.8265	6.74842	5.65872	6.52018	11.572	11.966	10.5313	15.6609	18.1037	18.1605	17.209	15.7766	13.4307	11.4935	9.66326	8.75058	11.0094	12.2872	10.781	7.57448	12.7931	13.6124	10.3679	7.97009
CCAM_LOCUS75	Cc000079.t1	VFQ58299.1	22.8586	14.7211	26.4536	2.28191	2.46766	2.10044	2.91838	2.69291	4.69027	1.05531	1.09346	1.78976	8.66635	1.52157	2.54906	13.5969	11.0319	9.40198	1.42699	1.4834	0.961046	0.637045	0.482317	0.188859	0.22253	0.239016	0.628083	23.0403	38.9081	21.9335	6.81066	5.88557	5.91138	14.6226	19.7648	45.8357	3.32872	2.29905	5.55176	11.6324	40.4979	25.7196	16.5717	22.5243	21.1018	4.27662	7.20599
CCAM_LOCUS76	Cc000080.t1	VFQ58300.1	8.65092	7.11505	8.37967	8.8337	6.83643	8.65396	6.99332	5.90511	6.50449	26.098	26.7822	26.4274	7.10679	12.4001	11.7264	4.30074	4.64186	5.04274	2.34219	3.62129	3.89952	3.74141	5.30216	3.86032	3.94188	3.28433	2.95744	5.16969	6.19005	4.57133	6.54339	6.0063	7.3585	9.18309	12.4287	9.60179	11.4817	14.0085	16.7323	16.7022	21.3523	8.28701	14.2439	11.2785	14.2915	14.6431	14.8299
CCAM_LOCUS77	Cc000081.t1	VFQ58301.1	8.39373	7.96953	8.52557	6.79509	7.59652	5.78491	6.50414	6.75458	6.21739	4.39854	4.2781	4.83419	5.98544	7.47805	8.67231	4.7436	5.71755	5.33119	4.00742	4.61462	5.23508	4.32046	4.25905	5.09067	4.19701	5.45118	5.07508	2.00228	2.87793	3.82621	8.97627	7.54833	9.26817	11.3752	11.5528	9.3391	7.76206	7.04342	10.005	9.03027	6.48128	8.47445	7.74013	12.2778	12.0049	11.8803	12.2227
CCAM_LOCUS78	Cc000082.t1	VFQ58302.1	6.07788	6.18403	2.83977	1.18884	0.500372	0.602454	0.720517	0.862198	0.24778	0.485897	0.159751	0.490997	6.08422	1.86229	2.7425	3.00773	3.4762	4.58048	3.0663	4.81011	3.20384	3.50698	3.01015	5.7349	4.10281	4.48459	3.89328	0.163495	0	0.879458	18.7073	18.0524	16.5244	7.02481	4.41681	2.5693	2.85162	2.42744	5.1657	6.44806	0.949324	7.39441	7.09296	11.7149	4.18572	7.06138	6.74731
CCAM_LOCUS79	Cc000083.t1	VFQ58303.1	0.261198	0.181144	0.175934	0.039974	0.01679	0.061845	0.091086	0.018669	0	0.173153	0.075138	0.12268	0.318655	0.276554	0.250792	0.478693	0.567867	0.746394	0.242703	0.22711	0.217073	0.037056	0.080941	0.135592	0.280742	0.34548	0.499384	0.264971	0.296991	0.574688	1.17178	1.13076	0.973473	0.650585	0.690607	1.79664	1.71357	0.531372	1.44356	1.20641	1.10017	0.989824	2.35445	2.19326	0.87861	0.993698	0.708961
CCAM_LOCUS80	Cc000084.t1	VFQ58304.1	204.452	219.369	112.884	30.2246	13.7419	19.8493	29.7908	30.1151	22.1663	29.6165	22.3171	25.4505	152.661	79.3885	97.5471	174.424	236.609	195.503	105.107	130.439	146.249	82.4951	71.8054	64.1606	104.995	73.6915	86.6548	57.9151	42.8003	95.2438	436.283	257.108	362.145	357.226	305.736	489.35	245.942	234.742	228.567	249.541	41.5398	257.046	456.549	458.654	314.146	216.31	235.682
CCAM_LOCUS81	Cc000085.t1	VFQ58305.1	34.137	28.6774	35.07	28.6886	35.8553	29.5543	34.8586	37.8654	46.0112	34.7742	37.1694	37.3907	31.5872	32.7976	31.5766	11.5723	13.756	11.9327	19.2076	21.7833	21.1804	12.6781	13.8315	14.4617	12.1758	10.2345	10.7877	18.3781	14.2071	11.5098	32.9798	37.1421	32.7604	29.967	32.3713	20.8363	26.0092	28.3137	32.0877	30.024	29.7982	32.325	22.6586	25.1208	29.0747	35.933	34.4586
CCAM_LOCUS82	Cc000086.t1	VFQ58306.1	0.259722	0.134331	0.066542	0.123051	0.186901	0.274984	0.00924	0.075394	0.025015	0.029832	0.082327	0.1395	0.152535	0.039539	0.017642	0.097716	0.201832	0.164268	0	0.322081	0.036362	0	0.008609	0	0.017031	0.063045	0.014356	0	0	0.012393	0.450639	0.24159	0.332777	0.432162	0.203887	0.317099	0.894351	1.29423	0.244166	0.195892	0.099245	0.0945435	0.309979	0.0456581	0.458567	0.0448203	0.191864
CCAM_LOCUS83	Cc000087.t1	VFQ58307.1	0.08431	0.143575	0.260699	0.032561	0.027855	0.021643	0.092386	0.014264	0	0.13856	0.043525	0.020497	0.368148	5.83904	6.03735	0.056946	0.240232	0.043412	0.048701	0.45026	0.022483	3.99939	2.80898	3.8456	3.9211	3.07504	5.29581	0.010216	0.046788	0.023894	0	0.350143	0.150719	0	0	0	0	0	0	0.354889	0.539394	0.513842	0.187192	1.15804	0	0.487194	0.347592
CCAM_LOCUS84	Cc000088.t1	VFQ58308.1	4.33328	3.94203	3.32964	2.79838	3.19328	2.78748	2.77147	2.89579	2.29563	1.58036	1.48639	1.67623	2.75053	3.01418	4.30035	2.43998	3.29798	2.50718	2.32112	3.09825	2.82379	1.92257	1.90878	3.40474	3.74515	4.01567	3.7135	1.33481	1.49811	1.87618	9.40605	9.07675	17.5113	11.8461	11.6519	5.02385	5.17293	3.90566	10.7209	13.19	6.51403	11.02	6.08033	14.5707	9.68685	12.2745	14.6558
CCAM_LOCUS85	Cc000089.t1	VFQ58309.1	10.3522	9.61844	6.83777	5.52118	6.28391	4.69883	6.40789	7.11721	4.81949	4.32526	3.70785	3.88993	6.20727	7.42352	6.34254	4.97428	6.00432	4.72121	5.12986	4.53751	5.74736	5.54688	4.24644	4.63148	6.23957	4.47262	4.519	2.92317	2.72747	3.58576	28.5581	18.0441	27.6792	21.8446	28.0337	21.9614	18.8924	11.717	15.2524	26.9343	11.1188	15.4066	22.4504	27.5913	17.298	19.7812	24.4264
CCAM_LOCUS86	Cc000090.t1	VFQ58310.1	1.17094	0.740549	0.499339	0.196025	0.073739	0.115014	0.086782	0.270908	0.098155	0.165538	0.023926	0.103987	0.506705	0.466952	0.901399	0.62514	1.1747	1.49703	1.5255	1.21689	1.26846	0.447977	0.962918	1.5057	1.36723	1.37723	1.52327	0.019552	0.16608	0.225745	3.08786	3.10138	2.51293	1.75258	0.83397	1.43673	1.25067	0.40722	1.90525	1.10944	0.18736	0.832925	1.62554	2.41348	1.2184	1.41023	2.35437
CCAM_LOCUS87	Cc000091.t1	VFQ58311.1	117.785	88.14	97.1091	65.195	69.7438	60.4249	70.9459	63.1566	59.0215	32.7033	29.0538	32.0382	92.686	65.7677	59.7857	32.6703	40.6983	38.4853	41.5295	44.1591	55.7437	47.6899	50.0224	45.9544	61.3433	51.0715	50.0837	25.7843	19.1219	40.501	79.9846	83.0181	100.831	41.0283	52.0733	68.3243	59.5274	67.6125	48.5278	90.0562	40.5558	103.611	72.4519	65.7266	45.428	44.9563	71.7218
CCAM_LOCUS88	Cc000092.t1	VFQ58312.1	95.9437	67.7957	89.1525	85.5294	65.4917	88.5329	73.3994	64.5928	77.4448	63.4493	65.3348	63.078	80.7134	77.2761	87.751	35.3767	46.3598	36.4622	44.9876	57.8362	57.7952	22.0924	30.1271	22.0157	17.6208	16.2699	21.2658	38.7775	41.1125	42.6046	56.3576	55.9189	49.3149	72.1755	77.1549	67.8022	72.9297	82.0077	66.3363	87.6073	95.5976	77.3919	86.2219	89.8934	65.6189	78.1227	76.6668
CCAM_LOCUS89	Cc000093.t1	VFQ58313.1	0.135281	0.389778	0.459395	0.34696	0.179271	0.342875	0.328735	0.638428	0.195237	0.240493	0.382376	0.429356	0.518854	0.438349	0.350699	0	0	0.13423	0	0	1.04923	0.526127	0.384309	0.32232	0.161119	0.451055	1.63821	0	0	0.110825	0	0.534807	0	0.531487	0	1.40392	1.64985	1.19377	1.62153	3.25234	0.549246	0	2.85916	0.505366	1.12792	0	2.12365
CCAM_LOCUS90	Cc000094.t1	VFQ58314.1	1.38352	1.0411	1.10056	5.71254	8.73979	6.64569	4.92624	5.12541	6.50486	9.53571	12.1659	8.72264	0.847104	4.41849	3.41664	0.993351	0.958674	0.923107	2.73584	2.53785	2.19245	3.04752	3.89628	2.824	0.892602	0.776883	1.068	3.54397	1.55268	0.829489	2.63137	0.952218	0.546511	3.78522	7.36647	7.91562	8.81263	11.6902	6.09501	8.36442	1.95585	1.8632	9.84204	3.89913	4.0165	4.71087	8.82262
CCAM_LOCUS91	Cc000095.t1	VFQ58315.1	8.58398	9.10195	7.86938	3.26564	4.12412	4.19071	3.81429	3.77211	4.02577	0.95206	0.57072	0.454357	6.15376	3.26784	4.48001	6.31559	7.79507	6.3802	6.49317	7.87241	7.75095	4.06337	5.64975	5.42861	9.14992	8.13	7.03293	3.72465	1.87116	4.13204	8.45377	11.654	8.2772	9.26532	9.83529	8.03066	11.6844	13.0067	7.36141	7.38249	5.38589	7.41108	10.2802	6.88279	8.29527	10.2699	10.4122
CCAM_LOCUS92	Cc000096.t1	VFQ58316.1	39.0353	38.447	37.2569	32.6742	31.7986	30.8566	24.8858	28.1811	20.5593	20.7623	22.5451	23.4837	32.8342	30.4603	27.6707	14.4798	15.2993	12.9443	13.8659	13.7759	11.679	13.8664	16.0898	17.3068	15.9786	14.1628	16.6914	10.3855	14.2174	17.1005	55.5777	36.6748	32.9314	28.609	25.3768	39.8559	26.7643	21.7863	25.1091	35.1735	47.9925	30.2864	42.3763	25.8987	25.9906	27.2525	28.578
CCAM_LOCUS93	Cc000097.t1	VFQ58317.1	7.26997	7.39767	7.39789	10.5876	10.9073	9.41897	8.75226	9.96307	10.99	9.89081	8.40589	10.0843	6.20995	11.8137	14.6764	3.61683	4.60835	4.74482	3.4859	4.53416	4.78071	3.60609	5.0076	4.78589	4.79744	4.53137	4.30087	3.41014	4.12144	4.16616	11.5509	10.5807	11.3496	11.0773	9.31145	7.35229	10.0075	4.10466	13.1524	8.54486	11.6217	6.36593	5.32385	9.6774	11.4558	12.1241	12.7503
CCAM_LOCUS94	Cc000098.t1	VFQ58318.1	8.30301	6.79923	7.3668	6.64312	6.64484	6.7729	5.38679	5.01801	6.64472	5.82592	5.08777	5.25109	6.45743	7.72612	7.49966	3.38028	4.36533	5.29137	2.60549	3.77236	4.28735	4.29141	4.92683	5.846	4.1248	4.09996	5.04139	3.46313	2.87478	4.3895	4.5834	3.99766	3.44159	5.40982	4.48641	5.24713	2.62395	2.56309	3.78239	5.68983	5.76529	6.24111	4.6382	4.90282	3.8568	4.10276	4.55959
CCAM_LOCUS95	Cc000099.t1	VFQ58319.1	0.316947	0.180197	0.308951	0.870548	0.560878	0.941118	0.602224	0.774758	0.689556	0.859895	1.00114	0.994295	0.251899	2.65368	2.46106	0.233984	0.419949	0.328783	0.27854	0.39553	0.530144	0.583797	0.553319	0.538762	0.484018	0.375454	0.43861	0.166479	0.475111	0.270098	0.313866	0.333166	0.312898	0.842792	0.862686	0.675822	0.903216	0.439444	0.704046	0.399078	0.435477	0.444479	0.582924	0.744131	0.766532	0.53381	0.601342
CCAM_LOCUS96	Cc000100.t1	VFQ58320.1	26.8109	26.7908	27.9192	18.4272	23.182	22.2261	21.963	20.0403	22.5991	17.3726	16.1628	19.4762	23.01	19.0798	19.5979	6.12636	5.42255	4.4642	4.24212	7.9126	8.76263	4.36952	4.66612	4.68748	5.10247	3.96336	3.16372	6.12831	7.48613	8.71229	20.7774	24.0741	19.4491	14.1723	11.0225	16.3089	24.2476	25.6865	17.7664	14.6689	14.1384	14.0902	13.4365	11.0742	10.9437	13.6215	15.6988
CCAM_LOCUS97	Cc000101.t1	VFQ58321.1	11.3444	18.1493	12.8532	19.6365	16.7557	21.8694	14.3699	11.5515	12.4298	16.9166	14.9235	15.5304	16.2325	16.553	13.4081	4.31238	4.59643	4.70219	4.91509	7.4659	6.37051	8.61865	9.63207	7.89424	9.13177	7.7857	7.93624	4.71471	5.30782	6.96906	7.50755	10.4646	5.71724	5.3998	8.06722	6.07523	9.10537	17.9681	7.93211	4.89528	9.50705	5.31588	7.5311	5.89507	5.3053	8.40034	9.18969
CCAM_LOCUS98	Cc000102.t1	VFQ58322.1	1.74618	2.12613	1.8075	0.898732	1.10146	1.262	1.21713	1.60015	1.80224	2.16401	2.78919	3.01956	1.67793	2.00765	2.64298	1.93735	2.38298	2.15225	0.940691	0.903856	1.30227	1.98293	1.08433	1.15827	1.17341	1.29763	1.49153	1.20211	0.890208	0.821566	3.31827	5.41893	3.71093	2.57025	3.24805	4.20292	3.16612	2.3367	2.86282	2.87102	2.1502	3.13276	2.50199	4.42235	2.72729	1.25666	1.95617
CCAM_LOCUS99	Cc000103.t1	VFQ58323.1	100.579	86.0604	112.523	74.5754	94.0597	67.9109	93.8578	96.591	94.725	31.3723	27.1329	33.3772	94.8517	55.4892	59.2353	41.7977	47.6715	52.5962	44.6164	61.4087	73.3931	31.0823	36.5618	52.1447	40.9073	40.4226	38.6621	20.749	31.2987	32.3768	125.367	129.508	126.11	176.142	168.375	118.742	134.187	111.311	139.592	184.134	188.682	183.676	137.597	195.852	159.228	211.507	209.334
CCAM_LOCUS100	Cc000104.t1	VFQ58324.1	0	0	0	0	0	0	0	0	0	0	0	0	0	0	0	0	0.065225	0	0	0	0	0	0.05505	0.076821	0.054454	0.080627	0.091795	0.093174	0.046065	0	0	0	0	0	0	0	0	0	0	0	0	0	0	0	0	0	0
CCAM_LOCUS101	Cc000105.t1	VFQ58325.1	11.6979	12.7375	9.65996	7.86994	6.32398	4.81472	7.26423	6.65167	7.21609	8.63982	8.01471	9.0664	8.61341	10.593	11.452	4.764	5.94155	5.68798	4.05701	4.95099	5.4506	7.59972	6.10499	6.53282	8.10583	5.96474	6.06719	3.13305	4.84119	6.33356	15.299	21.1608	13.6984	10.9223	10.902	31.2196	19.5672	12.8154	9.11825	11.9708	14.825	13.8018	18.5918	11.0055	17.4709	14.912	14.6558
CCAM_LOCUS102	Cc000106.t1	VFQ58326.1	2.70026	3.16125	2.62796	2.57714	1.89968	1.44042	2.39676	1.88325	2.1489	2.92779	2.13284	3.45833	1.62255	3.42414	3.15571	1.31183	2.2319	2.06259	1.18197	0.902376	1.13674	1.20942	1.43646	1.54116	2.32584	1.7467	2.17492	0.981173	1.496	2.02893	5.01537	5.64642	6.66653	3.84779	3.57393	2.75274	6.63577	1.62047	4.89139	6.21349	7.45567	1.4205	4.82986	4.87825	6.97494	5.83627	7.8474
CCAM_LOCUS103	Cc000107.t1	VFQ58327.1	8.47617	8.07857	11.1845	24.8352	28.5951	29.2489	25.7913	25.6936	28.4172	7.61949	7.13693	8.26535	8.20464	20.6362	23.425	11.8244	17.5334	19.6173	9.95382	14.4287	18.1626	8.50345	12.4518	11.6661	9.89599	10.0399	11.4544	4.59375	5.39452	4.73557	6.21791	5.52652	5.43748	23.2242	25.6523	13.4196	13.761	14.1864	21.3444	10.5227	13.419	11.2385	13.9709	25.7384	18.1494	27.4266	33.6229
CCAM_LOCUS104	Cc000108.t1	VFQ58328.1	0.053073	0.016562	0.014155	0.039346	0.230801	0.066156	0.153378	0.141739	0.390211	0.006184	0	0.00094	0.029409	0.016495	0.014215	0.10738	0.154129	0.10535	0.129278	0.037396	0.181904	0.00689	0.076781	0.066663	0.117564	0.0598	0.054848	0.002504	0.022506	0.017573	0	0	0	0	0	0	0.0519358	0	0.0510442	0	0	0	0	0	0	0.0468497	0.0501378
CCAM_LOCUS105	Cc000109.t1	VFQ58329.1	0	0.07199	0.023804	0.907729	1.35273	0.730368	1.1999	1.20474	1.12603	1.9365	1.64195	1.21051	0.101418	0.546345	0.67394	0	0	0	0.03587	0.019178	0.164912	0.124947	0.180056	0.230333	0	0.058606	0.321481	0	0.420582	0.103997	0	0.123547	0	0	0.130333	0.162162	0.254091	0.551551	0.124864	1.00178	0	0	0.264201	0.116746	0.130282	0.114604	0.122647
CCAM_LOCUS106	Cc000110.t1	VFQ58330.1	70.8811	60.8093	75.8006	32.0442	22.7814	15.8445	31.4179	33.5054	55.843	2.02167	1.89077	2.43957	74.8266	7.42256	5.90444	7.74363	7.53722	7.99375	8.5605	4.94349	12.915	6.32958	11.4905	8.79411	4.7394	5.10004	7.74825	3.46536	15.4632	15.1155	25.1037	23.2515	20.2035	30.7379	24.7568	40.881	13.7899	14.846	13.3346	36.3914	149.384	79.8827	35.7308	37.6071	25.3173	83.2639	102.42
CCAM_LOCUS107	Cc000111.t1	VFQ58331.1	34.5585	34.418	34.158	27.698	23.8605	25.9659	20.0171	21.0461	20.8577	40.5934	41.9575	41.483	30.377	35.5458	43.3706	14.1181	22.225	18.2903	11.5703	17.6583	18.6819	22.1155	20.8813	18.9955	18.2555	16.4846	15.695	23.1683	21.4518	16.7219	34.5759	34.9993	32.4259	39.3113	40.006	27.6533	40.7654	34.359	55.8832	37.827	32.3233	24.3981	23.8142	31.0411	44.9777	30.0726	34.4028
CCAM_LOCUS108	Cc000112.t1	VFQ58332.1	4.78906	4.43186	4.92952	9.70119	7.45484	10.0953	7.44023	7.16237	7.1339	2.14765	2.10938	2.17145	2.97044	10.0143	10.627	1.95616	2.66675	2.41336	1.54344	1.70851	2.77481	3.91937	5.3468	5.12202	5.70186	4.90614	5.86554	1.22157	2.24153	2.54343	4.0123	4.43647	3.57632	2.80568	3.19101	5.50547	4.56209	1.48543	2.77179	2.65709	2.52665	2.24912	4.26925	3.46813	3.23229	5.05062	4.68441
CCAM_LOCUS109	Cc000113.t1	VFQ58333.1	14.6084	17.035	15.2452	32.0019	29.5328	25.5729	24.6904	24.2322	18.3962	26.2226	24.4193	29.7448	16.6984	30.813	33.594	9.1399	11.738	11.5899	9.88762	14.196	12.9612	18.1993	18.465	21.5358	20.4772	16.2268	15.4001	10.5785	11.828	11.7091	29.1448	30.1244	26.0777	26.8319	21.0102	18.3207	23.4366	18.0428	27.6663	28.0412	39.2819	19.8927	16.6619	24.332	24.3851	26.1659	28.4987
CCAM_LOCUS110	Cc000114.t1	VFQ58334.1	0.070543	0.204928	0.080672	52.708	28.8193	53.6644	11.1506	8.0412	0.677617	22.1865	23.275	21.3837	0.513541	33.4657	30.8358	0.219886	0.079115	0.216722	0.04052	0.020351	0	31.8704	44.0944	36.8212	43.6042	44.1979	46.7772	0.243816	0	0	2.03068	2.11032	2.01144	0.149801	1.11312	1.08818	1.24004	1.34587	0.761722	2.90283	1.16105	3.8343	1.04762	0.783415	1.0332	1.18852	1.27193
CCAM_LOCUS111	Cc000115.t1	VFQ58335.1	0.064801	0.193467	0.086807	0.550736	0.1027	0.44529	0.029192	0.187228	0.101643	2.12458	2.71787	1.965	0.367925	1.02406	0.487625	0.305228	0.175208	0	0	0.009022	0	1.02962	0.289481	0.757407	2.63759	2.22754	1.33783	1.69791	0	0.183276	0.404573	0.390409	0	0	0	0	0.401464	0.435725	0.394572	0	0.40095	0	0	0	0	0.362148	0
CCAM_LOCUS112	Cc000116.t1	VFQ58336.1	0.137447	0.672389	0.166818	2.56198	4.07979	2.142	9.39648	7.84842	9.01236	1.39538	1.1085	1.24897	0.542907	2.8122	2.77765	0.812549	0.509367	0.234032	1.17188	3.03043	2.59587	0.753182	0.477368	0.652786	0.445081	0.601802	0.389553	0.04725	0.729165	0.826982	0.284911	0	0	0	0	0.721736	3.39265	3.37534	3.05654	0.278663	0	0	1.46985	0.259801	0.289923	3.82551	5.7316
CCAM_LOCUS113	Cc000117.t1	VFQ58337.1	2.59119	8.59101	3.26135	13.2475	47.455	19.6477	37.1154	43.923	27.4553	0.622448	0.842819	0.357913	4.402	15.032	20.323	13.2041	17.9727	15.0461	20.7051	15.4424	27.8144	13.7674	13.5272	13.2094	11.7985	11.0499	13.3738	3.59587	6.56107	5.69115	3.53612	3.91413	4.0609	17.3546	13.2343	9.48461	8.15313	3.24834	10.0418	1.42412	1.64915	2.65111	8.69215	14.1308	10.4775	12.3819	18.8303
CCAM_LOCUS114	Cc000118.t1	VFQ58338.1	0.008238	0.008804	0.008265	0.022953	0.018324	0.003671	0.006582	0.009057	0.029727	0.033123	0.014378	0.020277	0	0.029079	0.029561	0.014452	0.056638	0.026762	0	0.004272	0.007529	0.005397	0.008777	0.009457	0.017364	0.032634	0	0.005028	0.011165	0.032163	0	0	0	0	0	0	0.10294	0	0	0	0	0.0979374	0	0.0945942	0.105562	0.0928584	0
CCAM_LOCUS115	Cc000119.t1	VFQ58339.1	3.05382	4.61914	3.22256	5.73476	10.1799	7.23848	10.9331	12.1098	8.63014	0.602582	0.462277	0.693657	4.88624	7.795	10.1656	4.45155	7.2603	3.70037	7.96462	6.83383	9.50507	5.20105	8.00325	7.26672	7.87853	7.34631	8.43571	1.12801	1.00862	2.74005	5.03618	7.61379	6.13635	7.40553	8.03198	6.05989	5.41393	2.98318	5.89402	4.10479	4.24241	4.27917	5.28293	7.27119	5.12479	7.2129	12.5436
CCAM_LOCUS116	Cc000120.t1	VFQ58340.1	0	0.112863	0	2.86055	3.91538	3.38647	7.17245	8.191	11.2807	0.533391	0.651176	0.429063	0.082354	5.68318	6.67878	2.3688	4.69262	2.22505	3.45929	4.94937	7.47872	6.69644	5.48976	7.41706	4.18242	4.83287	4.83514	0.033037	0.080235	0.038634	0.395671	0.190909	0.164354	1.80238	2.81953	1.37818	1.17789	0.639206	1.25414	0.193497	0.58819	0.0933877	0.918568	1.6236	1.40921	3.89597	6.53839
CCAM_LOCUS117	Cc000121.t1	VFQ58341.1	11.3832	11.592	11.9732	10.103	11.0647	8.59734	8.54189	8.14437	7.0919	15.4544	14.5609	17.0725	11.1384	10.6348	10.228	3.43677	4.23319	2.16797	2.17089	5.33828	4.95472	2.6829	4.62105	4.08834	3.1943	4.42819	3.55462	4.92072	3.19327	5.30728	6.13571	8.14124	5.73448	6.80354	6.05092	7.28577	8.37176	9.70573	7.66703	5.43855	9.31115	5.97372	6.72649	2.79748	7.41435	7.5519	8.63297
CCAM_LOCUS118	Cc000122.t1	VFQ58342.1	0.50156	0.372519	0.554463	0.405342	0.381058	0.50924	0.209731	0.240234	0.47447	0.579269	0.226517	0.707924	0.174743	0.240189	0.361736	0.379911	0.467824	0.446038	0.282634	0.347015	0.329932	0.068342	0.268174	0.301434	0.434859	0.391901	0.556119	0.154564	0.461555	0.225177	1.28097	0.824083	2.17271	1.22845	0.706344	1.62248	1.64187	0.517352	1.66574	1.09627	1.42818	0.30234	1.3217	0.876057	1.30351	1.91107	1.38051
CCAM_LOCUS119	Cc000123.t1	VFQ58343.1	8.97848	8.96641	9.63683	7.09304	7.26977	5.12117	5.68633	6.36969	5.93625	6.37062	5.29856	6.73924	8.15051	6.2156	6.90658	2.10935	2.94413	2.41178	1.97202	3.51177	2.95923	1.64451	2.34195	2.57865	2.57421	2.41622	2.12883	3.06962	2.49002	2.01559	4.69594	4.53154	6.7521	5.88906	5.33202	2.51641	3.5845	2.72328	7.39822	4.06301	8.23379	3.2398	1.67721	3.12921	6.43268	5.17354	7.43987
CCAM_LOCUS120	Cc000124.t1	VFQ58344.1	0	0.033424	0.030847	0.091979	0.2497	0.062737	0	0.01129	0	0.454485	0.450084	0.388133	0.078231	0.12955	0.134843	0.354149	0.29024	0.143438	0.071435	0	0.225075	0.673961	0.188888	0.368111	0.649697	0.419183	0.470681	0.019982	0.456389	0.044609	0	0.582701	0	1.73725	0	0	1.7976	3.90202	0	0.590599	0	0	0	0	0	0	0
CCAM_LOCUS121	Cc000125.t1	VFQ58345.1	0	0	0	0.19684	0.112841	0.063782	0.03958	0.053512	0.013502	0	0	0	0	0	0	0	0	0	0.005	0	0.009146	0	0.059549	0.020775	0.010711	0	0.13541	0	0	0.050004	0.0849944	0.0820188	0	0.0815095	0	0.107654	0.0843412	0	0	0.0831306	0	0.0802428	0.0876971	0	0	0	0.0814213
CCAM_LOCUS122	Cc000126.t1	VFQ58346.1	1.06167	2.1609	1.01757	4.91466	2.46244	3.40335	1.63268	1.30477	0.890538	1.04805	0.811069	1.32361	1.18053	5.67244	6.64437	0.888447	0.915217	1.03669	1.80344	1.51176	0.929706	4.36775	4.07003	4.85098	2.26395	1.58028	4.6924	0.701867	2.17333	1.98179	2.37187	1.83107	3.04014	4.93918	4.07024	2.57504	4.77453	5.10901	4.29601	13.7203	29.2821	15.355	9.15986	9.14569	4.68928	18.0771	35.3807
CCAM_LOCUS123	Cc000127.t1	VFQ58347.1	127.414	81.5774	91.1009	117.956	134.243	103.271	124.469	120.975	111.43	45.662	40.3485	44.0667	94.259	83.2981	79.7387	34.8537	31.6006	30.2321	57.6994	51.3778	57.9817	48.3049	50.108	57.1586	49.6968	43.5288	47.0664	17.9872	28.4966	29.8597	94.8855	101.815	130.21	115	129.778	78.3395	55.1652	61.2837	101.624	158.281	142.496	150.447	76.4302	143.851	122.619	134.568	148.753
CCAM_LOCUS124	Cc000128.t1	VFQ58348.1	0.030313	0.037762	0.030563	0.027387	0.012436	0.040116	0.004857	0.060657	0.021571	0.062452	0.018616	0.007945	0.017206	0.016717	0.02216	0.002938	0.026565	0.047777	0.022332	0.003908	0.04209	0	0.007473	0.054971	0.028673	0.032507	0.066465	0.00741	0.009655	0.009861	0	0	0	0.154576	0	0	0.159946	0.173596	0	0	0	0	0	0	0	0	0
CCAM_LOCUS125	Cc000129.t1	VFQ58349.1	5.82901	7.3817	8.43279	24.458	22.4739	33.5675	20.0506	18.0541	11.2407	6.57355	4.17984	6.27159	13.2635	21.7106	24.1406	27.6933	43.0466	22.6664	53.4589	64.4202	60.8764	5.89159	5.2664	4.52459	4.07467	2.44044	2.40421	9.517	13.2452	13.0497	22.2213	27.1539	17.8587	24.2057	46.2259	66.8457	51.4114	35.6384	38.1616	7.79591	88.6877	28.0481	31.1521	31.2754	36.6221	17.729	18.6263
CCAM_LOCUS126	Cc000130.t1	VFQ58350.1	28.4246	28.1735	23.7312	24.278	21.1699	19.7821	20.7341	19.7411	18.1706	31.3088	30.2989	31.1507	25.4875	21.0847	21.5275	8.65808	9.99294	11.0407	8.60878	9.86806	8.71191	8.7752	11.8825	11.6067	9.25977	7.66157	8.7737	12.717	12.5271	11.4154	22.0331	22.9114	22.407	23.4066	28.2303	18.1637	17.1518	21.2749	22.7851	30.6529	30.8712	22.5049	16.8543	30.4833	25.4166	26.6935	23.1083
CCAM_LOCUS127	Cc000131.t1	VFQ58351.1	6.91048	3.92546	3.14806	0.503714	1.06599	0.100142	1.93055	2.01768	2.42661	0.04084	0	0.048682	2.23877	0.464777	0.604332	14.4996	20.267	20.2263	9.90372	13.5	11.1415	2.31564	1.81009	1.39095	2.32063	2.81025	2.1597	2.27908	0.379503	2.21019	10.1473	9.79203	12.3713	25.9078	23.8794	14.8555	6.93081	6.24492	11.6958	5.67129	0.130602	5.72312	13.1894	25.7161	15.1535	13.0939	13.8867
CCAM_LOCUS128	Cc000132.t1	VFQ58352.1	40.9733	33.7784	31.0959	173.276	129.104	165.164	59.1864	52.5375	60.7371	162.616	167.701	156.082	33.992	46.2906	30.527	18.5634	10.1556	15.374	23.7323	50.3393	44.1899	18.2869	18.2605	12.9703	8.88624	3.83194	4.20051	16.9673	12.3733	10.72	53.3927	48.8676	22.1783	35.8953	43.1465	75.2962	174.787	233.869	74.8881	45.4922	43.9135	47.0299	81.4998	20.83	65.8146	43.3592	46.9297
CCAM_LOCUS129	Cc000133.t1	VFQ58353.1	3.24499	3.36272	4.08987	5.25127	8.75276	4.5027	6.11334	4.70156	7.11993	9.37289	11.3288	10.1983	2.64722	5.38487	4.74521	1.88689	2.99906	3.53755	2.19995	2.21766	1.74649	1.96849	2.74759	2.17308	2.43945	2.54482	2.60224	3.86197	6.80684	1.91334	3.19766	3.15279	1.90575	5.99977	11.6762	15.4962	3.86288	3.89308	6.5084	3.33151	10.196	3.34703	3.87314	5.76829	12.379	4.35573	3.52937
CCAM_LOCUS130	Cc000134.t1	VFQ58354.1	17.2015	21.1141	14.2669	5.24765	5.32743	3.33067	5.60672	5.69403	4.40341	4.85025	3.74795	5.03665	14.2203	6.74639	7.18317	8.43764	11.0128	10.1544	9.53019	9.81798	10.8872	4.29125	4.46659	6.40427	6.80123	5.9414	6.17255	6.52716	4.86147	6.20948	10.0142	16.6214	15.3077	11.3963	14.408	12.684	7.02231	7.90921	11.1991	8.88043	4.89608	8.06771	7.85279	8.40109	10.3263	9.32262	6.9071
CCAM_LOCUS131	Cc000135.t1	VFQ58355.1	4.97428	7.0416	6.46232	20.0851	23.5807	21.8556	18.4251	17.5729	15.9827	11.3596	9.03578	10.5195	6.44939	14.8327	15.7822	2.47511	2.72751	3.46699	2.92314	3.00188	4.03373	6.00827	6.09325	7.26003	5.2169	4.30938	3.95331	2.28572	2.73849	2.72849	10.7599	12.8752	6.7936	10.3188	10.7345	17.7171	17.7242	24.3357	15.7409	11.7869	23.2465	15.2376	23.3144	10.0079	14.015	14.8327	18.3475
CCAM_LOCUS132	Cc000136.t1	VFQ58356.1	3.88439	3.35144	3.68668	4.78343	4.60034	4.15799	5.09633	4.1621	4.74486	6.21701	5.24967	7.0561	3.44877	5.56673	5.99715	2.40991	2.08265	2.3068	0.900811	1.35374	1.3821	1.22023	2.27265	1.70232	2.28181	1.77678	2.00223	0.980294	2.69489	1.8185	2.46375	3.50367	2.9086	1.86531	1.98006	2.7921	3.21686	1.67587	3.66749	2.7902	3.34125	1.95875	2.00691	2.24661	3.69467	2.78575	2.23595
CCAM_LOCUS133	Cc000137.t1	VFQ58357.1	0	0	0	0.177028	0.050834	0.081906	0.004332	0.036282	0	0	0	0.003761	0	0	0.060925	0	0.022542	0	0.005685	0.018998	0.006697	0	0.057896	0	0.045625	0.104151	0.086128	0	0	0	0.106607	0.0514373	0.0885651	0	0.0542625	0	0	0	0	0.104269	0.26413	0.201294	0.109997	0.0972114	0.0542413	0.143141	0.510626
CCAM_LOCUS134	Cc000138.t1	VFQ58358.1	0.247449	0.07141	0.113263	0	0.00048	0	0	0.012707	0	0	0.002402	0.014623	0.13731	6e-06	0	0	0	0	0	0	0	0	0	0	0.12716	0.013449	0.030623	0	0	0.023499	0.0549692	0.10609	0.0456664	0.0527154	0	0.069624	0	0	0.0536103	0.215055	0	0.155688	0	0.0501246	0.0559363	0.147615	0.263292
CCAM_LOCUS135	Cc000139.t1	VFQ58359.1	1.29088	1.21724	1.20012	0.268159	0.331607	0.323719	0.287801	0.212277	0.410831	0.733417	0.654269	1.19491	0.632741	0.547913	0.406967	1.70148	1.56916	1.5063	0.952751	0.753488	0.801933	0.971553	1.56984	0.911587	1.52751	1.08484	1.22011	2.65112	2.45114	1.67926	2.76417	6.54724	2.71389	1.92788	3.06971	7.95703	2.99228	3.51828	2.69583	0.983109	5.22978	2.3724	2.07423	4.58282	2.55709	4.04886	4.57375
CCAM_LOCUS136	Cc000140.t1	VFQ58360.1	0.041159	0	0	0	0	0	0	0.05536	0	0.014875	0	0	0.019925	0.009972	0.037741	0	0.01238	0	0	0	0	0	0	0	0	0	0.013939	0	0.010799	0	0.160545	0	0.933623	0	0.163434	0	0	0	0.156576	0	0	0	0.16565	0	0	0	0
CCAM_LOCUS137	Cc000141.t1	VFQ58361.1	23.9418	23.0503	28.0244	23.5419	16.9254	30.3841	21.7204	18.8253	26.6569	42.6909	50.0896	40.8686	32.0126	32.4798	35.4169	9.12651	5.32116	5.82544	10.5678	22.7095	12.5577	10.8526	17.1193	14.2331	13.3404	13.6371	14.4981	28.0782	38.3037	17.1353	19.7654	19.0734	24.6306	32.8751	25.7801	36.3788	65.2762	65.1925	34.3368	25.9774	41.0132	34.1136	33.1401	18.0234	35.8266	22.9452	32.5436
CCAM_LOCUS138	Cc000142.t1	VFQ58362.1	49.6739	39.0985	58.4479	34.6938	26.8953	40.3381	35.9244	37.649	45.3967	81.2345	93.7539	62.6732	60.828	69.8313	65.7897	11.2917	6.84806	10.639	18.6188	28.4884	21.6507	28.7725	32.8165	21.8111	28.8372	24.1284	22.2093	57.1426	59.9932	30.2371	22.1863	22.6689	12.36	32.791	27.8997	79.675	58.277	79.2739	43.021	30.1244	41.1297	40.4134	60.3265	26.8953	48.8717	35.5139	38.2564
CCAM_LOCUS139	Cc000143.t1	VFQ58363.1	364.956	224.935	484.49	407.698	265.387	481.63	173.622	139.107	141.784	104.207	129.201	122.87	302.248	121.55	134.201	65.9313	39.1895	75.3804	46.0115	53.2953	39.5553	117.383	196.965	224.809	142.979	148.134	155.736	70.1914	172.031	130.51	87.1512	76.0758	98.5729	181.724	181.997	209.631	79.4994	68.0283	73.9237	345.183	990.647	450.798	201.624	295.571	186.156	126.394	162.839
CCAM_LOCUS140	Cc000145.t1	VFQ58364.1	150.774	95.1692	196.173	142.364	93.7038	163.293	64.1922	56.6017	50.1867	38.825	52.2429	44.1241	123.435	47.8411	46.963	26.6586	13.4734	24.3433	15.2987	18.8167	17.612	51.0547	69.3899	60.3187	44.4657	35.9866	45.5523	30.0227	61.5637	55.3372	0.64218	0.413132	0.177833	0.205283	0.435823	1.62677	1.06207	0	0.626304	1.04683	0	0.404186	0.441733	0.390389	0.217826	1.14968	0.205061
CCAM_LOCUS141	Cc000146.t1	VFQ58365.1	35.6368	27.8476	36.416	28.5906	23.9759	30.9281	21.4983	22.6971	19.1893	3.75795	3.64372	3.68837	26.3428	21.7902	24.5236	12.0041	14.8151	13.2335	13.0551	16.7239	25.8348	21.331	27.7126	39.1976	24.7955	27.4284	30.6213	6.62462	10.7127	12.6655	20.7557	16.5865	20.3414	24.7253	26.4114	25.2622	24.2166	18.3371	23.6427	36.081	27.8817	30.5412	30.785	43.1759	21.8634	44.4883	41.7079
CCAM_LOCUS142	Cc000147.t1	VFQ58366.1	10.7515	13.7615	10.373	9.44767	6.30712	8.18726	2.90632	2.85171	1.76553	6.37709	6.04235	5.68063	8.44183	4.11584	2.65967	1.65945	1.39822	0.687239	3.12134	4.88075	3.73333	1.21213	1.73297	1.89139	0.517639	0.842354	0.89092	7.39321	10.1963	5.9462	9.56971	8.33374	8.46724	3.13373	2.61368	3.15343	6.02196	6.2845	5.4633	4.71798	2.93002	4.99481	5.1377	3.19255	4.90863	5.50186	9.09288
CCAM_LOCUS143	Cc000148.t1	VFQ58367.1	0.06983	0.078535	0.041306	0	0	0	0	0	0	0	0	0	0.056633	0	0	0	0.487973	0.060033	0	0	0	0	0	0.084949	0	0	0	0	3.05722	1.52062	0	0	0	0.510507	2.16765	4.04552	0	0	0.519173	0	0	0	0	0	0	0	2.03982
CCAM_LOCUS144	Cc000149.t1	VFQ58368.1	30.9497	28.4325	31.6477	21.5945	23.5122	20.2992	23.63	24.6482	25.7588	11.6715	12.8847	12.7643	26.7452	20.8569	18.9295	12.1619	14.1625	12.2914	13.2922	17.0497	21.262	9.93844	16.7696	14.214	13.3626	12.044	11.5672	9.04331	14.6236	14.9738	25.3483	28.3167	25.7265	32.4519	41.948	39.8559	28.9946	26.6277	27.6444	25.6473	30.8137	27.3499	31.6944	31.654	30.7498	35.097	41.9862
CCAM_LOCUS145	Cc000150.t1	VFQ58369.1	10.5461	12.553	14.1203	52.8948	13.2301	29.133	10.5877	5.93596	2.23867	68.6315	66.3997	71.4114	13.5774	13.4148	11.0311	3.79613	2.26063	2.53382	9.65487	17.8471	12.2202	11.1604	21.2164	12.1277	2.71956	4.24353	8.70229	29.6989	26.0982	5.987	4.34441	4.19232	4.73704	4.42668	6.63387	7.91003	78.4067	106.446	54.2867	78.8747	18.0293	7.43404	57.1526	11.637	47.5241	31.1107	31.4734
CCAM_LOCUS146	Cc000151.t1	VFQ58370.1	33.6138	25.5509	32.9695	13.329	17.8685	10.6005	19.5421	18.7174	20.3818	2.2428	2.00645	1.91845	23.9971	11.7957	12.9714	12.7132	16.4439	13.9214	11.9077	14.1084	17.8618	7.35877	7.90648	8.5291	8.26664	8.06235	8.97806	3.27389	8.91965	11.0943	14.5426	16.5608	16.7766	20.6221	18.172	22.8718	14.1573	8.23944	13.5109	22.8523	14.9588	19.3906	18.774	22.8766	18.8663	22.4569	20.6657
CCAM_LOCUS147	Cc000152.t1	VFQ58371.1	0.164713	0.173788	0.277037	21.1184	19.6138	20.5372	13.8646	14.0241	6.38964	9.03383	8.863	8.42404	0.559035	18.398	19.5133	1.3586	2.59557	1.77009	1.53738	2.65651	1.50406	9.69428	14.4682	14.8909	12.9805	13.3054	11.4243	0.760124	0.180401	0.079417	2.30838	1.99308	1.41305	4.89351	7.79181	3.84709	5.90743	9.02854	6.16148	6.17912	3.85297	2.98224	7.77212	4.87458	5.43977	5.22015	7.33232
CCAM_LOCUS148	Cc000153.t1	VFQ58372.1	55.189	79.3028	56.705	33.6703	31.7346	32.2147	27.3152	28.5711	29.4522	38.9892	34.0962	39.5009	65.8333	45.2017	40.8148	27.169	35.5752	30.8636	22.7716	32.6617	28.8465	28.8459	29.9215	33.9852	40.7407	31.3442	34.484	35.614	24.6238	28.2557	90.2123	72.5046	68.6822	51.8117	74.4405	51.5615	61.5911	54.9393	46.5644	58.0034	75.7073	78.0518	54.4484	44.2242	63.6715	66.8062	57.0515
CCAM_LOCUS149	Cc000154.t1	VFQ58373.1	20.8408	25.1489	18.716	6.65157	6.28664	3.72956	4.86881	5.0688	4.61209	1.29927	1.08403	1.59944	17.3755	4.29037	4.90956	5.06393	6.51046	5.29098	4.15455	5.0767	5.58256	3.11545	3.55942	4.63655	4.42667	4.01961	3.04293	3.99426	4.61502	7.62969	10.7484	8.79878	12.1399	9.26532	10.2656	9.86624	5.63248	6.30826	8.48035	10.0402	8.8568	12.5418	11.4017	11.1776	9.21697	8.91857	10.2387
CCAM_LOCUS150	Cc000155.t1	VFQ58374.1	1.15734	1.72411	1.07926	0.421001	0.13208	0.21566	0.370086	0.283851	0.232264	0.436611	0.478252	0.517988	0.93275	0.628209	0.498017	0.990969	1.01171	0.934573	0.99357	1.2143	0.618181	0.444742	0.713605	0.696818	1.15242	0.719871	0.86728	0.295256	0.794009	1.18221	0.886389	0.977551	1.10457	0.667894	0.837885	0.882122	0.879577	1.09102	0.617483	0.805027	0.941196	0.537966	1.04523	0.404135	0.644274	1.13348	0.545867
CCAM_LOCUS151	Cc000156.t1	VFQ58375.1	18.6227	15.8672	16.2488	7.84414	6.94233	6.6458	5.66247	6.13929	5.1574	2.79534	2.19714	3.41601	16.7904	9.45452	8.05366	6.7717	8.9493	7.36612	5.96798	8.70509	10.7017	9.90925	8.05012	11.1836	11.5884	10.7595	12.7817	0.963678	4.644	5.38638	17.8669	19.2232	17.9142	10.2412	5.85374	14.5666	16.0993	12.1649	10.4151	8.43628	8.54816	21.9091	14.409	8.61431	8.15023	12.3167	11.4105
CCAM_LOCUS152	Cc000157.t1	VFQ58376.1	6.85305	5.39399	6.37625	3.41013	2.00633	2.06964	1.79724	2.55237	2.07921	1.17792	0.537828	1.22787	4.5261	3.45137	3.84321	2.69502	3.93042	3.84211	2.71756	3.89984	3.6427	1.83934	2.3639	3.76622	3.63593	4.59667	4.15916	1.40754	1.80512	1.62553	13.1138	13.0436	12.5943	8.17594	7.8899	3.45548	2.98406	1.60267	7.01461	6.57986	4.67006	6.02934	3.71056	8.22643	7.25586	10.4343	10.5133
CCAM_LOCUS153	Cc000158.t1	VFQ58377.1	16.6866	17.4416	20.6624	37.9968	49.7654	47.2785	36.5249	37.3666	30.0432	26.8662	25.8006	29.7406	19.2012	32.1478	34.7056	8.59175	12.1822	10.8201	8.95531	12.7883	16.2083	17.6957	23.0186	22.9223	18.6978	15.8154	14.7774	8.60466	9.49653	7.72285	24.4202	24.0928	18.3192	31.4583	26.9003	42.0102	32.9128	25.3192	31.9923	36.54	44.9714	36.1309	31.966	41.5447	33.0095	38.6617	35.6141
CCAM_LOCUS154	Cc000159.t1	VFQ58378.1	13.9413	11.4345	12.7104	2.99312	1.09722	4.95252	3.59085	2.95572	3.33825	0.750108	0.77672	0.394228	15.6945	2.57346	1.77905	4.67018	7.63138	5.55381	4.71956	6.04698	4.37834	2.1374	2.77768	1.83778	1.45482	2.3699	2.39077	5.56204	6.4058	11.203	5.39431	8.24198	5.97519	8.1908	6.86421	18.7892	18.735	9.19865	8.76826	14.9487	9.80099	22.0686	9.2764	12.7072	12.3507	8.45012	7.7513
CCAM_LOCUS155	Cc000160.t1	VFQ58379.1	20.1332	36.3812	26.6968	37.7713	28.682	33.0586	27.4234	26.686	24.7644	62.5706	54.3656	67.5549	26.8492	42.7657	38.1703	12.3493	14.8055	11.6835	8.84765	17.0228	14.711	14.4548	17.3806	14.575	11.3039	8.4364	9.40398	20.4694	17.0272	13.9347	29.1669	38.5221	22.6117	47.757	42.6904	27.6645	70.4229	59.7856	95.3002	39.1758	40.3614	12.4992	41.2584	12.8692	44.4517	28.6349	25.0437
CCAM_LOCUS156	Cc000161.t1	VFQ58380.1	9.48379	7.79257	8.6911	8.37364	7.41767	8.55431	7.73414	7.65785	7.30228	11.0784	13.8418	10.938	7.86391	10.9686	10.21	3.46647	3.24816	2.73586	2.7711	3.90008	4.84304	5.22405	5.21216	3.83901	3.91827	4.34712	4.77052	6.26131	9.16594	7.32889	1.66834	1.81118	1.99237	1.29995	1.59221	1.84898	1.75899	1.90911	1.6271	2.24367	5.27021	5.61121	2.36692	1.23606	1.48548	1.12004	1.29854
CCAM_LOCUS157	Cc000162.t1	VFQ58381.1	32.8456	31.9711	32.7175	31.9525	29.36	27.2137	31.6298	26.4866	28.6236	41.4912	41.3539	45.2039	25.4186	32.7497	35.5472	13.4146	16.2855	13.8297	8.92581	11.8963	13.2394	8.34306	11.2907	10.3006	12.3697	10.3751	12.225	11.2858	15.2637	19.9591	27.7889	30.6609	27.0751	27.3353	28.0809	40.6323	38.3216	20.2458	32.2831	19.885	19.7437	19.6765	25.9318	23.5697	29.8372	25.7893	30.144
CCAM_LOCUS158	Cc000163.t1	VFQ58382.1	19.59	22.1314	20.9466	129.845	98.8418	166.861	138.548	113.928	107.936	98.5023	108.607	103.258	20.6709	142.165	137.392	14.0244	16.8583	15.4271	49.8028	64.0516	61.975	56.3475	92.4576	34.0086	27.2215	21.0259	25.6732	11.7993	10.0876	9.45917	32.4516	31.5914	28.1473	50.5889	36.6738	34.2225	93.9114	116.707	70.5489	30.6214	53.8378	30.9074	53.5442	29.722	52.5161	82.9229	76.9652
CCAM_LOCUS159	Cc000164.t1	VFQ58383.1	22.9051	19.134	21.1485	37.7353	41.4779	32.75	39.1262	43.6175	44.7322	66.5927	70.2916	74.4028	15.7721	59.0268	66.1154	16.6737	20.8858	20.6111	13.2837	16.7648	17.9439	12.0258	21.7929	19.4358	21.6414	17.3848	17.2501	20.7712	20.2733	15.4153	19.8438	20.4201	19.2709	27.8234	24.1191	17.3555	23.7483	12.7125	28.9964	17.8024	22.226	12.3712	13.7852	22.993	29.2797	23.2908	24.3355
CCAM_LOCUS160	Cc000165.t1	VFQ58384.1	17.5065	17.6199	17.7016	18.2507	18.3993	17.7034	19.31	20.7985	21.8688	13.2385	14.1482	13.4935	19.3625	15.5744	16.8722	7.22425	7.21677	6.9378	8.90839	11.1851	15.7592	14.1824	11.7335	14.0216	10.1554	10.7158	12.624	9.40863	7.57795	6.53642	14.7296	9.47596	11.0947	9.41712	7.79721	15.4227	15.396	15.0177	11.8755	11.5253	13.0406	11.3103	17.0217	11.4615	10.7919	13.3608	12.4171
CCAM_LOCUS161	Cc000166.t1	VFQ58385.1	0.298647	0.11353	0.093041	4.84026	3.90766	3.45212	2.312	3.23599	1.91031	1.50461	2.50457	1.39427	0.112875	4.00533	4.34558	2.10797	2.63512	2.17517	2.60854	3.51081	3.95593	3.0771	4.44815	4.0141	3.75653	3.79074	4.18226	0.086594	0.303338	0.188116	1.01143	1.09803	0.525163	4.24359	3.0889	6.40541	4.89284	3.4041	2.71268	0.74194	1.12767	0.596806	4.95708	3.34331	3.21634	6.45076	6.41905
CCAM_LOCUS162	Cc000167.t1	VFQ58386.1	14.6013	16.4407	14.6119	4.92769	6.01358	4.93744	4.87934	5.07761	5.9264	5.6776	6.49838	6.72905	12.0099	7.50774	8.18886	6.43379	8.16223	8.04447	5.30488	4.34156	4.5496	3.43983	3.83685	3.99535	3.6633	3.50226	3.88738	3.88342	6.44025	5.93363	24.0681	23.8891	25.5173	25.7191	16.3341	10.1616	10.918	11.356	17.5489	16.3661	12.8349	17.2042	9.22384	21.6334	21.3426	16.1069	12.4065
CCAM_LOCUS163	Cc000168.t1	VFQ58387.1	1.91949	2.77791	1.67697	2.40016	1.28644	1.43916	1.77752	1.2847	0.652047	4.79145	3.81807	5.12674	2.21149	6.5645	6.70099	0.939884	1.76593	1.67448	1.07416	1.6592	1.67918	2.55152	3.53686	3.46836	5.19759	4.25739	3.80327	2.78268	1.34136	0.323084	2.48422	2.09284	2.98104	4.65129	4.41558	4.99447	6.02587	6.87987	7.15306	7.17354	6.64341	3.42494	6.59113	4.71035	5.93863	8.25951	7.02604
CCAM_LOCUS164	Cc000169.t1	VFQ58388.1	8.97592	9.29435	10.9394	14.488	13.2291	13.8777	11.522	9.78361	11.7259	14.5392	17.1739	15.0863	9.01042	14.4509	11.8018	3.47169	3.69039	3.23339	4.52357	4.47605	6.91043	5.08972	6.03929	5.00131	4.93745	3.60895	4.957	1.69938	5.11084	3.18039	10.7439	10.2057	9.90183	9.65939	8.20288	27.6416	23.6547	22.4191	14.0802	15.1056	16.6369	13.7884	21.8246	9.79697	15.2035	18.1825	17.6897
CCAM_LOCUS165	Cc000170.t1	VFQ58389.1	3.32409	4.00823	3.95104	6.03894	6.00493	5.6224	4.33401	4.05204	3.60624	4.95593	4.77686	5.67905	3.36369	5.33121	5.57653	1.43073	2.09692	1.5956	1.84895	1.62895	2.09364	1.84592	2.3087	2.44491	2.00019	2.35274	1.73769	0.793089	2.38959	1.62427	4.25867	6.98627	3.36104	6.9429	5.85264	3.23642	5.07112	4.81591	5.81474	4.99833	6.96386	4.42265	5.49261	4.07751	7.80047	6.28994	6.11945
CCAM_LOCUS166	Cc000171.t1	VFQ58390.1	0.048962	0	0.051285	0	0.097557	0.064961	0.015698	0.038045	0.195543	0.03972	0.023824	0.022896	0.008215	0.114603	0.112473	0.604827	0.158311	0	0.026797	0.043852	0.112113	0	0.141997	0.142535	0.393593	0.136828	0.2281	0	0.309544	0.087859	2.05218	0.848716	0.243554	0.843447	0	0	0.290916	0	1.14369	0	1.16217	0.27678	0.302491	1.33666	0.894981	0.787278	0.842533
CCAM_LOCUS167	Cc000172.t1	VFQ58391.1	23.74	25.7062	24.6187	9.72384	8.40693	9.36283	7.44157	7.61591	7.36967	37.2243	42.4674	44.7801	23.4526	19.0271	17.3365	5.92526	6.58038	6.36258	5.12045	5.40097	7.96741	6.93191	5.48833	7.40128	6.41812	6.23027	6.30622	8.10961	13.2418	11.1558	19.9267	23.1138	18.1708	17.3081	17.3484	15.0415	10.5859	9.53827	16.8167	14.8962	24.7352	17.6092	10.5225	13.3985	15.9761	13.7532	13.8829
CCAM_LOCUS168	Cc000173.t1	VFQ58392.1	25.5996	18.0766	13.3699	18.6251	36.9083	18.3133	23.4684	27.5062	13.6413	2.03524	2.26078	2.3312	17.2895	27.8909	35.4112	15.1238	25.2927	23.4244	11.0143	15.2843	14.1322	16.4649	19.3408	20.9803	21.8026	21.0251	20.7946	6.25444	12.3279	15.0142	35.9621	30.3652	40.6793	34.9495	35.9554	30.2986	19.2766	17.9823	21.1378	29.8346	7.79624	30.0108	22.0315	41.5764	27.2827	20.5505	23.8383
CCAM_LOCUS169	Cc000174.t1	VFQ58393.1	96.9361	91.408	110.962	0.821025	1.60902	0.93717	3.51452	5.53697	2.27169	0.35831	0.458231	0.690304	79.5647	4.96192	6.1944	21.5819	23.2192	21.5614	8.85615	11.6697	11.6367	5.68134	5.75895	8.73256	7.17843	7.82317	7.71453	11.2198	29.2245	32.4831	46.9634	47.1234	47.5268	52.2095	49.331	39.2139	10.8343	6.04055	17.577	29.0376	16.8977	43.6319	18.287	55.849	33.0266	26.7762	27.366
CCAM_LOCUS170	Cc000175.t1	VFQ58394.1	0.336342	0.148835	0.195887	0.058146	3.49884	0.098395	4.45187	10.2725	5.47563	0	0.005565	0	0.137685	0	0.060612	1.36972	1.75181	1.82815	0.927029	1.8437	1.48505	1.11205	1.64401	2.29627	2.16662	2.19761	2.16276	0.807406	2.41816	2.23795	3.55291	1.88016	1.42821	2.63786	5.36692	0.145165	1.81967	1.60465	1.22954	0.224193	2.38525	1.51484	0.118254	3.03077	2.44916	2.46219	2.7448
CCAM_LOCUS171	Cc000177.t1	VFQ58395.1	3.5687	2.95935	5.00632	2.98487	5.31497	2.6842	5.30604	7.02911	8.58463	1.88117	2.48129	2.11822	3.57389	4.13755	4.05606	2.77765	2.41877	2.25571	2.29672	2.06429	2.60913	1.44293	2.00857	2.09158	2.35357	1.72966	2.3238	1.69616	4.00565	2.23723	2.09368	2.25808	1.73935	2.89365	2.3821	5.77169	2.87197	1.59169	2.04192	1.92731	4.27191	1.9185	4.6382	2.86374	2.94513	4.24435	3.06749
CCAM_LOCUS172	Cc000178.t1	VFQ58396.1	13.2228	11.385	15.3921	10.7976	14.597	8.6967	14.2683	12.6226	14.3334	7.98239	8.52792	8.02518	9.54745	10.9744	11.4265	9.04234	8.74083	6.01789	5.1791	4.76786	7.01634	3.53558	7.10702	5.20267	7.33924	6.28095	7.60626	4.73479	12.5751	8.9038	6.68851	8.18601	6.64077	7.97873	8.80169	15.7036	10.3604	2.63544	9.54609	5.26538	11.3171	3.38832	10.0993	9.6692	10.1263	13.7266	14.5337
CCAM_LOCUS173	Cc000179.t1	VFQ58397.1	9.79949	10.9195	14.5918	9.29952	7.28889	8.93389	14.2177	13.3059	19.0908	8.42068	8.05093	7.74986	12.2133	7.5107	8.93182	7.94388	5.45049	5.67054	5.17732	6.74734	4.44467	3.3432	4.19338	3.33469	2.29358	2.29568	2.21138	7.05755	11.7453	9.85102	3.98987	3.9272	4.24274	7.65257	6.25496	6.16536	9.34374	7.04723	7.62683	5.46333	13.8395	6.70494	8.31583	7.56753	8.20135	7.14296	8.25583
CCAM_LOCUS174	Cc000180.t1	VFQ58398.1	3.61834	3.68794	4.44937	4.3786	4.78981	2.83801	5.95191	5.21983	6.35863	4.08476	3.62931	5.01811	2.79361	4.39072	5.59818	2.16341	1.65263	0.939132	1.28636	0.649783	1.95937	1.55407	1.18175	1.39837	2.21091	1.31597	1.40376	1.03815	1.35375	2.02578	1.15181	0.97255	0.717661	1.5188	0.879401	1.64124	1.4287	0.775312	1.685	2.2531	3.56717	0	0.742772	1.83802	1.46509	2.06205	2.75847
CCAM_LOCUS175	Cc000181.t1	VFQ58399.1	6.23407	6.68025	7.4344	7.94027	9.07057	4.98312	9.50717	7.92735	11.0284	7.38811	9.00554	8.0794	5.29778	8.25992	7.49418	1.74959	1.83181	1.5462	2.15035	2.83874	2.16613	1.39131	3.05324	2.28702	3.76672	1.49524	2.6422	1.25449	2.80778	1.92078	1.56357	2.07464	0.974216	1.87433	2.58651	3.71328	6.40015	2.94693	2.28737	1.52928	3.68021	2.21424	4.6382	0.891105	2.78439	3.32406	2.43398
CCAM_LOCUS176	Cc000182.t1	VFQ58400.1	1.55095	1.11139	0.807793	0.224386	0.452799	0.236562	0.602465	0.623171	0.649193	0.302076	0.138603	0.251367	0.844098	0.74941	0.905488	2.33553	2.49601	1.39694	1.06428	0.981349	1.45135	0.430679	0.599605	0.856452	1.65405	0.895756	1.17749	0.972813	1.28291	1.4857	2.3687	1.82862	1.33812	2.36244	3.08648	2.28014	0.376079	0.816347	1.47849	0.834031	2.06578	1.34176	2.05297	1.55515	1.44622	1.52662	1.45224
CCAM_LOCUS177	Cc000184.t1	VFQ58401.1	12.3042	9.87602	9.60081	5.21226	4.82904	4.46982	3.84849	6.02184	4.75925	2.07317	1.65009	1.62918	8.09666	5.80566	7.93195	8.15115	11.2904	11.6027	9.87475	9.00653	9.00245	5.95865	8.32672	9.06205	11.7639	9.47064	8.70231	2.36739	4.289	5.87664	11.7648	10.1278	10.1253	11.1201	10.684	8.36187	6.63508	2.2789	7.51172	8.44384	5.28448	8.31033	7.59772	11.1138	8.61279	9.62192	8.59454
CCAM_LOCUS178	Cc000185.t1	VFQ58402.1	8.30339	8.387	6.97808	2.19688	1.55909	2.13382	1.94331	1.89448	2.27639	1.75807	1.64833	1.61071	7.26443	3.54636	3.36536	3.91214	6.46011	4.91372	3.7757	3.14253	3.72815	3.33012	4.32425	2.26277	3.68684	3.92674	4.24221	2.48545	4.40117	4.89588	17.5478	10.9754	12.8233	10.1281	11.2474	13.5825	9.35137	5.77467	7.28928	9.85281	7.4071	10.5843	11.2323	6.66718	11.9043	6.69028	7.93808
CCAM_LOCUS179	Cc000186.t1	VFQ58403.1	5.60285	8.74869	5.38105	4.68055	3.80636	3.44163	4.29058	5.1719	4.38095	4.38762	6.75098	5.88038	8.70329	7.80416	7.13748	5.09411	5.50453	3.8839	5.31684	5.63688	3.82574	3.08135	6.48709	2.81154	6.05674	4.69861	5.42569	7.50395	5.52891	5.94424	28.4204	21.6177	17.2219	10.5814	8.50935	28.3744	9.62187	12.9637	12.3915	6.86755	11.2664	20.5183	12.7646	6.70759	7.82554	6.58451	9.60906
CCAM_LOCUS180	Cc000187.t1	VFQ58404.1	1.87688	2.41498	2.2833	1.097	1.71485	1.04833	1.41358	1.29195	1.85559	4.34007	5.93401	4.46731	1.82865	1.61174	2.02711	2.88304	2.33892	3.20707	1.10722	4.50447	2.46968	3.04738	2.29756	1.71347	2.15629	1.51796	1.83913	5.95082	3.16803	6.41398	7.40768	12.0972	10.8879	5.46458	7.54097	13.713	11.3088	15.9561	8.89176	5.01593	5.64718	12.9112	7.64323	4.67642	5.79847	3.0604	2.18347
CCAM_LOCUS181	Cc000188.t1	VFQ58405.1	1.22344	1.12248	1.54527	4.77288	3.09485	3.19341	3.09603	2.70613	2.85301	3.4277	1.82387	4.61399	0.922518	4.4352	4.90619	1.05472	1.08766	1.21127	0.543144	0.631717	0.941898	1.57485	1.97508	2.55511	3.08355	2.82788	2.96498	0.688227	0.969183	0.929958	1.81661	1.31476	1.58777	1.48806	1.71445	0.838874	1.8402	0.468741	1.99316	2.83173	4.76339	0.786064	0.878611	2.01886	2.29145	4.692	3.98804
CCAM_LOCUS182	Cc000190.t1	VFQ58406.1	25.7276	23.6222	20.7993	9.22894	7.44611	7.84962	6.32843	5.89196	5.64461	9.76959	10.3379	11.3371	21.0392	15.6667	16.9179	19.0805	30.1939	29.4271	14.2315	19.6484	17.5345	11.9782	10.8701	13.8814	13.6351	15.7681	13.9623	14.1026	9.32516	16.803	37.9893	36.5743	38.8094	37.1925	39.4804	31.1479	19.942	22.4982	29.3135	26.5525	17.7326	27.3777	23.4638	34.5609	35.8772	23.0386	24.4867
CCAM_LOCUS183	Cc000191.t1	VFQ58407.1	2.95359	2.83349	3.61381	3.91471	5.43709	5.73216	5.0526	5.40594	2.98898	0.885658	0.663844	0.887704	4.52691	5.13224	5.65598	4.24233	2.13731	1.90357	2.91151	3.51229	3.92818	1.39089	1.63068	1.38989	1.37773	1.21532	1.46689	0.534797	1.08574	1.5844	2.31185	2.045	1.84057	4.98838	3.33405	4.39228	4.15802	1.76365	3.89874	1.74297	2.43434	3.54673	3.72713	3.2939	1.66637	4.87175	4.66001
CCAM_LOCUS184	Cc000192.t1	VFQ58408.1	0.438775	0.448337	0.269489	1.57863	1.44571	1.02403	1.57491	1.41536	1.06871	1.54135	1.33577	2.46971	0.372022	2.22715	2.28447	0.467054	0.835378	0.900108	0.138664	0.120123	0.319616	1.35476	0.746161	0.915096	1.32615	1.05428	1.28077	0.217309	0.399273	0.318389	4.44461	2.96931	3.40838	2.40442	2.3203	1.73217	3.16648	0.613698	2.44523	3.00956	3.72714	0.968339	3.29247	2.28625	4.52281	2.65235	3.71189
CCAM_LOCUS185	Cc000193.t1	VFQ58409.1	0.055454	0.045309	0.076361	83.5552	281.169	55.4756	177.585	207.656	87.7403	1.83712	2.65701	0.746583	0.055391	4.39211	0.817488	0.291229	0.292195	0.223436	0.288362	0.0253	0.22262	0.179648	1.8824	0.819026	0.647791	0.101658	0.129974	0.199772	0.035482	0.188285	0.253651	0	0.316086	0.364877	0.129107	0	0.251702	0.136591	0.371071	0.372133	0	0.239471	0.654292	0.115648	0	0.56763	0.728963
CCAM_LOCUS186	Cc000194.t1	VFQ58410.1	0.188661	0.143168	0.041252	0.177864	0.408284	0.171309	0.176729	0.184534	0.1265	0	0	0	0.229258	0.064085	0.023705	0.639013	0.946309	0.652074	0.688997	0.650874	0.738634	0	0.285678	0.065	0.509315	0.342899	0.103561	0.056061	0	0.065559	0.502576	0.808301	0.904629	1.1246	1.02324	0.318281	1.41302	0.631486	0.571843	0.819258	0.415062	0.316319	0.518557	1.14571	0.596654	1.12468	1.68507
CCAM_LOCUS187	Cc000195.t1	VFQ58411.1	8.17923	12.1028	7.78367	14.8029	12.29	11.9638	5.67596	5.40861	4.56744	9.88203	9.54221	11.4897	9.22985	9.77214	8.8316	2.46502	4.15324	4.4319	4.71688	5.40357	5.13264	12.1428	17.1344	14.097	10.3094	10.484	10.7345	5.84363	4.1387	2.07612	15.8911	13.5352	12.9323	18.3496	21.9545	28.5483	13.6771	13.7092	18.1867	24.5034	23.4624	32.3782	21.583	20.7747	15.0981	16.9099	15.0677
CCAM_LOCUS188	Cc000196.t1	VFQ58412.1	1.98398	2.80544	1.53408	2.11265	1.92059	3.09699	2.23986	3.4395	2.79117	3.5841	2.02688	3.79165	1.95936	3.7407	3.24903	2.63949	1.9432	0.892734	1.80665	1.9	2.26275	1.12726	2.78554	2.66307	2.47299	3.45459	2.58102	1.1884	2.06793	1.48227	2.62223	1.80745	3.11208	3.9517	1.52538	1.42342	4.46071	0.806899	4.01879	2.56473	3.7125	1.41465	3.86517	4.44067	4.95554	4.69451	6.81828
CCAM_LOCUS189	Cc000197.t1	VFQ58413.1	0.428007	0.528466	0.517087	1.44335	1.31428	1.70824	1.00412	1.37998	0.864037	6.42961	4.51218	5.95518	0.460518	1.35898	1.29079	0.97655	0.627293	0.46728	0.834177	1.18327	0.588361	0.583845	1.62735	1.23601	0.81196	0.498735	0.711164	1.85141	4.16668	2.63522	0.499473	0.481987	0	0	2.5423	0	2.47817	0	0	0	5.445	0	2.57678	0	2.5413	1.34129	0
CCAM_LOCUS190	Cc000198.t1	VFQ58414.1	4.12692	3.5957	2.94627	3.74049	3.846	3.49231	4.19024	3.65636	4.58386	4.52719	4.51248	3.71006	3.46527	4.97532	4.56199	2.37474	3.02513	2.63395	1.50526	3.4067	4.61623	4.40426	2.9992	3.40474	4.12444	2.66504	2.5611	1.90899	2.9543	1.80566	2.77951	2.6822	1.28284	3.40598	1.72915	1.95585	2.75815	2.66092	3.012	1.81237	3.06068	1.8952	3.18655	2.11212	3.14268	2.48804	2.81059
CCAM_LOCUS191	Cc000199.t1	VFQ58415.1	14.7402	12.8577	13.6607	14.3393	12.9967	11.4539	10.3288	9.62881	8.47276	11.4509	9.92545	11.4431	11.46	16.8389	17.1624	8.78417	10.3518	9.28367	7.35025	7.98075	7.94687	8.66143	10.5294	10.6259	10.4704	13.0321	11.9261	6.4564	7.7708	7.61436	13.1518	10.0322	19.2506	17.7176	17.0224	14.5163	10.3784	7.14967	13.6207	11.9445	16.5097	9.75584	12.3422	18.4459	15.8049	15.9771	16.7985
CCAM_LOCUS192	Cc000200.t1	VFQ58416.1	17.9391	17.6446	15.9633	19.5696	17.9003	15.1584	13.9794	13.7413	13.6479	15.9772	16.5945	18.4875	17.4889	18.3277	23.0619	8.03249	12.7374	12.3958	9.61714	14.6682	15.7166	13.7229	15.8175	22.9692	17.6718	16.7774	15.6858	15.3862	13.2623	11.4954	32.1584	33.3108	31.4708	24.4592	20.2831	13.1846	21.2268	14.4471	27.7003	20.9571	19.5689	18.5743	17.0888	20.8433	21.5856	23.4387	22.9935
CCAM_LOCUS193	Cc000201.t1	VFQ58417.1	7.66169	7.52968	7.91604	17.4489	16.0724	12.7391	16.2992	15.6229	12.5513	14.3885	12.3348	16.9202	6.72086	14.4759	14.6214	3.96712	5.06113	4.55251	2.82593	3.52426	4.29908	4.57267	6.03541	5.23924	5.06502	4.8056	5.57529	3.64537	4.4275	3.97907	6.92583	7.18777	6.44851	7.14314	6.94403	7.34884	6.84667	3.46216	6.98402	6.08378	8.72868	4.31798	5.09663	6.88741	7.20726	8.65599	8.23701
CCAM_LOCUS194	Cc000202.t1	VFQ58418.1	24.5686	21.082	21.9166	9.309	10.9732	9.51157	9.71613	9.17265	10.4274	8.87566	10.3667	9.26921	23.0779	12.8179	13.5834	10.9701	12.6698	10.7355	6.93691	10.3818	8.98403	6.91611	9.43928	9.18617	7.83775	6.81015	6.54422	7.64472	9.26178	11.9106	22.5525	23.0128	18.6725	14.7595	18.5373	18.4321	12.9285	11.8163	17.3136	11.178	11.3263	12.588	13.9932	10.9772	14.0332	11.7306	10.6562
CCAM_LOCUS195	Cc000203.t1	VFQ58419.1	12.4639	13.4846	12.5765	5.8964	8.98931	7.20942	8.35516	8.34937	10.1833	9.76685	9.33662	8.97553	11.4985	8.64453	8.92504	4.4773	5.47366	5.29954	3.15229	4.00969	5.11766	7.12485	8.15154	4.05761	5.94688	4.50252	5.26164	6.81687	3.93883	6.10821	14.2564	15.2446	8.96278	15.5194	7.06033	24.4015	12.9998	14.1092	9.01878	7.53717	6.49157	10.5493	12.7219	6.3243	9.80217	5.51844	7.38219
CCAM_LOCUS196	Cc000204.t1	VFQ58420.1	7.32079	7.72381	7.09531	7.67004	7.15542	7.03381	6.95202	6.08683	5.69501	6.892	7.4185	7.06109	6.78007	8.27054	8.16505	3.6754	6.23133	4.79512	3.08422	3.79496	4.39649	2.8077	5.8654	4.65988	5.4443	4.32606	5.13741	4.34188	5.21216	4.44449	8.43014	7.63767	7.76802	7.27252	7.94475	12.0298	9.68043	6.77971	8.65257	6.15696	7.95332	5.31749	7.78661	6.04232	8.76577	6.09621	5.39559
CCAM_LOCUS197	Cc000205.t1	VFQ58421.1	7.88324	7.65161	9.18596	14.0847	13.1395	14.6364	10.2948	8.9688	7.72829	10.3387	8.51601	8.93263	8.53501	13.3283	14.5732	3.07812	2.95507	3.69615	2.75685	2.36729	2.79291	5.38404	5.51498	6.28212	6.74382	5.32574	6.92429	1.88698	3.96678	3.32425	8.73991	8.84203	11.8281	10.5446	10.6192	15.8908	11.7502	7.28739	9.21126	13.7875	17.3233	12.9093	9.89052	9.51215	12.3364	10.7256	12.8288
CCAM_LOCUS198	Cc000206.t1	VFQ58422.1	40.5798	33.1455	36.7835	46.2901	41.3662	45.6244	33.9399	30.8284	31.8566	37.0279	39.5529	36.7961	33.1094	48.7732	56.6384	14.9503	20.5871	18.7833	16.4378	24.648	25.4187	16.9327	24.153	20.6042	24.0887	17.9426	20.9924	18.602	13.4072	11.1181	45.4697	38.1196	46.9951	49.5568	50.0541	33.5575	37.1858	44.8579	44.3457	46.3403	55.2341	40.8997	40.7587	50.2772	46.7555	43.4791	50.1891
CCAM_LOCUS199	Cc000207.t1	VFQ58423.1	0.794864	0.960237	0.579205	0.830011	0.556879	0.618953	0.769535	0.579057	0.547425	1.20223	1.63836	1.71905	0.580059	0.925723	0.727581	1.17274	1.59334	1.04399	0.64756	0.632154	0.688475	0.275743	0.760482	0.651102	0.821902	0.37974	0.716852	0.272186	0.289368	0.700819	1.10842	0	0	0	0	0.701962	0	0	1.62153	1.62617	0	0.523227	0	0	0.563961	0	1.59273
CCAM_LOCUS200	Cc000208.t1	VFQ58424.1	0.8124	0.774047	0.71277	0.602693	0.444186	0.415881	1.32369	0.610859	0.666607	1.02509	1.3491	1.44037	0.56289	0.855754	0.674816	1.51414	2.58343	1.57499	0.674915	0.62871	0.76088	0.081183	0.457268	0.594764	0.902012	0.316028	1.17238	0.245702	0.517857	1.07998	0.586338	0	0.974216	1.1246	0	0	1.16366	0.631486	1.14369	0	0	0	0.604983	0	1.19331	1.57456	0.561689
CCAM_LOCUS201	Cc000209.t1	VFQ58425.1	5.45022	6.97398	7.55178	26.8086	22.3536	17.4274	33.7097	37.073	32.2344	10.5273	11.1366	11.6255	17.8613	29.0869	24.9412	2.50018	3.83324	3.34922	4.52311	5.86937	5.55897	3.79893	7.04088	6.86408	3.2772	4.89691	5.11074	2.74335	3.23053	2.61122	5.27488	7.73136	6.07716	7.54018	5.01518	5.98783	4.54301	3.53725	5.33861	7.20342	10.6525	5.30886	5.69934	5.3999	5.01322	8.41893	8.00873
CCAM_LOCUS202	Cc000211.t1	VFQ58426.1	0.309572	0.258836	0.412924	0.701488	0.838707	0.592696	1.00046	0.827713	0.682357	0.916462	1.13383	0.949428	0.428598	1.12905	0.780572	0.556225	0.408959	0.071885	0.454312	1.08309	0.225826	0.247981	0.41292	0.351154	0.24364	0.27148	0.344797	0.19195	0.05268	0.118484	0.417086	0.804968	0.692999	0.399985	1.06148	1.05656	0.517351	0.561502	0.81355	1.52977	0.41335	1.18131	1.50622	0.570491	0.424424	0.840034	0.998879
CCAM_LOCUS203	Cc000212.t1	VFQ58427.1	3.61239	2.44125	3.02797	1.95335	1.37197	1.87502	2.26419	1.83532	2.41144	2.27749	2.04802	2.69769	2.44138	1.82394	2.56337	0.951424	0.481905	0.294129	0.736449	2.342	1.43122	1.2369	1.26268	1.5895	1.14961	1.55834	1.82991	1.15146	1.10553	0.643507	2.75151	2.65518	2.20119	1.07502	1.55612	1.93614	4.04498	3.6219	2.68349	4.58495	5.8577	3.656	1.47207	1.7656	1.76291	1.82442	2.44059
CCAM_LOCUS204	Cc000213.t1	VFQ58428.1	15.0901	14.6744	15.2688	10.4002	10.0717	11.5397	7.98024	7.68801	9.92666	11.6988	11.0504	13.2303	16.2793	9.83799	13.4259	7.88326	10.1609	11.4894	4.50342	9.39647	11.165	7.95041	9.05869	11.3738	7.68551	7.99205	8.57453	5.79364	9.59064	10.687	22.2085	21.8463	21.0959	18.9865	18.4896	11.775	14.521	14.4624	20.9039	23.3211	24.8248	19.4229	15.1876	19.0738	17.8692	21.5748	20.8626
CCAM_LOCUS205	Cc000214.t1	VFQ58429.1	5.26799	4.70297	5.16864	4.774	3.47506	3.67044	3.88618	3.78285	4.21252	7.25913	7.95569	7.31759	3.71713	5.30349	4.72521	2.23275	3.61082	3.51093	1.2481	1.62617	2.67908	1.56181	1.8153	1.99149	1.63161	1.15244	2.0004	2.00732	2.43736	3.08786	0.503618	1.13397	1.95247	0.804949	0.683573	0	0.66633	0.180799	1.4735	0.656766	0.665477	0	0.173211	2.29617	2.04992	1.35242	0.964893
CCAM_LOCUS206	Cc000215.t1	VFQ58430.1	0.270567	0.289363	0.262674	0.249126	0.247321	0.165536	0.286452	0.203807	0.268928	0.45361	0.269961	0.406135	0.143041	0.322417	0.285244	0.222527	0.307385	0.209019	0.024584	0.100906	0.184687	0.068387	0.096004	0.196167	0.100509	0.124624	0.228684	0.286302	0.185522	0.153282	0	0	0.501648	0	0.204902	0	0.199733	0.216779	0.588913	0.196866	0.199477	0	0	0.367082	0.204822	0.180173	0.385637
CCAM_LOCUS207	Cc000216.t1	VFQ58431.1	0	0	0	0	0	0	0	0	0	0	0	0.019146	0	0	0.00449	0.025558	0.0381	0	0.014129	0.030218	0.059919	0.088595	0.074183	0.03328	0.097086	0.041496	0.06063	0.053357	0.010181	0.006379	0	0	0	0	0	0	0	0	0	0	0	0	0	0	0	0	0
CCAM_LOCUS208	Cc000217.t1	VFQ58432.1	0	0	0	0	0	0	0	0	0	0	0	0	0	0	0	0	0	0	0	0	0	0	0	0	0	0	0	0	0	0	0	0	1.40043	0	0	0	0	0	0	0	0	0	0	0.307431	0	0.150895	0
CCAM_LOCUS209	Cc000218.t1	VFQ58433.1	27.6032	26.5171	25.8361	28.4131	28.6187	26.9114	23.2184	22.8331	21.8569	23.7984	24.5777	25.2727	25.2381	26.8087	27.9986	15.7526	20.7774	17.5169	17.0076	20.3918	20.0089	15.4023	16.1569	19.7657	19.3813	20.0869	20.3927	16.7054	14.5149	13.5089	31.7464	31.1954	35.3794	34.3432	41.2838	27.3379	31.1183	30.1255	39.0796	35.4995	27.913	28.3269	25.8652	36.8035	32.9944	32.6626	38.4784
CCAM_LOCUS210	Cc000219.t1	VFQ58434.1	0.821527	0.793018	1.58813	6.74386	3.51452	4.77456	5.68728	3.7871	1.18209	2.54175	3.78834	3.25258	4.212	5.56107	6.15476	2.17611	1.14887	1.49287	0.415991	0.521297	0.268178	3.05234	4.62133	2.34477	3.08015	2.68047	2.61945	0.089228	0.399509	0.211017	0.590618	0.569941	0.245332	0.849603	2.10436	2.24423	0.586079	0.636095	0	1.15533	2.63398	1.9516	2.1329	0.269283	0.300505	0.793024	1.41447
CCAM_LOCUS211	Cc000220.t1	VFQ58435.1	0.054249	0.057923	0.096776	0.570843	0.193716	0.073661	0.153869	0.249458	0.134503	0.042503	0.077795	0.125944	0.23784	0.654865	0.776695	0.153952	0.218277	0.193532	0.087555	0.252166	0.059049	0.862749	0.472613	0.249194	0.305315	0.142646	0.178063	0.054082	0.052771	0.047432	0	0	0.167633	0.193509	0.308119	0.127789	0	0.217319	0.196794	0.197357	0.299962	0.476254	0.104099	0	0.205332	0.0903112	0.0966497
CCAM_LOCUS212	Cc000221.t1	VFQ58436.1	0.076892	0.05549	0.212376	0.378031	0.077489	0.105389	0.422686	0.218623	0.126157	0.080677	0.052087	0.114949	0.200676	0.993801	1.06478	0.241765	0.170106	0.111541	0.086061	0.130203	0.186935	0.163846	0.161382	0.245117	0.540433	0.449415	0.237695	0.063381	0.078063	0.118142	0.192654	0	0.400124	0.277132	0.490301	0.244015	0.28676	0.207488	0.469728	0.282644	0.477321	0.363767	0.39756	0.439187	0.0980217	0.258677	0.0922774
CCAM_LOCUS213	Cc000222.t1	VFQ58437.1	0.052124	0	0	0	0	0	0	0	0	0	0	0	0	0	0	0	0	0	0	0	0	0	0	0	0	0.060984	0	0	0	0	0	0	0	0	0	0	0	0	0	0	0	0	0	0	0	0	0
CCAM_LOCUS214	Cc000223.t1	VFQ58438.1	21.4473	22.2832	26.361	28.9223	22.9297	25.3595	22.5641	20.5783	23.2141	27.6578	25.6394	28.2501	24.6256	34.2255	36.3145	7.78663	8.87936	8.22065	10.2088	12.2775	15.0992	13.9471	15.0144	14.9248	15.7861	13.2996	13.7704	8.12662	9.52361	6.69755	24.9194	24.6128	19.6061	24.1788	20.4434	18.0094	27.7825	32.6794	25.3041	28.1005	36.4632	28.5083	23.5943	23.6588	25.507	34.1154	39.5991
CCAM_LOCUS215	Cc000224.t1	VFQ58439.1	33.404	46.3624	43.4083	169.717	123.478	135.299	100.284	95.1227	75.4242	95.3569	94.4853	93.9486	61.0946	289.623	258.052	23.176	29.1795	27.6832	30.763	33.9746	46.5025	254.148	204.357	225.093	409.003	336.215	387.639	45.9049	64.2768	43.4751	52.1745	73.0684	46.5587	42.1908	45.0112	66.9242	100.585	118.574	77.0816	181.309	208.253	116.465	103.903	62.595	84.5879	135.657	135.33
CCAM_LOCUS216	Cc000225.t1	VFQ58440.1	4.77763	4.08757	4.09443	3.33778	4.43661	3.47073	2.80365	2.59628	3.96877	3.81748	3.83478	3.79176	3.79142	5.45337	7.52944	5.25333	8.54968	6.47629	5.2519	5.09955	7.01766	5.23834	7.77974	7.19143	6.32829	6.69826	6.07768	3.9271	4.98838	4.45856	5.98768	8.66709	8.80593	10.01	11.4495	6.35416	6.42342	5.49014	7.89144	7.51833	6.65576	5.72934	5.09274	7.89483	9.55124	8.90884	7.7513
CCAM_LOCUS217	Cc000226.t1	VFQ58441.1	0.812167	0.853568	1.11937	0.882712	0.693064	0.844577	0.895523	1.35026	1.69508	0.156512	0.190401	0.111971	0.813103	0.400905	0.54803	24.2655	16.3702	3.65635	6.81628	1.78117	5.46272	0.71917	2.31613	0.93531	0.596845	1.87081	1.72141	6.64281	9.83027	2.92097	1.18992	1.43533	1.23568	10.2702	19.0785	103.994	6.19908	3.84463	7.54328	1.45478	1.47408	2.2468	7.05961	4.88273	10.595	3.72799	4.84457
CCAM_LOCUS218	Cc000227.t1	VFQ58442.1	0.069727	0.130369	0.208111	0.290179	0.070024	0.128219	0.366861	0.364164	0.45833	0.00521	0.021004	0.014444	0.14615	0.101868	0.156677	5.98608	5.78974	3.13809	1.91395	1.49076	2.60394	1.88231	1.8262	1.47002	2.04428	1.36627	1.8537	2.73841	4.84937	1.50769	0	0	0	0	0.511618	2.86453	0.498713	0	0	0	0	0.23724	0	0.229141	0	0	0
CCAM_LOCUS219	Cc000228.t1	VFQ58443.1	0.494847	0.443737	0.481165	0.608058	0.425345	1.12868	0.823525	1.19437	0.640792	1.27194	1.45867	1.27049	0.770412	1.59306	0.960883	0.633477	0.931268	1.02703	0.359629	1.48327	0.528975	1.667	1.65159	0.634867	1.75735	0.969359	0.681536	0	0.52101	0.115535	1.15592	0.743637	0.320099	0.36951	2.35344	2.44015	0	1.65991	0.751565	1.88429	3.81857	0.363767	1.59024	0.7027	0.392087	1.72451	1.47644
CCAM_LOCUS220	Cc000229.t1	VFQ58444.1	1.09397	1.62127	0.758728	2.25096	2.0642	2.10795	2.05633	2.52194	1.34547	0.704373	0.45836	0.590661	1.763	9.73558	10.8632	2.84041	4.10532	4.79838	2.58985	2.28856	3.99519	18.3764	15.6161	23.1414	23.9959	24.4567	27.58	1.6906	1.04154	0.481757	8.47796	6.91789	6.99139	14.1683	14.7861	13.7386	9.40255	7.2509	14.4697	11.2187	12.2941	10.1816	13.8932	15.9732	14.0191	18.6375	17.9749
CCAM_LOCUS221	Cc000230.t1	VFQ58445.1	11.7624	10.2491	12.168	29.9279	34.9794	30.6321	21.312	22.795	26.0915	35.7115	30.7504	29.4149	12.4462	59.3153	67.4602	7.36188	7.41566	8.54569	5.31671	8.01598	9.93648	26.6469	40.7142	36.2331	35.6019	29.2841	28.3658	5.3403	7.68818	5.03055	7.06259	5.0484	6.22952	9.44878	9.67499	5.63234	9.43094	9.29673	15.0516	12.5362	23.4175	7.24399	5.84773	8.98441	13.7526	13.5805	13.2808
CCAM_LOCUS222	Cc000231.t1	VFQ58446.1	0.22953	0.41959	0.235289	0.006006	0.02097	0.030348	0.079506	0.10353	0.117608	0.081447	0.130172	0.252609	0.1321	0.144294	0.320999	0.405445	0.83298	0.521767	0.21976	0.124419	0.174219	0.134473	0.144709	0.198979	0.289048	0.28704	0.205948	0	0.099344	0.165121	0.621623	0.699838	0.258211	0.695492	0.474606	0.590511	0.462635	0.0557907	0.252607	0.101332	0.205352	0.195624	0.160348	0.283419	0.31628	0.185479	0.396994
CCAM_LOCUS223	Cc000232.t1	VFQ58447.1	23.3101	19.6557	19.38	37.6004	28.6478	25.7101	26.5848	22.9712	22.1027	40.4551	37.3433	40.5912	17.8658	34.5656	36.2053	7.80987	10.2372	12.4175	11.1969	10.6722	11.7351	14.2642	13.3056	12.8438	12.2595	12.2697	12.2227	7.33928	6.51164	6.70219	15.4333	16.1695	19.049	20.1922	19.0776	12.8457	18.487	20.0647	19.1373	18.9764	23.5981	16.5479	17.0615	21.2102	21.4259	26.2483	25.1337
CCAM_LOCUS224	Cc000233.t1	VFQ58448.1	9.9881	7.92047	11.149	12.6116	10.4774	11.2296	11.268	11.754	12.381	10.0849	10.4651	11.5446	8.62679	11.5908	12.4847	3.96597	4.73937	4.03818	5.30356	6.14776	7.13005	4.48824	6.46875	6.50847	7.2249	6.14572	5.54195	6.68941	7.13778	6.19408	6.57509	7.15784	6.8962	7.88188	6.88164	5.28308	7.15662	4.29308	8.51666	8.92288	13.8469	6.96405	5.97854	8.59995	7.21348	10.7964	10.4912
CCAM_LOCUS225	Cc000235.t1	VFQ58449.1	4.54795	5.08355	5.09577	3.30037	2.99268	2.13101	2.39057	2.55956	1.43162	1.60516	1.39991	1.72638	6.25787	4.11254	4.92827	1.80053	2.48587	2.60073	2.04431	2.16977	2.64773	1.58595	2.31692	2.5321	2.19669	2.08041	2.65938	1.54101	2.49419	2.71076	4.14711	3.1126	2.44996	4.06545	2.81448	3.03491	3.10929	2.97762	3.23567	2.70411	3.28797	2.52317	2.37721	2.68915	3.09472	3.21726	4.14933
CCAM_LOCUS226	Cc000236.t1	VFQ58450.1	0.017994	0.076211	0.09137	0.36805	0.117071	0.095076	0.082081	0.150689	0.025148	0.02915	0.083152	0	0.176624	0.09087	0.419304	0	0.12593	0.169867	0.081669	0.153487	0	0.170691	0.015184	0	0.056436	0.111196	0.075959	0	0	0.237392	0.112381	0	0.186725	0.215547	0.114404	0	0.111518	0.121035	0	0	0	0	0.115955	0	0	0.30179	0.107657
CCAM_LOCUS227	Cc000237.t1	VFQ58451.1	23.6007	18.1678	19.5325	3.39452	1.63855	2.40281	2.5707	3.32227	1.84863	6.66025	5.29384	7.51054	14.1592	7.89567	8.81265	9.07459	10.2534	11.3059	4.73856	8.3279	8.23096	1.78272	2.11133	1.62643	2.12398	2.05185	2.37265	5.83621	9.3525	12.2104	25.0847	24.724	22.473	20.8564	18.0148	15.3201	17.7377	9.30488	16.6197	10.4899	9.3299	14.5694	15.3081	17.495	12.5508	13.3872	14.7834
CCAM_LOCUS228	Cc000238.t1	VFQ58452.1	4.49632	3.49974	3.34044	2.90225	1.59638	2.45806	1.573	1.23918	1.11279	4.90038	4.76286	5.22052	2.40788	5.26365	5.48934	2.27476	2.11886	2.3843	0.809288	1.56353	1.14245	1.47392	1.51039	1.38747	2.5402	2.37852	2.23246	0.622103	2.54434	1.97251	0.589184	0	0.326315	0.188342	0.599786	0.248754	0	0	0.383079	0	0.194636	0.370831	0	0.716344	0	0.3516	0.564415
CCAM_LOCUS229	Cc000239.t1	VFQ58453.1	77.9261	73.0514	52.482	36.7733	31.4427	29.8524	30.4798	30.1365	25.1701	34.5981	34.9025	35.884	56.4316	44.4169	51.0171	82.7412	116.571	101.66	49.7176	56.3018	65.9738	49.4048	42.3528	49.5028	47.7175	49.657	55.873	31.0344	27.61	42.0631	159.84	148.057	186.235	175.76	188.597	170.531	125.266	163.099	131.524	117.197	55.87	133.371	156.482	196.756	151.853	115.769	138.507
CCAM_LOCUS230	Cc000240.t1	VFQ58454.1	26.7681	15.0321	26.9805	4.22095	2.86383	3.00153	4.46537	3.17802	4.77406	1.37415	1.68829	1.70762	12.22	2.86927	3.39736	5.23556	8.52847	3.4545	1.80638	0.790184	1.38739	1.34045	0.864496	0.976503	0.723827	0.766898	0.98665	26.6569	24.4558	12.9333	14.5144	13.3445	11.2035	8.32963	13.9611	25.1874	17.1246	15.0165	9.25126	13.19	5.32334	11.9766	7.31106	6.66969	10.583	2.76214	3.06549
CCAM_LOCUS231	Cc000241.t1	VFQ58455.1	10.398	11.9849	10.6978	7.20682	6.67653	6.95173	7.13328	7.42499	7.71322	4.83008	4.89351	5.27202	10.9933	7.51065	8.42065	4.99748	7.19895	6.15559	6.08614	5.89847	7.89121	4.48521	5.73556	5.48932	5.29245	5.10588	5.29273	4.18898	5.74903	6.15596	10.2023	11.1061	10.0205	10.2178	8.39054	7.57509	8.02928	4.97972	10.2442	6.58683	6.0267	6.69016	5.34113	9.07399	9.71694	8.09772	9.67709
CCAM_LOCUS232	Cc000242.t1	VFQ58456.1	4.46403	3.61672	4.22337	7.69727	9.95747	8.50838	8.64577	6.94278	8.21363	5.00971	5.55885	4.88851	4.05587	5.77082	6.4313	3.00256	3.10514	3.11963	3.69628	3.36251	3.95316	3.32986	4.22244	3.60878	3.62679	3.21615	3.57199	1.48166	3.437	2.06064	5.26274	2.69795	4.09883	3.31207	3.85066	6.45748	6.36467	7.26209	4.33067	4.82563	6.19353	4.96853	5.76947	4.34903	3.84915	5.0053	5.35659
CCAM_LOCUS233	Cc000243.t1	VFQ58457.1	0.010754	0.017766	0.020846	3.18465	10.6444	3.3066	15.2966	14.5404	27.2036	0.456591	0.316858	0.304908	0	1.31684	1.63277	0.188047	0.637507	0.243377	1.62345	1.48556	2.19027	0.196308	0.454892	0.413581	0.101966	0.139544	0.21487	0	0.133172	0.017002	0.169278	0.0816756	0.0703147	0.324674	1.1201	0.536017	1.59578	0.638091	3.05422	0	0.503284	0	1.92126	0.771794	1.11966	3.93968	5.18916
CCAM_LOCUS234	Cc000244.t1	VFQ58458.1	4.0872	3.61105	4.20947	12.2013	6.31294	6.77107	6.22861	15.8066	2.02325	0.406154	0.266535	0.481496	3.22175	0.876839	0.598416	0.786861	0.619795	0.69441	0.553785	0.204123	0.434285	0.185921	0.210363	0.443277	1.63147	0.743507	0.898139	0.533962	0.88588	1.21535	3.51366	3.5844	4.75383	3.17705	1.43075	1.78016	1.99238	2.16241	2.15399	4.90945	21.0921	8.15092	1.13941	1.37314	1.22588	1.25808	2.11574
CCAM_LOCUS235	Cc000245.t1	VFQ58459.1	0.016795	0.010738	0.012699	0.560804	0.298511	0.380613	0.356946	0.103417	0.216415	0.149332	0.07592	0.070921	0.143503	2.22464	3.48366	0.062755	0.025012	0	0.185033	0	0.065389	0	0	0.212658	10.3879	6.04696	4.23267	0	0	0	0.831315	1.15875	1.22778	1.24014	1.59852	0.93595	1.37488	0.895326	0.810764	5.87228	183.997	28.6031	4.66997	3.45334	2.44383	9.42577	4.07032
CCAM_LOCUS236	Cc000246.t1	VFQ58460.1	19.346	22.7042	14.5602	10.1777	7.75934	8.34783	8.39827	7.34858	7.15876	12.4631	12.0015	11.7439	12.8941	15.5645	17.7139	19.7284	30.026	24.8957	10.4665	13.6597	16.3777	12.3696	13.4055	11.3421	13.4942	13.1526	15.8934	9.44599	11.7282	12.0009	30.6068	21.3876	21.7737	33.7379	38.4993	32.9739	19.2005	24.2491	28.3062	17.3765	8.54197	26.0726	27.2242	37.2125	27.9234	27.2398	20.2208
CCAM_LOCUS237	Cc000247.t1	VFQ58461.1	327.618	323.105	377.444	193.79	163.577	190.523	143.277	139.798	137.815	98.3404	92.3422	90.0415	373.103	137.21	137.464	108.133	119.019	109.392	101.55	125.84	131.267	117.054	122.328	131.115	119.342	107.716	119.396	103.828	107.742	133.943	323.006	221.337	212.505	204.631	183.009	138.853	180.659	229.459	161.647	308.583	358.591	510.096	218.482	223.433	185.925	191.296	224.725
CCAM_LOCUS238	Cc000248.t1	VFQ58462.1	1.31756	0.922059	3.61996	4.61454	3.84356	5.07203	2.31503	2.47735	2.64101	2.09243	1.43561	1.43772	1.03519	2.34278	1.88107	1.52991	1.89527	1.30932	1.93997	3.4858	2.97883	0.916862	1.01725	1.61822	1.4045	1.44517	1.55393	0.242914	1.15408	1.09812	1.68572	4.47344	0.700217	1.81868	0.536267	1.20101	11.3957	10.0988	2.87709	0.309142	1.56621	1.19361	1.95674	0.768578	0.964902	1.9805	2.52321
CCAM_LOCUS239	Cc000249.t1	VFQ58463.1	23.1934	20.2019	24.0615	24.7466	29.4032	23.0793	24.9051	23.0403	24.536	15.5022	17.1985	17.7579	19.3199	23.9112	24.0495	10.8092	12.2643	12.6347	12.8036	17.6844	18.1358	10.9401	16.829	17.7325	15.0009	14.3282	15.6829	8.93358	11.5257	8.84142	13.9762	19.2839	16.9071	22.5737	22.9639	17.0811	20.3165	18.8814	17.8155	20.5045	23.9355	20.6025	16.318	18.4459	15.9686	22.936	20.6701
CCAM_LOCUS240	Cc000250.t1	VFQ58464.1	0.832746	0.494658	1.44323	12.9848	3.95505	6.64577	3.74765	5.32976	1.43988	0.07799	0.052553	0.160006	1.45756	21.4395	20.6686	0.985184	0.152986	0.334419	2.25197	3.63802	3.8621	24.2121	22.4256	25.3886	21.7845	22.2107	28.2054	0	0	0.050202	0	0	0	1.43698	1.52538	0.37958	6.54238	5.16415	6.13778	0.586224	0.890999	1.98051	3.40135	2.18618	0.609913	13.6811	13.493
CCAM_LOCUS241	Cc000251.t1	VFQ58465.1	12.5236	21.6828	12.9812	113.818	193.862	97.7554	75.1112	89.6811	94.2052	311.79	334.017	375.892	17.3772	25.8972	16.9261	17.3239	21.2094	17.6463	23.2231	63.6525	44.1689	14.6593	17.9825	10.873	4.27286	2.9378	3.3971	29.3962	60.9547	21.6034	28.8525	30.9759	24.8098	50.8465	42.811	34.2521	106.969	176.87	133.428	36.8107	45.2651	30.1544	79.8625	27.9115	99.781	27.8282	15.9106
CCAM_LOCUS242	Cc000252.t1	VFQ58466.1	5.81041	6.67352	5.8997	12.3271	8.56852	9.02467	7.71501	8.79594	6.12445	5.03695	4.2569	5.25432	6.77663	9.84284	8.99479	3.54353	4.4161	3.613	2.07317	2.82984	4.01525	3.98585	5.45237	4.76318	4.71095	4.31899	3.70775	2.91577	3.78427	3.54092	9.42554	11.0896	9.57717	8.37854	5.27732	6.29061	4.96434	3.98244	6.47013	4.68034	3.95201	3.49099	4.30156	5.22302	5.86549	5.32189	6.45942
CCAM_LOCUS243	Cc000253.t1	VFQ58467.1	1.7579	2.02972	2.63653	3.34346	3.71709	2.91648	3.6481	3.41669	2.76696	4.21205	2.76153	4.36399	1.46732	3.51809	3.17652	1.23104	2.2616	1.32487	1.45475	0.949343	1.18344	0.659517	1.10545	1.47739	1.52471	1.21774	1.92708	1.09594	1.51539	0.874271	1.76863	1.49337	1.65297	1.90813	0.900225	2.80018	3.72945	2.61911	2.37174	2.81099	2.19098	1.04359	2.28108	0.604782	2.92458	1.58316	1.48249
CCAM_LOCUS244	Cc000254.t1	VFQ58468.1	25.1201	28.5867	21.2438	33.0117	32.2328	38.2227	31.6463	24.5614	21.948	25.3878	26.9438	27.6772	25.9807	27.6209	29.0339	24.9227	28.288	26.299	22.1616	26.7094	24.4975	17.2524	19.3611	21.565	22.6863	19.8402	20.3838	19.5353	16.5457	19.6196	37.315	43.2104	43.0736	47.0856	33.588	58.2083	50.6702	74.454	41.3726	38.8018	35.4237	49.3205	46.2019	56.233	47.5643	38.676	45.9058
CCAM_LOCUS245	Cc000255.t1	VFQ58469.1	12.6686	13.0507	14.7038	24.4989	25.1501	19.1289	24.8272	24.2339	22.6092	26.3823	23.9195	31.3711	12.2054	19.1116	17.8769	7.19942	9.34677	7.51586	9.98003	9.94533	10.1807	3.348	5.61701	6.43479	4.14611	3.95939	4.70562	5.86076	7.50618	5.94266	13.8604	13.817	14.6268	19.3194	17.669	9.22589	19.4124	14.2552	26.9949	19.7444	27.9262	9.94185	15.4607	19.8881	21.9823	30.2162	31.1408
CCAM_LOCUS246	Cc000256.t1	VFQ58470.1	19.3523	20.3405	12.0695	15.0346	14.7837	14.0001	12.7133	13.7125	13.634	13.9329	14.4932	15.4082	16.2355	14.9949	14.3855	7.26282	8.53665	7.87777	7.92411	8.47173	9.57581	9.13768	8.71575	8.38307	8.91116	8.37051	9.88799	4.86418	6.62425	8.58059	14.4393	11.4362	13.58	12.5409	11.787	17.0811	14.058	12.9104	9.96393	11.3248	12.555	11.703	13.6335	10.8067	11.2279	15.9735	15.5287
CCAM_LOCUS247	Cc000257.t1	VFQ58471.1	54.9176	64.5894	15.0461	0.178019	0.292191	0.620644	1.16893	1.27057	3.17973	0.389444	0	0.037414	17.4142	0.087446	0.095408	6.07511	15.2561	11.7361	3.3128	7.21414	6.10192	0.567426	1.03786	0.669271	0.287226	0.488435	0.247779	18.0056	24.3615	29.2144	30.2519	24.6204	40.272	8.38887	11.8732	7.38641	16.9989	11.3838	6.39846	55.2556	1.80608	76.047	16.5471	15.2885	9.27233	2.93633	6.28484
CCAM_LOCUS248	Cc000258.t1	VFQ58472.1	11.0114	10.8041	9.22768	8.25058	8.817	6.70452	9.21386	9.56489	8.93501	6.08088	5.20431	5.53549	14.4715	8.15968	8.20987	3.98501	5.6147	4.44349	3.31892	3.50721	4.4523	2.98917	4.7405	4.52172	4.77246	2.98238	4.08705	3.6164	3.0155	4.31118	7.93281	6.43027	5.40403	5.62959	4.19928	6.83243	5.66773	4.78443	5.26096	8.06921	8.4907	5.24253	5.07474	4.77422	4.19764	3.55047	4.55959
CCAM_LOCUS249	Cc000259.t1	VFQ58473.1	4.1951	4.31843	3.89445	1.63928	1.38876	1.59952	1.69714	1.52099	1.84072	2.34181	2.3416	2.10045	2.80676	2.1347	1.85796	0.644852	1.26874	1.38876	1.22021	0.74526	1.29476	0.956777	0.740668	0.947377	1.38447	0.66999	1.20695	0.534062	0.90976	1.28025	1.55891	1.8625	1.41842	0.56952	0.528985	3.19683	0.957621	1.19924	1.66517	1.16169	0.809256	1.96234	2.37442	1.01537	1.28417	1.39543	1.6356
CCAM_LOCUS250	Cc000260.t1	VFQ58474.1	67.317	48.9814	54.9712	50.8268	50.2378	49.8688	41.7391	42.598	37.0755	28.9198	26.1554	28.3035	46.8583	45.8564	53.7261	25.2939	32.497	40.1786	32.2765	31.9083	32.1179	25.5355	29.706	41.4893	35.359	33.6288	34.3284	15.3473	14.9938	17.4451	53.6592	48.493	67.9992	66.4885	56.879	40.2394	30.6803	20.3644	45.1058	69.6435	46.4257	57.9769	37.174	78.3658	60.497	60.0022	61.0313
CCAM_LOCUS251	Cc000261.t1	VFQ58475.1	260.428	173.004	170.747	66.8013	52.2389	59.8222	57.6724	64.9848	53.73	34.8555	33.0474	36.798	153.871	85.0839	102.416	330.662	403.622	405.247	196.337	213.576	221.289	115.836	108.931	138.479	173.85	151.445	181.895	101.824	105.119	173.004	243.302	237.477	366.006	407.786	397.083	366.124	200.178	219.365	232.933	271.533	65.5345	248.14	306.889	418.785	306.071	239.767	231.47
CCAM_LOCUS252	Cc000262.t1	VFQ58476.1	2.09769	1.75892	0.735284	0.383001	0.260634	0.671745	0.239915	0.12923	0.092587	0	0.044924	0.01288	1.7576	1.13898	2.08483	1.76615	3.43072	3.79178	2.21416	3.16989	3.04687	2.67635	2.51562	5.94018	3.16338	3.86131	4.87695	0.464077	0.209309	0.531731	5.28749	4.63853	6.32276	4.68656	2.28354	2.33385	2.46443	0.949105	3.98478	2.58577	0.317584	3.32793	3.55442	6.13645	3.26092	3.72905	4.83497
CCAM_LOCUS253	Cc000263.t1	VFQ58477.1	52.1909	41.4031	55.6479	10.618	19.0612	11.225	29.5865	32.8398	39.8745	0.47591	0.073583	0.380527	46.184	4.18879	3.57934	25.3724	31.3086	28.7709	44.9138	48.6388	52.411	7.6295	8.76245	14.4011	11.9688	11.9244	11.7594	6.04065	12.988	18.3575	32.635	28.814	32.4225	37.266	42.5553	33.8781	31.9669	16.3963	30.7618	57.0106	37.1775	55.0302	45.7359	58.674	38.0023	51.7246	64.4599
CCAM_LOCUS254	Cc000264.t1	VFQ58478.1	23.8446	24.0668	21.2169	6.75535	5.17136	5.37581	4.34391	4.15602	4.52774	10.1815	7.35117	8.90945	20.0607	8.52867	8.05761	3.25641	3.29719	2.77774	1.88419	2.71763	1.21172	3.00771	3.21165	1.67758	2.84936	2.0284	3.87295	1.80864	4.49304	4.14552	13.668	14.2447	15.8968	7.34027	12.8008	22.8517	11.9354	12.954	4.26564	13.3683	9.75283	8.2585	12.9744	9.4722	9.45777	4.89389	5.7611
CCAM_LOCUS255	Cc000265.t1	VFQ58479.1	81.4678	66.0328	75.4008	33.345	23.9085	23.2717	38.2303	47.7874	57.9259	24.8938	17.0808	25.2995	69.7199	42.9628	41.0736	26.2491	24.8985	27.6958	39.1713	37.3915	48.479	14.316	19.6017	24.2278	24.0552	20.9323	20.879	20.8965	16.9336	27.9962	67.3745	71.4701	83.0097	56.0076	53.7235	27.5846	56.8201	48.2285	75.8119	74.7525	34.5172	60.3737	62.2791	65.9737	50.7144	110.032	138.07
CCAM_LOCUS256	Cc000266.t1	VFQ58480.1	28.0546	23.8567	29.7687	16.4083	9.38537	9.6557	12.0556	18.2919	25.2272	9.19678	5.64474	12.5778	21.0316	16.5152	22.437	11.641	14.956	14.1881	20.6574	21.6549	19.8265	5.65506	9.42808	16.1985	10.8481	12.8503	12.9466	4.44806	10.5284	9.9401	34.3059	46.0044	56.8036	34.3741	31.4309	5.54386	10.0953	5.86063	43.6106	36.6776	25.9093	22.4483	7.32347	34.9501	29.6129	75.0768	72.6401
CCAM_LOCUS257	Cc000267.t1	VFQ58481.1	8.22663	5.65553	6.58975	3.08107	8.50581	3.47302	15.4782	23.0537	24.6194	2.73793	2.89017	3.26184	4.93536	5.68689	5.92672	3.84325	4.97662	3.84998	5.87241	6.0887	9.63528	2.62063	2.61813	3.09865	4.03507	2.93308	3.3874	2.01683	3.55365	3.08793	7.25963	5.03519	7.66444	8.33987	6.69742	4.2144	7.80416	4.56086	7.96519	3.55022	2.99775	5.06895	4.60352	8.13687	5.92528	9.27369	11.9529
CCAM_LOCUS258	Cc000268.t1	VFQ58482.1	15.4394	15.0816	18.1194	22.6171	26.5538	23.246	30.7433	30.5407	33.0676	11.9285	10.8692	13.2185	18.4795	17.2148	19.3919	11.2151	10.3387	8.69898	11.8637	15.7467	12.6052	11.4203	12.753	11.7617	9.20384	8.10675	9.05724	4.57427	4.27838	4.03904	20.0642	25.0751	20.4942	34.067	25.113	17.4977	26.4379	18.0667	24.7008	21.2328	27.3819	25.4637	22.0597	25.4943	16.4007	27.9708	27.0981
CCAM_LOCUS259	Cc000269.t1	VFQ58483.1	12.2139	13.2304	11.2477	11.7772	8.64017	10.342	8.25933	8.29009	9.0217	15.0861	13.5742	17.0611	11.7498	15.4003	18.5666	3.92233	5.61376	5.72602	3.72093	5.74321	5.16715	6.84724	6.78916	9.48996	7.99292	9.02583	7.78467	5.30087	4.35919	5.37421	19.0829	19.1787	21.5301	17.5812	14.6757	11.0825	15.2565	11.4877	20.8054	18.2161	16.7234	15.7739	10.5327	16.4132	15.9419	18.5363	19.4381
CCAM_LOCUS260	Cc000270.t1	VFQ58484.1	8.00071	10.3257	10.9736	8.02298	8.25657	8.38872	9.47042	8.3158	10.4096	22.0623	20.6913	24.6195	11.3457	11.31	10.2637	4.94818	5.10595	4.31631	5.73085	11.0848	7.04978	5.8401	6.0188	5.72384	5.1141	4.64456	5.12298	13.0392	6.79256	6.18969	4.94675	5.71123	3.81603	10.7585	6.11484	4.25162	13.499	14.5559	17.8333	3.54231	4.90244	5.25398	5.92434	3.38308	7.55067	5.93037	3.38485
CCAM_LOCUS261	Cc000271.t1	VFQ58485.1	0.376336	0.572204	0.42478	0.237328	0.692312	0.22419	0.336263	0.690001	1.10221	0.876503	0.800314	0.775959	0.433668	0.674838	1.14469	0.160302	0.192684	0.351268	0.015639	0.227026	0.051582	0.486746	0.210316	0.468402	0.120794	0.515431	0.624581	0.144061	0.266753	0.323329	1.39508	0	0	0.891921	0.473394	1.76701	1.84581	0.500834	0.907061	0	1.84345	0.878059	0.959628	0.424043	0.473208	0.832524	0.445477
CCAM_LOCUS262	Cc000272.t1	VFQ58486.1	0.885275	0.862873	0.63738	0.846868	0.775049	0.675543	0.64267	0.58789	0.862042	1.12671	0.939964	1.48439	0.497868	1.44307	1.41842	1.03584	0.943878	0.927731	0.44362	0.458898	0.640355	0.212497	0.656836	0.760507	0.732199	0.938546	0.979981	0.325962	0.540021	0.625153	1.25126	1.35838	0.779624	1.29995	1.48607	0.924492	0.517351	0.336901	0.711856	0.662902	0.775032	0.44299	0.537936	1.0459	0.848848	1.16671	1.14871
CCAM_LOCUS263	Cc000273.t1	VFQ58487.1	7.89351	9.14318	9.25744	6.66075	9.29431	7.19249	8.42641	9.34582	9.11523	7.37745	7.63404	7.94439	8.26765	7.69441	10.1451	4.60012	6.09683	5.50539	4.69241	3.57715	4.8476	6.73219	7.12389	9.61248	7.65466	6.18876	6.46262	4.4199	4.85477	4.23572	7.08003	6.40516	6.98467	11.0333	8.88057	13.5314	6.08469	3.88068	6.16518	3.89519	14.2212	6.92295	6.45724	6.57134	9.19873	7.69564	5.32902
CCAM_LOCUS264	Cc000274.t1	VFQ58488.1	11.1993	8.30064	9.43059	6.27258	5.28615	4.12633	4.32928	4.82398	4.89178	5.3884	5.45094	6.3066	7.84485	7.34161	7.89321	4.63497	6.686	6.61438	3.4331	3.83294	4.25078	4.03174	4.87188	5.05532	5.84542	5.21183	5.96686	2.74685	4.61133	5.52237	11.8869	11.2696	11.1746	12.2495	10.6148	12.1505	9.05364	5.16582	10.2202	8.7707	8.62868	9.89344	10.3822	12.3131	9.54954	9.80039	11.9866
CCAM_LOCUS265	Cc000275.t1	VFQ58489.1	0.017277	0	0	0	0	0	0.012842	0.020258	0.041706	0.08128	0.035533	0.005436	0	0.010084	0	0.082903	0.138989	0.049626	0.25081	0.05923	0.171261	0.425734	0.560816	0.230109	0.334456	0.271049	0.287669	0.109008	0.211113	0.09602	0.132213	0.382754	0.219676	0.253585	0.942147	1.17223	0	0.711969	0.77367	0.258628	0.393088	0.374466	0.954924	0.120561	0.538159	0.710094	0.759932
CCAM_LOCUS266	Cc000276.t1	VFQ58490.1	0.607282	0.406903	0.314798	0.104765	0.090821	0.095294	0.152589	0.080105	0.065621	0.310961	0.275813	0.431096	0.528167	0.672826	0.705731	0.471313	0.821804	0.534323	0.760583	0.402568	0.366757	0.373856	0.711189	0.737286	0.874579	0.784153	0.980718	0.557394	0.30223	0.719174	1.70091	0.879301	1.11025	0.466049	0.494718	0.307767	0.602799	0.392545	0.71094	0.77239	1.14385	0.630858	0.564105	0.664716	0.618155	0.380636	0.465544
CCAM_LOCUS267	Cc000277.t1	VFQ58491.1	8.9071	7.90453	5.66899	0.590969	0.729294	0.674791	1.03092	1.06852	0.803236	0.344089	0.120897	0.839479	6.36167	1.40717	1.45784	4.25914	4.64464	5.79578	2.22953	2.31993	2.85767	1.27694	2.26681	1.92477	1.96048	2.32246	1.81789	1.41316	2.60964	3.08295	10.9344	7.48205	11.8917	8.19822	6.98227	5.288	3.05783	3.53291	4.75037	9.3335	6.00932	8.63389	4.9231	6.61694	6.97953	4.80491	3.61855
CCAM_LOCUS268	Cc000278.t1	VFQ58492.1	18.4058	13.9913	19.028	47.1779	22.9575	34.0212	19.5221	15.2741	15.3858	47.4955	39.7793	47.8232	16.64	43.1565	46.9112	7.25083	9.85911	8.98094	5.45847	7.42194	6.0464	9.1792	15.2695	13.2522	8.70968	9.43135	9.93389	12.5669	9.01666	6.88037	15.6255	15.486	15.4369	20.0878	21.4954	17.3307	21.8752	18.3751	22.9824	37.1745	33.2311	19.8553	21.6998	21.4111	25.1828	22.5303	25.0016
CCAM_LOCUS269	Cc000279.t1	VFQ58493.1	29.6903	25.4906	29.3246	29.0424	29.0275	24.565	28.9892	28.6751	37.128	21.0587	18.5604	21.9777	29.7447	29.1503	32.5937	13.9689	20.9566	17.2864	18.5417	20.5749	22.1382	15.8343	16.6946	21.4227	17.6253	19.2141	17.9171	13.6537	13.1712	12.0374	34.1727	36.4635	32.9578	36.5384	32.7083	30.5469	34.3778	26.5666	30.0334	21.5907	36.358	25.6615	25.5326	33.4533	35.5733	37.5509	38.606
CCAM_LOCUS270	Cc000280.t1	VFQ58494.1	7.48312	4.99353	7.5141	13.2427	40.0207	9.10685	87.8159	106.04	157.816	7.59807	7.32019	7.76787	7.06632	12.4144	12.2531	4.39454	5.22718	4.63835	9.941	8.68268	16.5088	7.67809	5.45348	9.82796	5.35535	5.30716	6.01241	1.43388	4.28332	3.10006	6.40507	5.39845	6.39878	6.53122	7.84088	8.93419	8.04537	4.97722	6.00951	6.9783	7.87436	6.88898	9.95494	7.02348	8.16782	17.6357	19.1064
CCAM_LOCUS271	Cc000281.t1	VFQ58495.1	15.6821	18.6898	17.0961	11.45	13.2005	15.5736	13.5234	13.6905	15.9564	18.7975	18.1267	17.5407	21.332	18.661	21.523	9.78327	15.9511	11.9793	8.97695	14.6195	13.9837	18.2056	13.8449	14.5928	12.3008	8.98289	7.33736	16.1368	8.32041	10.3778	14.3558	14.6404	10.7066	15.9575	13.1195	11.9843	16.5118	18.9751	22.1151	8.9352	7.2753	8.16276	7.57448	7.58661	10.2923	9.92986	4.53201
CCAM_LOCUS272	Cc000282.t1	VFQ58496.1	0.035777	0.026368	0.110245	0.522959	0.538235	0.961889	0.29128	0.390914	0.123846	0.253015	0.329616	0.319902	0.039223	0.050181	0.080343	0	0.043976	0.086282	0	0.066845	0.219484	0.139082	0.18558	0.065825	0.036714	0.081545	0.09284	0.291898	0.04795	0.048976	0	0	0	0.183012	0.19427	0.483427	0.37874	0.411062	0.186119	0	0	0.180168	0.196905	0.174018	0.582582	0.512473	0
CCAM_LOCUS273	Cc000283.t1	VFQ58497.1	0.217463	0.201165	0.215384	41.2643	41.0913	41.8023	17.4278	19.3876	4.30766	2.56932	1.12251	1.46662	0.079793	12.3348	12.6475	2.30239	1.6131	1.45324	1.64197	1.814	3.34822	5.61604	11.5108	10.1208	3.88665	4.75821	4.88589	0.116521	0.236828	0.138669	0.164908	0.0530448	0	2.10862	1.343	2.0191	4.03646	2.13127	2.19802	0.0537638	1.30744	0.570858	1.9851	3.30823	0.839045	3.83798	5.21317
CCAM_LOCUS274	Cc000284.t1	VFQ58498.1	5.55587	6.31597	5.35211	6.47811	3.4678	5.06115	4.39192	4.46464	3.60176	7.17456	6.96936	7.03475	5.39087	4.41293	4.33126	3.06151	3.37222	3.1276	2.38641	2.94767	3.7891	3.38133	2.52783	2.52838	2.43785	1.9307	2.69554	3.86273	4.59121	3.60771	3.4568	4.32416	4.67993	3.06951	4.04033	6	5.08182	9.51425	6.74268	6.38632	7.23232	6.40622	5.15193	4.90333	4.16903	6.87622	4.04736
CCAM_LOCUS275	Cc000285.t1	VFQ58499.1	112.792	120.294	97.1131	20.3724	5.95729	14.5041	6.22577	7.13661	4.67447	23.5512	22.2967	26.0017	80.4573	17.8477	19.5091	9.35372	25.2722	23.5345	5.58897	12.117	4.26622	1.83053	4.21093	3.54992	0.612044	0.670587	1.36932	25.0074	23.3178	27.8907	29.7187	16.6286	29.0461	45.265	63.1762	99.7978	59.8479	55.0036	58.0897	54.1036	22.1512	61.3015	58.6217	43.4958	65.8198	27.1611	25.4788
CCAM_LOCUS276	Cc000286.t1	VFQ58500.1	2.41623	2.39975	2.22379	4.36992	3.06074	5.46267	2.2565	2.03167	2.02171	7.06183	8.86524	8.11379	2.72044	6.92271	6.56741	2.44933	3.28404	2.1282	1.03519	2.28048	1.52944	6.52179	6.04603	4.10654	4.63602	4.23196	4.90379	3.1144	2.46278	2.31039	1.03737	1.50157	0.430903	1.98967	1.58405	2.62786	2.05879	1.67587	4.04689	1.01462	1.02808	0.489687	2.67588	1.41891	0.527809	1.39288	0.496878
CCAM_LOCUS277	Cc000287.t1	VFQ58501.1	0.0691	0.148187	0.026723	5.45146	4.79507	6.55014	3.18636	3.73651	2.30763	17.8722	21.238	16.8182	0.065402	9.95928	7.49881	0.071461	0.188318	0.046485	0.152228	0.083642	0.334067	2.00311	2.53573	1.16892	0.6405	0.697966	0.558991	0.456161	0.047822	0.217484	0.374605	2.16894	0.311208	5.02944	2.28807	3.32132	8.5497	18.5587	12.4217	22.3498	3.34125	1.06099	8.11685	1.36636	6.86152	9.38902	5.74171
CCAM_LOCUS278	Cc000288.t1	VFQ58502.1	0	0.138278	0	10.1881	9.99258	8.3894	4.2427	5.29073	3.25381	32.7247	31.6099	29.3332	0.186353	15.625	11.7629	0.379365	0.185896	0.579331	0.310404	0.358866	0.660994	4.55356	3.29142	3.18522	2.14422	0.62914	1.45061	1.20266	0.504406	0.391894	0.508897	0.736622	0.422773	1.70811	1.03611	1.93371	6.81731	6.0289	7.44475	8.71041	2.26953	0.480447	4.20063	0.232023	4.66066	11.1605	3.90003
CCAM_LOCUS279	Cc000289.t1	VFQ58503.1	27.0188	24.0231	23.8525	18.4818	20.0488	18.0962	18.8438	16.5836	18.4953	18.5164	18.0063	19.1726	23.1632	27.0526	27.3279	15.9048	21.0324	21.033	17.0947	21.0997	22.6862	20.6978	16.9639	20.3169	20.2387	15.8271	16.422	18.8761	15.2702	14.2957	29.6943	27.9129	31.5347	31.8867	30.6199	16.9188	20.9791	16.9736	31.9594	28.2912	20.9522	22.0464	16.4596	27.7783	28.0654	22.6235	21.6337
CCAM_LOCUS280	Cc000290.t1	VFQ58504.1	0.091929	0.080566	0.223795	0.256498	0.214658	0.267631	0.187141	0.186846	0.147677	0.159148	0.236493	0.18591	0.095182	0.183377	0.368242	0.193104	0.166488	0.111425	0.146258	0.123205	0.21849	0.252848	0.217881	0.217278	0.172898	0.30198	0.284753	0.138876	0.133488	0.08261	0.472632	0.136826	0.157058	0.498579	0.336795	0.778227	0.469	0.356317	0.507043	0.277361	0.14052	0.267726	0.438895	0.38788	0.240474	0.803833	0.452763
CCAM_LOCUS281	Cc000291.t1	VFQ58505.1	14.2916	12.3622	14.0063	13.2124	11.3612	10.4518	8.08099	8.49545	6.13766	10.1895	10.1159	11.4944	11.4628	14.461	15.0878	6.25815	8.54683	9.17538	5.36698	5.22149	6.46451	7.58532	10.4973	9.68684	8.91624	7.25214	9.09736	5.14132	4.45173	6.54017	19.7026	16.5209	15.7325	11.3736	14.1179	15.3851	9.58578	10.8159	7.36907	10.103	10.7109	12.6416	11.2501	12.9077	12.5551	8.30457	11.5445
CCAM_LOCUS282	Cc000292.t1	VFQ58506.1	533.981	541.557	570.938	13.1576	9.10847	8.05789	20.1533	25.0336	27.6034	7.00924	9.06992	15.5737	517.889	22.0984	24.1479	35.2903	63.4025	59.0034	50.4669	56.3582	50.372	1.2139	0.208009	0.641058	1.87735	1.19633	3.78302	21.3829	30.3927	77.1681	115.521	120.349	155.969	120.404	106.537	79.4059	81.2882	70.4002	99.4582	200.14	129.729	222.387	128.854	192.538	108.197	126.303	120.754
CCAM_LOCUS283	Cc000293.t1	VFQ58507.1	0	0.020297	0	0.026363	0.012954	0	0	0	0	0	0.008102	0	0.013846	0	0	0.051848	0.120543	0.029732	0.05698	0.045883	0.121309	0.019969	0.03837	0.051967	0.082235	0.094021	0.063983	0	0.11266	0.143454	0	0	0	0	0.152538	0	0	0	0.292275	0	0.1485	0	0	0.136636	0	0.134129	0
CCAM_LOCUS284	Cc000294.t1	VFQ58508.1	38.1173	35.2495	40.9044	3.12289	2.27497	2.32356	3.42948	4.00123	3.42528	3.98361	3.50208	4.64328	26.1514	4.53235	6.20852	2.386	2.41834	3.04489	2.93419	4.99444	2.91405	0.169754	0.726512	0.470375	0.566615	0.214868	0.724354	7.90428	10.7556	11.4551	11.8412	8.56996	13.2802	10.7879	10.0452	9.74871	27.4171	19.342	14.0506	17.5653	8.01899	20.6815	16.6975	10.7976	11.0454	7.94959	8.50753
CCAM_LOCUS285	Cc000295.t1	VFQ58509.1	0.270956	0.393476	0.382754	0.430827	0.198355	0.192774	0.268946	0.313975	0.267382	0.553372	0.540281	0.737964	0.220693	0.191927	0.47885	0.161371	0.119833	0.172024	0.054901	0.09495	0.126644	0.284973	0.272339	0.272861	0.204677	0.251429	0.519415	0.112032	0.175315	0.26998	1.52095	2.93541	1.26355	1.75031	0.928991	1.54115	0.603705	0.327613	0.890011	3.27272	3.61759	2.58466	5.9634	0.832144	5.57176	1.90604	1.74841
CCAM_LOCUS286	Cc000296.t1	VFQ58510.1	18.8064	20.5743	18.7852	20.1249	19.3019	18.7964	17.2555	17.9648	17.9623	14.5522	13.7576	17.3805	17.2186	17.0745	19.1182	10.8811	13.5857	10.8164	11.9392	13.0212	15.9061	17.2869	15.7157	23.7134	14.4411	15.9147	15.4507	8.55599	10.8782	13.0479	17.8585	17.6588	22.117	22.8351	22.4443	18.8497	19.4169	18.3432	24.8354	20.2164	24.8545	18.9417	19.6776	22.3662	20.248	24.5708	27.4041
CCAM_LOCUS287	Cc000297.t1	VFQ58511.1	66.8789	68.0261	62.2761	21.1377	22.8454	20.9257	27.9881	30.0245	35.7044	11.5996	13.0431	11.5909	58.2324	24.8373	31.1206	43.813	55.461	55.9274	42.0161	51.75	51.7756	51.2401	54.2159	75.9566	57.7991	76.9311	76.6723	15.5369	19.9412	33.1875	80.3776	69.7036	100.534	74.2494	63.1447	50.563	43.0774	29.4982	51.5038	58.7424	25.4585	68.8703	62.1539	79.5784	48.0914	44.1468	53.7618
CCAM_LOCUS288	Cc000298.t1	VFQ58512.1	10.8272	13.0469	9.79623	7.20785	8.27366	5.52901	9.98311	10.7701	16.6783	1.51458	1.26205	1.96603	12.1884	4.48692	5.56948	11.6676	20.5928	21.5293	8.8694	13.9101	19.1568	6.97836	6.84071	10.5436	8.25051	6.71262	8.61639	7.01805	11.238	13.9218	15.7281	17.8976	21.5288	31.1801	31.6634	20.8949	17.5462	11.0743	17.5886	24.6256	19.4284	26.129	21.252	34.4381	22.7522	25.9783	28.6915
CCAM_LOCUS289	Cc000299.t1	VFQ58513.1	69.7546	59.4138	68.1101	54.5655	47.1813	45.4019	43.2741	46.2765	43.5138	21.6545	19.6342	22.9235	72.8123	40.2986	35.5342	34.0321	38.8254	31.9225	27.0065	24.1758	36.5721	31.4248	34.358	32.1064	34.9697	27.426	35.0594	17.9118	15.1386	29.5246	34.0434	39.5171	44.2674	52.52	58.2621	73.1154	47.0007	43.0412	32.2394	70.9367	56.2307	76.3911	89.0874	66.1352	67.7785	57.8553	68.5329
CCAM_LOCUS290	Cc000300.t1	VFQ58514.1	0	0.012979	0.023951	0.576109	0.766065	1.59174	0.236249	0.138133	0.252324	0.944472	0.632489	0.814852	0	0.25962	0.041195	0	0	0	0.345976	0	0	0	0	0.030857	0.063626	0.004282	0.071507	0	0	0	0	0.235186	0.202473	0	0	0.926083	0	0	0.237694	0	0	0	0	0	0.74402	0.436323	0.700419
CCAM_LOCUS291	Cc000301.t1	VFQ58515.1	0.676821	1.41057	1.19558	14.4416	10.3673	14.6194	3.76998	3.97962	3.81671	3.69038	3.46642	3.36945	2.61226	11.1634	7.96902	11.1668	3.51375	4.77744	9.04575	3.12538	1.37783	9.48485	6.61231	4.4291	10.8779	7.90077	8.60511	5.58474	5.92652	2.73014	0	0	0	0	0	0	0	0	0	0	0	0	0	0	0	0	0
CCAM_LOCUS292	Cc000302.t1	VFQ58516.1	62.7046	61.0331	85.3694	67.6258	53.7519	27.9402	47.1749	56.1551	36.8805	21.9415	20.0665	27.3588	63.6183	36.9243	32.576	9.57333	9.23037	10.6815	10.3575	11.5764	14.4291	11.4482	18.5069	14.9656	9.08641	8.56019	10.3087	20.2585	39.5924	34.6055	31.8956	38.75	33.8609	61.3491	58.9852	69.8772	30.6333	32.2086	41.9269	72.4765	181.533	107.414	64.1399	59.7085	57.7963	66.3308	79.1881
CCAM_LOCUS293	Cc000303.t1	VFQ58517.1	30.3532	25.8671	27.4219	20.7541	16.5692	17.916	19.8818	19.7432	18.7661	26.5901	27.3263	26.139	27.2938	28.4601	28.1224	17.9044	15.4364	13.6427	12.2532	11.2072	15.7793	17.5366	13.8484	13.8709	14.6283	12.3523	13.9334	14.6823	16.0307	15.0734	34.5769	22.0173	19.1501	25.0386	27.2972	39.9221	30.3432	39.2659	23.399	23.0059	19.8144	23.9833	35.4337	27.6688	28.7227	24.0028	29.2927
CCAM_LOCUS294	Cc000304.t1	VFQ58518.1	11.1097	14.633	13.7742	11.0174	8.4884	10.0782	7.25108	9.08226	5.5762	4.20597	4.99965	4.01557	13.0654	15.5498	17.4076	2.38273	2.52248	2.79299	2.62855	2.10786	2.71407	13.853	13.9388	18.5358	17.9676	18.2207	19.0218	3.53791	5.59218	9.06964	9.75981	12.8795	13.86	10.8796	7.13312	13.1014	6.04265	5.65994	6.5084	12.5645	22.0729	17.2471	9.98409	12.1705	8.82802	9.33371	9.42942
CCAM_LOCUS295	Cc000305.t1	VFQ58519.1	52.5587	44.2775	54.0745	56.5074	59.0204	51.7316	45.1005	46.8799	41.4494	33.2927	33.381	33.5569	48.3478	42.6637	43.8641	39.8078	46.3381	48.1987	42.126	51.5316	45.7061	47.9868	49.6307	59.2082	46.6395	48.1834	53.7853	38.5164	46.1057	44.9386	60.4896	71.2592	68.8525	70.8168	75.573	51.7408	58.4656	45.2647	65.1235	175.953	180.233	84.1786	112.262	64.471	67.1497	103.722	98.2083
CCAM_LOCUS296	Cc000306.t1	VFQ58520.1	51.4541	58.5983	52.6144	38.6308	37.4437	44.2339	42.272	42.8186	50.1316	119.365	127.454	118.662	54.1878	55.4383	50.2015	18.9275	25.5502	24.9509	19.106	30.4661	31.558	27.5651	26.5208	21.7705	25.6601	18.6811	18.5715	44.4357	38.0853	27.148	50.053	55.8085	26.9314	46.7572	38.8092	58.7983	77.9767	96.3623	72.5911	42.8677	33.6695	30.3606	39.6031	24.358	47.7668	23.911	24.0986
CCAM_LOCUS297	Cc000307.t1	VFQ58521.1	9.54301	8.53966	9.25625	3.22041	2.62568	2.16142	3.22864	4.05665	4.36069	4.64728	4.99815	5.86193	6.47733	5.4316	5.45237	3.46585	5.05577	4.13273	3.61067	3.56866	4.79686	2.90171	3.20554	2.35731	3.67531	2.72159	3.12289	2.74855	2.95347	4.57363	8.77293	9.0705	8.23179	8.22544	8.37261	6.10157	6.76232	3.96497	8.36507	4.63503	5.12346	5.13958	4.68759	5.53555	6.09765	7.71273	6.37813
CCAM_LOCUS298	Cc000308.t1	VFQ58522.1	8.7433	7.69403	7.64764	2.85663	1.88191	2.08631	2.69338	3.39911	3.95722	2.8556	2.20535	2.36338	6.29095	5.15126	5.44393	2.36773	4.68211	4.14086	2.88545	2.99877	4.40278	3.82198	4.28462	2.74736	6.21526	3.22457	3.3364	1.65221	2.8176	4.14329	6.9754	6.57282	5.86308	7.1616	5.68073	4.88526	5.04884	2.91662	4.64202	5.1369	3.82244	4.10622	5.08038	7.03412	5.76201	5.80318	6.21048
CCAM_LOCUS299	Cc000309.t1	VFQ58523.1	5.01828	5.03523	2.83163	2.46178	3.00629	3.06363	4.11733	4.27435	5.40592	1.76771	1.5193	1.83221	3.86039	2.4819	2.16283	5.38486	7.79974	6.41323	5.10757	6.25734	8.94937	4.03713	5.87398	4.72015	6.61682	5.373	5.36978	3.67364	3.53269	4.15546	9.13553	8.50085	12.4684	10.9512	4.31781	30.5806	8.41779	8.78478	7.63687	13.4028	3.55681	5.54452	13.8024	5.95028	7.96822	5.84109	7.18871
CCAM_LOCUS300	Cc000310.t1	VFQ58524.1	6.73425	9.5311	7.01456	8.80042	7.32363	9.04441	7.03461	6.03248	5.46004	10.7756	12.5029	11.874	7.34923	13.3934	12.9973	2.57266	3.05863	3.12358	2.81365	2.02679	4.96777	6.66479	5.14989	6.00921	4.64112	3.71679	6.21028	3.46941	4.97352	4.99636	11.5873	11.9397	8.32103	6.02696	7.99714	27.8604	12.4727	17.7674	7.27851	9.22023	5.25517	11.3103	13.5769	7.34253	7.79416	8.0868	9.03065
CCAM_LOCUS301	Cc000312.t1	VFQ58525.1	1.02991	1.86823	1.05697	4.48044	5.80622	3.87329	4.05475	3.0902	3.39192	3.80443	3.50378	4.39377	1.48153	2.30502	2.29758	0.551614	1.11102	1.26767	1.58955	0.520825	1.14145	1.58043	2.16003	1.67439	3.98327	3.62106	3.15065	0.162695	1.92523	0.464621	0.877388	1.31704	0.728901	7.29226	6.25222	10.3721	3.19236	3.14982	3.61295	4.48144	7.53592	3.86558	4.32526	3.55583	2.87688	3.75238	5.32319
CCAM_LOCUS302	Cc000313.t1	VFQ58526.1	0.729067	1.40166	1.01652	3.31721	1.89266	1.31904	2.25241	1.71087	1.70486	1.2843	1.56781	1.63599	2.27996	1.53578	1.99092	0.236153	0.379291	0.970081	0.497871	0.05174	0.556646	1.40715	1.22449	1.166	4.97379	3.09172	2.96858	1.35871	0.057013	0	3.04015	2.70804	4.66272	1.7194	3.01549	5.03546	6.49768	8.64734	6.08203	13.6475	11.5109	7.50664	5.38889	4.19386	4.12485	8.58269	8.36364
CCAM_LOCUS303	Cc000314.t1	VFQ58527.1	92.7855	86.2101	97.4321	59.813	66.5474	69.1141	53.5004	58.2455	54.0325	27.4828	29.2171	27.092	95.0015	39.1784	42.212	35.7622	43.3658	43.2856	51.5024	56.8239	51.1422	40.3897	41.7215	59.7415	52.4349	63.8313	56.0831	29.5335	33.8542	36.4141	57.8153	54.7604	68.552	75.4203	72.0402	71.5376	56.311	52.3446	66.2828	94.4199	86.6739	104.88	87.4829	82.9151	60.1912	87.0111	79.5596
CCAM_LOCUS304	Cc000315.t1	VFQ58528.1	15.4229	13.8218	15.0173	18.2879	16.3937	13.9547	14.4649	13.5332	12.3507	17.5874	14.7863	18.9647	11.7916	16.0035	17.4319	6.09858	8.55349	8.41096	5.91688	7.37905	6.6633	6.49948	9.83095	9.1342	7.87524	6.65634	7.69052	4.8821	8.03306	7.68781	13.2602	14.221	14.0832	14.9883	12.4339	10.8721	12.334	6.36192	13.5025	13.8119	19.7883	9.61425	10.6344	15.1214	14.3701	15.3947	15.1784
CCAM_LOCUS305	Cc000316.t1	VFQ58529.1	12.0812	11.9196	13.2678	14.4795	15.5382	14.4463	14.4868	12.6413	14.1003	15.3535	12.6707	15.5078	13.9653	17.3011	19.5054	8.46915	8.84052	7.61175	8.6356	10.8623	11.6667	12.3687	12.9469	15.6342	11.6189	10.8539	10.526	6.39227	6.5844	6.68245	15.4449	10.09	9.93552	12.9765	15.1662	8.91563	8.40904	9.42109	11.7972	13.1678	16.0515	12.6458	12.8334	11.6533	12.4481	14.437	19.5092
CCAM_LOCUS306	Cc000317.t1	VFQ58530.1	9.69727	10.5033	9.25333	5.05008	6.22102	6.00808	4.50115	4.52986	4.1955	10.776	10.6115	10.9614	7.77599	8.01466	8.69903	3.7752	6.88143	6.69483	3.36536	4.45045	4.91106	2.41304	3.55787	2.95429	3.66699	3.87514	2.37632	8.43445	5.91928	6.25907	13.059	13.8373	13.1889	10.4363	13.8153	8.91892	9.02024	10.7552	8.99024	9.64209	8.8818	7.13145	6.73713	6.88801	10.9437	7.56385	7.48148
CCAM_LOCUS307	Cc000318.t1	VFQ58531.1	1.05593	1.13291	0.901448	0.769554	0.534645	0.402753	0.420046	0.367394	0.27901	0.973704	1.06608	0.913553	0.856651	1.17335	1.50172	3.48289	3.05361	4.45687	1.19691	0.892988	1.37188	2.27701	2.25056	2.21455	3.04658	2.54596	3.42316	1.14876	1.4864	2.45851	0	0.386544	0	0	0	0	0	0.431411	0	0.783567	0.79396	0.378174	0.413305	0	0	0	0.383728
CCAM_LOCUS308	Cc000319.t1	VFQ58532.1	20.2977	15.8501	19.6802	14.1053	17.0057	15.8234	16.7432	17.7274	17.0049	10.057	9.43801	10.418	16.5331	19.1282	20.058	18.7989	18.2238	13.2337	8.27373	12.5692	14.2124	11.5792	14.1963	13.4167	16.7868	12.8614	12.7523	3.43988	10.071	8.61223	11.6268	12.2231	13.7426	22.0281	25.2115	16.0434	17.1654	10.3841	14.566	11.2793	28.1039	17.8484	16.0928	19.825	15.0056	15.3997	17.2956
CCAM_LOCUS309	Cc000320.t1	VFQ58533.1	1.20217	0.572273	0.672175	0.058058	0	0.040028	0.02921	0.054956	0.016517	0.137648	0.045278	0.22419	0.689961	0.58836	0.488913	0.849807	1.42083	0.967564	0.198995	0.98685	0.338117	0.401014	0.200274	0.343224	0.909757	0.485459	0.605726	0.624478	0.169458	0.713726	1.95564	1.71025	1.5739	1.05495	1.24427	0.69666	0.424509	0.131639	0.655633	0.298868	0.242266	0.923156	0.567514	0.947371	0.684079	0.492346	0.468357
CCAM_LOCUS310	Cc000321.t1	VFQ58534.1	54.5366	52.2039	55.8671	22.2154	27.9761	24.172	26.21	26.3152	32.9972	13.0455	15.1665	12.7784	48.6466	21.0193	23.3449	19.504	21.9147	23.2105	23.2699	22.3589	21.3201	18.6102	18.7688	16.8985	19.6561	17.2429	17.4937	18.6268	29.4966	32.4407	35.0538	35.8321	36.1427	28.4345	39.7748	45.803	23.5104	14.3252	25.5391	37.4019	41.88	52.8459	47.0333	40.8083	36.7984	28.0292	26.811
CCAM_LOCUS311	Cc000322.t1	VFQ58535.1	194.457	156.498	159.761	91.452	63.2385	76.3649	66.069	61.8312	48.4644	39.7132	35.6232	38.8443	147.83	88.498	97.4693	77.171	91.7974	91.7864	82.0584	83.7213	87.7261	57.4023	57.6987	90.2174	85.9945	85.5802	96.6735	43.0781	41.3822	67.0889	258.518	221.561	300.189	183.488	194.775	168.714	122.758	110.268	154.268	287.562	149.234	277.987	206.157	240.928	163.636	169.961	181.61
CCAM_LOCUS312	Cc000323.t1	VFQ58536.1	2.85929	2.88981	2.6408	4.51523	4.21188	3.75977	3.86471	3.11097	3.74866	6.05894	5.79678	6.02763	2.46084	3.88295	3.61668	1.83528	2.00573	2.44924	1.14623	1.88879	1.91621	3.09803	2.48914	2.00371	2.70364	2.35926	1.70391	2.93713	3.65681	2.02331	0.768177	1.72966	1.06362	0.736681	0.521333	0.972973	1.77864	1.1031	1.7481	1.75311	0.761297	0.725232	1.84941	0.233492	0.260564	0.91683	1.47177
CCAM_LOCUS313	Cc000325.t1	VFQ58537.1	17.2066	35.1849	32.6648	35.1106	43.6385	44.6929	40.316	47.4031	46.8743	23.828	22.6964	22.8736	40.0069	19.4475	25.664	9.75717	8.69304	14.8462	20.0845	27.3355	24.9215	15.8043	23.8785	11.9893	16.1694	12.5641	13.0045	24.6412	51.8992	44.0427	60.686	100.494	19.0874	22.0337	21.1011	16.7648	38.1639	18.0207	31.4196	15.8769	30.69	19.5693	14.1723	9.3368	22.6176	16.319	17.7036
CCAM_LOCUS314	Cc000326.t1	VFQ58538.1	211.838	234.338	231.851	263.844	255.03	252.947	237.564	224.746	212.145	177.892	169.984	176.724	235.447	226.389	210.362	81.201	90.4464	72.0859	105.048	122.759	128.452	113.703	122.579	110.679	120.24	107.526	101.344	65.0533	69.3974	72.9186	191.181	245.473	193.974	213.772	202.427	198.609	270.267	323.234	283.421	251.387	319.187	229.423	254.555	197.238	216.34	273.86	334.117
CCAM_LOCUS315	Cc000327.t1	VFQ58539.1	0.035812	0.318298	0.105432	0.504867	0.062592	0.179433	0.06564	0.003884	0.053501	0.144079	0.212334	0.094985	0.510206	1.20934	1.55441	0.040088	0.126422	0.239462	0.086441	0.011849	0.070069	5.43399	2.9079	8.51588	2.64232	2.78064	2.62307	0.041241	0.018251	0.00932	2.79758	4.29174	2.38372	1.58221	2.33675	1.81714	3.41672	2.54946	1.81895	2.87655	2.77252	3.65702	1.99837	2.22397	2.26284	1.66948	1.5805
CCAM_LOCUS316	Cc000328.t1	VFQ58540.1	10.3705	7.95867	9.4282	6.22716	6.90026	5.48498	7.45403	6.38496	7.46459	2.51138	2.30987	3.07886	9.43722	5.90481	7.50099	5.13223	5.51763	6.20132	4.10714	4.95883	5.50294	3.93095	4.48083	5.05532	3.48969	3.08182	3.71187	3.05772	3.60309	4.43211	8.66059	8.71556	10.9979	8.89875	9.06832	8.7756	6.26137	8.52796	8.68782	12.464	5.39504	11.2134	9.44661	11.2819	10.4497	11.2964	10.1928
CCAM_LOCUS317	Cc000329.t1	VFQ58541.1	0.747458	0.903491	0.831424	0.178257	0.042262	0.008745	0.10473	0.094642	0.028376	0.014075	0.028458	0.024457	0.454175	0.112911	0.316378	0.976145	1.15	1.23019	0.832183	1.05605	0.837028	0.305351	0.646856	0.581725	0.824704	0.525463	0.930891	0.326297	0.203203	0.360069	0.684268	0.412695	0.284232	1.31242	0.783652	0.541683	0.933637	0.368478	0.667352	0.836578	0.169535	0.646014	0.617773	1.48191	1.47965	0.535948	0.901314
CCAM_LOCUS318	Cc000330.t1	VFQ58542.1	2.97558	2.38318	3.14024	4.3558	4.42156	4.30276	3.89257	3.72902	3.67565	3.79787	3.0244	3.70764	2.44954	3.19221	5.29113	1.36275	2.69515	3.06597	2.09167	2.24625	2.28771	1.87726	2.08568	2.42747	3.01186	2.77958	2.18721	1.53666	2.07056	1.50705	2.79016	4.03872	2.31796	3.67917	2.84036	3.53402	1.03827	0.751251	2.72118	4.77571	4.4934	2.30491	1.7993	3.81639	4.61378	2.80977	4.0093
CCAM_LOCUS319	Cc000332.t1	VFQ58543.1	16.2335	16.425	18.4628	10.2729	9.28102	10.5157	10.9762	9.66552	12.18	19.8341	17.3982	20.0393	17.8928	15.5292	17.0241	7.50171	9.65043	8.79778	9.09869	9.72202	8.65196	5.13935	6.55446	6.79755	6.82166	6.76672	7.03857	7.27656	11.5499	10.9495	12.2598	16.3808	13.3188	14.8321	12.0004	11.3476	13.9436	12.3913	12.3246	12.8211	16.6361	11.1292	15.2769	11.3513	11.8037	13.3378	11.9251
CCAM_LOCUS320	Cc000333.t1	VFQ58544.1	26.3625	34.5249	26.5599	13.6489	11.0833	11.489	10.2485	9.85174	10.8599	20.4947	18.3921	22.286	26.999	10.9781	10.91	6.67282	7.97079	8.99494	5.55032	8.95079	9.0419	4.16777	4.0965	4.32235	4.87925	3.89653	3.46487	12.6015	19.6871	17.3243	14.6145	25.97	16.5831	15.7245	18.1433	13.5445	27.059	29.7522	27.4636	6.44976	14.307	9.75922	14.8954	7.96341	15.053	10.8485	11.4391
CCAM_LOCUS321	Cc000334.t1	VFQ58545.1	10.0848	15.6857	18.1725	41.1193	23.7101	33.6826	60.1638	54.4506	42.7067	62.9175	78.188	64.1338	32.2242	80.916	75.2363	2.90273	1.99505	2.53151	3.90749	5.7079	5.16522	4.84586	5.77086	3.2013	2.25669	1.12949	2.06872	5.01969	3.65591	2.68769	6.92391	9.69473	11.3915	19.7899	7.4631	18.3994	13.4719	17.3998	5.69349	3.05407	3.09458	2.81981	7.42423	2.10456	4.14454	4.86104	5.59238
CCAM_LOCUS322	Cc000335.t1	VFQ58546.1	26.7557	29.7379	29.9713	26.682	21.9257	21.7038	22.0446	17.9603	19.1523	20.0844	18.6585	22.837	26.1094	22.5765	22.5901	6.65148	8.51337	8.22626	6.44144	7.47757	9.37772	10.2517	13.2108	11.9162	13.7599	12.1108	11.0874	7.61252	11.0342	9.04562	23.0506	24.3648	20.9263	19.7126	18.8085	18.0593	24.1114	18.2992	20.279	18.652	28.614	21.9302	23.3545	17.7145	17.3503	19.6762	20.8864
CCAM_LOCUS323	Cc000336.t1	VFQ58547.1	10.1133	11.3549	8.06272	1.05403	1.29288	0.969598	2.34944	2.30588	2.62104	1.81255	2.36164	3.3139	9.98325	3.59137	2.72953	5.72689	6.22471	6.57052	2.96874	4.86087	4.10053	0.680028	1.11529	0.851402	3.16959	2.54372	2.39284	4.01502	3.85027	6.99609	21.0378	8.74517	13.1753	12.7259	19.4394	9.8387	8.35045	11.8517	11.995	7.91403	5.13216	11.6115	11.3543	7.67348	11.8567	6.66352	7.44125
CCAM_LOCUS324	Cc000337.t1	VFQ58548.1	22.1137	15.0682	15.9954	3.78823	3.0967	3.83646	3.66746	3.43139	2.70224	9.46918	10.275	10.7976	16.9835	3.78527	4.48384	1.0869	1.36167	1.03348	0.8652	0.655295	0.548549	0.337957	0.388011	0.245617	0.164851	0.126457	0.11826	8.03157	6.94335	6.17792	23.509	20.3646	19.3487	9.22776	7.23525	14.265	12.5864	18.1356	13.4368	16.042	20.3726	14.7621	10.8308	4.088	11.2381	8.31961	8.58928
CCAM_LOCUS325	Cc000338.t1	VFQ58549.1	54.9574	56.8227	51.039	12.1186	13.1159	14.9285	13.3857	12.5344	14.6091	27.5902	25.6118	24.4968	48.1158	18.4183	17.4858	22.4731	27.2819	20.4854	15.4007	23.2765	19.3423	12.1119	11.9715	13.5177	17.232	14.4664	14.0649	41.7904	31.6338	32.8865	78.161	96.2738	70.2124	78.8159	49.8105	37.8288	59.2738	48.3632	58.0496	30.6617	23.0913	40.1953	39.1212	24.9164	43.5401	25.5968	24.7555
CCAM_LOCUS326	Cc000339.t1	VFQ58550.1	173.105	165.003	176.637	207.026	292.339	216.557	280.454	275.194	312.542	280.4	283.284	295.688	149.972	204.386	199.408	92.7218	124.365	124.055	142.742	175.558	165.652	73.0985	97.6414	110.017	83.5612	75.0138	67.7544	83.5461	103.266	96.441	372.385	355.263	274.853	405.733	461.255	225.171	256.898	243.837	352.715	175.803	286.908	198.598	228.524	304.2	332.659	273.505	287.515
CCAM_LOCUS327	Cc000340.t1	VFQ58551.1	21.1004	18.8905	21.5182	20.4656	23.5213	21.1326	18.6858	18.5947	18.9279	19.3258	17.941	19.8466	17.6489	18.5189	19.6156	9.12193	14.028	12.3552	11.7975	14.3811	15.7529	10.9959	11.742	11.576	11.3775	10.0638	9.67593	18.9543	12.5688	11.8324	31.4911	31.0745	33.2925	32.3496	29.7202	26.9373	23.0028	15.957	28.0999	22.2448	24.5988	20.0269	17.036	23.6306	25.8698	25.2525	27.6009
CCAM_LOCUS328	Cc000341.t1	VFQ58552.1	9.14851	8.56679	6.04912	0.083302	0.320596	0.065569	0.447945	0.442856	0.399217	0.256843	0.219835	0.330995	6.32442	0.233608	0.251624	0.261585	0.563749	0.51564	0.591116	0.721635	0.151421	0	0.035848	0	0	0	0.320632	0	0	0.283822	5.92909	7.62869	5.69832	1.67235	6.15412	4.71202	5.6528	4.63271	2.83457	10.8022	8.18029	7.4635	5.87772	7.52676	3.19416	4.47482	5.34573
CCAM_LOCUS329	Cc000342.t1	VFQ58553.1	13.694	12.885	11.8832	6.86022	4.40829	6.60252	6.66047	4.78704	5.06776	9.99273	9.9007	10.1404	11.7407	10.0456	9.01975	4.64797	5.42321	4.21731	3.63979	3.6275	4.09905	3.13543	3.8222	3.93863	4.01952	4.68908	4.27879	4.16024	4.70885	6.08414	13.4245	11.0024	10.0831	11.375	10.6707	12.2285	8.9417	8.71451	9.50559	10.4321	6.19649	7.72592	9.67697	8.63602	11.3215	12.2636	8.8083
CCAM_LOCUS330	Cc000343.t1	VFQ58554.1	1.70683	1.43731	1.84895	5.43342	4.34993	5.65784	3.14748	2.91336	2.59202	4.14506	4.72945	4.08364	1.05803	3.80717	4.61182	1.73613	1.75351	1.26839	1.36204	2.75567	1.90123	1.91121	2.80878	2.84261	1.76584	2.08653	2.62975	0.73073	1.02032	0.847336	1.65257	1.59471	1.47459	2.34787	1.62	2.55829	2.49017	1.3843	1.67141	1.43674	1.75908	1.21348	1.3262	1.61855	1.30795	2.57503	2.93166
CCAM_LOCUS331	Cc000344.t1	VFQ58555.1	1.51811	1.02198	0.877235	0.237723	0.271569	0.294375	0.388899	0.351205	0.44411	0.209821	0.302409	0.554786	0.814673	1.00534	0.822953	0.851842	1.48537	1.08387	0.502859	0.649231	0.790045	0.508443	0.776417	0.793889	0.702239	0.88018	0.795336	0.650709	0.207818	0.874127	3.36195	2.63939	2.03556	1.80331	1.85624	0.721736	0.735075	0.613698	0.555735	0.891722	0.395302	0.699356	0.646735	1.87057	1.85551	1.17315	0.600453
CCAM_LOCUS332	Cc000345.t1	VFQ58556.1	10.0692	11.1232	10.1997	9.18048	10.6432	7.27701	5.10314	6.44189	7.15753	4.94226	4.13722	5.79027	12.83	6.80443	7.41124	108.193	49.3056	74.6065	29.2996	3.78976	5.03178	2.35626	4.05744	3.1318	27.7526	19.4483	26.0586	26.3056	47.1018	62.2963	7.30952	7.70977	9.7442	8.64001	6.40275	6.67454	4.72311	4.76002	8.28932	6.48418	3.70626	8.34525	6.13879	7.90537	8.99494	8.82545	7.00223
CCAM_LOCUS333	Cc000346.t1	VFQ58557.1	21.9288	25.7352	23.8479	15.3662	13.9747	11.0725	15.5912	13.5802	16.4313	21.7058	19.7661	24.0218	21.965	19.549	16.1317	7.82171	10.6326	8.70134	10.5922	9.70129	12.9845	9.07818	8.88254	7.6668	8.33917	8.03293	7.64512	11.8823	8.41215	9.14814	15.0723	12.8605	10.5445	9.73767	9.85216	15.8754	14.1693	14.5242	13.4619	11.3279	9.74858	12.4323	14.8968	9.40377	13.723	10.0833	14.4387
CCAM_LOCUS334	Cc000347.t1	VFQ58558.1	15.8638	17.6181	15.8079	18.6595	14.9988	15.6629	12.8389	14.4713	12.1106	14.0225	13.0759	14.1391	14.0688	17.9226	15.4741	4.17737	4.99349	3.50654	5.31008	5.7846	7.46092	8.46371	9.54685	9.25746	9.27634	7.48704	8.03296	4.16961	5.29232	7.11289	10.5402	13.1506	9.64089	7.96391	8.88735	7.14708	11.8326	14.4477	13.81	10.5173	25.3231	16.4844	11.4246	9.90252	8.12549	14.6765	16.0126
CCAM_LOCUS335	Cc000348.t1	VFQ58559.1	0.095366	0.072631	0.114297	25.4131	23.8135	47.4585	13.6705	19.7104	9.25519	13.9589	11.3074	10.409	0.196744	21.2063	20.3126	0.118967	0.086926	0.029314	0.917791	0.945167	1.34336	1.13198	2.9019	2.62257	1.06329	1.62003	1.457	0	0.348972	0.330038	0	0.309849	0	0	0	0	1.3807	1.03744	0.835072	0.104683	0.636428	0.101046	2.09823	0.195194	0.108913	3.73645	3.6911
CCAM_LOCUS336	Cc000349.t1	VFQ58560.1	4.29058	8.38766	3.15627	2.88409	1.31449	2.06931	0.982276	1.39777	0.292192	0.136373	0	0	5.97818	2.39833	3.17617	0.630691	1.12543	1.17346	0.46015	1.66253	2.00833	14.4549	12.8405	16.0168	14.3344	11.3025	13.8276	0.927021	2.47648	0.86411	5.72124	7.88706	6.45049	1.95952	1.24804	4.14087	2.83863	6.16177	3.98557	12.7904	2.835	11.5744	8.85475	2.60851	0.41585	2.19484	1.56592
CCAM_LOCUS337	Cc000350.t1	VFQ58561.1	10.8283	12.8465	10.3152	10.7037	9.02389	11.0401	7.80392	8.69726	7.46528	23.5245	22.6422	21.8334	11.2192	12.6221	13.2695	5.01909	6.74236	4.87502	4.31437	8.42151	7.86558	9.25636	10.1641	7.0192	9.77472	6.45464	6.59277	11.4638	9.23753	5.17735	13.98	16.5566	12.4939	14.2194	15.0941	8.85355	15.1337	21.9003	14.8739	14.0878	17.2135	8.99896	5.90096	9.65752	14.226	10.4283	11.1603
CCAM_LOCUS338	Cc000351.t1	VFQ58562.1	4.72774	6.43407	3.81588	0.932216	0.681346	0.840806	0.867138	0.770766	1.14816	1.29234	0.512636	1.73165	4.69297	2.10253	2.07671	3.97322	5.17962	4.20742	2.9182	3.81586	3.34641	1.74348	2.1183	2.42067	3.63408	3.35645	2.94811	1.75449	2.01599	4.38605	12.8039	10.3086	13.2176	9.80862	8.0211	7.58093	9.54793	8.07805	6.65009	6.74323	3.07845	4.93538	6.48827	7.18491	7.40119	5.42544	4.64498
CCAM_LOCUS339	Cc000352.t1	VFQ58563.1	0.226381	3.74377	1.0729	53.7478	58.4232	72.7449	24.7541	19.1756	12.8326	32.4034	35.0765	31.4303	2.95243	42.2986	31.5077	1.09866	1.1746	0.881446	1.70523	5.03515	2.95636	9.76343	19.1345	7.71973	3.78252	2.60941	3.00183	5.72881	6.75269	2.83573	8.4952	10.5516	2.23604	1.93589	1.71249	1.59802	4.34015	7.8811	2.95314	1.56306	6.50189	4.36748	0.694284	0.306792	3.33804	0.978778	0.564024
CCAM_LOCUS340	Cc000353.t1	VFQ58564.1	2.38332	2.20827	2.45539	4.0814	2.69863	4.27633	3.26311	4.43089	4.69851	2.96432	2.25776	2.41941	1.84731	5.14966	4.79836	1.80348	2.08193	1.65445	2.3367	3.2735	2.74672	2.24711	2.53125	2.52962	7.71413	6.27872	7.5499	0.467065	0.855194	1.05253	2.70844	2.61362	2.67196	2.92207	3.3603	2.25127	3.86346	4.46664	3.79713	3.06296	7.29762	3.03647	3.05655	3.24153	3.01448	7.72784	8.59454
CCAM_LOCUS341	Cc000354.t1	VFQ58565.1	23.1518	21.4122	20.1932	25.9074	37.5597	29.1114	29.8675	28.3038	22.7082	9.92887	9.31645	11.473	17.2054	24.9163	26.176	11.1145	15.5008	12.6587	9.69282	14.0475	14.9024	14.4272	17.0339	18.8496	15.1029	14.958	14.4712	3.24542	4.93648	7.16418	30.4441	27.8167	35.459	33.7547	33.1541	20.7535	22.5824	18.3005	31.8617	25.0281	16.2385	24.6361	18.1586	36.1539	29.2301	37.3918	37.2063
CCAM_LOCUS342	Cc000355.t1	VFQ58566.1	17.2295	16.1082	18.5282	19.7578	20.4137	18.4488	17.4452	17.0147	13.8294	16.4958	16.89	17.172	15.5115	21.205	20.7692	7.867	12.7605	8.97584	9.18513	12.0047	12.0124	10.8076	8.94837	11.6396	11.4614	10.9165	10.0394	6.29779	6.72696	6.34134	28.4216	27.8464	32.6467	34.4876	35.7234	17.0811	27.4837	29.2045	31.9617	24.82	14.0835	22.1781	25.2857	37.1562	32.3156	33.0995	33.4779
CCAM_LOCUS343	Cc000356.t1	VFQ58567.1	0	0	0	4.54754	1.31298	2.71003	0.425262	1.05728	0.113349	0.099447	0	0	0	0.136941	0.109297	0	0	0	0	0	0	0.136841	0.485709	0.655153	0.311109	0.040811	0.172829	0	0	0	0	0	0	0	0	0	0	0.315743	0	0	0	0	0	0.267331	0	0	0
CCAM_LOCUS344	Cc000357.t1	VFQ58568.1	24.4945	21.2555	15.953	3.90678	1.8653	2.25375	1.79916	2.63677	1.63901	2.77541	2.03281	2.84861	16.3187	8.34626	8.7406	13.1384	19.0729	16.7802	10.7725	12.5575	13.6172	10.8064	6.88249	11.2622	12.8058	11.4268	11.7998	8.0223	5.17669	9.32573	53.9431	40.7995	48.069	34.2546	37.3821	26.6603	17.2702	15.113	24.7052	34.0446	9.30131	26.9262	20.6839	37.9719	29.9496	27.2427	25.8377
CCAM_LOCUS345	Cc000358.t1	VFQ58569.1	10.4446	11.3527	10.615	8.82901	9.00823	9.26319	8.53239	8.70634	9.147	13.5215	14.9921	12.9732	9.19477	10.8246	11.4729	5.89196	5.47194	5.08008	6.02968	4.39306	6.9511	6.41664	6.75415	6.07509	6.06619	5.25168	5.27658	5.82654	7.06543	9.17746	8.27536	6.33782	5.34712	5.92056	5.48246	10.3152	10.0366	7.78081	6.78971	5.13898	5.46749	6.82064	8.67404	4.4318	5.48031	5.4087	5.53665
CCAM_LOCUS346	Cc000359.t1	VFQ58570.1	21.9197	27.8973	24.1384	25.554	21.8066	26.9505	15.8996	14.1177	15.1845	38.9321	41.0183	41.2978	18.8266	21.7877	21.7285	4.10118	7.37102	5.20096	5.18063	5.71609	4.77139	9.24479	15.9464	10.2337	8.3222	7.66135	7.14804	9.67982	9.69534	10.2492	15.4943	16.6132	9.05813	10.1812	7.88654	11.9931	15.0905	22.5588	17.35	8.98046	13.365	4.60514	9.17772	4.97123	10.5113	5.90738	4.12303
CCAM_LOCUS347	Cc000360.t1	VFQ58571.1	2.91758	1.61819	1.89239	0.407531	0.504746	0.690108	0.634986	1.02297	1.49396	0.503137	0.396357	0.373315	2.20205	0.931717	0.415649	1.63951	2.23842	1.71884	1.80845	2.50322	2.46004	1.1842	1.06136	0.914879	1.86944	1.12027	0.99749	0.56073	1.4984	1.92536	3.81811	4.32214	3.23295	2.32369	2.84036	3.06901	3.13302	2.60961	2.8644	2.58535	2.32856	4.36719	4.31832	2.4773	2.83925	2.76047	3.51693
CCAM_LOCUS348	Cc000361.t1	VFQ58572.1	104.117	134.523	91.8859	33.7999	23.188	40.8278	33.7862	38.0878	44.1179	71.8926	60.2664	61.5867	120.976	74.4913	68.5909	26.3318	47.0461	37.8393	24.2335	38.3245	30.4273	36.9791	25.5748	29.2066	29.2082	16.1612	17.5909	43.1837	33.1045	67.6656	101.782	105.068	80.6651	74.3298	57.5149	51.0634	86.6317	93.4134	111.726	17.7719	13.5057	39.6698	58.2949	16.1806	56.1923	11.3092	5.71149
CCAM_LOCUS349	Cc000362.t1	VFQ58573.1	1.69682	6.24471	2.65861	1.27318	0.492476	1.45389	0.434179	0.945878	0.778746	5.53214	6.18943	5.2228	2.12734	0.9534	0.671325	0.93534	0.636309	0.513684	0.39047	1.30081	0.402534	0.098152	0.089867	0.058993	0.152266	0.07274	0.124223	1.0573	7.57852	10.8514	0.361226	0.69716	0.90028	0	0.367726	0	2.1507	1.55616	1.76148	1.05991	0.715981	0.341032	0.372713	0	0	0.323346	0
CCAM_LOCUS350	Cc000363.t1	VFQ58574.1	2.04671	2.47513	2.07766	1.51548	1.28311	1.2678	1.91315	1.56623	2.09913	2.26167	2.30021	2.39728	1.79345	2.09429	1.68771	1.85457	2.32448	1.49441	0.889527	1.67076	2.09816	1.47798	1.36938	1.35602	1.19459	1.01649	1.31122	0.52968	1.39769	1.99537	1.70861	1.70767	1.97708	3.80378	2.98174	1.70038	2.24045	2.49737	2.2615	0.954936	1.39093	1.32504	2.32959	1.55802	1.98705	2.1849	2.04597
CCAM_LOCUS351	Cc000364.t1	VFQ58575.1	112.465	80.3048	129.284	47.319	32.1079	67.7409	36.0996	42.8047	39.5637	10.7639	6.76032	9.39415	88.5117	17.7479	17.7249	39.3049	36.1218	38.0991	34.4254	69.745	40.5381	13.5543	15.2098	15.6571	14.9469	17.5943	16.4638	30.7425	61.3355	72.7807	67.1366	65.874	78.5631	59.5792	51.896	54.7335	109.999	88.8988	68.4087	78.8953	51.1428	72.4888	52.4705	60.306	51.8757	41.8208	46.6758
CCAM_LOCUS352	Cc000365.t1	VFQ58576.1	3.64663	3.66425	3.7401	3.19242	3.29349	2.46711	2.67177	2.81329	3.02384	4.59003	4.6109	5.66336	3.81781	5.62507	4.61796	2.25155	4.00311	3.22182	1.536	3.18772	3.92335	2.0499	2.2012	3.15625	2.21925	1.93028	2.48309	1.60898	1.48465	3.60851	4.88278	8.414	3.76669	4.68258	6.74586	10.1603	7.26788	7.88813	5.44237	5.45795	6.22163	6.91472	5.03805	4.77048	8.16285	10.6147	8.01859
CCAM_LOCUS353	Cc000366.t1	VFQ58577.1	0.182362	0.325986	0.410808	0.274692	0.164495	0.228837	0.258547	0.251642	0.531244	0.425198	0.784709	0.553967	1.17748	0.35334	0.185193	0	0.03867	0.233148	0.058516	0	0.1788	0.122301	0.260114	0.207333	0.193704	0.095608	0.054424	0	0.08433	0.301468	0	0.120126	0	0	0	0.473015	0.49411	0	0	0.85228	15.1744	1.4103	0.385327	0.113513	0	0.557151	0
CCAM_LOCUS354	Cc000367.t1	VFQ58578.1	10.6487	8.82928	11.3831	6.19044	4.80522	6.63055	10.7247	9.22544	10.402	8.56501	8.55607	9.03371	13.2501	8.66908	7.93701	1.96092	1.90242	2.08344	2.99655	3.32314	2.97751	0.842907	1.77464	2.00103	0.959611	1.67912	1.27322	1.61858	4.07105	4.81306	7.74183	5.90434	4.66812	5.26894	3.81345	2.53053	6.81498	5.91726	6.21085	9.77041	13.9837	5.6586	6.9573	6.94567	6.48033	9.61257	9.68913
CCAM_LOCUS355	Cc000368.t1	VFQ58579.1	0.793765	0.501614	0.734198	0	0	0	0	0.07756	0.050368	0	0	0.01199	0.090094	0	0	0	0.036458	0	0	0	0	0	0	0	0.09131	0.022534	0	0	0.314399	0.884027	4.72578	4.33788	4.50054	0.331611	1.05603	0	0.686263	0.496553	0.449654	0.112735	0	0.870554	1.665	0.210209	0.703746	0.206352	0.993757
CCAM_LOCUS356	Cc000369.t1	VFQ58580.1	0	0	0.07023	3.42182	7.73298	0.521897	31.0009	28.2628	57.4998	0.83856	1.40604	0.823891	0	0.613779	1.16713	1.18243	0.456179	0.895038	5.5209	3.90771	8.25815	0	0.583638	0.131394	0.67321	0.19123	0.076434	0	0.355286	0	0	0	0	0	0	0	0.535285	2.90484	1.05219	0	6.94979	0.509274	3.3395	0	0	12.0716	28.4214
CCAM_LOCUS357	Cc000370.t1	VFQ58581.1	55.1929	40.2939	49.7262	93.6614	100.396	107.17	89.5237	91.2381	101.662	72.2184	79.391	66.5934	48.1402	74.5403	78.2664	29.3454	30.9444	35.0528	49.4299	58.8725	55.0716	50.5374	58.0385	54.384	51.1385	50.3438	52.5323	24.8324	28.7911	21.1437	49.4637	41.3862	49.0499	58.5406	66.6532	40.0168	69.937	66.0516	63.8565	73.4075	100.025	74.9065	65.7871	56.9671	62.2629	82.411	94.6317
CCAM_LOCUS358	Cc000371.t1	VFQ58582.1	16.4293	14.107	18.347	24.3149	25.2688	23.2474	23.5378	25.3649	27.891	10.6649	9.83238	10.837	15.33	20.3438	23.5741	5.08539	6.50138	6.50656	5.41579	7.22529	8.04582	8.95586	10.0274	9.45425	7.71337	6.70746	6.4238	3.69368	5.52172	5.02127	13.5665	12.7175	12.0756	14.2184	13.6133	11.1692	10.6737	7.98395	11.2465	16.8232	32.9403	19.6238	9.94852	16.4356	13.8052	17.5219	19.4943
CCAM_LOCUS359	Cc000372.t1	VFQ58583.1	10.1663	7.58782	9.72951	7.80513	8.11137	9.26821	5.67504	4.80865	5.54986	5.87332	5.59297	5.76838	7.99276	7.77549	8.44327	4.28753	5.1007	5.40255	4.12258	4.35975	3.42939	6.59829	6.94328	8.51211	6.55121	6.137	6.16411	6.18513	4.08858	3.18409	4.42773	5.11051	5.40941	6.82721	8.92642	4.2886	3.96295	3.83363	5.7577	7.72722	11.3574	10.1636	4.92684	9.89585	7.50939	8.31541	7.23566
CCAM_LOCUS360	Cc000373.t1	VFQ58584.1	9.07425	10.4975	9.20799	13.084	9.1303	13.2005	6.41154	5.85699	5.30911	20.1235	17.5782	19.5271	7.94831	19.853	17.9672	5.04356	6.71547	6.04908	2.60144	7.77922	5.15313	13.9865	13.4803	17.5417	17.0524	16.1966	15.7788	3.87269	3.80656	4.76368	9.53965	8.9284	10.3123	9.20363	10.6473	8.66186	10.3788	11.4502	11.0413	9.27425	8.14429	7.10742	6.99683	10.4806	11.2279	6.68739	6.93654
CCAM_LOCUS361	Cc000374.t1	VFQ58585.1	13.1484	14.8446	7.63504	2.55087	1.94087	1.63893	1.65911	1.56807	1.41907	0.549925	0.918665	0.664971	9.63561	4.28298	5.02405	2.7981	4.50155	3.62956	2.9924	3.76997	3.8569	2.67986	2.61852	2.69237	5.35954	4.33627	3.5524	1.59767	1.60295	2.32777	12.0618	12.367	12.456	5.30166	6.65104	9.97281	7.31446	4.4204	5.0649	8.35643	3.07146	10.1222	5.9634	7.86718	6.47796	4.79865	5.21568
CCAM_LOCUS362	Cc000375.t1	VFQ58586.1	57.6685	82.4669	58.5003	23.0263	17.1303	26.8056	16.501	16.644	16.7153	80.6158	76.6144	81.2108	54.4199	41.354	40.6368	27.817	39.6352	35.5471	23.1283	26.7483	20.3197	23.6502	19.3794	21.3575	29.9819	25.3519	24.2011	25.6744	17.8314	38.8875	58.8288	70.7193	56.7958	77.8859	56.617	29.2455	70.7294	59.0338	78.5227	19.245	23.082	19.7138	35.3217	14.6468	34.2225	20.309	13.3676
CCAM_LOCUS363	Cc000376.t1	VFQ58587.1	7.14837	4.55145	7.27873	19.1977	21.9495	19.7304	19.1593	22.4568	14.0996	10.8476	9.90556	11.7182	7.06675	18.0733	20.9724	5.49047	7.08414	6.35256	7.16301	7.624	9.50518	4.69217	9.0691	7.07712	6.83063	5.67145	5.58537	1.41539	2.9702	3.45344	6.99705	7.53118	4.32241	8.08661	7.48823	5.90831	6.76525	5.94171	9.27375	7.85261	15.7802	6.60589	5.13699	11.1657	8.48942	13.4902	14.0503
CCAM_LOCUS364	Cc000377.t1	VFQ58588.1	124.263	105.186	139.921	62.3767	51.0358	65.2734	45.0124	45.2669	53.9767	20.9903	20.9769	23.3037	137.764	46.1904	44.5093	32.6748	29.7848	39.3352	31.9694	28.4097	32.8119	37.2105	47.8866	38.7021	38.1615	37.2344	43.3277	25.597	32.4757	38.9757	71.9484	51.2808	51.5966	68.7888	78.586	66.7547	55.988	42.1594	44.7892	109.941	119.851	131.31	89.5799	107.684	64.5354	103.163	89.8732
CCAM_LOCUS365	Cc000378.t1	VFQ58589.1	34.0531	34.1846	39.5735	28.0628	24.6398	26.0846	22.6508	22.8033	22.4352	6.3821	4.99533	5.73301	35.9677	22.0535	22.732	8.91753	10.3363	11.3224	9.58543	10.9882	15.1912	11.5431	12.7344	14.7181	16.1245	14.6603	15.3481	3.47451	7.08402	9.05121	26.5017	32.6475	34.5473	26.091	23.9649	23.2112	23.7801	13.8157	20.0723	59.2863	72.9253	59.6224	40.2893	40.2338	35.1444	50.5997	48.8845
CCAM_LOCUS366	Cc000379.t1	VFQ58590.1	0	0.319369	0.199349	87.1852	84.7181	73.5832	90.9146	119.004	80.4194	99.5939	125.156	101.594	1.52521	77.3154	57.9328	0.618122	0.472107	0.910657	2.23449	8.11994	4.26116	2.67408	2.92293	1.80909	0.520266	0.136178	0.289405	1.4038	4.59726	0.365129	0.614853	1.66132	0.204319	5.89644	0.125183	5.45141	20.9884	36.0235	15.3511	4.45014	9.74954	2.55411	3.2989	0.112133	8.38399	1.10075	0.942408
CCAM_LOCUS367	Cc000380.t1	VFQ58591.1	15.6713	17.2767	15.0231	7.40389	7.40398	6.84525	5.7642	6.62307	6.11994	9.87945	10.4946	10.1387	15.3654	9.41636	10.4878	6.42122	6.85778	5.44936	6.16601	5.01334	7.44182	9.64603	6.31298	7.11618	7.0858	5.3157	6.5517	5.49622	9.1496	7.58161	8.37048	12.2657	10.5596	9.06786	6.94311	7.85337	9.38288	8.34723	6.34943	6.97405	6.60568	6.73179	4.6382	6.07795	8.36002	5.82767	6.08819
CCAM_LOCUS368	Cc000381.t1	VFQ58592.1	168.889	144.82	179.743	36.1252	30.6566	31.865	33.1833	31.6053	30.9464	43.9285	39.8162	47.0484	118.564	55.0496	58.5019	29.4359	30.8075	28.6271	21.104	22.4442	27.9043	16.1006	19.8294	20.9759	23.9065	18.1136	23.3926	43.7205	42.7691	74.4921	83.1315	84.4996	88.285	42.7847	47.1092	56.6835	35.0594	27.009	31.0793	69.3833	74.9721	93.396	58.6129	73.5308	48.6416	42.54	45.1275
CCAM_LOCUS369	Cc000382.t1	VFQ58593.1	11.541	13.1543	15.5254	10.703	7.62632	10.0016	8.8339	8.37063	10.3278	17.5184	16.5769	16.8261	13.1653	11.7289	9.55802	7.27308	10.377	8.36184	9.34371	12.3919	12.8726	6.9462	8.38666	8.76481	9.5721	8.21997	7.71729	8.85113	6.74559	6.96926	12.6516	10.0621	12.243	8.39968	7.07651	8.80468	18.7626	12.5776	9.89819	8.97467	17.7741	9.71296	10.9022	11.7901	7.78111	10.7027	11.0543
CCAM_LOCUS370	Cc000383.t1	VFQ58594.1	10.4747	9.25816	10.6381	21.3591	13.7267	19.2498	11.6614	12.6981	8.19763	4.8038	4.64579	6.60886	7.33488	10.9062	12.0089	3.19818	4.05977	4.43719	2.9232	3.85308	3.49096	4.53127	7.02462	4.86133	4.64057	4.31697	4.72337	2.80876	5.39009	5.09237	3.94127	3.52835	4.22103	9.51748	6.4775	8.72097	5.93714	4.29588	4.63112	8.73144	7.85899	10.849	8.03519	10.4786	6.13671	5.73826	6.64138
CCAM_LOCUS371	Cc000384.t1	VFQ58595.1	14.8243	15.045	19.4028	20.4181	12.7185	21.7676	13.6067	11.3245	10.2816	14.793	15.2521	14.2592	17.212	23.4888	20.9233	4.40298	7.33064	5.97955	6.20675	8.77596	10.0596	10.8834	12.2734	8.1296	10.6166	8.54443	9.43373	7.85076	4.93484	4.85232	13.418	12.3597	10.1338	12.6729	16.9708	12.1027	18.1567	22.3337	16.6553	15.3111	18.3349	14.2034	16.3619	14.6455	13.861	14.5587	19.2809
CCAM_LOCUS372	Cc000385.t1	VFQ58596.1	1.30614	1.61121	0.998069	0.843673	0.738705	0.462944	0.619399	0.369921	0.549077	0.707151	0.656741	1.20963	1.24083	1.22846	1.48556	1.15502	1.76489	1.64944	1.01913	1.68825	1.28747	1.41314	1.25043	1.08533	1.48068	1.45366	1.04278	0.888919	0.811026	1.11042	3.0514	3.60456	2.53499	2.06858	2.30295	1.33272	1.04412	1.0199	1.5906	1.44079	0.729947	1.49007	0.759965	2.01489	1.65961	1.60117	1.20957
CCAM_LOCUS373	Cc000386.t1	VFQ58597.1	27.4584	26.5984	32.9491	46.8631	52.6136	50.7865	51.5178	52.6181	51.0079	38.452	39.8953	41.4339	33.6486	55.4052	56.7572	15.4957	19.289	18.3834	16.442	20.1254	22.499	16.5119	21.95	22.1709	15.8779	15.5761	14.6759	20.7391	15.2035	12.6817	44.9335	39.9547	29.3913	38.7985	33.1235	32.0543	37.2422	35.2289	37.1065	34.687	41.204	35.1887	26.2897	32.9671	46.9503	28.3554	40.5707
CCAM_LOCUS374	Cc000387.t1	VFQ58598.1	1.27726	1.35102	1.34553	5.10718	2.74388	2.78566	2.38838	2.10318	2.33146	7.05884	7.19716	8.1096	1.40905	5.76534	5.15814	0.911531	0.436073	1.48609	0.372642	1.90031	1.57845	3.66618	3.21825	2.68265	4.17334	1.62439	2.49252	1.33613	2.3771	1.57828	0.444586	0.429021	1.10804	0	1.35776	1.68934	2.64702	0.957638	2.16798	0.869674	0.440604	0	0.458723	0	0.452408	1.19389	0.425896
CCAM_LOCUS375	Cc000388.t1	VFQ58599.1	4.46186	4.31975	4.57408	2.64377	3.15386	2.9788	2.64572	2.69454	3.57953	3.01765	2.83791	3.22315	3.76241	3.34464	4.24898	1.94792	2.5073	1.69924	1.27852	2.31614	2.52797	3.22192	2.47334	3.4327	3.43244	3.29984	3.03627	0.989692	1.62237	2.0961	4.32012	3.94353	4.70449	3.19122	2.97152	3.62326	3.59174	2.01201	3.98557	3.65439	4.10785	2.86605	3.49371	4.36526	3.26739	4.12838	3.18777
CCAM_LOCUS376	Cc000389.t1	VFQ58600.1	0.785625	1.21695	0.973054	1.89618	1.27061	2.4096	1.16603	0.824367	0.941116	1.91874	3.36113	2.51876	1.54734	2.2679	2.55551	0.720141	1.72185	1.10461	1.23952	1.17946	1.05732	0.316987	0.98454	1.4452	0.833329	1.61492	1.20383	0.322152	2.22443	0.753454	2.18688	0.52758	1.36259	0	1.11312	0.692476	1.08504	0.588818	2.13282	0.534732	0.541824	0	1.12821	0.498537	1.66902	0.489389	1.57121
CCAM_LOCUS377	Cc000390.t1	VFQ58601.1	2.62564	2.77419	2.09203	2.15228	2.05666	2.51005	2.56597	1.66613	1.75225	4.24109	5.08937	4.14947	3.13451	4.4081	3.75282	1.33774	2.22261	2.94358	0.453895	2.15427	1.77855	3.62486	2.4497	1.89706	3.22434	1.71721	0.741687	1.43619	2.65453	2.72106	3.8995	2.35186	2.02473	2.10354	0.744312	3.39564	2.6603	1.31243	4.51618	1.907	2.89843	1.84075	3.52056	2.22239	1.98405	1.96345	2.10126
CCAM_LOCUS378	Cc000391.t1	VFQ58602.1	0	0	0.062274	0.286527	0.123547	0	0.163272	0.052201	0.091569	0.073601	0	0.108549	0	0.073425	0.00473	0	0.17502	0.118041	0	0.283198	0	0	0.147718	0.035431	0.073058	0.049173	0	0	0	0	0	0.587082	0	2.04203	0.619327	0.385288	0.301853	0	0	0.59504	0	4.02059	0.313863	0	0	0.544583	0.291402
CCAM_LOCUS379	Cc000392.t1	VFQ58603.1	28.6792	23.9326	21.9373	11.9031	12.1801	15.4722	13.5985	10.6116	10.2887	10.0593	13.7007	9.8408	22.2134	13.3408	16.9344	18.0868	19.7035	19.6022	7.89224	12.7221	13.4267	12.8927	12.2713	10.859	13.5744	10.8727	13.5151	5.69996	10.0703	10.5475	35.6976	16.0757	36.2466	39.5593	46.4344	47.7266	31.0938	28.6212	36.7493	36.0787	23.1922	35.1998	37.6513	48.8273	41.9764	34.0845	26.2176
CCAM_LOCUS380	Cc000393.t1	VFQ58604.1	0	0	0	0	0	0	0	0.0383	0	0	0	0	0	0	0	0.004188	0.018363	0	0.027787	0.009004	0.022416	0.024785	0.036868	0.014869	0	0.011351	0.021929	0	0.087979	0.003718	0	0.783955	0	0	0	0	0	0	0.158463	0	0	0	0	0	0	0	0
CCAM_LOCUS381	Cc000394.t1	VFQ58605.1	0	0	0	6.42048	7.54763	5.34897	8.63914	9.19337	7.896	0.153452	0.165742	0.01586	0	4.40679	7.89348	0.030361	0	0.059847	0.114442	0	0.094425	0.281353	1.16624	0.702489	0.345153	0.137119	1.3804	0.222797	0	0	0	0.177459	0.10185	0.352714	0.249608	0.155283	0.0608279	0	0.298918	0	0	0	0.505986	0.111793	0.24951	0.877934	0.176166
CCAM_LOCUS382	Cc000395.t1	VFQ58606.1	0.144577	0.140114	0.095751	0.349536	0.273591	0.391239	0.244493	0.37891	0.35324	0.583301	0.377518	0.656449	0.073806	0.465168	0.357305	0.279993	0.199248	0.231822	0.064076	0.034603	0.3235	0.212058	0.407586	0.254861	0.452644	0.161182	0.307716	0.368638	0.14936	0.271639	0	0.129704	0	0	0	0	0	0	0	0	0	0	0	0	0.136775	0.120315	0
CCAM_LOCUS383	Cc000396.t1	VFQ58607.1	0	0	0	0.008828	0.043228	0	0.044623	0.1003	0.017301	0	0.027173	1e-06	0.052566	0.136388	0	0	0	0	0	0	0	0	0	0	0.050071	0	0	0	0	0	0.125644	0	0	0.120492	0	0	0	0.135318	0	0	0	0	0	0	0.127854	0	0
CCAM_LOCUS384	Cc000397.t1	VFQ58608.1	7.99424	8.16721	9.17582	7.88177	8.03301	6.60913	7.90241	7.45656	11.2611	8.75907	7.6936	8.09687	8.75571	8.69691	8.86421	3.50885	4.84066	3.17723	3.93644	4.99365	6.60889	3.58495	3.27881	3.27141	3.96083	4.0257	4.52478	1.95539	4.4631	3.49916	6.05649	6.54579	5.63528	6.85364	5.3023	4.75611	7.69272	5.74009	7.91506	7.10841	5.40202	5.7179	7.12394	5.85408	6.2863	7.80678	10.3273
CCAM_LOCUS385	Cc000398.t1	VFQ58609.1	29.5565	21.8103	31.1584	21.4393	26.4617	23.5127	15.6463	17.5727	16.7914	3.69727	3.82052	3.78706	19.686	11.6993	11.2533	5.454	8.25652	7.59297	7.70957	5.40695	7.61231	4.47375	7.80806	7.48912	8.09235	7.02606	9.16451	2.57568	3.94735	6.51621	16.0334	16.5944	16.5637	12.986	13.9539	22.728	11.5411	7.96295	10.8568	18.3631	13.3375	18.1174	17.229	16.9687	12.1732	19.7806	21.8055
CCAM_LOCUS386	Cc000399.t1	VFQ58610.1	122.827	94.7109	106.831	67.3654	75.3015	66.7757	66.0494	73.4013	78.553	59.5231	54.0001	57.7706	100.95	71.7038	78.5802	89.7196	129.269	119.429	93.7866	113.453	112.959	56.4722	60.0379	69.9733	78.3026	79.6495	75.109	106.628	71.4514	64.3097	168.89	164.082	165.991	166.815	208.063	120.252	114.285	98.552	136.239	139.242	115.746	158.007	127.2	182.022	158.559	145.115	144.789
CCAM_LOCUS387	Cc000400.t1	VFQ58611.1	1.45469	1.42486	1.99005	3.47953	6.02211	3.78687	3.92553	3.8069	4.25739	3.6852	3.98306	3.00808	2.26156	3.87108	4.94565	2.76167	2.5378	2.07563	2.72049	2.51458	2.25799	3.34492	2.72245	2.23954	2.74651	2.13794	2.0703	1.93319	1.42345	0.842165	5.07386	4.38083	3.99332	5.63411	4.3496	2.70591	4.90237	5.32074	5.85998	4.17903	4.10212	2.26904	2.6176	2.92212	3.94028	3.82466	5.5001
CCAM_LOCUS388	Cc000401.t1	VFQ58612.1	6.69456	4.82892	6.58167	9.03523	21.8803	7.2397	19.9508	20.8784	19.0652	3.49579	2.98172	4.13316	4.6364	6.85926	7.49196	2.64123	3.20771	3.42796	4.05142	5.13941	6.30661	1.8019	2.6793	2.8632	2.89538	2.85676	3.15072	0.636187	1.21743	1.8525	2.50045	2.41291	2.65892	4.12444	4.47998	4.24388	4.66472	2.80071	4.77973	3.96191	4.51006	3.68264	4.69553	6.29303	3.56222	9.40062	8.5753
CCAM_LOCUS389	Cc000402.t1	VFQ58613.1	39.4018	24.32	30.7008	21.4687	18.9364	18.9227	18.1723	20.1366	19.3104	21.2066	22.1009	24.7429	29.5211	24.9794	29.4455	22.4713	25.4757	22.9803	16.4603	25.117	22.4975	15.489	14.7866	19.513	21.3804	20.7729	23.1715	11.5077	12.3646	15.1451	40.1996	37.3003	50.4513	45.6357	42.0597	30.4631	31.1113	28.4933	37.0278	49.9038	32.2633	44.4399	30.3108	47.4658	44.2284	47.2099	38.592
CCAM_LOCUS390	Cc000403.t1	VFQ58614.1	21.9032	17.5028	20.5341	4.17683	3.78716	3.69885	4.82233	5.29703	5.98247	8.74634	8.92114	9.54456	17.7562	8.36906	9.69107	5.53004	6.69304	7.08757	5.60109	6.43446	6.48476	2.38839	3.71605	4.44816	5.22039	5.48503	5.46948	6.27451	5.99649	11.3251	15.1147	11.9535	15.5779	10.5715	11.1061	7.48497	11.6154	13.7082	12.3027	15.4501	11.4879	14.377	13.8364	7.87576	12.2582	12.9193	12.6285
CCAM_LOCUS391	Cc000404.t1	VFQ58615.1	21.921	22.7401	26.1758	16.4322	16.7675	15.9042	15.9355	16.3834	14.1068	6.9515	6.77193	8.13815	21.6461	15.2365	17.972	11.667	13.2787	13.8282	9.84783	13.1467	14.4894	8.30566	8.00375	9.69392	10.0356	10.6907	10.6156	3.61568	5.99758	8.13032	20.9841	22.1934	27.753	28.1732	21.4471	32.6383	20.3231	19.6167	21.4477	29.2261	18.1342	27.4976	27.0209	32.2229	24.0011	32.4581	36.8267
CCAM_LOCUS392	Cc000405.t1	VFQ58616.1	0	0.021044	0.012427	0.371554	0.211703	0.198472	0.387628	0.333821	0.21325	0.308845	0.253284	0.306422	0.09607	0.423803	0.51861	0.097411	0	0	0.035901	0	0.116364	0.087542	0.109831	0.057635	0.176464	0.087987	0.231717	0	0	0	0.0605649	0.0584445	0	0	0.0616546	0	0.120199	0	0.118135	0.118474	0.120045	0.114358	0	0	0	0.162641	0
CCAM_LOCUS393	Cc000406.t1	VFQ58617.1	19.1718	20.4057	19.2906	28.0258	24.3234	21.0958	23.0336	24.8639	22.4919	20.0615	17.6552	18.8388	16.4721	26.0826	26.5775	7.53575	7.90848	6.64604	7.1368	10.7071	12.3922	11.6212	13.6462	12.0289	12.936	9.76621	10.1244	5.05321	5.86243	6.10831	30.2081	23.0342	27.2245	32.5908	24.7112	23.9135	31.9833	32.2437	31.1712	32.4475	27.9328	24.1905	33.9516	31.358	24.1526	38.5084	31.6512
CCAM_LOCUS394	Cc000407.t1	VFQ58618.1	0.077707	0.067998	0.167953	0.13928	0.192343	0.262725	0.138453	0.169366	0.223907	0.287259	0.44772	0.333446	0.133265	0.173779	0.227295	0.400444	0.321847	0.416581	0.370309	0.515557	0.346462	0.81191	0.563297	0.404649	0.530692	0.448867	0.369553	0.478454	0.378184	0.797623	0	0	0	0	0	0	0	0	0.119206	0	0	0	0	0	0	0	0.117089
CCAM_LOCUS395	Cc000408.t1	VFQ58619.1	348.544	413.771	594.26	949.856	746.924	810.648	907.15	908.578	675.292	593.064	615.667	611.989	776.812	1211.93	1011.55	226.911	220.904	193.093	169.562	194.062	160.243	268.834	277.218	314.432	227.144	234.318	238.144	142.355	163.41	147.548	455.622	570.284	466.411	562.68	421.664	537.115	322.432	375.385	268.35	344.737	747.635	537.538	326.957	326.328	323.533	287.064	393.348
CCAM_LOCUS396	Cc000409.t1	VFQ58620.1	11.9518	12.244	8.38121	8.60503	5.45958	9.51061	4.91566	5.48889	3.03952	7.05253	7.96094	7.94859	9.24526	18.0401	15.8893	4.91578	7.42713	7.30755	3.54458	3.63802	3.41822	6.70858	7.03532	6.72972	9.79044	9.34271	7.38942	5.98323	4.08146	5.71654	19.0387	19.2908	23.725	17.6876	16.9586	20.0452	13.2247	11.7902	17.2915	14.897	9.31618	11.6834	14.9787	17.4693	20.2213	10.9709	14.3627
CCAM_LOCUS397	Cc000410.t1	VFQ58621.1	0.075644	0.075832	0.109243	0.204465	0.251998	0.215481	0.298077	0.171986	0.00139	0.113247	0.06082	0.085568	0.091316	0.801188	1.2448	0.035804	0	0.035289	0.019793	0.021166	0.018653	0.550338	0.02208	0.056491	4.20862	2.10161	1.02146	0	0	0	0.0909153	0.263197	0.0755291	0.174375	0.462756	0	0.902166	0.391663	0.354671	3.11226	2.70303	1.02999	2.25135	1.32644	0.555089	2.44145	2.43861
CCAM_LOCUS398	Cc000411.t1	VFQ58622.1	11.9992	8.55659	5.23531	3.93634	2.94083	1.78557	2.7701	3.9955	2.06961	0.507303	0.411708	0.499373	8.25433	6.66992	6.89535	9.03679	12.8882	13.7815	8.79312	11.3164	10.2697	10.5585	9.689	18.3789	15.2644	17.1697	15.7204	0.557599	0.230698	2.32572	27.7943	26.6659	31.9165	17.3925	13.164	9.24281	8.67886	4.16077	12.2977	10.4436	2.23341	11.8538	11.0726	22.8005	11.903	15.5138	16.1914
CCAM_LOCUS399	Cc000412.t1	VFQ58623.1	0.225219	0.216175	0.304959	0.791632	0.629596	0.317353	1.35396	1.12438	0.771417	0.467677	0.153694	0.143298	1.21528	1.03526	1.3481	0.610125	0.11569	0.135522	0.089836	0.029558	0.607585	0.31133	0.556311	0.260089	0.756159	0.078883	0.42824	0	0	0.152578	0	0	0	0	0	0.441752	0	0	0.170074	0.170561	0	0.329272	0	0	0	0.156098	0.167054
CCAM_LOCUS400	Cc000413.t1	VFQ58624.1	138.647	124.749	120.437	111.352	113.002	106.068	117.474	127.779	126.017	52.5881	55.183	51.6783	158.035	87.3054	88.9078	115.699	113.361	114.471	220.901	262.948	284.288	175.272	191.959	180.834	280.721	193.783	215.299	63.9195	72.0592	86.5917	405.182	318.492	239.064	200.411	145.542	156.041	217.032	152.995	173.256	138.049	65.4181	203.901	245.127	174.75	128.77	169.093	179.212
CCAM_LOCUS401	Cc000414.t1	VFQ58625.1	68.9071	100.388	65.5817	13.0298	9.12013	10.0271	9.72214	9.40135	9.80042	32.8031	29.4131	35.648	69.0284	17.8168	20.2996	16.13	25.5212	19.5019	11.7938	11.8118	14.4141	8.91233	8.72804	9.54509	12.9988	10.8776	12.8247	21.9095	26.7722	29.8102	57.3473	57.0453	53.6788	48.5924	35.9871	28.6067	44.8237	51.8217	41.181	23.8189	17.7119	32.2623	26.7485	26.5047	33.375	17.58	15.2392
CCAM_LOCUS402	Cc000415.t1	VFQ58626.1	1.17089	1.72398	2.02156	4.44567	13.4649	5.46946	6.57749	8.36988	6.61789	3.57239	3.39915	3.91219	1.30771	2.9773	3.86036	1.44105	2.02139	1.8806	0.807207	1.85475	1.72164	3.85457	4.91798	5.90864	1.20541	2.17228	1.77597	1.61693	2.47944	0.859334	2.19788	1.57106	1.69067	1.95164	2.40316	1.54658	2.10021	1.84109	3.17563	2.2293	3.38831	2.53612	2.35176	1.41035	1.82238	2.11314	1.48164
CCAM_LOCUS403	Cc000416.t1	VFQ58627.1	9.85141	9.91458	14.4714	7.72885	16.0174	8.57936	10.7656	11.5031	16.5971	6.41938	4.55838	4.18946	8.27148	3.19714	4.13016	6.85855	12.3449	5.76823	6.33186	10.1857	15.4104	5.4251	7.99143	5.76533	4.07511	4.67708	4.71372	8.07467	17.7866	5.37413	6.19405	5.22059	6.31824	11.3538	13.0101	11.0233	5.67963	4.64436	7.2644	3.60426	23.7772	8.51258	5.74382	6.64909	7.02109	6.38672	4.43146
CCAM_LOCUS404	Cc000417.t1	VFQ58628.1	79.4461	65.7328	58.5661	3.92588	1.59549	3.06701	4.17537	3.63211	2.79429	18.1977	16.2684	16.7686	60.0419	23.0515	21.6276	35.2893	52.7134	48.7498	15.2698	20.656	19.1219	9.775	10.3234	9.03064	24.0193	19.7929	19.3727	12.2127	8.96686	17.907	72.9818	73.2337	78.2047	64.9178	61.1049	44.8797	25.4523	31.3267	37.1362	55.3465	14.1512	63.6593	54.5671	78.1237	53.2777	27.457	32.4238
CCAM_LOCUS405	Cc000418.t1	VFQ58629.1	66.0939	90.3406	67.6822	110.447	115.368	130.726	102.094	93.4591	110.029	197.053	220.573	195.544	73.5774	121.592	111.798	42.6975	53.1801	49.7918	67.0444	110.314	103.855	90.4068	87.1941	72.5431	58.8283	50.1072	46.9217	153.319	88.4148	58.1827	111.354	114.768	83.9727	96.9348	92.961	129.328	208.634	238.888	185.136	91.8279	123.849	68.3883	95.4144	37.5944	137.23	63.4621	55.6125
CCAM_LOCUS406	Cc000419.t1	VFQ58630.1	11.1983	17.0964	13.1754	50.3126	41.0189	38.539	29.2024	43.5459	40.9089	27.3398	33.1602	23.5054	17.4217	25.0088	26.3715	1.84071	2.03624	2.77055	3.12365	2.62062	2.52582	1.18698	5.36931	2.52433	2.10338	1.80087	2.07893	1.86637	4.55148	6.92829	10.3551	11.6193	12.804	18.7064	21.3281	21.9614	21.746	25.1579	18.3194	48.5205	20.7635	31.1476	33.0472	28.9864	24.0153	22.2031	24.2228
CCAM_LOCUS407	Cc000420.t1	VFQ58631.1	2.73751	4.09014	3.16653	18.1608	14.4193	14.3623	6.73274	7.87635	4.68395	29.2822	44.9101	31.0659	3.53675	4.52061	4.65437	1.81047	2.14839	1.76689	5.03276	3.55527	5.71274	2.28285	6.56176	4.57477	2.80778	2.54818	3.75375	1.13777	5.82104	2.54152	2.52858	0.976024	1.68052	0.969964	0	1.28108	4.51647	1.63397	1.97286	7.4194	1.50356	2.38722	1.56539	1.84459	2.05846	1.35805	0.484457
CCAM_LOCUS408	Cc000421.t1	VFQ58632.1	69.7119	62.5421	63.4207	29.1043	16.5053	31.6152	15.0529	13.6726	11.9018	21.4011	20.9348	19.6209	60.1283	45.4138	48.7963	24.5567	33.2568	33.8051	14.9248	20.9947	22.7603	33.2806	33.5393	38.4808	44.9505	46.9065	40.3057	23.9296	18.2424	29.8984	75.3518	74.6658	71.5622	46.3966	67.4409	49.9622	51.3539	38.3075	35.6759	68.0936	52.1235	88.9639	41.5699	55.9525	47.6876	43.4577	47.1538
CCAM_LOCUS409	Cc000422.t1	VFQ58633.1	0.027207	0	0	0	0	0	0	0	0	0	0	0	0	0.041134	0	0	0	0	0	0	0	0.052205	0	0.120297	0	0	0	0	0	0	0	0.775648	0.111293	0	0	0	0	0	0	0	0.132765	0	0.138225	0	0	0.119916	0.128333
CCAM_LOCUS410	Cc000423.t1	VFQ58634.1	4.02471	3.79982	3.11789	2.0842	1.41613	1.37523	1.10908	0.750524	0.951541	3.42062	2.91073	3.32175	2.5704	4.78898	5.21325	2.00669	4.53622	2.89172	1.96553	2.35584	3.17684	2.75536	2.52362	2.69941	3.44125	2.40021	2.52265	4.44194	2.69582	3.28807	2.35347	2.59552	2.79311	4.08406	3.65077	1.56143	2.33539	1.32769	2.73249	1.97303	2.99879	0.529025	1.27197	1.22632	3.19317	1.90604	1.93246
CCAM_LOCUS411	Cc000424.t1	VFQ58635.1	6.12934	7.36608	6.63524	6.04602	7.9452	13.8373	11.9545	9.32908	14.8584	23.9281	29.0517	21.7812	8.39171	15.4463	12.6454	2.02782	2.67277	2.20409	1.80725	4.59838	3.30987	4.27119	3.36352	3.66411	3.62391	2.03812	2.68813	10.9487	4.58177	2.55729	2.41136	4.65389	1.78069	5.13888	1.6365	1.01808	5.84915	7.79111	8.62309	1.31027	0.531059	1.26475	1.65869	0.732948	6.2708	0.959332	0.769997
CCAM_LOCUS412	Cc000425.t1	VFQ58636.1	2.81426	3.93606	2.71025	2.02896	2.23205	1.74895	2.76045	1.95177	2.69253	6.19386	5.92409	5.9992	3.23371	3.46734	3.149	1.11214	0.442922	0.444097	0.616764	0.313392	0.336816	0.461312	0.561475	0.247484	0.819692	0.16862	0.503685	1.02737	1.45532	1.2391	12.4942	13.205	4.94271	13.6936	7.87366	15.0715	35.4233	47.4172	19.1483	3.49148	4.71705	3.3702	17.8025	3.25515	18.7683	7.45598	5.12954
CCAM_LOCUS413	Cc000426.t1	VFQ58637.1	0.566597	1.26462	1.99206	54.1507	67.5681	33.8248	62.8694	127.252	46.6443	9.6813	11.446	9.48375	1.67364	26.8944	20.3138	13.6953	7.86618	6.33611	9.43885	9.83334	8.48968	23.6442	22.0311	16.9426	15.6169	17.8416	13.5908	1.17281	5.17128	3.08697	20.4289	21.6465	2.99499	9.98774	13.0488	15.7281	4.37238	7.33399	2.73466	3.52605	4.76376	3.78174	12.3992	12.7843	18.7503	4.66131	11.8956
CCAM_LOCUS414	Cc000427.t1	VFQ58638.1	9.61287	9.48852	10.8236	12.3455	15.407	16.867	13.3261	12.4396	9.79296	15.8694	15.8314	16.7881	10.0477	12.0047	12.7716	5.40786	7.85907	5.82023	6.76784	9.81385	9.34589	10.1632	11.7774	9.60964	8.86352	8.37097	8.77958	6.18936	8.85536	7.27833	12.9066	13.8919	6.59837	8.80703	8.59079	13.5182	10.8371	12.8312	12.8296	13.1091	8.85533	15.2314	15.3658	5.65824	11.6183	9.99795	11.1752
CCAM_LOCUS415	Cc000428.t1	VFQ58639.1	6.41068	7.92503	7.0328	6.84146	8.01043	7.66461	7.03572	7.68435	5.72457	9.98107	11.2881	9.83002	8.81524	7.14051	7.63352	3.53577	3.07631	2.53207	3.69377	4.74788	4.75441	4.96489	6.92154	5.41625	4.54523	3.90507	4.27577	3.75167	4.82254	3.61371	26.5065	15.7061	15.0667	15.1626	9.94127	24.7381	39.2235	46.5775	18.1412	30.0187	17.9736	20.6344	26.3898	15.6896	23.1872	24.9757	17.8191
CCAM_LOCUS416	Cc000429.t1	VFQ58640.1	1.19293	0.972032	1.79936	3.65282	4.27113	2.87125	3.44955	4.17452	3.01703	3.13332	3.20835	2.34226	2.30644	3.14778	3.01497	0.525733	0.235918	0.271123	0.232517	1.3976	0.411119	1.4939	1.57983	1.00357	0.921293	0.430745	0.539557	0.356974	1.37757	0.588576	0.754801	1.1654	1.0033	0.723853	1.07573	2.48568	3.2956	2.27618	1.61951	0.590599	2.24412	1.42521	1.09032	0.412967	1.84339	1.08104	1.44614
CCAM_LOCUS417	Cc000430.t1	VFQ58641.1	9.47324	12.9169	8.77091	5.86863	6.98048	4.76579	5.44975	5.47033	6.20311	7.05718	6.99032	8.0061	10.1498	7.85975	8.43659	3.52554	6.35169	4.35988	4.67066	6.34836	6.79104	3.976	5.46203	4.05451	4.73346	4.16301	4.00844	4.2167	4.7199	3.93469	7.96504	10.4923	8.19254	8.97216	6.95001	7.20608	10.2875	9.53149	11.4672	6.80112	6.13954	7.28103	6.78337	8.53121	6.94729	5.65856	6.17682
CCAM_LOCUS418	Cc000431.t1	VFQ58642.1	25.4127	22.9965	22.9625	21.4573	26.7013	19.9814	23.4345	23.9351	24.1177	15.516	15.3207	16.6017	20.0511	21.3564	22.133	17.5797	21.2482	18.9812	20.6861	21.0276	25.5653	13.0835	13.5199	14.8523	14.8675	14.4105	17.1177	11.5341	13.5037	11.7775	26.2022	24.7609	22.7829	38.4731	37.2464	29.4907	38.5971	27.5618	43.0322	20.449	28.7258	22.1739	33.339	33.9825	32.9491	44.2355	41.9429
CCAM_LOCUS419	Cc000432.t1	VFQ58643.1	25.8183	32.223	30.0715	49.7506	60.3323	53.3359	39.5282	41.8463	38.9016	40.2504	36.9681	40.7574	28.5818	36.9427	40.0911	9.01203	8.67116	8.76435	11.1863	13.7759	14.535	13.6093	12.4381	15.0194	12.1811	11.7188	11.8296	7.25835	13.9078	8.79442	21.4869	19.9875	14.4734	20.2346	19.3118	28.196	24.3952	30.6467	24.9203	20.0691	22.8292	17.7271	15.7788	23.8296	17.7283	21.1397	15.2059
CCAM_LOCUS420	Cc000433.t1	VFQ58644.1	113.523	119.218	92.7077	62.7056	29.8061	65.816	29.8606	34.3727	31.6915	48.9707	35.007	49.7466	100.034	121.513	106.196	26.1419	27.5667	31.9502	37.0509	41.4284	29.2732	38.8699	44.2743	36.7648	51.4758	40.2558	39.6657	23.7799	12.8909	32.8151	110.338	111.068	112.874	66.3932	67.6143	57.8199	105.841	104.854	81.6574	75.1198	42.6679	73.9401	92.8632	75.559	89.8236	65.4577	45.1814
CCAM_LOCUS421	Cc000434.t1	VFQ58645.1	0.473134	0.5459	0.57397	0.498946	0.792465	0.659636	45.3633	43.2262	93.0205	0.267811	0.089356	0.192554	0.718294	0.311745	0.415251	21.6756	15.1127	8.09206	16.1395	27.1074	29.7385	0.156791	0.136246	0.391487	0.767565	0.548018	0.304465	0	0.117938	0.628778	2.76631	2.83631	1.00544	7.12965	10.3843	6.35066	9.09299	3.72415	15.1758	0.169103	6.16846	0.489687	9.63319	12.9279	6.50965	19.5003	20.7033
CCAM_LOCUS422	Cc000435.t1	VFQ58646.1	11.8205	21.834	16.6417	56.4845	51.8548	46.3514	57.321	63.4613	49.9319	28.3592	24.0481	28.2322	22.7563	45.3092	40.3458	10.5096	11.6701	10.3888	12.9863	15.6018	14.8687	13.6342	18.0349	15.4319	12.2433	12.691	12.9844	6.52951	8.2148	5.68752	43.026	60.5754	24.4076	31.7933	23.8613	22.3681	29.3132	28.0974	29.5146	23.7892	91.0888	33.9516	18.0559	25.6925	25.8941	29.9634	33.6813
CCAM_LOCUS423	Cc000436.t1	VFQ58647.1	6.83629	8.96453	5.95958	3.63336	4.3717	4.36601	5.44112	4.9145	5.19745	6.24184	4.44478	6.24193	7.01734	4.3484	4.51217	3.9243	4.02887	4.09793	4.15586	5.90671	4.49951	3.30337	3.44857	3.94071	4.23828	3.35066	3.33059	3.12036	2.99571	3.89161	4.05767	6.21891	6.0479	5.9514	6.439	6.0464	6.51343	9.51141	9.07864	7.12029	8.63402	8.33768	5.91063	8.05306	8.25812	7.26432	8.3458
CCAM_LOCUS424	Cc000437.t1	VFQ58648.1	5.97813	7.11478	9.55072	2.62958	0.659218	2.22659	0.725014	0.773856	0.152562	14.0533	9.75073	15.7529	8.46684	1.65265	0.918811	0.265656	0.11092	0.261834	0.579833	1.07687	0.385846	0.175403	0.562413	0.134728	0.310078	0.570289	0.611435	6.18211	2.78353	1.91848	9.44812	8.64979	10.063	0.69698	1.97295	0.920537	22.8378	29.7441	11.5773	27.2489	27.3702	19.8983	12.9981	2.6509	6.65609	18.8664	25.5282
CCAM_LOCUS425	Cc000438.t1	VFQ58649.1	15.2423	11.6907	14.0492	5.88234	3.71391	5.54965	4.44752	3.3499	4.33068	7.0815	7.5348	7.16994	12.8949	6.31974	7.76391	3.58451	4.35195	4.14319	4.37027	5.67956	5.62642	6.48599	6.94084	6.5621	7.38154	6.6843	6.70956	5.1338	2.76046	4.11349	5.02859	2.86741	5.31691	4.60322	4.6537	2.31608	4.3095	6.15431	4.23552	8.27173	11.0997	8.41597	4.24513	7.29497	5.34966	5.31969	10.0723
CCAM_LOCUS426	Cc000439.t1	VFQ58650.1	0.967724	0.698445	0.403078	0.340908	0.072203	0.154332	0.136861	0.353937	0.040619	0.173984	0.086511	0.492259	0.42001	0.458003	0.155262	0.651569	0.917039	1.03582	0	0.34457	0.421758	0	0.651748	0.344293	0.899083	0.709967	1.21094	0	0.154794	0.453559	0.449526	0.578384	0.248966	0.718492	0.610152	0.948949	0.14869	0.16138	0.146138	0	0.297	0.28293	0.618427	0.956452	0.457435	0.536515	0.430628
CCAM_LOCUS427	Cc000440.t1	VFQ58651.1	1.94133	2.40044	1.81648	24.8452	10.9387	23.2234	9.76707	4.58303	2.94135	22.03	23.2104	22.1124	2.47104	7.93152	8.51634	1.69867	1.76325	4.61074	2.32493	4.48507	4.14916	6.46499	11.2477	6.51285	2.65807	2.0935	4.71357	8.60391	9.5915	2.86415	3.71547	5.44449	3.20099	7.3902	6.16378	7.14617	27.0374	35.4212	22.2785	9.82524	9.27366	6.75568	16.6123	7.40344	12.1827	7.39077	11.2051
CCAM_LOCUS428	Cc000441.t1	VFQ58652.1	8.1352	7.02782	8.97391	16.1494	14.5515	18.5676	8.58062	8.30043	5.75413	12.5158	12.3029	13.0341	7.35593	16.9618	15.3562	5.59512	9.42204	9.28139	4.12698	4.96699	5.1413	9.46186	12.7149	10.7982	12.1335	9.62277	9.54924	8.21041	7.56188	5.70479	11.0782	11.02	9.08171	11.56	10.7807	9.272	10.993	9.35574	15.3259	9.16462	8.27049	6.2661	9.46663	9.52332	11.3724	11.1833	8.74242
CCAM_LOCUS429	Cc000442.t1	VFQ58653.1	4.42772	4.8829	4.51715	2.57234	1.96502	2.38048	1.58409	1.54398	1.27749	2.22303	2.25456	2.48105	4.16293	3.60312	2.86405	1.18141	2.18269	1.8029	1.65671	1.25097	1.11429	1.46008	3.23029	1.76182	1.51637	1.90218	1.39634	1.37936	1.91455	1.71608	3.20761	2.69592	2.66477	1.78612	1.58	3.80065	2.1562	1.89446	2.62375	1.82164	1.74326	1.75836	2.34876	1.41528	2.31642	2.87125	2.67628
CCAM_LOCUS430	Cc000443.t1	VFQ58654.1	3.95293	3.63379	3.20374	3.72731	2.2514	1.06918	2.64798	2.70777	1.97533	3.52678	4.06912	3.59561	4.44029	11.9791	10.3053	1.63189	1.75425	1.90781	1.64608	1.44047	2.11992	8.85713	5.7541	9.78494	6.77217	6.30185	6.84407	1.5661	1.74776	1.63241	6.10677	3.68311	4.43911	3.66024	3.62638	8.05711	4.54488	6.85103	2.23343	5.72398	7.81726	5.28492	6.30095	4.17642	5.95528	4.78308	3.65628
CCAM_LOCUS431	Cc000444.t1	VFQ58655.1	22.0951	20.3234	23.101	26.5499	27.8434	21.178	26.9193	23.6852	22.9099	27.1739	26.6256	30.1668	19.6092	30.5103	29.8039	11.346	13.7883	11.9651	8.12348	9.36412	12.6474	10.2218	13.8989	11.5881	14.6666	12.3488	14.6196	6.79011	13.7763	14.0686	28.6952	28.4034	16.1915	23.4317	20.8819	47.7167	41.7252	32.7406	28.3737	27.7325	27.9313	21.0827	35.4119	24.4045	33.421	31.0267	28.6319
CCAM_LOCUS432	Cc000445.t1	VFQ58656.1	28.2604	26.5417	32.7715	29.2536	27.6088	26.3737	26.0479	26.9326	25.9388	22.6105	21.6689	21.0216	29.4837	21.0654	22.8829	10.4002	10.6296	11.3006	13.2281	14.6809	15.1525	8.65494	13.7982	17.6057	11.8618	13.7369	14.0384	8.06654	10.3135	7.88496	27.999	29.8694	28.2754	24.7572	28.6336	22.4494	25.6172	25.0369	24.6764	28.1388	38.0584	37.1043	29.1544	29.9818	27.9689	38.2842	36.7879
CCAM_LOCUS433	Cc000446.t1	VFQ58657.1	4.10085	7.95942	6.97147	84.6784	135.851	65.2793	112.173	110.893	68.8068	57.4231	57.2825	62.738	8.993	107.195	100.41	10.2011	10.093	9.89489	9.46601	10.3001	16.4462	96.3621	73.8163	63.5208	79.9005	55.5483	58.6624	10.4528	7.36586	3.31131	33.7702	38.7183	23.8884	29.4997	17.6995	24.5629	51.4272	46.4534	35.8702	31.7215	37.4441	18.6243	34.844	28.0499	28.5802	36.2148	39.7174
CCAM_LOCUS434	Cc000447.t1	VFQ58658.1	34.524	38.2923	39.4618	46.9342	53.7513	42.7399	61.1048	68.846	45.9449	37.9593	38.6657	35.3086	41.964	48.0906	48.4435	19.4919	22.4586	18.1378	23.5478	28.3139	30.6227	38.217	39.1714	34.25	37.2765	27.7208	32.0245	24.0665	25.1196	22.8013	27.8706	40.082	24.1995	38.7985	30.7517	38.7171	43.0013	38.9248	44.3674	27.787	53.1036	32.4238	51.3913	21.8071	42.084	28.0061	32.0387
CCAM_LOCUS435	Cc000448.t1	VFQ58659.1	5.30459	4.21985	5.15834	30.5719	28.7779	44.5073	19.9594	18.3072	12.9542	6.84874	7.04586	5.64295	5.6027	15.3476	16.3496	4.4084	5.11431	4.95416	4.86315	5.14707	5.47171	8.25558	11.3562	9.18866	7.38705	6.15336	7.44549	3.83787	3.30497	2.08117	4.75969	3.62145	4.86667	10.358	12.6724	9.6226	11.7169	10.1538	10.4445	14.324	28.6652	12.271	14.4498	15.6915	10.2457	23.0234	27.796
CCAM_LOCUS436	Cc000449.t1	VFQ58660.1	11.6668	13.07	12.0956	22.594	28.0699	24.5438	19.3214	19.2416	12.9205	9.81847	9.84627	9.66134	12.3253	14.9224	14.8685	4.44456	4.72386	4.63868	5.97873	7.37361	7.32501	6.39423	7.64066	8.45793	8.66153	8.32484	7.9169	1.90674	4.60997	4.81437	11.9952	14.9315	13.798	10.6866	10.1157	10.6982	13.4526	14.6006	13.1524	11.5239	13.0836	9.51539	12.0837	11.197	10.3284	16.9638	13.8028
CCAM_LOCUS437	Cc000450.t1	VFQ58661.1	11.8503	9.26988	7.5879	1.17274	0.6852	1.1023	1.94997	1.49519	1.08986	3.23435	1.94963	3.03485	8.0782	6.53701	5.78086	5.38197	9.767	6.02696	3.37926	3.57457	4.6042	4.09463	3.02925	4.3977	9.72739	6.6661	7.5513	1.46362	2.43781	6.41033	12.5693	9.09692	12.0737	7.5337	7.99714	5.47258	5.45679	6.76855	3.06463	5.76264	2.33563	5.19163	10.132	10.387	7.19461	5.6256	4.8916
CCAM_LOCUS438	Cc000451.t1	VFQ58662.1	30.5422	31.7256	28.0536	12.0991	15.2128	14.4762	13.6158	11.2606	13.3216	31.3807	30.1113	30.3795	26.6176	20.4081	17.8623	9.25877	10.806	9.80583	7.52711	9.08758	10.0671	7.01517	9.6161	6.89165	7.8733	7.1047	7.13582	16.0697	17.2894	15.8234	28.4808	27.6246	27.0582	26.0525	20.667	30.339	28.5518	30.8311	28.0616	20.1422	25.3308	19.1667	21.098	13.5847	21.8479	16.4732	15.1108
CCAM_LOCUS439	Cc000452.t1	VFQ58663.1	3.89454	2.83144	3.66153	4.88816	6.31654	5.13456	4.74846	3.43344	5.23634	6.13811	5.11619	6.00067	3.95083	6.11503	7.00968	2.23488	2.47359	2.48233	1.48155	2.49988	3.00754	4.31884	5.01081	3.83721	3.41948	2.22896	2.61006	2.49967	2.15019	2.22793	5.24895	4.98727	3.48851	2.63303	2.54839	3.57987	4.64769	5.65312	6.45806	7.89823	12.1645	4.87928	5.24922	4.04999	4.60174	7.01164	7.4264
CCAM_LOCUS440	Cc000453.t1	VFQ58664.1	20.8976	18.0713	17.8599	2.06197	1.71869	2.04649	2.03857	2.11058	1.77858	0.695335	0.71795	1.35589	15.7857	2.15648	4.10259	5.72762	6.45386	7.04725	3.45053	4.08882	2.44732	2.78647	1.96223	3.60023	3.60382	5.15444	4.26481	3.35775	3.67705	4.95093	17.981	21.5398	21.7631	12.4869	12.9394	12.3691	9.38288	6.01	9.97768	11.8256	8.44913	15.5124	12.795	8.76355	13.2498	10.129	8.90955
CCAM_LOCUS441	Cc000454.t1	VFQ58665.1	98.5896	104.235	103.238	113.052	114.4	93.9384	116.553	112.289	115.624	70.094	66.0988	69.3764	111.07	99.891	100.831	30.6528	34.5709	30.4066	44.0365	58.3476	61.4067	51.6014	67.4113	48.4199	56.8121	44.8722	47.6998	18.7776	21.0658	27.0834	143.025	134.719	84.2628	54.6458	104.413	58.4606	69.5494	184.723	152.827	91.9588	258.641	215.724	107.593	78.4599	85.8173	98.443	119.545
CCAM_LOCUS442	Cc000455.t1	VFQ58666.1	8.90163	6.92526	7.77506	16.0765	13.1963	14.2366	11.9875	12.0312	12.9074	19.4916	20.7658	21.2683	6.76853	14.8811	17.5795	5.99675	8.4286	6.36731	5.18837	7.51686	7.63928	8.54236	10.5949	9.83183	9.1956	8.51708	9.61666	4.92753	6.62814	5.63014	9.4329	9.95973	9.74474	10.9259	9.97675	8.96078	10.2417	8.60896	11.2905	9.73528	8.71102	6.47677	7.93164	10.6123	10.4715	11.4867	10.5326
CCAM_LOCUS443	Cc000456.t1	VFQ58667.1	13.0531	11.5698	15.2871	33.2039	33.6083	27.4242	28.5641	28.8271	23.6186	22.8701	20.4012	22.2078	12.4064	28.0271	29.7544	8.96798	10.5872	10.6721	7.54179	10.6678	11.6166	8.53905	11.5799	11.7401	7.8669	7.61985	7.30762	5.6042	8.02525	6.65461	13.3158	15.3102	12.3803	19.1276	19.439	19.0189	15.6312	12.0831	18.4023	15.684	21.676	13.6413	15.1424	23.1478	19.316	22.5708	23.8293
CCAM_LOCUS444	Cc000457.t1	VFQ58668.1	35.8293	29.6157	40.4038	85.2163	66.9882	83.1956	45.8719	40.3646	33.8615	35.597	31.7607	38.7629	34.4689	35.8125	38.4722	5.81244	6.94571	6.6652	4.99701	10.0145	8.62513	9.91125	24.1871	23.9889	13.232	13.8014	13.249	9.36767	14.3015	16.0936	20.7324	17.4482	17.7523	17.4924	18.8923	16.5214	20.0995	15.5902	19.0305	22.3522	61.9028	32.8392	17.7261	19.292	19.4245	21.8333	23.8736
CCAM_LOCUS445	Cc000458.t1	VFQ58669.1	10.7052	8.79074	10.9794	16.0395	17.8257	19.8088	17.7219	17.6594	20.1806	16.3769	15.8253	15.0604	10.9011	21.1981	24.0461	10.8571	14.7574	13.1174	10.5787	15.3686	16.451	13.3679	16.237	15.7875	14.9307	11.3333	11.0205	5.31353	6.62669	6.65667	12.467	9.93487	9.28797	11.9558	13.0188	10.9007	10.8547	11.088	14.2768	9.36153	9.08713	9.56788	12.6974	14.8154	14.4051	16.7754	17.8758
CCAM_LOCUS446	Cc000459.t1	VFQ58670.1	77.9562	98.7583	75.7189	73.7221	69.4164	70.9339	61.4951	63.8005	56.7515	64.7367	62.0793	64.7869	91.8774	63.527	63.4627	47.3399	44.0487	45.792	42.0503	48.8528	54.8884	84.1153	64.4749	63.5641	73.078	66.01	62.3576	39.9879	47.5748	39.2632	65.6477	59.298	64.0501	76.682	82.5648	92.818	60.2196	69.0583	68.1195	87.1663	113.476	81.0755	84.2752	82.3103	75.9299	81.3124	77.6959
CCAM_LOCUS447	Cc000460.t1	VFQ58671.1	68.0221	88.6942	68.1905	62.275	49.3086	65.5467	49.5353	46.4961	38.9652	53.1085	55.1261	56.9018	73.8519	54.6966	61.8682	34.4866	37.7286	35.6649	26.9769	36.618	33.5275	50.3552	41.4504	51.8291	55.2248	55.0882	58.2707	25.5418	38.0101	30.3603	57.7962	70.2737	68.5013	65.7728	57.2671	53.1954	46.6463	44.8175	64.2588	71.98	92.4093	81.8477	63.212	73.0808	82.3383	52.7701	37.2801
CCAM_LOCUS448	Cc000461.t1	VFQ58672.1	5.36168	4.7108	4.80888	2.98685	2.05771	2.02923	1.91612	1.66593	1.40897	3.71068	3.00226	3.96172	3.07177	3.72502	4.69316	3.52888	5.94736	4.46928	2.56705	3.8304	3.9548	3.78514	3.9004	6.08394	5.39776	4.74879	4.77427	1.19431	2.69688	2.96304	7.96341	9.03618	8.97608	6.21698	6.76237	6.99463	4.68573	2.11182	4.72237	4.1488	2.06225	3.43798	5.40894	6.7872	5.66025	4.6567	3.68014
CCAM_LOCUS449	Cc000462.t1	VFQ58673.1	47.7789	42.2851	41.8626	26.8	22.9017	22.8104	23.8754	27.244	29.0144	30.6763	31.028	31.7321	46.7509	35.9999	38.2103	20.7258	33.1385	32.1917	22.7987	25.7919	20.6055	18.1496	20.8977	20.3464	25.2807	18.2591	18.5435	17.2396	13.9495	19.9264	43.5107	54.6942	49.4644	62.9561	53.6186	63.5706	50.3724	56.521	50.8104	35.2772	25.7213	36.9344	54.5426	53.2494	49.3253	34.5065	34.5518
CCAM_LOCUS450	Cc000463.t1	VFQ58674.1	7.22245	5.52149	3.3285	2.58241	0.887753	1.41064	1.57777	1.54413	2.71611	2.23911	1.93034	2.1046	4.50301	2.59	3.63	6.86444	10.7905	8.5193	6.12926	9.00107	9.10291	8.66249	7.74562	15.1833	11.1567	12.3849	10.9049	0.445975	0.94911	1.66348	22.9459	17.8816	20.1286	11.2921	6.68492	5.11476	6.40395	2.35747	8.17117	8.26839	1.72049	7.48234	8.60577	16.9317	8.79453	11.0469	11.7137
CCAM_LOCUS451	Cc000464.t1	VFQ58675.1	1.04587	1.26254	0.916108	4.77021	6.32038	3.04155	15.2261	18.0741	23.8533	2.95308	1.89712	1.29696	1.10106	2.77294	3.28021	0.682808	1.07666	0.756014	16.5741	14.9715	22.9444	11.1176	7.47838	8.91422	4.34372	5.97798	4.77543	0.491087	0.427427	0.059532	3.5237	3.77816	3.25262	2.25282	2.3914	2.31421	6.73424	6.60616	7.38231	4.4676	11.1231	3.81956	4.98233	3.57017	4.64813	15.1868	15.5026
CCAM_LOCUS452	Cc000465.t1	VFQ58676.1	151.378	158.864	139.001	55.9191	48.8596	58.9401	45.6222	51.6513	40.6934	27.019	24.3821	24.6774	149.093	61.677	61.108	51.8023	65.1028	53.6833	58.541	60.6783	68.3358	91.9098	73.8973	71.8563	87.2401	66.9524	66.682	38.1151	35.4154	54.5197	145.646	101.878	122.598	72.7935	72.1723	85.8934	74.5576	81.7504	51.4822	88.9386	61.8608	127.319	114.1	100.837	69.3994	72.0847	71.9764
CCAM_LOCUS453	Cc000466.t1	VFQ58677.1	0.700009	0.419589	0.481812	77.3047	39.0101	73.9138	33.6968	18.4766	27.2071	26.6222	19.1623	18.4509	0.732314	82.1382	133.076	3.04059	4.86348	2.2345	4.17696	11.3943	6.9196	92.7064	81.8276	86.0019	51.5872	27.3879	22.0523	0.917264	1.83613	0.195029	0.958704	0.925141	2.38937	2.94207	2.34229	1.70001	21.8807	37.1709	24.8711	2.43797	0.380047	0.362043	1.5827	1.04905	3.90229	9.26824	8.08193
CCAM_LOCUS454	Cc000467.t1	VFQ58678.1	62.6059	47.8364	72.2537	2.36454	2.89981	4.35322	3.65068	3.49217	3.51828	5.31337	6.5328	4.73497	41.7681	4.89198	4.82357	0.485366	0.704877	1.03758	1.25457	1.90732	1.03217	1.70549	2.84299	2.05429	1.60108	1.09891	0.898841	27.1352	23.3889	18.2394	18.8396	16.0855	22.2867	0.0832587	0.707043	3.84874	32.2205	31.4171	18.7125	27.0028	6.28097	21.8846	11.1078	2.45417	21.5564	1.16571	0.58218
CCAM_LOCUS455	Cc000468.t1	VFQ58679.1	15.7886	16.7089	16.004	8.80939	8.57264	11.9013	10.7777	8.84342	8.61881	7.27504	7.17652	8.56551	12.2695	10.9929	10.1449	5.96196	9.38755	9.22327	10.0194	10.8549	10.7631	9.70508	8.01383	7.97612	8.70228	9.93788	7.75342	10.2442	9.44752	10.6297	12.704	9.99599	16.724	12.558	19.1004	17.8237	17.455	19.1551	18.299	16.2486	5.42347	14.3925	13.108	12.8319	15.7119	14.171	9.54871
CCAM_LOCUS456	Cc000469.t1	VFQ58680.1	81.5815	28.0456	73.3321	0	0.022438	0	0.033057	0.303813	0.141616	0.02788	0.016325	0.023429	56.7174	0.009963	0.012707	1.66685	1.07275	1.46907	3.10762	2.66661	0.362876	0.012517	0.054965	0.019229	0.111141	0.007339	0.075199	2.10967	3.96251	5.42312	19.3241	14.5213	20.9724	2.05033	3.3484	6.35333	30.0282	18.3323	20.7712	31.5274	7.74191	24.2216	22.3143	7.27337	10.7943	10.6731	7.95612
CCAM_LOCUS457	Cc000470.t1	VFQ58681.1	30.6857	24.1097	35.1166	23.2875	25.9155	24.7182	32.7941	35.8371	44.8389	3.07475	2.81254	3.66612	34.9234	35.324	41.6827	11.9687	18.0393	16.6143	18.3821	23.5966	27.1683	25.6338	27.6804	37.7027	27.6148	26.4048	24.0586	8.34065	7.08841	9.63188	51.1948	51.7154	41.6546	37.2356	37.7694	32.786	23.4029	22.509	28.8916	28.318	17.1021	34.9372	38.4795	38.0282	26.6331	29.6927	37.7463
CCAM_LOCUS458	Cc000471.t1	VFQ58682.1	1.16733	0.474091	0.348324	0.188952	0.378783	0.084173	0.069074	0.27789	0.173083	0.014428	0	0	0.541312	0.248577	0.22173	0.538614	0.963505	0.947482	0.435087	1.5593	0.878141	0.285493	0.363605	0.40841	1.24035	0.791562	0.954081	0	0.137484	0.300357	2.90979	2.05194	3.76548	1.18059	0.569644	0.779634	0.610803	0.180799	0.764039	1.53245	3.10556	1.69054	1.5589	1.32667	0.911073	1.05188	1.0185
CCAM_LOCUS459	Cc000472.t1	VFQ58683.1	3.5503	3.72975	6.42216	2.7488	1.80267	1.76557	2.07589	1.86279	2.23641	4.27986	4.23181	4.22943	2.68657	3.60217	4.51844	0.955131	1.34168	1.13173	0.881023	1.30581	1.30842	1.63482	1.7894	1.22932	1.19832	1.48689	1.55304	1.48234	1.45324	1.08864	3.57305	4.34586	3.1848	1.92743	1.40189	1.27283	3.43479	3.40724	2.50464	2.51181	1.80741	2.31914	2.11215	1.45938	1.93158	1.83239	1.92535
CCAM_LOCUS460	Cc000473.t1	VFQ58684.1	97.0129	113.763	114.739	45.2322	24.1774	29.0423	20.3056	16.8679	11.9682	29.925	24.8578	26.4864	129.428	45.1773	48.1899	5.32928	6.92832	11.0574	11.6291	13.3268	9.88288	45.7126	44.4924	37.8783	33.1033	31.5613	31.6119	12.9234	7.79012	9.39106	44.716	54.9655	41.1286	10.7207	21.1345	9.43955	23.7709	38.4126	15.5752	59.3552	68.5835	102.525	25.266	16.0188	10.834	31.9262	28.0475
CCAM_LOCUS461	Cc000474.t1	VFQ58685.1	49.3918	46.6388	44.0167	38.9387	40.1138	34.1133	41.4439	40.6869	41.1685	23.043	20.9332	23.1524	35.5886	29.2859	31.7883	23.248	24.1804	22.3297	37.7804	44.1428	40.2053	25.4431	24.4541	27.1624	25.4703	23.73	25.8069	13.0506	11.855	20.1798	35.3047	38.1202	46.1351	50.3283	41.3795	40.3661	52.6448	83.24	55.8356	51.1426	21.5605	50.9875	46.4695	48.0289	36.3143	62.5217	67.6411
CCAM_LOCUS462	Cc000475.t1	VFQ58686.1	6.19151	6.99522	5.38279	18.5097	28.5239	12.6483	25.0886	23.7144	27.2953	11.8148	9.74749	10.713	6.59689	21.3866	24.2737	7.29311	9.1874	7.10277	8.46336	7.48798	7.68274	13.5174	19.3159	17.8419	16.7273	21.6645	19.938	8.03413	3.05562	3.08204	8.25873	9.38193	9.46651	35.8912	36.077	28.9981	18.6727	12.6101	30.7909	9.10011	9.63522	8.784	22.4359	21.1627	23.7228	33.7817	33.7492
CCAM_LOCUS463	Cc000476.t1	VFQ58687.1	1.24975	1.60754	1.68246	0.066208	0.06672	0.002063	0.067723	0.078903	0.270599	0.057026	0.057299	0.044162	1.45606	0.058564	0.195427	0.115063	0.396047	0.139797	0.105618	0.209193	0.219422	0	0	0	0	0	0.098234	1.32743	0.501598	0.698423	2.20176	2.03615	1.37185	0.263936	0.560344	0.813385	0.18207	0.0988039	0.536832	0.269185	0.727346	0.433056	0.757257	0.418274	0.746832	0.328479	0.5273
CCAM_LOCUS464	Cc000477.t1	VFQ58688.1	0	0	0	0	0	0	0	0	0	0	0	0	0	0	0	0.251495	0.04214	0.036779	0	0.008824	0.030458	0	0.011507	0	0	0.002452	0	0.023608	0.142707	0.163245	0	0	0	0.16099	0.170893	0	0	0	0.163723	0.164191	0	0	0.173211	0	0	0	0.160815
CCAM_LOCUS465	Cc000478.t1	VFQ58689.1	2.4295	2.50607	2.81067	2.91238	2.91816	2.20086	3.80948	4.3462	5.12999	5.10268	4.34284	5.39586	1.83949	3.68899	4.9924	2.84008	2.35485	1.76535	1.24332	1.3488	1.72655	1.09533	1.97233	1.71731	2.52275	1.70524	1.85372	1.85083	3.1089	1.97757	1.03255	2.35514	2.02754	2.88063	2.38894	1.78341	3.63274	2.52741	2.74644	2.01982	3.16294	1.15207	3.48672	1.71191	3.8208	2.94088	3.14728
CCAM_LOCUS466	Cc000479.t1	VFQ58690.1	2.44397	1.93498	3.25044	0.566287	0.379809	0.664806	1.27292	1.50808	1.68622	1.12198	1.00189	0.630407	1.69544	1.03232	0.878415	0.715804	0.420718	0.227694	0.383145	0.341415	0.208797	0.11122	0.38531	0.546746	0.140924	0.513767	0.527336	0.679568	1.14614	1.14789	0.312412	0	0.64885	1.04861	0.318033	1.5828	0.775027	0.672935	0.609377	0.611122	0.619227	1.17979	1.45056	0.427317	0.953725	0.279651	0.897834
CCAM_LOCUS467	Cc000480.t1	VFQ58691.1	0	0	0	0	0	0	0	0	0	0	0	0	0.018743	0	0	0	0	0	0	0	0	0	0	0	0.05983	0.022148	0	0	0	0.192275	0	0	0	0	0	0	0	0.453881	0	0	0	0.895209	0.217416	0.0960722	0.214423	0	0
CCAM_LOCUS468	Cc000481.t1	VFQ58692.1	6.71654	7.92717	6.37995	19.4131	26.1507	20.0073	21.7705	19.9676	25.6403	35.3807	34.5604	37.5975	5.09607	18.4994	17.5241	6.09999	9.485	8.60289	8.40081	13.2097	13.8075	9.80358	8.81891	11.189	8.08429	8.53833	8.29551	10.4458	9.28284	7.41135	9.59565	9.44741	8.94124	14.9847	15.5765	18.395	20.4592	19.2026	20.2344	11.034	8.16035	5.81503	14.7174	12.0016	15.7683	13.4064	14.161
CCAM_LOCUS469	Cc000482.t1	VFQ58693.1	6.71242	7.92352	7.82653	2.90156	2.96259	1.9609	3.74533	4.05514	4.6623	2.27736	2.22511	2.59243	10.2577	3.40119	3.44889	4.03259	5.717	4.60979	3.70846	6.01181	5.43334	0.991995	2.29885	1.99049	2.79144	2.69042	2.97023	3.8941	2.60024	4.00305	14.0721	12.6861	9.1525	8.43447	10.367	8.67735	12.3103	14.2583	13.5437	7.42506	10.1843	7.60415	11.7494	8.35762	9.13823	10.6904	13.0371
CCAM_LOCUS470	Cc000483.t1	VFQ58694.1	20.2897	17.9591	29.4006	20.7965	23.6464	23.9589	17.5213	17.5044	18.265	10.7547	11.2096	10.5788	12.3102	18.6763	20.1805	6.4372	7.1646	6.93811	10.5042	11.5245	12.2143	23.1791	22.2769	26.5523	18.4604	18.9696	20.1034	18.7497	25.0079	10.0501	10.1708	10.251	16.3358	12.1381	14.342	19.085	10.0179	8.43863	11.7563	24.0221	32.1805	35.9906	14.6142	11.5415	10.8098	14.5668	17.61
CCAM_LOCUS471	Cc000484.t1	VFQ58695.1	5.89625	6.89272	5.02258	6.11517	15.4602	4.13124	17.2132	16.3663	20.7649	3.02122	2.63976	3.16005	3.68666	4.39507	5.24285	3.15258	4.18309	2.84239	10.2962	8.78794	12.0541	4.57362	6.60891	5.97591	6.7952	4.67316	5.08045	5.06172	5.24594	3.18566	3.94065	4.56323	3.92849	3.2752	4.01155	10.3152	6.25658	7.07346	3.58702	6.42373	10.4143	9.42488	7.04766	4.55158	4.27731	5.4087	14.0933
CCAM_LOCUS472	Cc000485.t1	VFQ58696.1	0.61395	0.197544	0.803803	1.20344	3.15503	0.879064	9.50219	10.5881	17.5885	0.454733	0.274491	0.618176	0.49705	0.866667	0.661124	1.51252	0.431468	0.302673	4.67344	3.48027	5.67049	0.381621	0.366444	0.812605	1.08245	0.892308	1.15668	0	0.167432	0.097551	0.516037	0.896348	0.771668	0.890783	0.630387	0.653613	3.27726	1.33385	2.81837	1.51416	3.68219	2.3385	2.76872	1.12934	0.210047	8.22223	7.90949
CCAM_LOCUS473	Cc000486.t1	VFQ58697.1	6.62484	6.71728	6.42999	5.73291	7.77179	5.20456	10.976	12.215	16.7841	4.95745	4.02412	4.47865	7.29392	5.8759	7.54768	3.02227	3.30316	3.61103	3.21018	4.84861	4.48037	3.84681	4.81569	5.96895	4.15135	2.64786	2.78223	3.37297	3.61877	3.28061	6.0282	7.01658	7.53782	8.64176	7.08564	4.80159	7.27692	6.62624	7.09138	12.8861	29.3783	13.788	6.98936	9.06709	5.69159	11.6266	13.3951
CCAM_LOCUS474	Cc000487.t1	VFQ58698.1	317.609	232.588	221.705	182.149	104.247	177.318	73.0067	57.1693	30.3324	31.0292	27.7105	34.3356	227.514	211.316	257.664	363.313	477.701	516.881	217.317	244.326	248.212	188.474	213.347	314.595	255.426	381.091	397.967	160.389	191.907	208.946	331.277	309.432	558.336	589.727	715.954	525.152	199.415	127.61	298.04	473.713	107.93	400.318	287.8	660.42	529.032	357.912	414.822
CCAM_LOCUS475	Cc000488.t1	VFQ58699.1	14.0384	15.3891	18.5906	15.3322	14.4563	19.0487	15.0158	12.6303	16.7474	9.06934	9.08837	8.29326	19.2075	16.5374	14.7822	4.11053	7.08319	7.42111	6.39651	11.1136	10.4247	10.9346	9.27443	11.2034	9.22476	6.06574	5.84721	7.35636	6.9241	7.16252	13.0227	13.5722	10.2418	7.99283	9.0148	7.0377	9.47662	12.9035	12.1928	8.49145	11.1853	9.50791	6.98716	6.33334	10.4248	7.1497	5.15645
CCAM_LOCUS476	Cc000489.t1	VFQ58700.1	0.021602	0	0	0	0	0	0	0	0.002016	0	0	0	0	0	0	0	0	0	0	0	0	0	0	0	0.010293	0	0	0	0	0	0	0	0	0	0	0	0	0	0	0	0	0	0	0	0	0	0
CCAM_LOCUS477	Cc000490.t1	VFQ58701.1	25.3541	28.3388	27.4598	24.678	33.0501	20.3266	25.1945	25.1835	22.9771	9.59751	7.99809	11.0382	26.2451	18.7507	19.6547	17.3947	21.3885	17.8772	16.5822	20.6837	19.1444	11.1027	15.9189	14.5272	10.7536	9.93116	11.1016	9.1117	17.1284	12.4626	15.8537	14.5463	14.4662	39.6293	38.4513	41.8066	19.3425	17.3544	32.7824	18.6412	21.2924	14.9674	20.559	37.1287	35.0863	22.4888	18.9218
CCAM_LOCUS478	Cc000491.t1	VFQ58702.1	42.8142	98.2909	50.5621	2.23805	0.976186	3.86572	2.96154	6.55421	3.37152	1.79561	4.28964	2.01991	36.571	0.542307	0.197351	22.8336	16.5146	12.0383	48.9465	76.6671	24.6954	0.036604	0.119041	0.514821	0.137574	0.088068	0.244589	239.456	165.292	179.587	69.9588	82.6675	75.0067	19.6841	25.0605	40.7104	236.556	217.365	268.669	12.0066	6.14833	20.8736	19.3397	8.84679	195.369	6.67581	1.01159
CCAM_LOCUS479	Cc000492.t1	VFQ58703.1	0.188299	0.580461	0.320906	1.84354	0.328646	1.15601	0.61871	0.164229	0.067323	1.1418	0.595537	1.31824	0.52855	4.14046	3.14701	0.249649	0.419078	0.504512	0.389999	0.157909	0.119777	2.31063	2.96026	3.14796	3.38646	3.50384	3.28746	0.764881	0.050524	0.004692	1.43063	1.60387	1.18851	1.41232	1.4992	3.27765	2.69313	1.45015	2.66741	3.33352	3.91984	1.589	1.64978	1.64986	2.59047	3.05086	2.43866
CCAM_LOCUS480	Cc000493.t1	VFQ58704.1	49.5352	47.7811	46.4242	41.3935	42.9099	43.4235	38.8596	39.9933	42.3198	36.3	39.3872	35.7267	44.1623	38.0266	39.9825	21.2272	28.2251	26.3524	19.9336	22.9027	26.1681	21.671	20.1643	24.4369	21.3626	22.168	19.0485	20.3252	19.2168	20.9522	37.871	35.4756	38.3681	40.1273	36.6718	29.8334	27.1309	21.7863	27.3858	29.0904	26.0892	31.132	23.6358	33.5226	27.9161	28.4427	29.4656
CCAM_LOCUS481	Cc000494.t1	VFQ58705.1	10.5737	10.5107	20.9992	16.2737	8.27294	12.9097	12.2626	9.20802	12.108	10.4619	7.98315	8.52289	19.5461	15.5828	12.8074	3.70364	3.70129	3.38266	3.51214	5.54867	5.58378	4.94689	4.71255	3.9193	5.31796	4.27078	4.24019	2.63309	2.58378	1.71362	3.72307	4.7903	1.64959	5.9507	5.55875	5.34439	11.3297	9.62338	4.11517	11.8953	55.3458	13.1224	7.17071	7.46888	4.54628	12.2197	14.0284
CCAM_LOCUS482	Cc000495.t1	VFQ58706.1	0.582188	0.651257	0.702825	0.966725	1.04323	0.787432	1.20819	1.06844	1.43896	1.43794	2.59009	1.54175	0.829047	1.52387	1.78488	0.686933	0.620796	0.346879	0.167208	0.98825	0.554202	1.41729	0.943536	1.0119	0.741911	0.344666	1.02641	0.105234	0.683465	1.00997	0.509966	0.492113	0.423661	0.489057	0.346095	0.430616	1.85551	0.915389	0.994719	2.32766	2.35853	1.60486	2.63091	0.930044	0.864898	0.912978	0.814213
CCAM_LOCUS483	Cc000496.t1	VFQ58707.1	5.10161	6.19343	3.9288	5.50406	9.15915	4.82547	6.3982	5.33663	7.03011	7.97696	8.57868	8.99744	4.43734	6.25942	7.34425	1.65112	1.30952	1.96811	3.28051	3.41519	5.17795	4.21975	4.24052	3.7897	6.51919	4.63229	4.42492	2.17613	2.89664	1.34715	4.24007	5.4555	3.08218	5.08278	3.77682	3.80408	6.31123	7.61092	6.89208	6.22063	5.95296	4.6702	4.55718	3.06089	4.67422	7.27459	6.26197
CCAM_LOCUS484	Cc000497.t1	VFQ58708.1	37.9769	36.8856	31.3104	44.2031	36.2063	42.1963	32.2721	31.1979	33.805	34.3376	36.8243	33.4644	34.7829	62.7345	65.7447	22.5028	26.2341	24.9334	25.4757	30.1057	30.4391	35.2019	32.689	35.7262	47.0889	39.2315	40.093	11.0163	6.73358	10.0687	152.054	127.08	120.907	108.844	113.605	111.428	114.781	160.253	111.486	109.681	125.667	141.759	160.532	128.997	106.377	150.449	126.414
CCAM_LOCUS485	Cc000498.t1	VFQ58709.1	0.008982	0.032131	0.035321	0.059645	0.03755	0.04683	0.092759	0.005945	0.068804	0.166845	0.082084	0.17918	0.021555	0.061419	0.02792	0.034591	0.059663	0.055789	0	0.016359	0.043005	0.018814	0.039561	0.063818	0.05627	0.006249	0.023554	0.019257	0.076914	0.097369	0	0.0830658	0.143023	0	0	0.218056	0.341672	0	0.419757	0.336767	0.170617	0	0	0	0	0.539369	0.494764
CCAM_LOCUS486	Cc000499.t1	VFQ58710.1	8.49657	5.03093	8.38157	25.3841	25.6666	23.7388	16.6681	17.9348	21.4268	7.30828	6.06067	8.0237	6.35006	16.1398	16.0892	6.48827	8.99123	8.92356	7.05923	10.4272	13.8009	7.84279	10.9333	12.7426	7.21454	6.55429	6.64045	0.675333	2.46004	2.60394	4.651	5.96374	5.39884	14.1752	12.842	8.71539	20.9899	17.2918	18.8276	8.53718	28.6032	9.20303	12.0301	20.6826	15.3007	25.0937	19.836
CCAM_LOCUS487	Cc000500.t1	VFQ58711.1	6.02671	13.0476	16.5661	229.094	241.467	332.17	137.728	138.539	97.033	32.0872	30.3647	26.0389	26.288	133.028	122.797	8.3648	9.33391	9.99112	11.5601	20.7043	21.5332	49.3766	77.0198	42.9959	28.6542	25.925	29.1009	0.343135	0.542857	0.280885	2.59619	3.75795	0.898675	12.4487	7.04775	11.7832	26.8358	32.1551	9.28404	2.53926	28.7312	15.9318	21.2067	13.4152	8.58608	15.493	19.8964
CCAM_LOCUS488	Cc000501.t1	VFQ58712.1	0.034027	0.021159	0.010556	1.897	3.76018	3.65839	1.45718	1.88101	0.336888	0.06142	0.019851	0.005756	0.079989	1.13365	0.66632	0.032153	0	0	0	0	0.019328	0.060967	0.597923	0.118537	0	0.034628	0	0	0	0	0	0	0	0	0	0	0	0	0	0.239819	0.243	0	0	0.223586	0	0	0
CCAM_LOCUS489	Cc000502.t1	VFQ58713.1	61.6034	70.8984	75.1381	101.902	112.292	106.247	96.9095	99.249	108.842	124.398	114.905	124.177	68.4679	119.877	127.241	27.2756	33.6105	29.2809	29.273	42.6245	44.7729	51.9023	57.2575	44.3277	43.5629	32.639	34.1043	36.4986	44.4475	36.2817	46.185	48.2529	39.7283	48.5636	42.9437	44.9098	65.2266	60.2182	73.5056	59.7554	83.1633	39.4831	45.1208	42.8607	60.9673	51.5145	42.6757
CCAM_LOCUS490	Cc000503.t1	VFQ58714.1	40.4095	47.8966	42.2004	12.8259	15.1648	15.343	13.894	11.9596	17.4668	10.8521	12.3892	10.5635	38.0398	17.1182	20.2937	8.87902	9.98276	8.29318	9.38138	11.6983	12.7713	9.30192	11.2418	9.39151	8.85327	6.79853	7.71423	12.979	18.8557	20.2078	27.8672	29.4844	21.1739	11.1169	16.0208	17.7941	16.4547	17.1975	15.5732	16.4438	28.2262	22.3955	16.8718	15.4707	19.2175	18.2105	19.7092
CCAM_LOCUS491	Cc000504.t1	VFQ58715.1	19.2709	18.0735	20.6434	24.6223	14.7624	19.3406	15.1291	15.3954	17.1589	28.0002	25.7914	30.4521	17.8515	29.8959	30.7838	7.21611	10.2005	11.6843	10.1795	12.2645	14.3359	11.0052	15.9112	15.3167	16.981	14.1211	15.7486	8.00458	13.5955	12.9546	14.4907	14.4996	12.3615	18.6065	13.6624	16.0135	20.411	14.1925	19.3966	19.69	29.2038	17.5828	22.0761	17.9138	19.8423	23.2001	21.6608
CCAM_LOCUS492	Cc000505.t1	VFQ58716.1	2.93105	2.28152	1.87139	3.54797	1.45507	1.6667	1.544	1.87946	1.56109	2.83798	1.1632	2.90209	0.632464	2.67239	4.65094	0.612855	0.835289	1.35654	1.7317	1.28692	2.1006	1.18021	0.795341	3.31965	3.70324	2.79207	3.22548	0	0.853231	0.654879	0.860794	2.07665	0.357558	2.88925	0.876282	0.545141	0	0.463538	0.419757	0.841918	1.27963	1.21901	0	2.35479	0.43797	1.54105	1.23691
CCAM_LOCUS493	Cc000506.t1	VFQ58717.1	15.4289	15.7736	17.1396	24.6618	24.6342	21.2462	20.6833	22.3958	22.8486	22.6178	22.9083	26.3378	15.5904	28.3059	27.9898	8.86394	10.0135	9.54545	10.474	15.2687	14.2668	7.95641	14.4243	13.6931	10.9661	11.597	10.6514	8.44595	9.64224	6.59339	15.8982	16.2575	15.4253	17.5788	21.2569	13.3743	16.9533	15.7168	18.3979	18.3926	23.9864	14.6734	11.6907	19.4736	20.5846	21.7714	23.8677
CCAM_LOCUS494	Cc000507.t1	VFQ58718.1	13.035	14.186	15.0806	11.2949	10.9735	10.5235	10.5832	11.2901	12.7048	9.78596	8.77402	10.0219	13.5133	10.1359	10.9875	5.57599	6.3303	7.0982	4.84276	6.63202	7.82459	5.85886	8.03287	8.03848	6.8848	5.96419	6.25946	3.10823	5.58927	5.046	8.88475	10.7682	9.79755	10.4477	8.72159	7.56926	8.60655	8.25885	11.3472	10.3969	16.7717	11.4836	7.47569	10.947	10.3326	15.1487	14.4894
CCAM_LOCUS495	Cc000508.t1	VFQ58719.1	0.955574	0.667819	0.781423	9.51956	14.8452	7.81895	10.4856	10.1293	7.99742	5.71099	5.70041	6.66535	1.05179	13.3844	14.0649	6.01603	7.40705	5.95861	6.02208	6.61153	8.17402	9.90099	9.92872	13.0505	14.6131	13.9419	15.5127	1.92917	1.75541	0.382939	2.58818	1.77459	2.26333	9.47103	10.6083	10.0934	10.7463	6.30848	12.5546	9.65938	21.33	8.295	10.963	12.9183	10.9507	15.4858	15.2025
CCAM_LOCUS496	Cc000509.t1	VFQ58720.1	1.52005	1.30037	0.755132	0.411704	0.502768	0.161039	0.114034	0.188193	0.324057	0.162922	0.075899	0.09946	0.762155	0.385228	0.380356	1.79255	2.08656	1.91756	0.949519	1.1612	1.46176	0.862244	1.14047	0.785234	1.71428	1.12029	1.22217	1.46685	1.1812	1.57437	2.50796	1.71958	1.69971	1.32915	1.4781	1.58829	1.44082	0.426485	1.09424	0.710068	0.327039	0.87233	0.476683	1.0231	0.940241	0.827091	0.695468
CCAM_LOCUS497	Cc000510.t1	VFQ58721.1	38.4218	29.923	31.5437	17.7601	15.1035	17.1112	14.7214	13.6135	13.0268	18.4734	18.04	19.9804	29.7523	25.3588	30.3944	12.709	19.1284	19.0428	14.9558	14.0229	16.1639	12.4725	13.8856	19.9291	19.4455	17.5973	16.6595	14.7941	11.1336	13.832	33.9689	29.2193	37.9439	30.502	28.752	20.6262	21.5882	23.8416	23.9473	25.1358	18.6605	24.5028	17.3276	27.3788	24.4684	26.1931	29.3721
CCAM_LOCUS498	Cc000511.t1	VFQ58722.1	0.020946	0.110304	0.000772	0	0.05054	0	0.167959	0.116318	0	0	0	0	0.101738	0.029134	0.026949	0	0	0	0	0	0	0.243237	0.090172	0	0	0.168092	0	0	0	0	0.383482	0.46257	0.318582	0.0919397	0.390382	0.242859	0.475668	0.41301	0	0.187536	0.190024	0.0905108	0	0.174842	0.390229	0.085817	0
CCAM_LOCUS499	Cc000512.t1	VFQ58723.1	34.3924	36.1947	31.3388	17.601	14.2343	15.2902	14.575	13.2025	16.6	23.632	23.6334	24.5915	30.1777	13.3747	14.8779	8.56227	9.90668	9.48676	6.42168	10.2678	7.44107	4.72082	5.51997	5.49834	3.94547	3.75119	3.7963	13.2726	14.7447	14.4675	34.6777	35.4777	35.4777	19.8612	20.3475	22.2664	27.5608	21.8727	26.8528	26.3016	33.7307	29.935	19.3811	15.0788	22.3816	21.7001	16.3023
CCAM_LOCUS500	Cc000513.t1	VFQ58724.1	5.27512	6.09154	5.40334	6.6377	4.26382	4.81039	4.54113	4.91986	6.65983	8.31762	8.02073	7.86636	5.19985	4.4414	7.12721	3.73459	4.63759	3.81347	4.65486	4.02968	4.30398	2.11135	3.31678	3.29893	2.70705	2.21027	1.9858	4.5702	6.1412	3.82002	4.86786	5.74132	5.75152	5.91315	7.15787	7.12473	6.54794	8.6213	5.59152	5.29013	6.21794	3.47232	5.35749	5.91846	8.36592	6.875	5.38861
CCAM_LOCUS501	Cc000514.t1	VFQ58725.1	7.74584	6.86682	5.25514	2.23821	1.81298	1.73895	1.59043	1.45558	1.69242	2.55934	2.2069	1.80994	5.56848	5.61765	5.1257	2.80118	4.16864	4.07764	2.51713	2.23931	3.30883	1.58096	2.84	2.73888	2.89161	2.68635	3.18675	2.34422	1.45283	3.43528	8.41286	9.76024	10.1302	7.88662	6.15855	7.54281	5.8156	3.66498	4.4251	5.08495	1.59256	4.81907	5.46181	4.99935	7.50279	5.24607	4.70874
CCAM_LOCUS502	Cc000515.t1	VFQ58726.1	3.26292	2.3475	1.56841	2.26537	3.02199	3.20013	1.93276	3.21701	2.79012	5.0243	5.92003	7.17239	2.72788	2.55525	4.10823	3.25564	6.85899	6.71295	6.26211	13.5994	10.8805	2.70257	2.17368	1.42947	1.34731	1.74226	1.74147	5.44862	1.82821	3.36887	14.7032	14.2789	14.0822	8.6219	9.7243	3.55856	21.8389	19.6682	25.0261	3.02272	0.464062	2.91772	4.6382	4.44067	5.24144	5.78431	5.20342
CCAM_LOCUS503	Cc000516.t1	VFQ58727.1	19.4448	15.3395	17.6187	7.07895	7.57787	4.61306	7.91929	8.77526	10.4012	1.75344	2.20472	2.04802	14.4164	10.3748	13.5283	7.24185	7.31938	5.19848	5.78119	9.61879	11.0432	7.18516	11.9836	8.89431	12.9912	8.51211	8.11094	2.44756	2.76741	6.59852	6.16237	8.01503	6.90016	4.62499	6.27325	8.48398	4.51979	5.7712	5.74873	4.19286	6.10718	8.60033	5.80543	6.84085	7.36137	9.11365	10.2666
CCAM_LOCUS504	Cc000517.t1	VFQ58728.1	16.36	14.1261	14.2692	15.8747	16.9967	15.6592	14.3839	13.5049	14.8406	20.3828	18.4135	22.3994	12.55	18.7747	21.3483	9.05725	10.9112	10.5967	7.12901	9.25523	9.97015	9.1399	10.2953	11.777	11.1786	9.3008	9.2044	7.31858	8.83944	7.05539	14.3473	13.5396	15.6878	14.1132	15.6257	10.6896	12.0387	13.1229	14.6614	14.1359	13.4347	10.8063	9.74204	15.3435	16.1563	16.6673	13.7947
CCAM_LOCUS505	Cc000518.t1	VFQ58729.1	5.08576	5.05677	5.98704	1.88485	1.83617	1.68641	1.56846	1.57522	2.17127	3.72314	3.57246	3.17329	5.16796	3.50322	3.85371	1.34362	1.9161	1.79185	1.13944	1.3725	1.7751	1.35679	1.28101	1.3967	1.66653	1.27259	1.43226	0.600026	1.40928	1.73181	4.48567	4.91133	5.01648	3.14359	3.42479	2.73152	2.4824	2.22972	3.36522	3.71234	3.41961	3.25762	1.86913	2.43847	3.1601	2.7026	3.47073
CCAM_LOCUS506	Cc000519.t1	VFQ58730.1	15.8241	12.5206	17.2585	27.1556	26.8615	30.5051	15.4276	18.6178	15.4072	39.3437	38.4003	36.3393	9.45205	25.1231	18.4443	20.3058	27.5554	15.534	21.9481	30.8967	28.5946	8.17514	8.49208	7.70144	4.56745	4.97097	7.15179	15.9218	8.5146	7.18028	20.4639	20.2014	25.5009	51.8818	50.0449	82.9723	110.753	112.098	87.1728	42.6759	11.7721	35.0866	71.5955	41.9322	50.2646	51.1639	48.671
CCAM_LOCUS507	Cc000520.t1	VFQ58731.1	6.62675	5.52752	6.99304	7.24486	6.11917	7.55716	7.33653	6.53601	6.59004	4.61627	4.2906	4.99063	8.79604	7.21428	7.84724	2.94838	6.28529	4.44993	3.47888	5.56539	6.68235	6.62931	4.57918	4.75938	5.70103	4.21343	3.27151	3.62937	2.18471	3.88023	15.2448	12.6364	10.7164	9.55906	8.75436	14.358	13.5761	12.4192	13.1524	8.02873	6.58565	11.6247	16.9395	6.23773	9.74535	10.497	12.1699
CCAM_LOCUS508	Cc000521.t1	VFQ58732.1	16.3844	17.4188	16.6239	8.34464	7.96937	6.21366	9.35178	8.72023	10.1097	13.4083	10.5737	12.3799	13.1982	11.4013	9.90006	5.51293	6.03338	4.18633	5.01375	5.04997	5.53341	4.1773	3.75899	3.43993	3.94231	3.399	3.61915	5.21122	6.54565	5.91052	4.67597	4.70846	3.54683	4.09432	3.31138	3.86256	8.27137	6.56872	6.1466	4.57343	3.62668	4.79844	8.18095	2.78078	4.55136	6.36943	5.84269
CCAM_LOCUS509	Cc000522.t1	VFQ58733.1	4.29841	3.41338	5.98792	4.1821	1.97714	1.10214	2.49671	2.48167	2.75132	2.2774	1.10554	3.09008	2.55542	2.07971	2.13107	1.79497	2.03739	1.59705	1.18172	1.96189	0.812472	0.365281	0.602828	1.50422	1.92363	1.28439	1.5888	1.82712	2.49128	1.60813	5.24852	3.58755	2.72517	4.40416	2.44885	3.32389	3.47212	1.41316	2.55938	2.56671	4.55132	2.47755	1.80514	3.78888	3.56057	6.65569	3.35192
CCAM_LOCUS510	Cc000523.t1	VFQ58734.1	5.60842	6.31177	5.74779	9.88904	8.7934	9.97608	9.59771	8.85491	10.3454	9.97102	9.3472	11.063	6.73176	9.72912	8.56347	3.65539	4.76762	3.11439	4.55344	4.11975	6.20334	4.18892	5.56859	5.3805	4.7131	3.55283	3.85796	5.11981	5.57798	4.17536	12.4322	13.3187	9.89057	12.0235	6.32795	15.7466	15.6822	19.4034	13.5634	12.984	14.5135	11.6377	11.6317	8.35828	11.2572	12.4488	13.5244
CCAM_LOCUS511	Cc000524.t1	VFQ58735.1	5.59527	11.391	10.0106	7.95824	6.3373	6.06841	7.48121	8.26316	5.90391	8.18693	8.97989	8.49879	14.8888	8.92278	8.79536	6.14635	5.74251	2.93249	4.38779	6.316	7.31203	5.22491	5.26461	4.89669	5.32811	4.36176	4.14306	4.83402	5.23543	4.77464	15.3561	19.093	9.81327	8.21283	6.31307	21.6942	7.03295	13.04	8.35225	6.932	18.1452	9.75799	12.7974	8.88633	7.81312	11.1023	7.35525
CCAM_LOCUS512	Cc000526.t1	VFQ58736.1	21.6719	21.4006	24.5516	20.6596	18.1609	20.0693	16.0809	15.4448	15.376	24.21	22.3075	25.0457	20.5307	20.2443	23.4159	4.07327	6.17143	5.82705	4.32948	5.3809	5.23258	3.79045	5.35245	6.26482	6.16939	5.45793	5.83514	4.35028	4.34631	4.48775	30.7522	26.5163	22.3422	24.3332	30.3533	28.5837	30.864	29.0903	23.0357	26.5326	27.6957	25.3901	24.4913	32.4135	26.1769	25.5387	25.315
CCAM_LOCUS513	Cc000527.t1	VFQ58737.1	17.63	20.6107	20.1445	24.3331	28.5406	25.6195	29.4165	27.5172	37.0548	29.9693	28.0604	31.703	19.5324	29.0685	31.0388	9.64639	9.24444	10.3042	9.65573	13.7749	12.2417	10.5927	13.9139	12.2224	13.7362	11.6887	13.0312	13.0913	17.6619	10.9132	21.5661	21.9404	18.2635	28.6981	29.5275	25.7275	29.861	28.5382	32.1201	36.7904	51.8584	28.7256	24.753	30.1841	35.4701	42.2007	33.3114
CCAM_LOCUS514	Cc000528.t1	VFQ58738.1	1.72772	1.32589	0.923159	7.4814	12.6511	6.74264	8.55687	9.10313	5.42819	3.47126	2.91492	2.9348	1.81884	4.39699	4.15702	1.82526	0.943816	1.24209	0.885706	0.91749	1.12456	1.15257	1.74344	1.58326	1.54973	1.34505	1.7373	0.832164	1.303	1.37861	1.04182	0.335115	1.00976	1.83169	1.76761	2.63914	2.58453	2.8051	1.35475	3.05692	2.06498	2.7868	1.97074	3.32501	2.1203	3.88571	5.15645
CCAM_LOCUS515	Cc000529.t1	VFQ58739.1	0.142902	0.19126	0.173211	0.447289	0.442416	0.445224	1.07076	1.42978	1.43399	0.296998	0.445536	0.29953	0.208286	1.1131	1.42081	0.022033	0.10477	0.115658	0.342273	0.150729	0.114646	0.029702	0.05569	0.044509	0.161901	0.06717	0.168997	0	0.035109	0.094134	0.325394	0.41867	0.630759	0.104018	0.331249	0.549525	0.753418	0.233633	0.6347	0.424345	0.32248	0.204802	0.783396	0.989054	0.331119	1.16509	2.182
CCAM_LOCUS516	Cc000530.t1	VFQ58740.1	0.86115	0.145313	0.323163	122.215	191.772	188.775	235.925	213.512	279.782	187.781	163.3	176.605	0.73704	117.998	119.883	27.8805	19.3602	37.5281	45.2358	73.1369	44.9837	18.4141	26.4676	24.1591	8.63563	6.74477	6.00324	9.1156	4.87265	1.34311	0.0740977	0.0715036	0.800249	74.0441	60.571	45.2367	94.9249	72.7805	120.829	92.4028	77.3994	19.8673	48.6247	49.8646	55.5708	95.7105	75.8095
CCAM_LOCUS517	Cc000531.t1	VFQ58741.1	14.8666	6.22034	13.7949	22.881	36.7479	39.2588	78.9748	79.0355	90.7899	19.1439	15.7373	15.5232	10.9712	29.2935	41.5132	8.68207	7.70613	11.2477	12.1878	16.0228	10.1111	0.550467	2.12281	2.174	0.694179	0.229968	0.610918	7.49384	16.0023	7.60554	1.18296	0.761032	1.37587	15.353	19.8299	25.0722	11.8952	10.6171	15.6906	7.32781	23.76	9.38137	13.6705	13.5917	20.9457	13.4129	15.4875
CCAM_LOCUS518	Cc000532.t1	VFQ58742.1	0	0	0	0	0.075255	0.154154	0	0	0.113566	0	0	0	0	0.062001	0	0	0	0	0	0	0	0	0	0	0	0	0	0	0	0	0	0	0	0	0	0.400338	0	0	0	0.309142	0	0	0	0.288217	0	0	0
CCAM_LOCUS519	Cc000533.t1	VFQ58743.1	1.43286	1.19665	1.14234	19.3806	19.9829	29.0039	29.5111	23.3544	24.7289	8.75781	9.47522	5.06116	0.717609	20.9209	28.1733	5.41236	4.71655	5.12665	1.09395	2.25383	2.42516	11.7304	12.2464	16.9358	13.0037	8.80882	9.72015	3.99386	4.74118	2.34591	1.4449	0.557728	1.68052	0.831397	2.05926	5.12432	2.00732	2.17863	0.563674	11.871	1.43196	1.36413	3.87621	4.47971	1.47033	3.62148	2.76832
CCAM_LOCUS520	Cc000534.t1	VFQ58744.1	20.4879	23.1326	36.1461	46.1769	25.8122	38.2795	25.5754	18.4356	17.7788	52.2696	50.1684	56.7002	19.0893	18.2043	17.1632	10.468	7.98465	7.0293	2.86833	5.7772	2.90412	1.2977	4.44687	5.16343	0.831751	0.724525	1.24745	9.63263	23.7029	18.8228	8.05857	4.76109	7.78778	7.88588	12.3891	12.7067	18.278	15.0555	10.5861	20.5893	29.9897	21.7373	18.4962	11.3974	19.7478	9.42173	8.98017
CCAM_LOCUS521	Cc000535.t1	VFQ58745.1	64.2399	74.7377	65.5269	78.7869	68.5595	72.4705	61.8323	53.2243	52.3202	67.2219	65.6538	71.5317	58.6786	76.7196	82.9539	32.8177	46.8939	46.7527	39.9822	51.7834	43.531	45.7207	50.9739	42.9843	40.017	40.1603	37.1737	32.429	34.6007	32.0326	62.63	67.333	50.8958	66.3102	67.822	54.3045	57.9777	57.2668	79.6318	48.6148	64.7768	55.1604	41.8522	64.0095	68.6509	62.0825	60.6011
CCAM_LOCUS522	Cc000536.t1	VFQ58746.1	49.243	32.1254	39.9362	20.2762	15.7358	17.2022	17.4067	19.4799	19.6894	10.1567	9.43251	9.50986	32.3384	16.6889	21.046	31.6067	40.0543	34.4178	36.0529	47.6269	40.9973	21.4725	21.2427	30.0789	27.2833	33.3759	34.1105	13.539	15.2418	21.0332	55.7546	39.1381	59.6125	44.1068	39.751	36.3292	53.4287	32.0833	39.0646	73.2343	56.4521	73.5407	62.0965	65.8912	47.3138	63.6011	58.1348
CCAM_LOCUS523	Cc000537.t1	VFQ58747.1	13.3746	10.3572	10.5034	2.78528	1.87834	1.4525	2.18959	2.49905	2.39279	3.29296	2.76364	3.60351	7.95445	5.87071	6.3391	5.44653	8.40664	7.57862	3.07374	4.75752	4.0564	2.77281	2.76459	3.27722	5.39312	4.84365	4.94673	4.01371	3.46464	5.4526	18.981	17.5665	22.6335	14.4367	10.7856	7.25385	6.98198	5.33092	8.93671	10.3226	6.00006	8.80545	7.17538	11.3771	11.0728	8.27557	7.99427
CCAM_LOCUS524	Cc000538.t1	VFQ58748.1	9.31756	12.8963	9.21336	3.02407	3.56928	3.73925	2.51888	2.58539	2.09691	5.37463	6.30551	5.41757	6.0887	3.80829	3.03544	2.34804	2.61772	2.55517	1.87941	1.95997	1.71101	1.77704	3.07937	2.08884	2.14933	1.3167	2.39239	0.977516	2.31547	3.42055	3.26928	6.30965	3.05549	5.09476	4.99215	4.14087	7.29935	1.32038	5.5798	3.19759	9.71999	5.78721	4.21655	4.84437	6.23775	5.48709	5.08924
CCAM_LOCUS525	Cc000539.t1	VFQ58749.1	25.884	20.2419	22.7752	17.201	16.9663	20.2361	20.0813	18.8441	17.5689	24.2522	27.6676	24.7893	23.4342	24.7132	27.0064	8.5117	9.75449	7.31148	9.65737	12.3936	11.3992	13.3032	10.2742	10.5113	12.6841	10.8676	10.7988	11.6504	11.5696	7.85177	22.5722	18.8063	23.7732	15.3775	19.8392	18.5913	18.8492	24.576	19.6083	22.6805	17.6027	21.3103	21.381	16.0839	19.706	21.4197	16.8969
CCAM_LOCUS526	Cc000540.t1	VFQ58750.1	7.68533	7.44434	8.20246	17.6428	15.1365	17.2631	15.1857	15.9357	14.2478	15.4589	11.6285	14.9745	6.83561	14.9876	16.2755	6.71594	8.59281	9.04596	8.38629	9.68544	9.52421	5.11588	8.44213	10.1456	8.04562	8.26187	7.49651	4.33855	6.15307	4.97578	12.6685	11.3048	13.4102	13.684	13.9364	9.31695	11.5573	9.20598	13.7502	11.8577	12.15	9.06663	10.2954	16.7379	13.6537	19.9669	19.8676
CCAM_LOCUS527	Cc000541.t1	VFQ58751.1	2.11009	1.91199	1.94104	1.70367	0.754523	1.31197	1.02792	1.18755	1.33148	0.710177	0.533036	0.715797	1.3526	2.08258	1.60043	1.81006	3.60613	3.49556	1.27125	1.42668	2.51078	1.50547	0.927297	0.86567	1.70149	1.10066	1.04993	0.977311	1.167	1.72517	3.35398	4.45026	5.39857	4.82469	6.18846	11.6824	6.86441	5.64411	3.67994	2.87037	3.32393	3.36438	10.1656	9.36629	4.05292	7.13037	12.8519
CCAM_LOCUS528	Cc000542.t1	VFQ58752.1	0.717737	0.575128	0.904097	1.03156	0.241188	0.825911	0.648107	0.453308	0.379283	0.166045	0.060013	0.246485	0.65958	1.16966	0.859756	1.02517	2.48129	0.884118	1.17275	1.48536	1.09899	0.321571	0.576901	0.38377	0.784112	0.60546	1.19922	0.203727	0.362829	0.737981	2.63852	4.24358	2.73998	1.89775	2.46216	3.06345	1.96368	2.60488	1.07221	1.72044	1.08954	0.830339	3.17616	4.21047	2.4612	3.54275	7.37216
CCAM_LOCUS529	Cc000543.t1	VFQ58753.1	69.4516	56.0961	53.9575	55.4124	39.093	39.6837	31.4067	31.3076	22.1312	43.934	38.2508	44.5897	51.8944	61.784	67.8953	33.8967	42.0722	45.1777	26.4299	35.5414	31.4486	20.8732	26.7435	30.7985	33.2398	29.3293	33.4819	26.6232	19.034	21.9348	74.5517	60.3943	83.9472	81.2401	83.2407	69.0461	53.1516	52.1643	61.4087	118.06	50.4481	73.9703	72.5127	103.574	61.2705	72.1745	97.4372
CCAM_LOCUS530	Cc000544.t1	VFQ58754.1	41.3314	53.1987	43.6444	40.8568	37.394	38.0188	35.232	29.3418	27.9654	41.6038	42.4191	47.374	44.4357	40.6148	39.5133	16.8332	20.4826	17.4584	17.1101	22.0791	21.727	18.5372	20.6932	22.3939	20.1159	20.889	22.4913	19.7463	19.3872	19.7876	49.0001	48.8401	42.0465	37.5619	51.0304	38.7897	48.1437	55.0298	45.7452	39.0972	35.4625	43.826	45.2363	37.4796	37.8887	47.1802	47.249
CCAM_LOCUS531	Cc000545.t1	VFQ58755.1	0.411665	0.353972	0.262351	0.021152	0.017417	0.012928	0.051135	0.078417	0	0.121097	0.171871	0.144249	0.165208	0.096205	0.16323	4.98281	7.44447	6.58697	5.54624	7.67976	7.77334	5.24087	5.58844	4.97399	5.37859	4.57843	4.81009	4.59686	6.89192	5.86894	4.52737	12.1306	3.44107	2.26325	7.20742	2.13514	1.29042	0.311232	2.11378	1.69586	0.190928	0.636593	2.13689	0.35135	1.27428	1.46584	0.738219
CCAM_LOCUS532	Cc000546.t1	VFQ58756.1	0.007196	0.016382	0.007639	0.009279	0.012069	0.031541	0.005088	0.013978	0.008128	0.034812	0.002819	0.025745	0.008221	0.003857	0.00589	0.033555	0.020432	0.016535	0.012366	0.006612	0.034963	0.068927	0.072322	0.038202	0.027293	0.024645	0.055594	0.027241	0.027274	0.027306	0.30419	0.097847	0.168473	0.0972395	0.103221	0	0.301853	0.218409	0	0.198347	0.200977	0	0.104621	0	0.206362	0.181528	0.0971341
CCAM_LOCUS533	Cc000547.t1	VFQ58757.1	5.70329	6.68086	6.68489	4.18079	3.64529	3.58011	4.18757	3.81413	3.35183	5.37419	4.09269	5.07645	5.35258	4.78483	3.97295	3.00839	4.22149	3.90567	3.43081	3.1831	3.58895	2.92236	3.45127	3.59988	3.54416	3.19723	3.4986	3.12608	3.57744	4.13452	14.9053	25.0684	6.0145	10.2101	6.93647	6.47283	5.07112	4.12792	5.3994	7.91403	6.75284	8.04117	5.2729	16.31	17.7677	19.4416	5.30352
CCAM_LOCUS534	Cc000548.t1	VFQ58758.1	0.329822	0.312867	0.229314	0.183329	0.162698	0.112469	0.216487	0.197107	0.146372	0.050483	0.047849	0.041443	0.232203	0.260535	0.257833	0.865979	1.12467	0.982365	1.00452	0.651273	1.24534	0.834574	0.775635	0.985447	0.922226	0.973413	1.07304	0.014506	0.249493	0.356458	2.17167	2.56133	2.77303	1.73552	1.18725	1.73188	1.67609	1.25607	1.13743	0.944019	0.278991	0.911226	1.12036	1.87026	0.941243	1.61995	1.46396
CCAM_LOCUS535	Cc000549.t1	VFQ58759.1	5.90489	6.61831	4.27317	2.87719	3.00648	1.67072	2.68842	3.01606	2.54333	1.01411	0.921472	1.18011	4.44512	4.2331	4.06136	4.14045	5.95714	5.41952	5.37477	4.21932	5.32967	3.78788	3.60466	5.18133	4.92423	4.94425	4.52031	0.459908	0.985212	1.81139	11.2381	12.394	13.6576	8.43714	6.01436	6.26306	6.37245	3.73479	5.762	4.64792	2.54571	4.18332	6.626	10.8918	6.99222	8.79502	7.44371
CCAM_LOCUS536	Cc000550.t1	VFQ58760.1	5.88473	5.52617	4.59162	2.90374	1.54303	1.65618	4.20822	4.55159	2.61442	1.32188	1.21338	1.36829	6.30468	6.48787	7.9197	2.75247	4.38279	3.55131	1.19704	1.6379	1.2989	2.88159	1.81066	2.10577	2.87676	2.56532	1.90314	0.144822	1.27399	2.80893	6.80503	5.84715	5.18871	4.55928	4.83974	5.9036	2.22008	1.20477	2.72745	3.73819	2.58677	3.60834	3.07788	5.61026	3.98411	2.92055	2.76832
CCAM_LOCUS537	Cc000551.t1	VFQ58761.1	15.8209	31.8461	22.5922	65.7837	54.7935	29.9855	99.6632	93.9172	34.5062	35.5209	37.8773	40.459	54.5768	129.747	75.1977	6.48604	7.14476	6.64806	9.97392	11.9372	11.8365	13.7673	16.8507	12.2721	12.9353	10.227	10.8729	11.0761	8.52688	8.44788	56.2984	79.8415	27.7404	31.5853	24.8272	37.5303	26.802	36.3309	21.7848	22.1816	59.6342	32.4931	29.2795	15.2763	27.7167	23.9732	21.2888
CCAM_LOCUS538	Cc000552.t1	VFQ58762.1	12.5024	11.646	12.6948	14.5657	13.8744	11.8427	13.8711	13.5997	13.5549	15.104	13.4718	16.6964	10.8075	14.6435	15.4308	4.95747	7.27547	7.23275	5.74559	7.18086	7.4264	4.31348	7.09053	7.68725	6.32642	7.61309	6.93309	6.33317	7.10989	6.92954	16.9202	18.1978	17.9439	15.5919	15.7332	12.3918	15.2425	9.16245	16.4559	13.6369	18.127	10.8875	10.436	13.4896	16.4484	17.7689	17.2503
CCAM_LOCUS539	Cc000553.t1	VFQ58763.1	17.7849	17.1019	17.6358	32.1336	37.3626	24.8492	23.6373	24.5376	22.4169	25.1927	26.0006	29.9085	16.0052	26.7915	28.5443	10.5674	15.1521	13.5399	8.43122	10.5884	12.3388	11.0773	13.6938	15.7003	15.8305	13.3519	12.6921	8.78249	11.365	11.5286	25.8675	24.0296	25.2406	29.6283	24.105	18.2298	22.4796	14.5029	24.5742	21.7327	27.5897	17.6273	17.0474	24.2709	26.0016	26.9317	27.9908
CCAM_LOCUS540	Cc000555.t1	VFQ58764.1	13.8434	12.0531	13.155	12.9815	10.9077	10.3524	13.5586	11.8753	12.2182	24.7715	23.5396	25.1962	11.1016	14.6391	15.2196	8.59282	10.6312	9.67611	6.10027	8.4658	8.86023	3.92153	5.77484	4.75163	5.11954	4.63594	4.15507	6.02193	10.9957	8.92246	11.9731	10.4358	9.14461	11.3895	11.5004	10.8846	10.2522	10.5032	11.3946	10.0106	13.3969	5.74301	8.0698	10.6537	12.3802	9.3346	8.87978
CCAM_LOCUS541	Cc000556.t1	VFQ58765.1	0.29675	0.488649	0.464215	2.67823	1.87431	1.98969	2.57192	1.32689	1.07114	3.20446	2.68376	2.93771	0.356502	6.08983	4.57335	0.676032	0.398504	0.391466	0.24147	2.1952	0.504744	0.258834	1.38334	1.2388	2.22864	1.49064	1.96819	0.751948	0.839979	0.495502	0.706678	0.340969	0.14677	0.677704	0.359697	0.447539	0.876559	0.380546	0.172302	0.172795	0.350174	0.166793	0.546862	0	0.898889	0.632573	0.507727
CCAM_LOCUS542	Cc000557.t1	VFQ58766.1	0.091587	0.982701	0.732206	0.147085	0.050004	0.101376	0.223881	0.480844	0.843546	0.070235	0.141546	0.093273	2.00792	0	0.149319	0.29958	0	0.212952	0.438306	0.466535	0.435747	0.291839	0.170194	0.046552	0	0	0	0.361347	2.02224	0.242308	0	0	0.423661	0.244529	0.0865237	0.107654	0.253024	0.0915389	0.165786	0.0831306	3.11663	0.641942	0.964668	0.0775036	0.0864898	0.228244	0
CCAM_LOCUS543	Cc000558.t1	VFQ58767.1	5.39048	8.00915	6.52112	3.31014	2.81764	2.43852	4.43701	4.80969	4.85042	7.49757	7.46445	9.082	12.0135	4.37648	6.12075	4.30475	4.84573	3.99537	2.51043	4.57933	3.84998	1.63809	2.27224	2.14948	2.39606	2.53763	2.29479	4.62484	6.89206	2.2066	6.99759	5.66598	6.94928	7.17349	7.1235	3.26001	6.78418	6.58352	7.21682	5.66412	16.3409	4.78394	6.14124	7.40768	8.75765	5.68781	5.4706
CCAM_LOCUS544	Cc000559.t1	VFQ58768.1	13.7174	13.7391	14.2211	6.03482	5.1908	5.52507	5.67144	5.98008	5.55103	6.88594	6.05484	7.91181	12.708	9.42027	11.4103	3.72661	4.74822	4.01768	4.03119	3.52013	3.93044	4.48315	4.51169	3.96227	5.22601	4.12085	4.27251	3.28814	6.72241	6.24841	9.28979	12.5716	10.0009	8.96162	8.78545	7.72826	8.72748	5.92018	10.4004	6.93553	7.46333	5.91616	6.80606	7.1177	9.67698	7.67596	6.58229
CCAM_LOCUS545	Cc000560.t1	VFQ58769.1	0.186594	0.144283	0.157881	0.292671	0.331011	0.254517	0.412195	0.175299	0.206246	0.139806	0.29987	0.141118	0.231681	0.369202	0.30979	0.657835	0.984059	0.928922	0.807353	0.946182	1.38085	0.533709	1.30598	0.84483	1.51213	0.769279	0.846846	0.195037	0.4596	0.465358	7.98261	14.1808	4.82302	3.65367	4.06312	5.97455	4.68075	5.08021	4.77733	3.37145	3.77576	5.3097	4.49261	5.45931	3.6923	4.54715	4.86629
CCAM_LOCUS17379	Cc000561.t1	VFQ75603.1	4.39006	4.05961	5.05938	6.33236	6.25503	4.90748	5.69018	5.60858	6.24061	5.44528	4.60007	5.87881	3.72208	6.20732	6.27801	2.07473	2.58988	2.57995	2.04194	2.73626	3.647	3.14558	3.66866	3.46362	3.29511	2.95708	3.18586	2.17192	3.55875	2.98175	3.86712	3.69826	3.9618	4.20747	3.42475	3.69004	3.95785	3.04429	4.44802	3.69751	5.58545	3.35623	3.27437	3.54211	4.27044	5.24672	5.58174
CCAM_LOCUS17380	Cc000562.t1	VFQ75604.1	8.0855	7.53904	7.10579	6.95002	8.56705	7.12633	6.61918	4.436	6.16085	10.4057	11.0827	10.8332	8.1818	8.95228	9.49949	3.38909	4.53147	4.40713	5.77871	3.83035	5.25514	5.03692	6.11935	3.39669	4.84235	4.01123	4.13986	4.94905	4.97383	4.99511	5.19635	6.44713	6.47541	7.47495	6.04554	11.518	5.89305	7.19546	5.97288	7.80512	5.14981	7.88441	9.38278	4.39993	8.87591	5.48205	5.15568
CCAM_LOCUS17381	Cc000563.t1	VFQ75605.1	6.66816	9.34074	6.1232	6.62383	7.20555	4.70915	6.9254	7.45055	6.90077	4.39539	4.20604	4.6855	7.9745	6.92774	6.22374	3.3835	4.61074	3.61303	4.92338	5.74117	5.17552	3.28501	3.30406	3.44195	3.23699	3.29357	3.44083	4.44004	3.29292	3.92041	5.66403	9.82531	8.34659	7.11307	4.46174	8.62595	5.75432	4.72036	5.26096	5.67172	5.41282	6.11129	5.84413	5.53376	5.69506	6.76009	7.04077
CCAM_LOCUS17382	Cc000564.t1	VFQ75606.1	0.839549	0.62496	0.818437	1.35031	0.717747	1.05133	0.760249	1.04155	0.767351	1.34206	1.01252	1.39227	0.952464	1.30872	1.47273	2.2641	2.88042	3.31833	1.97655	3.4744	3.46174	2.14942	3.61129	2.71016	4.29111	3.00031	2.91853	2.40267	2.57216	3.11347	3.15545	3.04498	3.27678	3.13414	2.17972	5.42408	4.58497	3.15567	3.29726	3.52714	3.35055	4.89414	5.8139	2.87735	3.66967	2.82455	3.34666
CCAM_LOCUS17383	Cc000565.t1	VFQ75607.1	1.7193	2.49781	2.61868	0.428079	0.241661	0.286321	0.404743	1.25899	0.349405	0.715977	0.565987	0.919891	1.85179	1.04987	0.63068	3.7514	3.39537	2.65891	0.546591	3.19454	1.22149	1.40895	1.08009	1.12484	8.8572	4.55967	5.21446	0	0.82821	1.21374	1.54614	1.74068	1.28448	5.43674	7.8698	12.7292	3.06852	3.60792	4.52375	3.27651	3.57535	2.43284	5.58357	4.4646	5.24448	1.384	2.71543
CCAM_LOCUS17384	Cc000567.t1	VFQ75608.1	20.4208	33.3872	33.7099	31.2707	20.9307	27.0887	49.8669	66.4735	39.9466	8.16394	8.4352	10.3873	54.9347	39.084	36.744	88.2694	79.1371	73.1439	40.6323	75.4337	44.276	29.2859	30.8045	35.5555	65.5622	70.9456	70.8014	5.01565	16.2712	11.9691	42.2385	42.8877	30.2283	146.41	137.889	144.276	84.2485	66.5006	78.9971	39.5701	60.941	57.4135	88.6509	157.699	119.882	81.692	73.3693
CCAM_LOCUS17385	Cc000568.t1	VFQ75609.1	2.6407	3.14575	3.16073	4.1083	3.97599	4.23358	4.65909	4.93886	4.53256	5.56027	5.27409	6.32796	3.66558	4.97722	6.13	2.36752	3.50613	2.77694	2.4185	3.8066	4.47225	2.40593	2.92887	3.47031	3.57086	2.83471	2.32692	3.67878	2.44281	2.33015	5.22625	3.67863	3.93314	3.06615	4.25623	3.4266	4.69798	3.44342	4.73726	2.64603	3.96075	2.72826	3.36234	3.53219	3.50376	4.51309	3.82853
CCAM_LOCUS17386	Cc000569.t1	VFQ75610.1	10.6346	9.46668	8.86132	6.12725	5.12743	4.90326	4.73974	5.42982	4.41648	7.60658	6.72112	8.33498	6.88282	10.7606	13.0933	4.85927	7.78221	7.24276	3.59147	4.24119	4.64625	4.2138	4.44989	4.69032	4.60167	3.91733	4.20839	5.34468	4.54247	4.89832	10.703	9.57088	10.2847	10.4352	8.71646	6.37151	6.19543	5.22563	8.69867	6.7346	7.35428	6.36593	5.55848	8.16563	8.71304	7.53676	7.45055
CCAM_LOCUS17387	Cc000570.t1	VFQ75611.1	5.72843	4.51027	6.01063	8.35212	4.26689	8.86964	4.56368	4.84581	3.37894	5.71488	5.75465	5.13617	5.51276	9.70094	9.28713	3.81877	5.26048	4.42547	1.792	2.26099	3.22366	10.0647	10.7403	6.98712	7.61689	6.19788	5.22625	2.58952	0.917644	2.37243	6.98248	6.1435	5.9714	8.46872	9.19874	9.36425	6.52124	9.28957	7.21045	9.44059	7.73405	9.11265	7.20451	11.0488	6.68737	5.51494	4.13141
CCAM_LOCUS17388	Cc000571.t1	VFQ75612.1	42.6161	41.4274	43.9467	35.1163	34.7319	30.9422	31.1	31.3265	28.7865	19.2774	16.7284	20.1802	43.8648	29.2438	29.7202	22.5879	26.3167	26.1789	25.4465	28.248	29.3586	22.0701	22.309	30.6547	26.9997	26.7634	24.9191	12.0767	19.0507	19.8954	39.5288	40.257	36.4205	40.007	39.0247	27.2177	23.4297	17.929	34.4765	40.9324	34.3765	39.9488	24.0198	43.121	32.8678	46.3074	48.4774
CCAM_LOCUS17389	Cc000572.t1	VFQ75613.1	5.88601	5.00478	5.45528	6.56017	6.82439	4.75961	6.77446	5.83221	6.85415	6.37933	6.70585	7.46825	5.13159	7.59945	7.06185	2.06573	2.54601	1.98857	2.85489	2.90422	3.56789	2.93864	2.6532	3.25325	3.53673	2.85548	2.48034	1.44958	2.08646	2.01823	7.12112	6.94733	7.57373	6.56648	5.21786	6.8886	7.99822	5.18319	6.86875	5.9317	5.31239	5.09767	5.45011	5.53019	5.85287	7.6002	7.57139
CCAM_LOCUS17390	Cc000573.t1	VFQ75614.1	0.146334	0.100607	0.232729	0.066386	0.064817	0.05957	0.054272	0.280974	0.064482	0.016934	0.023068	0.017575	0.268869	0.142505	0.114575	0.279415	0.659636	0.327833	0.337407	0.11262	0.180082	0.004363	0.153403	0.180554	0.261321	0.294862	0.146141	0.380035	0	0.012291	0.904636	0.872965	0.626281	1.5423	2.50693	1.71872	0.74807	0.757783	1.12735	0.491555	1.79307	0.854063	1.4001	1.64982	1.43197	1.39461	1.10733
CCAM_LOCUS17391	Cc000574.t1	VFQ75615.1	24.9474	27.7368	25.4053	33.2261	35.0263	32.6407	26.2384	28.5005	27.9017	45.1373	42.7813	44.744	25.9985	34.8073	44.6933	10.7488	17.8478	14.4031	13.985	21.2646	19.5203	22.891	23.5557	28.0537	19.1581	20.6455	20.3646	21.5324	18.1292	12.4275	32.1973	37.9836	33.7505	35.8078	33.7204	20.6041	28.688	30.5008	37.0733	35.1185	35.9184	25.1454	22.0894	26.5159	29.2472	25.9539	32.5393
CCAM_LOCUS17392	Cc000575.t1	VFQ75616.1	9.12271	7.86604	8.83129	7.46922	6.84096	6.488	6.77272	7.02406	6.37746	5.82111	5.86053	7.27079	6.87563	8.26237	9.71966	4.79415	5.96816	6.65798	3.68126	4.52595	5.03837	2.94181	5.81714	6.0288	6.14857	5.79646	6.48719	2.55919	4.08631	5.94551	8.52613	8.58256	9.30537	9.10644	8.98588	5.37842	5.6404	1.90855	7.98926	6.44241	7.95272	5.96609	4.07088	8.84182	8.06371	9.15845	10.4418
CCAM_LOCUS17393	Cc000576.t1	VFQ75617.1	39.3761	44.8488	47.5503	10.4032	6.15336	13.8601	5.35647	4.82477	7.5236	28.9418	31.0018	30.2243	57.4605	16.3627	14.8834	16.5218	18.1631	11.3575	6.24734	9.58339	6.36542	11.1928	8.83006	8.75254	15.0261	13.1262	11.7794	18.2491	23.6877	31.8315	57.2058	46.8072	24.7561	21.2766	26.3497	19.0096	48.5642	63.9532	49.2154	24.8909	18.7541	18.071	34.1132	17.2558	33.2009	23.1697	20.0034
CCAM_LOCUS17394	Cc000577.t1	VFQ75618.1	8.99598	7.84257	9.82413	7.76935	6.01258	5.5501	7.69295	8.62966	8.30338	5.16771	4.95449	5.63683	7.72824	10.1236	9.81583	5.34053	6.87678	5.45928	4.28778	6.07413	9.25046	2.95606	3.68999	4.31111	4.69141	3.555	2.31759	4.17365	3.22388	5.05933	7.38073	8.35336	8.55401	8.12672	8.7194	5.77064	9.40366	7.75277	5.77639	5.79293	4.42489	5.07554	5.54704	7.8935	6.67608	8.15648	7.15774
CCAM_LOCUS17395	Cc000578.t1	VFQ75619.1	66.3836	88.3251	74.4484	14.6793	15.0837	15.61	18.0141	19.7327	22.4161	33.1943	29.0655	35.9475	67.0657	32.0276	24.9115	18.4729	23.0809	16.951	19.5222	17.1345	15.5204	11.5716	13.416	13.9551	18.7375	15.5951	13.8324	28.4798	30.1793	32.472	33.5524	54.4321	41.3667	59.4103	52.8676	35.2297	48.4459	50.3807	86.4074	10.7486	19.0837	19.3732	30.5051	18.2685	35.3302	15.2346	12.4841
CCAM_LOCUS17396	Cc000579.t1	VFQ75620.1	0	0	0	0	0.253996	0	2.60472	2.35887	4.00354	0	0	0.02488	0	0	0	0	0	0	0.325065	0.486628	0.214431	0	0	0	0	0	0.023453	1.26346	0	0.079747	0.763346	1.84155	0.31708	0.366024	0.777081	0.966854	0	0.411062	1.11671	1.11991	1.13476	1.44134	0.393809	0	0.776776	0.341649	0.365628
CCAM_LOCUS17397	Cc000580.t1	VFQ75621.1	0.917035	1.29088	1.42443	14.7467	8.47524	6.51458	13.9031	14.5474	8.1082	15.5892	15.9095	17.2992	8.08206	33.3337	18.941	1.16495	1.55488	2.62101	0.782972	0.553641	0.352883	1.6028	1.3035	0.380858	0.656913	0.44173	0.869604	0.455404	0.541359	0.298322	3.1121	5.59207	0.891524	2.9845	4.1513	7.06803	3.72712	3.35173	3.45381	2.51905	8.29551	4.96441	5.53631	3.62067	2.83925	2.30545	2.57006
CCAM_LOCUS17398	Cc000581.t1	VFQ75622.1	4.65707	4.32773	4.14433	35.978	30.4802	23.1857	25.5324	22.5791	22.2833	98.8773	105.86	100.255	5.02277	38.6103	38.6371	3.42974	2.66395	2.34666	3.85164	3.74292	5.03093	6.68062	10.7351	5.23773	5.40211	3.81518	6.17097	3.04	2.97309	3.5661	6.64225	8.39089	4.91615	5.90664	5.40941	12.5431	13.4221	10.7956	11.896	27.5219	7.89931	4.90272	13.9561	6.93785	10.2001	15.6751	14.1143
CCAM_LOCUS17399	Cc000582.t1	VFQ75623.1	4.74611	4.81759	3.56981	11.6652	12.3225	10.763	12.4807	12.0006	10.2741	14.8633	18.0527	15.0857	3.81194	16.1229	12.9414	2.71976	3.43167	1.76358	3.77867	4.43172	4.09778	4.02688	6.63593	4.39252	5.29308	4.29638	5.05472	4.59475	2.5056	3.72945	8.45377	12.1202	5.81912	6.25409	7.37647	4.58895	7.66976	9.75504	14.2517	9.92207	11.4899	5.81485	8.84719	5.61635	7.37358	13.1887	12.6103
CCAM_LOCUS17400	Cc000583.t1	VFQ75624.1	12.8879	18.7231	18.0107	104.252	95.373	142.055	90.0868	98.2168	84.1375	140.266	143.625	144.848	21.0419	111.862	99.2453	10.5576	13.8149	13.8423	22.6188	26.3605	25.7841	17.3638	27.7232	22.6951	10.0149	9.22265	9.85058	17.1867	20.8269	9.923	14.05	21.7257	13.9926	37.9057	27.9164	18.6534	32.9234	39.5617	43.8321	41.7225	48.7347	14.7828	25.5004	17.0566	36.1737	32.6539	36.0809
CCAM_LOCUS17401	Cc000584.t1	VFQ75625.1	4.89892	4.24865	7.19155	31.2938	20.2144	28.7061	14.9766	13.3911	10.4042	20.1261	21.0252	23.5545	5.44294	18.7756	17.0406	1.02426	1.12261	1.718	2.34005	2.8193	3.88449	9.08909	14.9207	13.9171	13.0914	11.3728	14.2349	2.71759	2.19033	1.21374	3.12668	4.20582	2.99109	12.8117	10.6098	9.12058	15.5132	12.2452	11.9203	23.6309	27.2308	15.5645	17.0104	19.1802	13.4017	31.2957	40.7533
CCAM_LOCUS17402	Cc000585.t1	VFQ75626.1	7.30991	7.39306	6.03843	4.93168	3.19175	4.03501	6.88834	8.47765	11.4617	6.70679	6.05715	7.02215	5.56219	6.57187	6.58261	2.30359	3.41998	3.42505	4.68293	5.88892	6.85741	1.12761	1.93894	1.58521	1.7804	1.61335	1.52873	1.91728	2.56578	3.11165	8.1022	8.69878	7.97914	4.63113	6.93704	3.66994	6.28286	6.18337	6.38432	5.77283	7.12563	5.62296	5.7024	5.82243	5.95151	9.7021	9.97184
CCAM_LOCUS17403	Cc000586.t1	VFQ75627.1	6.60168	4.97328	6.83426	1.52364	2.09641	1.90737	2.35105	3.42094	2.09867	0.800133	0.441033	0.794472	4.24157	2.19991	2.20287	1.72958	2.47942	2.13498	2.37771	1.80147	2.52959	2.39989	1.93086	2.42487	3.31998	2.64876	1.92709	1.636	1.74717	2.64099	3.01139	3.79038	3.04561	2.69958	3.13221	2.90213	3.83275	2.67922	3.06463	3.20147	3.11417	4.20275	3.10714	3.16385	3.13099	3.3988	3.95091
CCAM_LOCUS17404	Cc000587.t1	VFQ75628.1	0.286173	0.39923	0.332495	0.028832	0.030765	0	0.529799	0.195654	0.165387	0	0	0	0.281315	0.083374	0	0	0	0	0	0	0	0	0	0	0	0	0	0	0	0	0.663235	1.92005	0.367327	0	0	0.280018	0	0.476203	0	0.21623	0	0.417438	0.456216	0	0.449936	0	0
CCAM_LOCUS17405	Cc000588.t1	VFQ75629.1	97.3205	107.18	109.893	110.638	119.018	135.955	104.489	99.5318	94.5355	71.4571	68.5315	71.6903	108.4	93.0119	92.0788	25.0995	29.0751	28.0211	33.2966	41.2005	35.8738	40.9698	38.8812	34.4896	36.6871	28.2099	26.1236	30.7758	25.0067	25.6663	105.895	120.529	76.2438	71.6081	106.418	94.2325	87.2982	95.0408	67.5274	100.917	112.212	103.051	84.6082	82.2017	70.1809	92.6029	66.5884
CCAM_LOCUS17406	Cc000589.t1	VFQ75630.1	28.2575	43.0252	33.6254	31.3081	38.1566	29.0867	32.8716	30.8777	25.0694	26.1749	28.7501	30.131	38.4145	38.5496	27.9588	5.63241	7.94741	7.94785	7.1963	12.658	11.0442	6.31303	5.78435	4.55238	4.8545	3.83139	2.7849	11.6195	12.981	17.8651	51.1751	74.2617	22.7011	23.9829	19.6588	35.8336	17.5341	22.6702	23.4483	15.9603	29.2818	24.2483	19.5269	9.06885	21.911	10.1125	11.9322
CCAM_LOCUS17407	Cc000590.t1	VFQ75631.1	13.0425	18.0314	15.9928	6.47304	10.5244	6.28427	6.96504	5.42541	7.14121	1.62834	2.57748	1.87127	17.4017	6.86632	6.14142	2.65348	3.39284	3.8105	1.70988	2.14258	1.55913	1.7493	1.7792	0.746738	1.34977	0.547977	0.931637	3.77683	5.22226	8.20959	13.6596	19.7217	8.74911	7.09973	5.94427	13.075	5.58739	3.36901	4.06775	6.83299	6.30359	10.6318	5.48694	4.27868	5.94194	2.33343	3.69585
CCAM_LOCUS17408	Cc000591.t1	VFQ75632.1	37.2605	33.0272	41.2065	43.9744	48.5526	51.2388	41.4926	40.6588	43.4684	32.3046	32.2728	31.7713	36.0767	35.7461	36.227	11.8423	14.8443	13.8019	14.3777	19.4371	19.6949	17.4603	20.5782	20.1105	17.5489	16.0871	16.1137	15.5925	18.7702	17.0908	28.7729	29.3159	27.3009	29.8343	28.2498	28.3965	31.8128	22.8874	28.1328	37.7845	48.2732	32.4731	29.3864	34.0283	33.4406	33.5346	34.8389
CCAM_LOCUS17409	Cc000592.t1	VFQ75633.1	0.109955	0.284388	0.165808	13.0969	13.8696	10.0059	7.37149	5.67026	4.92608	9.57145	8.78899	7.99484	0.630395	15.7329	18.5404	0.62018	0.590256	0.515153	1.51435	3.32438	3.26082	16.0294	16.0215	14.768	12.1698	9.70849	11.2981	0.013018	0.059617	0	1.52032	2.11913	0.842015	1.94398	1.28973	1.17678	2.68201	4.82118	2.38885	1.90003	1.17188	1.35558	2.44014	1.07826	1.46112	5.29235	4.2883
CCAM_LOCUS17410	Cc000593.t1	VFQ75634.1	5.26574	3.61574	7.91084	102.124	46.9643	65.2327	32.5309	18.2305	33.9652	351.423	317.47	356.681	5.7427	234.274	179.509	4.48088	7.34357	6.46432	2.22083	3.68982	3.43144	10.7388	18.3202	8.7474	4.91017	4.64377	13.1071	2.35901	3.86683	3.21015	8.03197	7.75078	4.44844	7.56001	20.8955	14.1296	21.5492	25.9513	28.2873	65.3198	56.3098	12.4978	25.7829	17.9033	52.0668	32.6199	14.2487
CCAM_LOCUS17411	Cc000594.t1	VFQ75635.1	35.6008	28.7076	33.2574	10.2568	12.5849	9.32342	12.5523	14.4772	14.3148	4.4538	4.34726	4.45867	22.3714	11.3561	11.7798	12.0894	14.5627	13.8268	10.724	10.1505	15.1939	10.4826	10.3565	11.708	11.4699	9.24968	10.3957	4.6028	9.74938	11.2711	13.2995	12.5104	15.8768	17.2557	16.3831	16.1374	9.53754	6.98123	10.5728	14.9754	13.4019	16.671	14.299	21.707	12.2825	16.0065	16.3805
CCAM_LOCUS17412	Cc000595.t1	VFQ75636.1	0.024394	0.031895	0.058958	0.254893	0	0.018318	0.162281	0	0	0.066148	0.298646	0.420262	0.193336	3.04155	2.78595	0	0.036843	0.04518	0.055751	0	0	11.8006	4.04527	9.78462	7.02881	7.14161	7.94302	0	0.017652	0	0.246691	0.238055	0.307413	0.709729	0.502259	0.781147	1.34637	1.99265	0.721778	1.80961	1.34465	1.28095	0.636338	0.562374	0.502063	1.65616	1.65424
CCAM_LOCUS17413	Cc000596.t1	VFQ75637.1	145.443	150.821	142.322	127.732	179.49	124.888	176.209	170.561	209.361	59.5822	58.0982	57.134	159.913	119.029	129.477	101.612	108.04	111.814	86.946	102.228	105.467	139.421	125.257	137.894	100.488	97.0177	100.119	55.4602	86.4534	62.9221	156.518	172.896	154.945	205.827	241.546	219.812	111.139	101.95	128.883	235.282	286.238	279.757	153.598	215.938	214.429	195.895	237.926
CCAM_LOCUS17414	Cc000597.t1	VFQ75638.1	0	0	0	0	0.036896	0	0.041701	0.128541	0.107132	0	0	0	0	0	0	3.42871	8.5015	7.4392	8.91525	9.24725	9.56018	3.27715	2.14694	2.09458	2.28645	1.42744	1.35828	0.364578	1.89198	2.47835	1.54614	0.994674	0	16.8045	11.0177	0.97917	1.53426	1.66519	2.26188	0.504078	0.510764	0.486568	0.265884	0.469958	8.12894	0.92267	0.246857
CCAM_LOCUS17415	Cc000598.t1	VFQ75639.1	28.0232	26.6408	24.3419	9.54393	7.95659	9.46067	11.1929	11.7648	11.646	4.01399	3.24436	4.04357	25.492	10.6067	11.6405	19.8338	25.9839	22.6222	18.9034	20.1092	22.4934	13.7801	14.0636	13.2879	18.2172	13.7004	14.3728	9.83027	12.5312	17.1304	71.6723	44.7625	71.2773	37.6279	55.2096	55.8816	34.2629	33.055	45.92	45.8809	27.3061	47.4152	44.4428	65.5146	54.3007	35.4343	41.5964
CCAM_LOCUS17416	Cc000599.t1	VFQ75640.1	6.25621	9.07697	6.71614	37.0967	32.3455	35.9673	28.7349	26.5761	28.6585	26.2108	27.5484	23.5296	10.0476	38.3595	45.391	4.26025	5.52672	3.90993	5.31368	4.38497	4.62322	21.8833	23.7832	26.038	24.8399	19.3805	20.8567	9.09985	5.18555	3.2924	16.9144	18.969	17.4698	15.5633	14.6592	20.2657	10.8872	16.0012	16.4962	25.933	43.4928	28.9164	26.65	17.7164	12.5601	39.0792	41.1651
CCAM_LOCUS17417	Cc000600.t1	VFQ75641.1	16.6396	16.9351	15.9302	6.35271	7.10261	5.01043	7.84111	8.53283	8.29907	2.80317	2.67196	3.61913	14.206	9.1337	10.5187	9.88172	13.5153	13.4123	12.6468	10.8674	12.0061	7.32055	8.0042	8.08929	11.3207	7.5242	7.70055	6.24646	8.49855	10.0673	16.9241	17.941	18.1137	14.5124	15.3423	10.0922	9.19383	5.92054	11.8673	10.1493	8.26385	9.33022	9.0498	15.4326	12.5079	10.5051	11.2424
CCAM_LOCUS17418	Cc000601.t1	VFQ75642.1	7.73546	5.80432	7.25577	17.7046	12.1324	18.9813	12.6069	11.5671	13.8575	14.8317	14.7226	16.4216	7.25467	15.2927	14.5594	3.84044	6.06187	5.79407	6.92376	6.6737	5.30931	6.69473	6.67596	7.37124	5.78967	6.47197	6.29631	2.29067	2.65354	4.80649	7.94698	6.9716	9.72302	8.59111	7.94287	10.7977	8.02928	8.24766	9.1597	11.1644	7.5894	8.45759	7.90151	9.22293	10.5863	11.3818	10.1044
CCAM_LOCUS17419	Cc000602.t1	VFQ75643.1	20.4191	19.0191	20.1602	28.2561	26.5801	23.1893	23.2785	25.4843	23.1999	26.0271	22.6734	28.9438	16.7133	28.731	28.3723	9.77271	13.9389	12.5159	13.6752	15.4899	17.8202	8.2605	14.031	12.7377	12.7937	11.8537	11.8076	8.82971	13.424	12.4211	21.4114	21.0553	20.4644	22.2935	18.0186	16.6334	20.6803	15.5491	22.3935	17.1923	19.2391	15.5555	17.0847	20.1194	22.4936	23.6564	21.7615
CCAM_LOCUS17420	Cc000603.t1	VFQ75644.1	54.2243	56.2136	51.0781	16.8564	16.8093	19.1579	15.5962	16.7712	20.3687	45.7561	43.4969	49.1731	51.0982	27.8108	21.9889	11.9554	17.9138	14.478	14.2638	20.1491	15.3579	7.70272	9.78182	9.15266	13.4212	13.7249	13.3365	28.1513	27.4481	30.2561	39.7025	44.868	35.1154	49.6563	34.8845	33.6523	70.2562	54.7908	54.18	21.5569	20.4963	30.642	31.1521	10.1865	24.5786	18.9182	17.3537
CCAM_LOCUS17421	Cc000604.t1	VFQ75645.1	40.1397	56.2716	52.1478	90.2611	86.4846	65.1455	100.075	117.94	79.4834	73.4749	77.688	78.9145	75.4236	103.191	76.4106	11.9864	15.4826	14.5975	11.5503	15.9238	18.5459	14.903	18.032	19.057	14.7623	14.0267	14.6075	12.9706	19.7275	14.338	67.1964	95.6952	61.2328	67.563	56.3339	85.9944	41.1847	54.09	54.0835	69.1341	84.9138	62.891	71.6122	56.5037	58.3229	50.7839	63.1464
CCAM_LOCUS17422	Cc000605.t1	VFQ75646.1	23.7142	18.8026	23.2125	23.2816	23.852	22.9699	22.6663	26.0854	24.3346	20.9808	22.4605	22.5994	21.2048	26.5532	24.4761	10.056	12.4945	9.70522	14.2685	14.4767	15.6499	12.9346	10.8187	11.2484	12.9875	11.3657	11.3725	8.01894	8.54673	7.71454	18.2058	13.2739	16.021	15.5194	21.5536	12.64	22.8835	24.8363	19.334	19.917	18.1764	18.0792	19.8979	17.4621	15.0953	22.8153	23.2539
CCAM_LOCUS17423	Cc000606.t1	VFQ75647.1	22.5539	21.7707	23.6798	19.662	19.5199	20.4722	18.4881	18.5225	18.1775	11.0434	11.0319	10.9792	19.6	17.6901	15.8474	10.0418	8.77947	7.88372	11.3157	13.7931	13.6693	10.9449	10.6534	10.5822	11.7429	10.7628	10.8901	7.90518	8.45293	10.4268	19.6861	22.4373	20.4753	22.8926	17.2	27.0941	23.2265	35.8931	21.6183	22.8931	23.0431	27.5125	40.9441	24.1704	21.6099	32.4684	30.5894
CCAM_LOCUS17424	Cc000607.t1	VFQ75648.1	161.409	195.989	146.446	89.5173	90.9352	80.7872	86.9085	82.8906	80.0794	60.7792	60.2952	65.9484	163.992	75.6897	71.0716	51.6134	44.9772	44.4736	60.4306	62.609	69.7768	76.3414	60.2185	53.8477	62.2292	43.8219	58.7627	34.9777	30.2763	44.6956	199.81	179.668	164.28	173.802	128.599	128.631	167.959	217.418	145.347	169.586	170.199	294.262	197.644	153.59	145.772	175.9	180.732
CCAM_LOCUS17425	Cc000608.t1	VFQ75649.1	36.3219	48.6464	31.7253	47.0292	43.0485	59.6175	42.8819	44.2421	34.8821	44.8017	50.8095	49.7715	36.0219	40.7155	49.1318	41.8432	51.5973	53.1299	45.9569	51.9003	52.1469	44.0145	47.8578	50.5018	58.8711	48.8643	51.1969	26.0006	26.951	34.622	58.392	77.6794	57.8654	64.7976	95.5328	55.4695	48.424	92.9847	47.5927	41.2019	44.6418	80.3288	77.4627	74.1638	78.9429	39.5749	110.676
CCAM_LOCUS17426	Cc000609.t1	VFQ75650.1	11.7929	12.898	12.3817	6.50723	4.53205	5.93233	5.36395	4.16257	5.04125	12.5171	12.6108	13.8412	10.4413	7.88151	8.40609	3.33382	4.33149	3.34736	2.18449	3.27144	2.18719	1.768	3.91144	3.03734	3.41502	2.93054	3.07589	5.11755	6.92034	7.28828	13.4858	12.7179	11.4581	11.4632	7.80024	9.31695	6.08279	7.59218	10.9105	3.89706	3.79687	3.61701	3.16241	3.35379	7.95313	3.29225	4.25735
CCAM_LOCUS17427	Cc000610.t1	VFQ75651.1	49.8958	54.9141	58.2484	51.4683	49.9291	54.3859	38.1525	35.616	38.2132	44.7289	51.8587	48.7031	50.5489	53.5808	52.183	9.34893	11.4058	11.7881	8.94712	12.7017	11.5473	19.6678	25.9633	25.988	31.385	23.9005	23.5726	19.6394	20.6592	21.7434	71.9917	72.4068	60.3135	57.3713	58.0103	65.1136	50.0069	54.2746	54.3896	77.1568	90.0378	79.7416	55.9723	56.216	53.3445	50.4647	51.6754
CCAM_LOCUS17428	Cc000611.t1	VFQ75652.1	37.1651	26.1735	34.0353	28.8732	28.4275	24.7348	24.0718	20.4761	16.9959	18.9211	16.6431	17.7894	25.3226	27.1065	28.7795	13.8646	16.8147	17.3685	8.51247	11.4193	14.323	12.2905	13.0817	13.1935	13.6873	14.9393	14.3937	6.74292	8.38223	10.5674	43.8714	35.0874	36.8722	39.126	54.2186	29.6216	27.4418	22.9813	25.4724	30.7211	29.606	37.8732	34.6984	44.3635	34.5682	32.3947	39.9012
CCAM_LOCUS17429	Cc000612.t1	VFQ75653.1	20.7287	20.6487	24.065	32.9217	28.9163	26.1697	29.9722	31.1619	29.4845	18.2851	16.2321	18.8848	29.2589	30.8267	34.1667	7.66581	10.9015	9.59403	7.67457	13.3267	14.0089	11.6533	15.3844	16.3387	13.4693	11.4867	12.6855	8.35162	12.4292	7.19869	19.7641	21.0283	16.0685	14.9038	15.6487	15.2981	16.7626	14.2816	14.6626	19.0003	26.9532	16.9049	18.9111	16.79	14.1814	20.9426	22.1697
CCAM_LOCUS17430	Cc000613.t1	VFQ75654.1	19.7711	19.0579	22.8804	62.9355	40.2217	49.3492	93.336	92.949	44.9682	29.9267	39.5504	26.6056	32.8874	174.954	93.824	10.9706	13.9141	9.09318	10.6452	9.23012	12.496	16.3041	19.6783	10.3838	10.4383	8.88073	11.1899	4.51	10.5368	7.06381	35.0841	43.006	23.6323	31.2207	25.7408	49.2416	29.4825	19.7438	16.9543	37.4062	48.5525	37.8972	38.4826	22.7691	34.7365	15.844	24.8284
CCAM_LOCUS17431	Cc000615.t1	VFQ75655.1	6.56128	6.73962	6.30751	16.2517	13.3027	14.6597	11.1938	10.5508	8.88569	11.3514	9.89062	11.7211	5.82333	20.2631	21.8576	2.48285	3.50502	3.21662	2.03139	2.67682	3.01695	6.9672	10.3865	7.88842	8.51176	7.17843	6.98653	2.13285	2.84697	3.14465	14.1794	6.91156	6.1914	14.3406	12.0698	12.443	10.805	9.17316	11.3274	6.48458	11.2707	6.25932	10.4859	10.3703	11.4742	12.0427	11.6826
CCAM_LOCUS17432	Cc000616.t1	VFQ75656.1	35.0813	52.5186	37.5808	128.637	108.34	119.787	101.27	95.4972	79.6369	202.113	196.725	205.286	42.7239	101.37	96.1288	19.2636	19.0371	22.0566	22.6249	31.8019	25.8725	38.417	43.058	34.9744	28.516	29.2053	28.0528	22.6105	23.7186	17.992	53.729	49.7824	36.1001	66.1012	69.9496	66.6976	104.721	112.505	97.7035	124.573	112.223	63.053	97.8439	53.2881	75.5857	105.004	102.53
CCAM_LOCUS17433	Cc000617.t1	VFQ75657.1	3.02559	3.87018	3.21037	6.15309	5.2144	4.06177	5.02884	4.2515	3.54963	10.417	9.31788	11.238	2.47513	6.18301	6.49804	3.19118	3.45991	3.66275	1.37499	1.83306	2.26422	3.06599	2.99299	2.09137	2.7328	1.72186	1.68863	1.77699	3.11488	2.35061	1.20001	1.57156	2.06505	3.04141	2.70496	1.30279	2.8919	1.38472	3.26023	1.84437	2.63336	1.29477	1.3266	2.57929	2.79113	1.68798	1.478
CCAM_LOCUS17434	Cc000618.t1	VFQ75658.1	23.1181	36.3596	26.2116	24.4573	22.8665	23.9792	20.3024	16.2362	20.8511	31.6512	34.203	32.3099	26.7372	23.6719	19.29	10.9829	12.0887	9.94849	10.8492	17.1203	15.9002	14.1291	16.5836	12.9839	10.0577	9.12064	10.0772	22.8698	16.1693	14.8422	18.7521	25.3624	18.6452	16.9921	19.9914	23.7514	23.8827	33.7131	27.3608	14.5861	19.6085	15.1946	18.8914	15.2145	16.9785	17.1822	19.6612
CCAM_LOCUS17435	Cc000619.t1	VFQ75659.1	70.9719	50.2861	63.7249	30.8509	15.8891	24.589	20.0755	16.7508	13.6625	12.7161	13.2044	15.9299	42.3964	15.7323	14.8897	15.0708	10.6963	11.5201	8.21944	14.0699	7.12333	0.238596	0.144296	0.330247	0.182974	0.05307	0.226311	14.5001	47.5244	32.5744	8.84768	9.77848	9.9889	23.9318	19.3994	27.9683	18.3098	10.3434	12.759	18.2688	28.8534	29.8425	18.8822	19.101	18.3914	16.1782	15.6475
CCAM_LOCUS17436	Cc000620.t1	VFQ75660.1	71.8505	88.9714	68.889	13.3156	11.7422	12.2411	11.47	9.91717	10.4811	22.8852	19.1149	24.2986	56.6379	20.2673	18.3979	9.89958	13.3349	12.9273	10.8047	11.5916	10.5605	8.64537	12.273	10.5997	10.5338	8.33355	9.51046	19.6027	18.9382	25.9967	59.7131	60.1477	73.8538	42.5948	41.8683	24.9843	26.498	27.3864	38.2139	27.3644	18.2854	34.3317	19.8681	20.2507	24.1689	13.7532	16.3896
CCAM_LOCUS17437	Cc000621.t1	VFQ75661.1	9.32037	11.1428	8.84589	3.75024	5.53798	3.73961	6.72977	4.56877	5.50695	11.1365	8.54444	12.028	8.07306	5.26656	4.62414	2.38149	3.59084	2.97504	1.14016	3.46271	2.77892	2.16704	2.0516	1.34884	1.27945	1.14922	1.51302	5.40792	5.18388	3.94007	12.8672	11.8197	9.55893	9.61065	7.80883	10.0293	14.7326	13.1917	13.1524	2.78322	4.90458	4.32182	4.34033	5.18966	10.1979	4.31919	3.67417
CCAM_LOCUS17438	Cc000622.t1	VFQ75662.1	0.010735	0.010814	0	25.517	38.8708	36.9197	18.1767	17.8126	2.50892	3.28315	1.99429	2.31672	0.043538	16.8563	17.3959	0.058402	0	0.051704	0	0	0.163982	1.55443	5.24533	3.04311	1.57014	1.45421	1.06532	0	0	0	0.0832455	0	0	0	0	0	0.165212	0.358622	0	0	0	0	0	0	0	0.074516	0.318984
CCAM_LOCUS17439	Cc000623.t1	VFQ75663.1	0	0.00389	0	0.406144	1.07394	0.930755	0.404985	0.225417	0.043307	0.460661	0.188764	0.437832	0.017279	0.398453	0.391976	0	0	0.019719	0	0	0	0.245181	0.092537	0.116089	0	0.101652	0.077153	0	0	0	0.218688	0	0	0	0	0	0	0	0	0.213893	0	0.412925	0	0	0	0	0
CCAM_LOCUS17440	Cc000624.t1	VFQ75664.1	6.47209	6.12493	5.39991	17.9958	19.8964	16.3038	27.4594	26.0699	29.7557	15.5101	15.5897	16.351	5.82552	16.806	15.6197	5.70398	6.84423	5.86625	4.06558	6.18416	8.28562	8.21316	9.36672	8.89596	8.42713	7.61164	8.56971	4.80733	3.681	4.82943	7.41978	8.74276	7.00758	11.31	10.4951	11.4753	13.1755	14.7204	16.2247	8.17376	8.74658	6.85751	13.6191	13.6029	14.6238	13.8427	17.3581
CCAM_LOCUS17441	Cc000625.t1	VFQ75665.1	4.16412	2.91611	3.76191	12.2072	12.8858	11.0289	18.064	18.4825	18.0724	9.12125	7.12462	10.493	3.17951	8.6484	9.52715	2.14974	3.43599	3.04604	2.11359	3.08128	3.63954	2.03284	3.83316	4.05157	3.4479	3.85298	3.31412	1.12446	1.99562	2.18984	3.46017	5.13697	3.75906	6.63659	4.33529	2.35989	4.75418	6.59321	6.23008	4.16528	4.74809	0.75386	4.11945	7.28126	3.79189	7.62416	8.66922
CCAM_LOCUS17442	Cc000626.t1	VFQ75666.1	8.2618	6.1513	5.43379	18.3528	17.2603	14.7108	15.5346	14.0109	13.3528	9.87254	9.8309	12.1126	6.33198	12.8306	12.6737	3.34327	5.93327	6.4666	5.78853	5.99703	6.24083	11.6886	14.2068	12.58	9.78112	10.0173	9.39598	4.41657	3.86569	3.59468	15.4897	13.2227	14.398	10.4398	12.1295	12.2792	14.7795	12.3076	16.3745	19.1229	15.4046	15.1351	13.9146	13.5813	12.6759	16.7742	17.9515
CCAM_LOCUS17443	Cc000628.t1	VFQ75667.1	0.503615	0.425247	0.281453	1.74121	1.60485	0.936648	0.581623	0.51157	0.380631	0.614657	0.679926	0.830602	1.52367	1.24713	0.9656	0.447573	0.771744	0.491261	0.571726	0	1.35224	2.39051	1.79516	1.3602	2.29589	0.681448	2.5437	0.501392	0	0.176588	1.17268	2.26324	4.87108	1.1246	1.19378	3.71328	1.7455	2.52594	1.14369	2.8674	3.48652	1.10712	0.604983	1.06933	2.38662	0.524852	0
CCAM_LOCUS17444	Cc000629.t1	VFQ75668.1	0.070957	0.111811	0.126574	1.88477	0.749105	1.3104	0.716338	1.11583	0.33452	0.496446	0.255794	0.579823	0.437372	1.77065	1.53533	0.717169	0.216677	0.380893	1.58354	1.24597	0.909086	3.64665	5.00347	6.96921	3.54479	2.39014	2.97452	0.15055	0.040666	0.034411	1.97562	0.746005	1.0704	1.15325	1.83629	2.82871	4.94372	2.31277	3.09961	1.59625	0.595891	0.973136	2.39296	3.13306	1.66075	2.61423	3.94971
CCAM_LOCUS17445	Cc000630.t1	VFQ75669.1	11.0365	9.12022	9.26788	6.36951	3.7547	3.45361	4.84357	5.37847	4.73437	6.23851	5.22798	6.16202	9.76154	7.33474	8.40615	4.65733	7.3171	7.02662	5.42298	6.99306	5.58977	2.78774	3.38711	3.75133	4.45391	4.27336	3.60113	3.55036	4.60238	6.04538	11.7171	12.1603	15.2441	16.3251	10.5776	7.00044	7.89765	7.14304	13.1524	10.1628	11.8313	7.30516	5.70271	12.4988	10.1236	13.4569	14.8249
CCAM_LOCUS17446	Cc000631.t1	VFQ75670.1	9.88146	9.79905	8.7624	10.1768	10.743	8.95009	8.56187	9.45709	6.59541	8.84587	7.14351	9.01416	8.87874	10.177	9.81765	4.2584	5.47926	3.86908	3.98839	6.21845	4.199	2.36198	3.96812	4.0492	4.11651	4.89118	4.90902	2.30481	4.24671	4.35639	11.3167	13.1957	14.1023	8.86307	12.0004	8.36137	12.2592	11.6803	12.1407	11.8065	11.3088	10.7731	13.0389	9.7174	11.9957	13.0002	12.3768
CCAM_LOCUS17447	Cc000632.t1	VFQ75671.1	7.21285	7.25998	7.61168	18.7979	36.3853	21.093	32.3462	31.7592	20.8421	9.41156	8.97011	10.535	6.2459	31.1079	34.7902	2.00952	2.34142	1.6782	2.40525	2.28579	4.61193	4.05254	6.81812	5.73443	6.93193	5.32952	6.402	3.83541	3.78378	3.58923	14.1496	15.3736	11.4937	5.72932	9.38939	21.2407	14.1448	11.2882	8.99542	8.81615	9.14082	9.69732	17.195	7.07251	10.8789	16.7939	18.4746
CCAM_LOCUS17448	Cc000633.t1	VFQ75672.1	4.96203	4.80385	4.99967	6.45215	5.7843	8.37569	4.93889	5.27865	5.06213	11.1673	10.3137	10.2708	4.47386	9.93981	9.68837	2.60577	3.51666	2.7963	2.99329	3.15595	2.91324	3.748	3.84938	4.43015	4.86877	4.20911	4.46461	2.14308	4.49329	5.22017	4.72878	3.04215	2.619	2.51939	3.20924	6.65497	9.38487	9.05403	2.56215	1.54169	4.16571	2.48023	5.42127	3.83291	5.8813	2.35161	5.03331
CCAM_LOCUS17449	Cc000634.t1	VFQ75673.1	6.31182	9.41982	4.8499	0.563256	0.387605	0.377557	0.603194	0.488287	0.350331	1.68434	1.22487	1.54248	4.04529	2.49821	2.70675	2.40122	4.56635	3.66182	1.84845	1.14439	1.79099	0.25446	0.749806	0.743905	2.53151	1.90345	2.79711	2.7305	2.42634	3.11078	3.93832	3.80045	4.16413	1.71675	3.64471	8.61612	4.26334	2.31359	2.79343	1.75089	1.77411	1.69007	3.32473	2.28533	6.55791	1.60242	2.74382
CCAM_LOCUS17450	Cc000635.t1	VFQ75674.1	8.55056	9.1471	4.99996	0.301051	0.085025	0.608258	0.82006	0.531327	0.514506	2.63506	2.91695	2.01703	7.75555	2.99429	2.80769	3.27649	5.11106	3.92812	2.34615	2.02552	2.62583	0.987992	1.29812	0.618925	2.93436	0.893705	2.33757	1.66592	3.20097	5.84546	9.85499	15.5163	10.3417	11.4406	4.22413	34.8191	15.4409	13.9656	6.5762	9.63888	1.54211	7.3453	12.8442	5.67565	13.723	2.78575	6.9563
CCAM_LOCUS17451	Cc000636.t1	VFQ75675.1	10.156	6.30653	9.92704	2.36271	5.16555	1.5415	6.9416	7.25902	6.67783	0.140826	0.158563	0.695405	7.16769	1.85091	1.94304	6.82672	11.8989	6.5631	4.13861	4.0957	4.24458	1.34996	2.60853	3.63504	3.79641	1.46696	2.56946	4.25077	8.32175	11.2348	19.3267	13.4281	15.6278	20.7585	19.1498	17.9515	12.7855	8.88103	12.8173	10.0816	12.7691	20.6791	11.433	14.0988	12.5867	15.6854	13.0834
CCAM_LOCUS17452	Cc000637.t1	VFQ75676.1	3.16132	2.18461	2.47223	0.892471	1.92966	0.871371	2.59585	2.50213	2.94521	0.099618	0.00835	0.121474	2.61173	0.719953	0.903643	2.87181	6.43205	4.16343	2.90147	2.08941	1.50766	0.895976	0.815023	1.10848	1.22288	0.728839	0.545509	1.43203	4.72688	6.32375	6.98248	11.0979	11.6016	11.029	9.4078	6.24283	8.55913	3.31771	8.41219	8.43628	11.3976	7.36767	4.02605	8.98885	10.0311	9.3754	13.1812
CCAM_LOCUS17453	Cc000638.t1	VFQ75677.1	12.1944	16.5203	10.0543	15.5463	10.1942	11.9073	11.4693	9.59872	10.9702	14.7522	14.9493	14.469	13.7314	18.0745	15.0745	11.5929	19.4771	15.7607	8.19445	11.2995	12.4715	10.7853	11.5634	11.105	13.8508	10.4849	10.1462	6.22063	6.47457	12.3253	24.9737	28.9192	17.8426	26.8237	27.4568	44.2843	23.7905	37.6553	27.7662	42.0128	11.385	55.1714	27.3138	24.139	66.0739	15.2013	16.7466
CCAM_LOCUS17454	Cc000639.t1	VFQ75678.1	3.37966	3.43747	4.10488	3.48146	2.74461	3.18968	2.34521	1.99481	3.62599	5.83886	6.58137	4.74575	3.21526	4.54212	4.84303	5.19963	3.78885	3.4031	1.48104	3.18839	2.20566	3.46266	5.50267	3.23751	4.13434	2.54836	4.12881	2.41012	2.66298	3.48284	6.48553	4.17231	4.10509	2.96172	1.88635	5.47638	5.20984	10.9763	3.012	1.81237	1.83641	3.7904	4.14251	4.22424	5.34256	4.14673	2.36681
CCAM_LOCUS17455	Cc000640.t1	VFQ75679.1	0.510854	0.641076	0.553099	0.722115	0.495221	0.383084	0.427061	0.583646	0.681783	0.936604	1.70808	1.49098	0.738597	0.668793	1.07546	0.77764	0.331932	0.303226	0.521104	0.051078	0.229166	0.294467	0.369365	0.276143	0.606139	0.475961	0.332537	0.195411	0.201823	0.263139	0.0967879	0.280198	0.160815	0.371278	0.0985294	1.4711	0.48022	0.833924	0.377581	0.189331	0.383684	0.274131	1.09852	0.353031	0.590944	0.519829	0.092719
CCAM_LOCUS17456	Cc000641.t1	VFQ75680.1	0.685606	0.474035	0.638369	1.1342	0.858791	0.332088	1.2202	1.28608	0.983269	0.498054	0.402701	0.326978	0.571854	1.18999	1.14324	0.320577	0.231995	0.72817	0.10593	0.493016	0.291154	1.26451	0.680962	0.100289	0.128122	0.60853	0.125047	0	0.032292	0.437784	0	0.368311	0.31708	0.732048	0.777081	0.966854	0.757479	0.822123	0.372238	0	0	0.360336	0	0.348035	0	1.02495	0
CCAM_LOCUS17457	Cc000642.t1	VFQ75681.1	5.55602	4.55085	4.85243	3.28132	2.41077	3.39081	2.36163	2.79898	2.77423	2.69466	2.21637	2.29316	4.74439	4.99075	5.31171	2.15103	3.10604	2.78338	1.36397	1.02753	1.73069	2.25104	2.64888	2.50119	2.40001	2.53278	2.07878	1.74076	2.20817	2.0739	3.67794	3.16548	4.29421	4.00378	3.84531	2.644	3.15647	2.24821	3.29618	2.91672	2.36432	2.62771	4.20515	4.16958	3.03458	2.66939	2.76152
CCAM_LOCUS17458	Cc000643.t1	VFQ75682.1	165.992	156.423	150.489	118.576	118.259	100.604	114.416	112.802	107.708	43.8107	36.572	48.1344	156.536	81.5627	71.1439	86.8847	89.0391	82.3031	75.0754	92.49	116.799	107.162	82.5934	77.8292	95.7697	67.3493	75.5031	37.906	45.7205	69.1004	281.896	263.631	243.224	287.026	216.112	335.01	197.71	301.728	188.8	271.034	282.82	353.206	316.894	325.679	272.69	303.347	285.048
CCAM_LOCUS17459	Cc000644.t1	VFQ75683.1	12.6313	10.1763	10.2592	3.2331	2.31822	2.34988	2.51867	4.49443	2.78502	1.03538	1.25314	1.69804	9.10887	5.14863	7.17573	10.5016	16.5569	13.8977	8.79462	11.9789	13.5693	6.57911	7.07516	8.29118	7.21021	8.09004	8.52524	7.10617	5.41941	9.58301	27.8073	26.064	31.1488	29.618	30.6279	15.7338	15.38	14.4833	18.6727	22.9618	8.92254	18.3984	15.6392	23.9017	23.8897	21.3208	25.0007
CCAM_LOCUS17460	Cc000645.t1	VFQ75684.1	0.563518	0.771484	0.429458	1.20212	1.02508	1.13502	1.34081	1.183	0.882857	1.3419	1.77975	1.15328	0.676763	1.60372	1.99203	0.912292	0.502751	1.0056	0.657018	0.193999	1.07318	1.13641	1.27006	0.673027	0.659593	0.889668	1.02203	1.12535	0.367399	0.382013	0.596423	0.959237	0.660647	0.381312	0.505962	0.881333	0.887758	0.107058	0.290839	0.291672	0.0985134	0.56308	1.64103	0.0906431	0.404611	0.711838	0.761799
CCAM_LOCUS17461	Cc000646.t1	VFQ75685.1	2.3406	2.47056	1.99171	5.76448	4.44591	4.45459	5.66514	3.20013	4.19028	5.41727	5.92519	7.22675	1.32741	6.45643	5.70558	1.06115	1.42653	1.54984	1.40459	0.992362	1.15464	3.11864	3.03087	1.04988	1.72703	1.79784	1.84205	0.053614	1.68155	0.969154	0.793281	0.956886	1.64757	2.47246	1.61511	1.00477	1.57437	1.70873	1.16051	1.55177	0.589632	1.49787	0.818506	1.08505	1.41267	1.24266	1.89983
CCAM_LOCUS17462	Cc000647.t1	VFQ75686.1	1.07799	1.05926	0.776058	0.638988	0.324118	0.214269	1.03101	0.909838	0.659999	0.26323	0.089175	0.155133	1.03483	1.48762	1.77543	0.559399	1.48465	0.609283	0.31486	1.51207	1.73804	0.42271	0.756205	1.22379	0.748009	1.21164	1.02548	0.633973	0.205883	0.033812	0.967107	1.24433	2.00859	1.39118	0.32817	1.22494	0.479838	0.173596	0.3144	0.9459	0.159741	0.608694	1.33048	0.734895	0.984123	0.72141	1.38968
CCAM_LOCUS17463	Cc000648.t1	VFQ75687.1	18.4377	21.3176	19.6153	27.3695	27	28.5285	26.2271	25.9325	23.4987	35.313	38.5737	34.8101	23.1813	31.9051	28.9856	17.0827	18.1403	16.3934	13.9541	21.9481	20.7168	22.5609	23.2296	20.6504	18.6265	18.587	17.0752	12.6842	12.1473	9.69039	153.051	91.7094	22.5127	35.8704	20.9812	40.6079	46.585	43.5725	36.8515	20.905	50.3078	33.1509	47.6509	14.9655	33.4014	27.3319	22.6689
CCAM_LOCUS17464	Cc000649.t1	VFQ75688.1	73.2117	84.5997	72.8672	112.223	106.537	109.211	104.469	101.701	87.8601	104.701	101.113	96.1047	107.854	139.713	142.443	60.8113	71.0686	80.2555	43.8773	68.1598	62.6453	73.3554	70.32	58.7291	62.7222	53.4736	59.0151	47.9528	40.2544	36.2194	131.378	162.881	126.129	191.907	189.541	253.461	139.002	203.807	168.86	211.041	175.9	163.05	254.503	181.682	191.68	165.498	153.359
CCAM_LOCUS17465	Cc000650.t1	VFQ75689.1	1.09166	1.71175	1.58307	4.70902	6.43918	5.56253	5.2688	5.52131	5.88766	4.35224	4.6012	4.07531	1.26022	4.8229	4.62873	1.54469	1.41964	1.6158	1.98778	1.83938	2.65575	2.3356	3.46374	2.84475	1.88388	1.52232	2.32667	1.78945	2.26275	1.13982	2.09576	1.05516	0.90839	1.39815	1.57691	0.923302	1.08504	0.883227	1.24415	1.51507	1.89638	1.11834	1.97437	1.08016	1.39085	1.6313	1.04747
CCAM_LOCUS17466	Cc000651.t1	VFQ75690.1	0	0	0	0.331351	0.190675	0.193909	0.151329	0	0.042864	0.295071	1.02598	0.102237	0.063294	0.063993	0.359169	0.130474	0	0	0.13989	0	0.197742	0	0	0.077198	0	0	0.134176	0	0	0	0	0	0	0	0	0	1.28127	0	0.419757	0.420959	0.426542	0	0.444083	0.392465	0	0.770527	0.412303
CCAM_LOCUS17467	Cc000652.t1	VFQ75691.1	26.0188	25.116	28.1394	11.5803	7.80481	9.14474	14.2859	13.0806	13.0096	16.457	15.7826	19.7153	19.4276	10.8627	9.9245	7.03825	6.44766	5.7661	5.60509	6.52545	5.35338	1.44491	2.66343	2.91996	3.1804	3.58151	4.15677	4.34766	7.56465	9.89046	13.43	16.5148	15.8592	13.0399	8.86438	9.41722	19.4418	9.34212	18.0301	10.3184	13.4092	7.14586	12.1292	12.0936	11.6896	14.9296	14.6299
CCAM_LOCUS17468	Cc000653.t1	VFQ75692.1	23.4724	14.7058	16.5366	11.8208	10.0472	9.62924	8.33948	7.05426	6.6625	10.1722	10.2723	10.7089	14.3913	16.6258	18.7733	16.7043	19.6995	19.7321	13.8269	15.7237	13.4017	13.5114	13.2199	13.756	15.5476	17.3132	16.1454	8.21676	8.30149	10.9531	21.7603	19.0618	24.3083	26.1358	20.969	14.0484	16.1424	12.173	16.6895	21.5931	9.10773	17.3526	17.1117	26.7778	21.2833	18.3438	20.4408
CCAM_LOCUS17469	Cc000654.t1	VFQ75693.1	3.87993	3.78716	3.52227	6.4782	5.58314	6.49324	4.85259	4.39558	4.14609	3.89498	5.04309	4.92917	3.71737	7.35295	6.7579	1.48621	3.26307	2.81796	1.78777	2.59709	2.99436	4.64073	3.79815	3.97876	3.50207	3.27892	3.69362	2.534	1.30157	2.30466	4.93618	3.92277	3.85957	4.17688	3.35	5.02625	5.6666	6.98411	3.9646	3.88128	4.50829	5.11711	4.99328	3.53031	5.12152	2.85906	3.61604
CCAM_LOCUS17470	Cc000655.t1	VFQ75694.1	27.7173	21.8922	26.4714	18.7618	18.2275	15.9589	16.5919	18.1589	14.5509	6.0184	4.75856	6.06494	21.738	16.0606	17.5976	11.4555	12.738	14.1898	14.5312	14.7051	15.2464	10.4287	11.8711	14.8369	21.0601	20.0199	20.3026	4.85906	8.88681	8.08921	23.1472	22.5311	29.653	25.1579	27.4568	20.9902	12.1837	10.6944	18.9761	36.0922	29.9216	35.4718	18.7605	41.9085	26.6951	35.8544	45.9551
CCAM_LOCUS17471	Cc000656.t1	VFQ75695.1	1.39655	1.08716	0.987059	0.402164	0.472855	0.36413	0.390938	0.436434	0.463132	0.633045	0.419851	0.765018	0.711324	1.01825	1.02898	1.3999	1.77265	1.61856	0.716549	1.02224	0.59786	0.642426	0.511817	0.486385	0.876755	0.975618	1.02565	0.935093	0.961277	0.91684	1.6737	1.6708	2.01375	1.82647	1.52756	1.7544	0.801783	0.372946	0.844305	0.564481	0.285984	0.653847	0.595489	1.10517	1.87933	0.98157	0.718737
CCAM_LOCUS17472	Cc000657.t1	VFQ75696.1	1.86239	2.05429	1.65158	1.66282	1.93047	1.9617	1.47672	1.44684	1.25741	2.69554	2.43978	2.73937	1.62453	2.49331	2.16474	0.724022	1.37043	1.0937	1.22918	2.14722	1.1608	2.27794	2.2725	1.68636	1.48402	1.13898	1.57247	1.1806	0.106542	1.54659	0.632146	0.305007	0.525163	0.606227	0.32176	0.400338	0	0.680821	0.308259	0.618284	0.626484	0	0	0.576433	0.964902	0	0
CCAM_LOCUS17473	Cc000658.t1	VFQ75697.1	5.92024	5.00262	5.5373	2.23699	0.563321	2.04582	2.7434	3.2026	2.26554	1.28034	0.898107	1.50498	4.68611	1.98785	1.46188	6.00621	7.06049	8.01428	3.56741	3.73632	4.77387	2.23304	1.59522	2.21519	3.12846	2.18435	2.28818	1.17047	1.1316	1.81808	3.61366	3.18392	3.32841	4.44488	4.4784	3.08454	7.63951	2.96124	6.7422	4.68695	2.33563	4.5983	8.18665	6.59037	3.997	7.3836	6.69773
CCAM_LOCUS17474	Cc000659.t1	VFQ75698.1	13.1302	10.9263	13.6245	7.05638	7.98041	5.17064	8.006	9.61063	10.2182	2.84461	2.29979	3.68133	9.01335	6.23374	6.8719	3.98608	5.8213	4.89297	4.38403	4.58593	6.56105	2.51555	3.65644	4.44888	4.47106	4.34944	4.06327	2.49626	4.44403	4.92207	11.4167	12.0866	12.4082	10.5633	9.28079	4.87864	4.9908	1.99956	7.62118	8.49674	9.95509	6.00403	4.28875	11.1939	9.48864	15.6145	14.0559
CCAM_LOCUS17475	Cc000660.t1	VFQ75699.1	13.3867	19.7808	14.8021	5.25495	7.36323	6.09741	7.78302	6.47643	10.2675	22.8602	22.3225	26.1161	16.3554	6.47607	4.50289	1.93679	2.78253	3.34361	4.53005	9.16702	4.79716	0.589853	1.21048	1.25763	0.709233	0.678329	0.677608	9.47943	16.9417	12.177	12.7195	19.9641	16.4869	12.8594	10.5303	9.70516	19.9211	25.7474	25.6322	14.3142	11.9981	9.47655	9.01287	6.07875	14.2688	11.0428	12.772
CCAM_LOCUS17476	Cc000661.t1	VFQ75700.1	7.94834	11.3915	9.00451	8.90929	9.28789	9.50187	8.81718	7.45333	8.05747	13.6213	13.1121	13.5201	8.17666	11.3858	9.78371	2.7568	3.59113	2.71055	4.15406	4.44915	4.62761	3.52925	4.62338	4.30991	5.89257	4.90166	3.95544	2.49496	3.75124	3.5468	9.54016	10.9962	7.33852	9.23371	6.83424	9.73398	15.3398	11.6067	10.4243	10.6269	9.80488	7.50568	13.1247	6.92727	10.6069	12.6515	14.0471
CCAM_LOCUS17477	Cc000662.t1	VFQ75701.1	3.72534	5.40612	4.66771	5.11777	5.08953	6.28364	4.3249	3.10822	4.29915	5.10241	4.57317	5.00045	2.3935	3.39351	4.28778	0.533804	1.20475	1.33528	1.6721	1.91721	1.8543	1.53445	2.09172	2.45718	1.46246	1.26023	0.821258	0.804605	2.08733	2.08695	3.1764	3.7105	2.22218	1.60325	3.23355	1.90574	2.9861	3.06088	3.09788	4.57836	5.79886	2.84099	2.93242	3.50624	3.06217	3.59155	4.48423
CCAM_LOCUS17478	Cc000663.t1	VFQ75702.1	13.3116	18.8963	13.204	14.9766	15.2581	9.99336	11.5833	8.9567	10.7853	14.7922	13.6319	13.9803	12.1826	9.92397	9.12125	1.78072	1.89691	2.08166	3.07089	1.25209	3.01953	2.92547	6.48465	2.74004	3.10435	1.29707	2.23374	0.894826	1.86485	5.53911	2.15199	2.9073	2.86046	2.06375	3.50513	2.18056	3.8438	1.85415	6.29636	6.31439	8.95739	4.46969	1.77633	4.31712	4.3797	6.16422	6.59685
CCAM_LOCUS17479	Cc000664.t1	VFQ75703.1	3.71927	3.50764	2.69455	2.79029	3.39925	2.6255	3.28448	2.35709	3.11652	4.73336	3.44654	4.82503	3.71618	4.76708	6.33471	4.16234	3.63936	3.69082	1.37601	3.53842	3.94196	3.64024	4.48733	2.18579	3.56326	3.35966	3.68809	2.20891	2.74895	2.58426	1.81831	4.82529	1.13294	2.61563	1.85102	4.03037	5.413	1.95832	1.77336	2.22304	2.70303	2.14582	2.34516	2.07257	3.23802	1.62763	5.2256
CCAM_LOCUS17480	Cc000665.t1	VFQ75704.1	16.6659	17.3795	17.9042	8.32542	9.19867	8.85242	9.7467	10.4554	13.1322	7.98302	8.31429	9.11429	16.1404	8.43449	8.22193	5.89239	6.40282	6.41055	5.30545	6.59371	6.64117	3.84054	5.76921	6.71761	5.2824	5.30026	6.23608	5.35843	8.68498	6.98729	15.7615	16.0231	17.7155	14.3878	14.329	19.75	14.804	16.5213	13.3168	12.4481	20.0475	14.5621	16.6106	13.527	14.3234	14.6368	15.0182
CCAM_LOCUS17481	Cc000666.t1	VFQ75705.1	5.71326	3.63318	6.64822	5.24483	4.98328	4.37253	3.66758	3.97319	4.60952	4.23715	4.51603	4.80434	4.46194	4.89528	5.14539	2.37918	2.5046	3.19632	2.57767	4.15051	2.61177	2.40633	3.91923	2.68758	4.02062	4.4908	4.90117	1.9526	1.86015	1.57927	2.8226	3.63172	3.12655	3.60917	2.39449	4.17096	4.66819	2.53329	2.75283	2.30059	7.45953	3.99721	3.88314	1.28692	1.91484	4.63212	6.75986
CCAM_LOCUS17482	Cc000667.t1	VFQ75706.1	1.9623	1.51782	1.50903	2.03593	1.60977	1.50662	1.31243	1.45889	1.3385	1.23933	1.4174	1.97444	1.01229	1.10823	2.04818	1.08993	0.723607	1.30121	0.968135	1.28661	0.545208	0.477496	0.767667	0.672084	1.62956	2.3898	2.08105	0.788811	1.21698	0.764664	2.22293	2.57413	3.32411	1.70543	2.26293	1.68934	1.76468	2.3941	1.73438	2.17418	2.64362	2.51839	1.83489	4.45944	4.07167	1.19389	4.68485
CCAM_LOCUS17483	Cc000668.t1	VFQ75707.1	4.59759	3.98307	3.43507	0.405332	0.247948	0.236536	0.433313	0.621329	0.369437	1.27794	0.714527	0.972285	3.09339	2.40812	2.23797	2.57457	4.18497	3.62485	1.97339	1.53653	2.15775	1.61826	1.14348	1.15306	3.12164	1.93817	1.86799	1.4754	2.04889	1.92636	13.0681	12.6106	8.77441	9.95715	9.29402	19.2729	11.1913	9.44714	6.28521	6.12812	1.24188	6.92929	10.3436	9.14131	7.46874	4.1663	6.51658
CCAM_LOCUS17484	Cc000669.t1	VFQ75708.1	9.97302	6.16619	12.0399	11.0568	5.23738	18.9725	6.20778	7.63633	5.36784	24.4403	23.8794	23.3891	9.63845	26.0133	26.1045	5.70675	5.29121	4.43169	4.77532	9.51227	4.0115	0.166099	0.273302	0.886077	1.29308	0.440225	0.676701	6.73116	17.0933	7.49394	6.02803	7.3831	6.06721	12.1176	27.7322	24.0799	27.2627	20.8499	17.524	24.1503	36.3037	15.9787	19.1376	26.1096	29.8447	38.1864	17.2128
CCAM_LOCUS17485	Cc000670.t1	VFQ75709.1	47.5029	32.6302	61.2294	7.40872	6.3932	11.1712	7.69072	7.81696	6.48373	10.9459	10.4806	10.3156	47.6723	14.9834	17.012	16.4854	7.80749	8.40809	8.95566	12.7271	7.11792	6.12911	7.82523	5.07806	5.50238	4.42016	4.70992	14.1341	22.3035	18.5607	25.7668	30.2652	22.859	42.0411	46.2889	49.0281	49.2864	30.1366	40.2531	50.9737	40.3261	51.7346	56.9015	54.6465	43.542	52.0783	40.8786
CCAM_LOCUS17486	Cc000671.t1	VFQ75710.1	20.071	13.0116	26.3617	10.0077	9.22794	13.5795	9.07259	8.76541	9.28588	12.216	15.157	12.9961	20.3458	15.5509	14.8317	6.4561	5.73667	4.37639	5.79985	5.88746	5.85822	7.85239	7.95672	6.17556	6.64883	6.17919	5.08803	5.18387	8.88368	7.60348	7.00223	9.63511	6.14037	11.4406	10.0323	21.1871	15.1836	9.35692	13.6583	11.7949	12.2084	11.7525	15.5201	9.81415	12.6674	9.86621	9.81335
CCAM_LOCUS17487	Cc000672.t1	VFQ75711.1	84.8131	71.7149	86.4045	37.0955	35.3337	30.1092	38.0657	42.6616	37.6493	18.6721	15.8525	19.217	60.9694	35.5918	36.2743	25.9807	26.5333	26.1697	20.6152	26.7962	33.209	15.9518	20.1859	24.9787	22.6134	20.2295	21.0617	12.5261	17.8805	23.9292	52.6418	52.8537	57.7372	61.8848	59.6705	48.3215	40.7333	26.118	51.975	78.9089	47.0119	61.0347	50.1658	76.9656	53.568	77.883	81.7627
CCAM_LOCUS17488	Cc000673.t1	VFQ75712.1	6.87184	5.67553	5.99153	8.29118	9.44899	7.90891	9.04036	8.81343	7.17481	9.37508	9.23088	9.79631	4.97673	10.2775	10.9191	4.55551	5.26093	4.77633	2.16086	3.39247	3.46819	3.63039	4.1573	5.05898	3.63143	3.68671	3.86746	3.04837	2.21011	3.19835	4.83073	4.75872	4.76566	7.14202	5.73725	6.50101	4.59387	3.79363	4.3187	4.23263	3.39112	4.37064	4.98433	4.31321	6.6567	5.94571	6.74865
CCAM_LOCUS17489	Cc000674.t1	VFQ75713.1	24.6855	27.4668	29.9938	32.2588	31.2428	24.9516	24.9711	24.6239	20.8741	20.0243	18.0187	21.2701	26.104	20.2507	19.7287	8.98698	9.81493	9.08417	6.95989	8.29859	7.89626	8.25298	11.1481	10.5305	8.52079	7.83919	7.44936	6.87434	13.3635	11.3854	39.4839	48.3972	23.4853	26.8864	22.9908	22.8351	19.4743	16.9845	20.9248	21.8607	56.3027	26.3583	17.3966	20.9136	22.1893	23.144	25.1041
CCAM_LOCUS17490	Cc000675.t1	VFQ75714.1	0.159099	0.076737	0.041815	0.004463	0.043819	0.030715	0.041456	0.064172	0.062568	0.051764	0	0.03403	0.242463	0.066455	0.01204	0	0	0.102727	0.050636	0	0.013575	0	0	0.123337	0	0	0.053591	0	0	0.212038	0	0.239515	0.1031	0.357042	0.25267	0.943127	0.123148	0	0.363103	0	1.59888	0.117164	2.04878	1.9238	0.252571	4.55462	4.51763
CCAM_LOCUS17491	Cc000676.t1	VFQ75715.1	31.8287	27.2506	26.7771	21.6823	19.4017	19.6783	17.4692	17.605	17.1579	22.8163	23.728	23.7935	25.5574	26.2512	29.3836	17.0228	20.4887	19.8559	14.881	18.6301	22.0924	15.3143	15.8112	16.7422	19.0301	15.7521	16.3145	13.661	12.8587	12.7042	56.255	54.0996	56.0174	63.9252	68.446	88.3336	71.69	53.9469	50.3549	51.8181	28.8302	49.1086	83.6864	65.3511	59.4012	47.4241	55.551
CCAM_LOCUS17492	Cc000678.t1	VFQ75716.1	24.6676	37.0359	28.5475	26.0766	34.0616	27.0219	33.7117	29.7635	36.0902	26.8578	29.0884	26.9798	34.2262	27.5421	24.7931	12.1914	10.6384	8.685	10.0516	10.8774	14.3959	15.1617	14.7024	10.6251	12.2013	9.48757	10.3621	10.0847	11.1085	13.3699	93.2278	53.752	34.5847	52.856	35.8133	184.179	105.312	93.4599	56.0406	20.6453	64.5006	63.6593	133.096	32.0798	74.5818	60.8828	70.2111
CCAM_LOCUS17493	Cc000679.t1	VFQ75717.1	1.55357	1.59119	0.92651	3.68639	2.40159	5.04271	4.08251	3.34061	3.66402	2.23277	2.23003	2.23062	1.27113	4.05748	4.02509	2.90903	4.64387	5.03245	2.52706	3.53283	2.20259	3.78993	4.92947	5.48963	5.4806	5.86685	5.94866	1.69483	0.802579	0.493739	3.77207	3.35452	4.9156	4.96508	3.68936	3.18514	6.82562	3.50492	6.49204	5.42552	7.62317	2.09482	7.47878	4.78851	4.13949	7.41509	6.73102
CCAM_LOCUS17494	Cc000680.t1	VFQ75718.1	25.0288	26.0599	28.4531	14.4598	13.0365	13.326	14.0848	14.2595	16.2962	12.7637	14.1341	12.5551	20.4463	22.3662	20.2554	13.2038	14.0631	9.915	9.23105	9.59997	12.2307	10.8376	10.5114	9.33291	11.4909	9.37412	9.36853	8.04427	10.3773	14.7181	66.35	48.4108	37.3076	46.9462	26.3586	155.267	95.9499	81.0449	46.5595	19.3894	45.3073	58.0573	94.7584	30.9891	61.342	53.96	51.5462
CCAM_LOCUS17495	Cc000682.t1	VFQ75719.1	13.1001	11.33	12.8475	7.98007	6.7459	6.09404	7.31569	8.10775	7.75538	6.78318	6.81872	8.89353	7.39205	10.7099	11.7665	6.73259	9.55486	7.90504	4.36795	4.43804	5.85893	3.22992	4.06456	4.16505	4.70047	5.15455	6.13485	4.55203	6.50341	7.98278	15.3635	20.2618	17.8688	16.207	13.0333	34.3784	27.95	11.5826	19.9783	19.5346	21.3163	10.6367	30.6474	19.1463	17.1972	19.7118	23.5483
CCAM_LOCUS17496	Cc000683.t1	VFQ75720.1	6.1178	6.77721	7.93166	9.18731	8.0205	7.10987	7.71102	7.24751	6.36029	10.4186	10.182	11.2719	4.88583	7.15152	6.97102	3.27072	4.36175	3.91403	2.70163	3.00181	3.42029	2.39764	3.96568	2.5853	3.21174	2.80303	4.2389	3.32519	5.2347	4.80318	10.2982	13.132	7.33319	7.40699	7.86264	16.3047	13.1388	12.6756	15.0655	9.71267	9.84149	9.37528	17.836	5.70145	11.6022	6.58451	11.9793
CCAM_LOCUS17497	Cc000684.t1	VFQ75721.1	39.7516	42.2737	39.7235	78.278	79.1498	88.5416	61.4567	59.3326	56.108	81.3728	91.8226	86.4167	40.5068	62.8301	62.1848	20.3317	23.6885	23.7411	22.3369	31.3969	30.1997	25.8925	28.8414	26.6972	20.8151	20.2532	22.7476	29.0639	28.2141	19.4857	51.0859	45.9889	57.3941	56.225	58.9857	33.0041	58.0082	70.713	54.17	52.6484	39.9251	46.7734	38.3831	47.3652	58.6137	51.0997	39.4134
CCAM_LOCUS17498	Cc000685.t1	VFQ75722.1	16.758	17.7299	16.1579	34.436	32.9751	33.9112	30.6859	31.2692	30.0029	36.4547	37.8589	38.6452	13.2658	33.2436	33.1465	6.60853	7.20542	6.44897	7.19642	13.6048	10.6074	13.1761	14.0301	11.1184	10.9609	9.46256	9.11395	9.0559	6.85732	6.98372	16.5652	13.9359	14.3793	17.719	19.2414	14.5256	22.8655	27.676	25.9941	19.5254	27.6771	17.4436	15.0102	14.0402	20.8547	24.7135	21.5653
CCAM_LOCUS17499	Cc000686.t1	VFQ75723.1	19.9104	16.5723	18.8147	16.8945	14.734	14.6024	17.4959	15.7151	20.7141	13.7774	16.2855	12.6819	20.2093	15.4894	17.8672	19.4548	22.1773	20.8861	18.3539	21.9977	18.6198	16.7803	19.6055	20.1317	20.357	14.9307	17.4191	10.5352	13.2913	14.5755	20.9779	17.3515	19.6683	18.6808	27.1518	31.5051	20.5193	20.9794	15.4906	21.9834	14.553	26.5954	38.3425	25.9608	19.2123	23.0702	22.9668
CCAM_LOCUS17500	Cc000687.t1	VFQ75724.1	0.143932	0.464208	0.23326	5.02838	7.28419	4.66908	20.8249	22.0731	27.9857	6.88943	7.60635	7.10993	0.534476	9.42541	8.7638	0.225634	1.15057	0.490382	2.35923	1.64375	3.97607	4.80209	3.05537	7.60141	3.60831	2.71584	3.64487	0.902572	0.225749	0.216996	1.52294	2.49198	1.65027	4.0005	1.88738	3.27085	2.69395	1.99678	2.19565	4.33912	2.82174	3.37571	3.62098	2.11327	2.29092	6.4013	5.77225
CCAM_LOCUS17501	Cc000688.t1	VFQ75725.1	3.79192	1.91219	3.44696	7.48628	6.01988	5.92843	12.6489	11.1332	17.4831	9.37033	9.64289	9.28787	2.48391	8.08812	8.17291	3.68168	4.86892	2.77326	2.50616	3.23375	2.54638	3.42513	2.02836	1.97294	3.49382	2.39707	3.01601	0.563497	0.557537	0.170841	1.43097	2.51067	1.29687	4.74066	4.635	5.60216	5.55079	4.48335	4.31365	6.23453	5.15691	5.03543	3.75828	3.32144	3.70655	8.96636	7.2279
CCAM_LOCUS17502	Cc000689.t1	VFQ75726.1	32.2237	29.6242	37.9282	17.7225	14.7519	17.0059	15.5312	15.4779	18.0413	15.441	14.7925	16.6244	27.6081	20.7395	21.4888	9.47262	12.2066	10.81	7.06468	9.06612	11.6385	6.53885	10.5443	10.3335	9.40408	7.7398	9.58148	9.09572	9.55062	11.4905	12.6172	11.5138	11.2794	15.914	12.8442	11.4646	10.683	5.76044	13.7097	16.0963	12.776	11.9118	10.8251	12.068	11.7227	14.9156	14.3859
CCAM_LOCUS17503	Cc000690.t1	VFQ75727.1	33.5993	35.8959	47.008	5.65994	3.55128	3.03602	27.5904	26.0984	46.3299	2.82628	2.70594	3.29166	31.3922	3.91968	5.04871	9.61642	13.185	9.60251	8.01446	9.21297	4.302	0.306006	0.767132	0.582333	0.480222	0.336033	0.540259	8.64307	17.4755	22.2866	17.1147	16.4682	21.9181	22.0094	18.9203	16.2115	11.8249	6.91879	14.8263	15.3005	20.0232	19.4913	12.599	16.2324	14.8708	23.8798	19.4487
CCAM_LOCUS17504	Cc000691.t1	VFQ75728.1	14.0244	13.9649	18.3697	13.4003	14.0589	10.7795	14.5386	17.3465	17.1694	10.4729	11.0951	12.102	15.2791	18.6835	20.2232	7.28403	11.0246	10.9724	8.47021	9.3567	7.29151	21.8546	23.6868	27.7882	22.0796	28.2842	28.9795	4.55357	9.44671	7.66868	12.7665	13.8812	12.2491	21.9858	20.4096	21.4083	13.8282	12.2971	17.0104	14.9487	20.8494	16.8061	15.1205	25.5783	22.5058	18.1879	18.6893
CCAM_LOCUS17505	Cc000692.t1	VFQ75729.1	0.668806	0.317698	0.216906	0.038038	0.040626	0.124945	0.089457	0.205078	0.193031	0.204455	0.152716	0.131031	0.330187	0.527814	0.579734	0.978516	1.42689	0.939553	0.402233	1.10783	0.504004	0.383065	0.466387	0.686244	0.964663	0.769487	0.898491	0.084916	0.331889	0.450433	1.19726	0.818368	1.45051	0.861127	1.42193	0.631853	0.544526	0.483542	0.437872	0.243959	0.197756	0.470969	0.77208	0.636849	0.964505	0.446545	0.621251
CCAM_LOCUS17506	Cc000693.t1	VFQ75730.1	205.061	145.045	115.114	35.7021	24.0596	26.9142	30.581	29.803	22.8707	27.2167	24.0674	28.9198	120.364	64.064	76.0214	145.539	197.769	181.558	88.4701	101.437	105.067	67.1518	59.1631	78.7711	97.9855	89.3895	98.1173	48.9944	45.1042	76.6705	515.084	423.686	459.267	451.782	488.971	490.422	272.133	238.333	303.476	404.2	74.2699	417.075	464.505	488.011	400.087	315.239	307.711
CCAM_LOCUS17507	Cc000694.t1	VFQ75731.1	123.627	106.811	106.1	57.6708	44.0131	54.7642	47.2147	47.2223	43.5141	36.1415	37.9689	35.6514	100.704	56.3587	62.1172	103.236	134.634	126.063	78.2403	86.8947	87.0852	65.0676	60.7501	67.1051	79.8776	65.519	67.3688	50.5984	38.8011	62.8773	182.765	156.164	200.017	191.551	202.758	163.047	124.65	155.399	130.512	390.721	79.6292	162.932	169.894	231.412	190.011	124.852	114.101
CCAM_LOCUS17508	Cc000695.t1	VFQ75732.1	0	0	0	0.253743	0.539146	0.385249	1.10986	1.58289	0.447896	0.029078	0	0	0	0.068197	0	0	0	0	0	0	0	0.046925	0.037568	0.071487	0	0.030264	0.062646	0	0	0	0	0	0	0	0	0	0.162536	0	0	0	0.162328	0	0	0	0	0	0
CCAM_LOCUS17509	Cc000696.t1	VFQ75733.1	0.091713	0	0	0	0	0.063491	0	0	0	0	0	0	0.033332	9.59811	8.51428	0	0	0	0	0	0	10.8782	4.24826	12.1852	6.84216	4.45955	3.52883	0	0	0	0	0	0	0	0	0	0	0	0	0	0	0	0	0	0	0	0
CCAM_LOCUS17510	Cc000697.t1	VFQ75734.1	47.4594	44.7542	58.1165	60.1223	53.6441	65.3915	61.7165	58.6166	73.499	48.3944	47.0088	47.9707	51.6931	55.9084	55.1451	17.8756	20.9357	22.0856	23.7138	31.955	36.2946	33.2043	40.1208	46.4739	34.09	29.6758	31.5574	17.3162	22.7537	17.9375	29.6278	30.9567	27.5843	34.5856	37.5452	22.7748	29.1974	37.0807	39.0586	33.175	53.46	43.5005	29.1996	37.2644	35.2433	46.5488	56.6667
CCAM_LOCUS17511	Cc000698.t1	VFQ75735.1	20.1327	21.6361	22.2001	10.7307	9.85884	7.65845	9.43971	10.4924	10.62	5.81324	4.48741	5.53493	18.84	14.2841	17.307	7.37304	11.7918	11.5697	8.01189	10.7985	11.6152	8.55724	10.7406	12.104	10.2657	10.7455	10.1989	6.21383	6.79072	11.3552	27.8031	34.9268	31.8018	24.7928	25.533	14.4193	11.9719	8.35303	18.49	14.1512	17.0808	15.5437	10.5295	23.1607	19.4769	19.1224	20.0734
CCAM_LOCUS17512	Cc000699.t1	VFQ75736.1	0	0.025417	0.027456	2.03689	6.92937	2.00568	7.47179	10.4473	14.672	0.389731	0.366887	0.170358	0.058441	4.36076	5.46218	0.325181	0.352101	0	8.69516	5.63037	7.14453	12.0652	5.80442	6.95357	8.57826	7.07757	6.42125	0	0	0	0	0.398377	0	1.05574	0.840516	0.871484	2.45794	0.741029	1.20787	0	0	0	2.9817	0.376446	0.140031	5.54308	8.70044
CCAM_LOCUS17513	Cc000700.t1	VFQ75737.1	19.7124	16.0994	21.7144	15.9429	17.5293	14.2691	16.3997	19.186	18.4357	6.4618	5.36684	6.20681	16.4011	16.3668	19.2715	9.51775	13.5491	13.0588	14.7107	18.177	17.6105	9.54293	12.0194	13.2906	12.8222	12.3488	10.1322	7.83842	8.98601	9.89957	17.9331	19.2573	17.2395	21.143	17.5616	15.2002	13.8031	7.41712	15.9159	16.4061	17.5472	13.9049	12.8749	20.3941	17.5778	22.4816	22.666
CCAM_LOCUS17514	Cc000701.t1	VFQ75738.1	31.0176	28.5425	26.8137	16.827	14.0965	15.954	14.513	11.2514	11.7319	19.1883	19.9155	18.8312	27.1695	25.3762	24.8698	16.2898	16.593	16.5701	8.58019	13.9338	13.6923	13.0039	14.5227	12.8782	14.8291	14.1056	14.259	9.04487	9.85149	14.3313	33.7483	27.8584	36.6506	26.9055	30.6303	27.8104	19.1654	23.4284	25.776	31.4175	18.9393	21.6889	28.5284	30.4032	27.7219	21.4741	21.0337
CCAM_LOCUS17515	Cc000702.t1	VFQ75739.1	9.07324	8.95067	9.28655	17.0452	16.6468	16.5105	12.0055	13.7605	11.3236	16.6624	15.8035	16.2258	9.01754	17.3216	19.1239	5.84784	7.27051	7.24292	5.67517	8.13095	9.30395	10.7288	13.1851	11.4831	10.5145	7.83714	8.33259	6.80707	4.53142	5.23052	11.6668	9.07929	8.85857	7.6394	8.62017	4.60792	8.15377	6.41766	9.91017	8.15943	9.20008	4.73744	7.57213	7.95031	8.36148	8.75892	8.71271
CCAM_LOCUS17516	Cc000703.t1	VFQ75740.1	0	0	0	0	0	0	0	0	0	0	0	0	0.02452	0.129477	0.037518	0	0	0	0	0	0	0	0	0	0.310433	0.378411	0.174445	0	0.100336	0	0	0	0.274371	0.158361	0	0	0.327726	0	0	0.323022	0.163653	0.1559	0.340766	0.301157	0.168037	0.443446	0.63276
CCAM_LOCUS17517	Cc000704.t1	VFQ75741.1	6.61299	4.96575	2.37939	2.30824	0.453647	0.818369	0.748353	0.727291	0.08469	0.014183	0	0	4.40925	5.04955	7.13977	7.42696	9.22585	9.28838	5.07827	6.65759	5.46402	13.5375	15.3132	21.6956	18.2596	18.5716	18.292	0.245921	0.155965	1.28313	16.9792	13.0513	18.6779	12.9141	7.68871	6.3776	5.9842	2.52229	6.85219	8.58976	1.27654	7.46223	8.33668	18.0454	6.67286	11.1108	8.63749
CCAM_LOCUS17518	Cc000705.t1	VFQ75742.1	0.147736	0.11746	0.061109	40.1372	25.5744	45.8622	13.7453	9.51399	5.96585	2.41597	1.89802	1.60471	0.222275	34.6225	45.9811	5.92697	9.63564	8.0241	7.60634	5.6816	5.81218	44.9106	53.8145	65.9206	48.5742	51.8987	54.3386	0.255152	0.20866	0	2.30838	1.05516	2.52331	16.4282	14.0995	12.1568	13.7438	11.1221	13.0339	0.950634	0.481621	1.26172	10.4046	12.2972	9.1487	11.8541	13.8499
CCAM_LOCUS17519	Cc000706.t1	VFQ75743.1	10.8511	8.31028	9.36414	31.0923	34.6198	40.9831	17.8152	17.2278	10.2896	13.9533	12.0028	12.5346	6.81755	26.26	29.0606	8.26729	9.21112	7.25924	6.16444	10.0197	8.57355	17.5194	22.7263	15.815	14.777	11.0798	13.2654	7.87166	5.18872	5.04856	9.88957	9.83253	10.4566	10.9211	9.45736	15.1832	16.9507	14.8469	7.89144	12.8969	5.64299	5.94153	15.7699	12.8438	11.2834	14.7542	12.3447
CCAM_LOCUS17520	Cc000707.t1	VFQ75744.1	3.46015	3.45829	2.13535	3.72383	2.00753	2.18417	1.21582	1.31065	1.09923	1.30945	0.927404	1.11487	2.55501	5.29838	6.1209	2.59938	3.3568	3.0704	1.21329	2.68942	1.5874	4.07775	4.9888	4.97819	4.01844	4.85906	4.04861	0.606497	0.529849	1.07526	5.61589	4.31331	5.33197	3.90184	4.37521	3.41138	3.46874	2.34526	3.40919	2.52218	0.965459	2.65097	3.252	5.01644	3.44048	4.05236	3.23886
CCAM_LOCUS17521	Cc000708.t1	VFQ75745.1	17.3974	17.5227	13.5621	10.9277	7.78712	7.61724	7.35855	6.55834	4.85708	7.65918	6.63452	7.36678	12.5802	12.6469	14.327	10.7591	17.2805	15.1301	7.30295	8.95959	8.45738	7.32191	9.46015	10.2052	11.7268	12.9006	13.2173	3.13408	3.08967	6.14265	29.7504	24.0555	23.8329	23.671	26.3752	14.7001	10.7057	8.80253	14.5075	15.1885	10.773	15.2011	11.8907	21.3152	17.9647	16.1686	16.5988
CCAM_LOCUS17522	Cc000709.t1	VFQ75746.1	0.02481	0.123943	0.096204	0.423726	0.431715	0.339798	0.268124	0.332738	0.285042	0.493581	0.466815	0.431266	0.279228	0.490313	0.473691	1.05509	0.809898	0.294009	0.481028	0.590345	0.646874	0.626309	0.737351	0.474451	0.827881	0.569362	1.19275	0.797036	1.9632	1.00848	0	0	0	0.473153	0.502259	0	0	1.06274	0	0	0	0.4658	0.509071	0.449899	0	0	0
CCAM_LOCUS17523	Cc000710.t1	VFQ75747.1	0	0.022842	0	0.042247	0.024657	0	0	0	0.075658	0	0	0	0	0	0	0.241977	0	0	0	0	0	0	0.113206	0	0	0.170834	0	0	0	0	0	0	0	0	0	0	0	0	0	0	0	0	0	0	0	0	0
CCAM_LOCUS17524	Cc000711.t1	VFQ75748.1	5.30863	4.74006	4.65998	4.40017	9.24944	4.90892	12.8981	12.1985	19.7797	2.87808	2.42389	2.49678	4.40859	7.96192	10.733	3.20049	3.0763	3.37023	8.72643	10.962	15.8393	12.0202	9.39588	14.1203	8.2197	8.62964	7.20651	1.27719	2.46945	1.68825	4.83628	3.94897	4.94498	4.37041	4.63926	5.30103	5.81431	3.10517	8.43567	3.82057	2.85734	5.35616	6.04565	4.74928	3.50174	11.6553	13.2752
CCAM_LOCUS17525	Cc000712.t1	VFQ75749.1	71.866	65.4001	73.9833	77.5354	72.2913	80.2791	62.1978	62.4635	70.1505	84.4197	83.5379	85.9772	67.5934	65.7086	72.9316	23.989	26.9288	26.6662	34.1213	52.1607	49.1693	37.9023	39.2861	47.678	32.8633	38.7792	36.2758	68.6663	40.342	32.5495	68.4912	63.7478	67.894	65.424	64.8847	42.5545	66.7856	54.8002	85.2359	81.7818	65.6829	65.5801	53.1133	53.8353	62.4408	68.0296	90.8631
CCAM_LOCUS17526	Cc000713.t1	VFQ75750.1	6.21545	4.9231	4.2328	1.08215	0.774032	0.787675	1.04218	0.922773	0.537797	1.01423	0.778646	0.891166	4.57759	1.17748	1.93984	3.14678	3.49458	3.44265	1.91588	3.3025	3.86843	2.55485	2.2056	1.87184	3.87426	3.43278	3.21945	0.41919	1.01748	0.892423	9.7937	7.31315	13.0761	5.14332	7.9522	5.02095	4.51213	3.89265	6.0266	5.92982	2.4265	6.49435	5.41346	8.08003	3.44065	5.94883	7.37156
CCAM_LOCUS17527	Cc000714.t1	VFQ75751.1	13.5423	16.077	12.1537	13.0825	9.85177	9.92455	11.8006	10.7418	13.2538	22.4038	22.6689	22.8183	13.1151	21.4446	20.7086	7.71472	10.5563	9.07558	6.92657	9.51065	11.6331	8.73373	11.4534	11.1271	12.5225	9.10331	12.1697	7.26101	11.555	10.6264	12.1546	15.4153	16.4446	14.82	9.89861	16.7145	21.8824	13.6515	16.4264	10.5294	13.7665	12.1308	12.8994	12.1917	15.7255	18.1851	16.8
CCAM_LOCUS17528	Cc000715.t1	VFQ75752.1	0	0.070697	0.03143	0.179673	0.139666	0.27429	0.417554	0.235266	0.222273	0.178012	0.211288	0.063316	0.066424	0.365834	0.354823	0.134671	0.125707	0.050701	0.191947	0.096054	0.195962	0.057332	0.267439	0.380488	0.330702	0.418138	0.317513	0.229633	0.102246	0.040376	0	0	0	0	0	0	0	0	0	0	0	0	0	0	0	0	0
CCAM_LOCUS17529	Cc000716.t1	VFQ75753.1	9.81086	12.3558	10.2139	21.2446	18.1181	20.3926	24.5958	19.43	27.225	20.0618	20.0915	20.503	12.1928	22.2995	21.9995	5.66297	8.39199	6.28401	9.0933	7.8799	13.2155	33.6273	35.5873	31.8407	37.0824	29.331	32.5419	5.80776	5.52063	5.39658	28.8981	36.2523	35.2109	18.0136	15.6896	68.3243	41.5802	68.9898	34.7599	39.5701	31.0259	43.6521	61.1249	39.0877	27.9362	41.3883	41.0635
CCAM_LOCUS17530	Cc000717.t1	VFQ75754.1	2.60796	3.10697	2.24551	2.33882	1.9721	2.65505	4.66787	6.68957	6.22131	6.24472	6.74024	8.22097	2.44434	2.18649	2.07752	0.314761	0.563889	0.681924	0.406885	0.477667	0.028801	0.270565	0.300294	0.344057	2.01523	1.41467	2.47774	0	0.10277	0	2.9449	4.33037	3.61152	3.16037	5.21062	8.34812	10.5758	7.77811	5.88097	16.6647	32.0343	16.152	8.89859	7.54458	8.06259	11.3603	9.13499
CCAM_LOCUS17531	Cc000718.t1	VFQ75755.1	36.1811	30.0075	18.0253	2.13084	1.93924	1.5798	8.98811	10.2365	18.5716	1.10838	0.506696	1.35823	19.023	1.10908	0.870097	7.6984	6.39809	5.8778	8.09408	6.93726	6.82731	0.956115	1.27373	2.33329	1.83958	2.10127	2.5226	11.677	11.4459	8.17638	68.5395	59.1356	86.9917	37.8856	39.3683	23.813	16.649	14.8659	15.3187	24.7895	10.8492	24.1531	34.5	24.9562	31.9666	18.3204	12.4249
CCAM_LOCUS17532	Cc000719.t1	VFQ75756.1	4.12536	4.21623	4.04319	1.41331	1.33047	0.851855	1.31474	1.89974	1.86738	0.426937	0.248131	0.357667	3.43262	1.63929	1.90247	2.94411	4.19906	3.30608	3.71651	3.73665	4.42521	2.86419	3.23226	3.83407	4.39133	4.0935	4.16555	1.22242	1.2358	2.72377	9.5967	7.38955	8.46404	5.32653	4.44975	2.87229	2.73948	2.05297	5.03231	4.37168	3.32225	3.38206	3.93362	6.98276	4.9831	7.61952	5.57263
CCAM_LOCUS17533	Cc000720.t1	VFQ75757.1	19.7212	20.0278	18.404	21.837	23.9343	24.5852	21.5602	19.1869	21.1328	18.6589	18.978	22.1744	16.6069	21.1497	20.8349	14.1188	17.5171	19.1049	13.8284	16.3613	13.2999	11.3562	12.9495	14.8278	12.0431	14.8489	12.638	7.67855	10.8373	10.1317	26.2317	28.0394	32.1017	35.7992	37.1797	27.8579	27.9323	23.9051	28.5351	27.7287	23.3971	25.7177	24.8797	36.1557	39.1158	28.1771	31.6044
CCAM_LOCUS17534	Cc000721.t1	VFQ75758.1	0.229695	0.257361	1.84452	501.591	400.579	621.009	482.432	369.917	519.567	149.49	152.78	132.155	1.73489	471.704	363.953	11.3245	14.0046	25.8241	20.3944	19.0566	28.036	130.709	145.135	155.545	41.8775	47.8719	51.0942	0.458959	3.11686	0.211518	0.635872	1.68743	0.528258	31.9383	49.3576	25.0679	17.3521	15.7512	17.7519	39.1037	28.9881	7.20388	24.1114	47.0388	47.6397	50.8003	47.9698
CCAM_LOCUS17535	Cc000722.t1	VFQ75759.1	45.3854	53.5662	44.8222	29.6596	38.083	39.0171	38.3499	40.1729	52.9046	59.4547	61.498	53.7505	55.0352	79.3343	62.7453	39.9054	63.3048	39.6721	34.7626	54.0665	47.334	81.4221	73.0551	53.5668	67.9346	38.8567	32.809	82.342	24.658	31.1947	1.37143	1.58811	0.455735	2.30161	1.53572	1.30279	2.17743	2.73251	2.20693	0.134136	12.844	0.776859	1.20279	0	0.976895	0.306905	0.197067
CCAM_LOCUS17536	Cc000724.t1	VFQ75760.1	206.379	244.009	194.625	130.986	164.195	168.701	170.508	187.964	240.589	272.581	284.431	238.757	234.634	352.534	295.419	163.341	277.214	163.848	140.436	229.914	195.158	305.687	284.114	234.177	278.532	168.236	143.321	322.035	106.029	125.704	198.656	285.299	104.709	189.516	152.069	127.451	264.04	265.904	285.306	29.9313	51.9178	39.1749	119.88	18.4459	108.201	13.4645	11.4282
CCAM_LOCUS17537	Cc000725.t1	VFQ75761.1	46.0683	37.8177	51.0132	31.6643	35.044	38.3765	27.2581	26.7331	22.7068	14.7036	15.9676	13.7032	32.0599	24.0374	23.673	7.64515	8.39929	9.51306	8.85369	7.93893	10.1573	20.1525	23.5534	23.2934	17.7581	16.3603	16.9715	10.9515	18.0078	15.7974	38.1829	38.4424	24.85	15.7309	15.7164	37.8868	30.9818	19.2254	16.6029	18.9424	23.0187	24.9215	31.3612	20.7398	24.8979	19.9891	23.1087
CCAM_LOCUS17538	Cc000726.t1	VFQ75762.1	3.03105	2.29841	2.69775	1.33125	1.18011	1.20811	1.1593	1.22527	1.21177	0.371026	0.407686	0.557993	2.18891	1.24843	1.70195	1.8231	1.62649	1.77708	0.789333	1.39767	1.45537	0.703372	1.31856	1.00397	1.18941	0.976111	1.20262	0.419156	0.669716	1.33942	2.51397	2.20028	1.79709	2.29876	2.2021	1.40697	1.79847	1.07042	2.56586	2.11575	1.8541	1.71107	2.11132	2.07916	1.96327	2.77368	2.5763
CCAM_LOCUS17539	Cc000727.t1	VFQ75763.1	18.3147	17.6454	17.0316	13.3599	12.6005	11.3984	11.462	9.70632	10.9639	26.7898	25.0337	27.1135	16.2571	19.5216	18.7366	4.33332	5.77057	6.98596	5.21277	7.0411	6.63653	5.50414	8.96868	7.19215	7.72834	6.26185	6.66738	10.9252	7.81199	4.9711	14.6585	12.561	11.3009	13.0453	12.5346	12.1796	14.4294	15.5346	14.9823	13.5341	17.665	10.739	14.3986	6.73675	13.8424	11.8617	11.1214
CCAM_LOCUS17540	Cc000728.t1	VFQ75764.1	8.76619	8.57299	8.28235	8.99456	9.25639	8.07115	8.00847	8.23308	8.19294	11.6307	11.6185	11.9181	7.27682	9.4065	10.681	3.734	4.80342	4.89836	3.54256	4.441	3.9052	3.26268	4.02128	3.02376	3.93667	3.07992	2.85403	3.15505	4.58944	4.07962	10.9228	10.8177	10.3876	7.78727	9.87569	13.0156	9.12742	9.5194	10.022	6.3256	5.48368	8.07331	7.34038	9.04273	7.97058	7.97626	7.29697
CCAM_LOCUS17541	Cc000729.t1	VFQ75765.1	56.5091	76.7444	70.9343	3.42245	1.9863	2.36497	2.88201	2.39275	2.2368	3.73798	3.75333	3.35598	67.1346	3.08042	4.09689	2.8089	2.74884	3.20591	1.09169	1.22741	0.695778	0.324437	0.411179	0.198455	0.584233	0.415944	0.432081	20.2536	27.6284	30.2684	46.1312	47.6109	40.8517	4.25838	6.86421	8.43639	1.46877	1.32843	3.2881	10.8577	54.2749	38.9719	8.48451	3.37424	13.8904	6.91908	4.96273
CCAM_LOCUS17542	Cc000730.t1	VFQ75766.1	90.8914	75.5847	70.2322	31.5381	27.6898	22.2971	24.0961	28.783	22.0059	15.4808	12.4674	17.0642	75.4449	47.7553	55.2454	39.9591	62.3837	63.8129	32.916	42.7879	44.1921	33.8362	26.6073	38.2064	36.2927	40.7528	37.3677	27.5808	22.0653	28.0101	139.993	146.927	175.445	130.811	142.968	109.306	75.2467	68.8623	98.7523	130.56	62.6993	138.38	103.395	163.387	139.945	104.494	114.837
CCAM_LOCUS17543	Cc000731.t1	VFQ75767.1	148.107	140.896	143.813	61.5183	105.402	73.4978	123.232	115.411	116.467	17.6928	19.4351	18.2212	159.668	41.7372	44.6321	144.427	160.048	131.51	132.33	133.68	147.915	53.8601	57.0535	54.3527	61.4865	58.4893	61.6088	43.0253	53.8508	81.8102	90.3233	85.3453	100.44	176.398	106.315	150.155	89.1624	95.2516	75.7027	175.305	88.1157	223.4	217.941	105.956	99.0931	118.751	133.845
CCAM_LOCUS17544	Cc000732.t1	VFQ75768.1	7.41246	7.09046	5.83454	14.877	12.4739	13.5939	13.0017	10.9431	8.8454	13.144	10.8057	13.0207	6.80094	18.3456	20.9936	4.08887	6.34973	7.1336	3.14297	2.70383	4.17551	7.14252	11.5942	7.58833	7.14502	4.50736	5.64251	4.89649	4.63889	4.87678	5.75709	5.78384	5.96209	8.31938	10.3565	5.29414	4.38245	4.41671	5.46093	4.24241	3.82973	3.94613	4.14997	4.7463	7.86467	3.6003	3.77744
CCAM_LOCUS17545	Cc000733.t1	VFQ75769.1	8.96518	8.9128	8.42038	46.3493	80.7736	53.1512	63.6928	73.8393	22.0406	14.6666	13.0794	14.2821	11.6656	62.1109	59.9209	3.09658	4.38034	4.41054	4.03881	5.78742	5.914	15.1387	16.184	15.6972	9.79028	7.43456	8.12451	3.02255	3.51067	4.45265	10.3465	11.0083	6.72209	7.6325	5.13128	7.8965	7.23952	7.00018	5.17471	9.21141	15.1178	9.14189	4.37968	4.59635	7.019	8.43033	8.25959
CCAM_LOCUS17546	Cc000734.t1	VFQ75770.1	0.62042	0.807217	0.562952	4.53454	3.70696	1.57593	8.0849	9.14898	2.01348	0.658152	1.16382	0.917342	1.79663	19.5589	12.1858	0.331018	0.478848	0	0.447331	0.017789	0.50255	2.13388	1.82074	0.680543	1.18299	0.480204	0.74615	0.995837	0	0.179579	0	0	0	0	0	0	0	0	0	0	0	0	0	0	0.364329	0.320485	0
CCAM_LOCUS17547	Cc000735.t1	VFQ75771.1	0	0	0	0.006536	0.059668	0.030032	0.005794	0.036729	0.082521	0	0.048093	0.004984	0	0.071596	0.009496	0	0.05577	0.018807	0.021098	0.056401	0.029914	0	0	0.033871	0.017459	0.043091	0.053963	0	0.107939	0.108695	0.124102	0.239515	0.1031	0.119014	0.631676	0.471564	0.123148	0	0.242069	0.242762	0.368972	0.351493	0.128048	0.113165	0.252571	0.222177	0.118885
CCAM_LOCUS17548	Cc000736.t1	VFQ75772.1	3.94117	4.38601	4.68528	3.83113	2.90449	3.59726	3.24016	3.15234	3.34902	4.88076	3.94068	4.66107	4.53932	3.81823	4.63635	2.94171	3.26765	2.67368	2.59341	3.23785	3.26152	1.56221	3.11396	1.38814	2.82672	1.28046	1.94972	2.61947	2.06503	2.82102	0.470434	0	0	0	0.478899	0	0	0.506657	0	0.460118	0	0.444135	0.485393	0	0	0.421102	0
CCAM_LOCUS17549	Cc000738.t1	VFQ75773.1	28.965	22.5508	20.8935	16.7703	17.6758	16.2674	12.7515	14.1085	11.3817	9.87024	8.08339	9.72925	20.2703	18.0777	20.9102	12.2644	18.3185	19.2073	10.4185	11.9421	11.3286	9.78185	11.089	13.5261	13.1198	12.6616	13.2322	5.49725	7.32781	8.01985	37.5589	39.8567	50.9675	54.4338	50.6517	31.2048	20.1331	19.9003	28.2678	44.2949	25.3735	35.9152	28.1615	56.7142	40.4318	39.3498	39.4507
CCAM_LOCUS17550	Cc000739.t1	VFQ75774.1	4.02864	4.71107	4.20864	8.42283	8.74306	8.18176	7.87773	7.25996	7.35514	12.1549	13.3979	12.7046	2.95558	8.24281	8.94928	3.16953	5.20503	4.48534	3.23765	5.54458	4.20544	3.9931	4.12648	5.06082	6.30308	4.34551	5.36871	3.94552	4.4776	3.73018	8.40672	10.6475	8.72998	11.3372	9.09285	7.98596	10.949	13.2981	13.5794	8.99322	15.3611	9.17686	10.5715	9.58227	11.7626	9.87676	13.3383
CCAM_LOCUS17551	Cc000740.t1	VFQ75775.1	0	0	0	0	0.025852	0	0	0.117324	0	0	0	0.024255	0	0	0	0	0	0	0	0	0	0	0	0	0	0	0	0	0	0	0	0	0	0	0	0	0	0	0	0.127235	0	0	0	0	0	0	0
CCAM_LOCUS17552	Cc000741.t1	VFQ75776.1	1.04982	0.928684	0.626158	0.63544	0.083529	0.49519	0.655053	0.185966	0	0.454709	0.452451	0.137144	0.120018	3.60053	3.43529	0.146666	0.214332	0	0.040541	0.281781	0.103037	0	0.494726	0.166982	0.218248	0.197714	0.904964	9.40737	1.41282	1.66413	2.53739	2.72062	3.39618	2.56854	3.87457	3.39241	3.07742	2.27731	2.74963	0.27575	0	0.532343	1.59994	0.899798	1.14757	1.51421	1.08032
CCAM_LOCUS17553	Cc000742.t1	VFQ75777.1	2.50179	7.82362	4.16723	48.3216	33.4212	59.8884	56.5206	49.5962	64.5571	109.783	130.771	109.157	12.8542	34.5395	29.5018	1.50946	3.43815	2.38837	2.83859	8.33156	5.94485	19.0812	17.8764	17.7938	23.1405	14.0748	9.12237	2.82018	0.117151	0.476193	29.9448	33.2002	11.1153	6.11001	8.10734	8.47329	23.3924	30.8782	12.7381	41.128	119.969	75.1881	22.351	9.87653	21.0708	17.9648	17.6998
CCAM_LOCUS17554	Cc000743.t1	VFQ75778.1	0.355281	0.663248	0.238102	0.557764	0.672401	0.859012	0.694259	0.643485	0.603239	0.281765	0.306346	0.222541	0.223634	0.639476	0.704321	0.82558	0.883056	0.418777	0.263208	1.04312	0.545673	0.677347	0.789902	0.783075	0.527073	0.608468	0.768562	0.16735	0.851438	0.255081	0	0	0.185693	0	0	0	0.66541	0	0	0	1.1076	0.211025	0.230629	0	0.227454	0	0
CCAM_LOCUS17555	Cc000744.t1	VFQ75779.1	0.440673	0.410688	0.309104	1.61563	2.5672	2.62776	1.80719	1.53713	1.64264	0.792905	0.54634	0.32984	0.220909	1.4061	1.12154	0.344919	0.250678	0.307838	0.285293	0.934518	0.46195	0.608965	1.16353	1.4829	1.24668	0.636988	0.465985	0.560043	0.828805	0.571867	0	0.481987	0.276629	0.478994	0.338973	0.210878	0.991269	0	0	0	1.155	0.157183	0.34357	0.303636	0.16942	0.298064	0.637967
CCAM_LOCUS17556	Cc000745.t1	VFQ75780.1	0.204035	0.273879	0.197	0.236936	0.164268	0.176408	0.241844	0.245851	0.264224	0.54918	0.44647	0.921447	0.232577	0.774341	0.511501	1.04759	1.4643	1.55099	2.1974	3.27152	2.29594	1.68565	2.31476	2.79331	1.72641	2.09215	2.31675	2.40323	1.68721	1.77029	7.05896	0.610015	0.350109	0.707265	2.89584	0.66723	2.09096	4.08492	1.13028	2.78228	5.53394	5.86859	1.19579	0.288217	1.60817	3.67806	0.807428
CCAM_LOCUS17557	Cc000746.t1	VFQ75781.1	4.87542	4.52117	3.70958	0.336863	0.427269	0.312681	0.810263	0.709228	0.74401	0.471097	0.234773	0.56618	2.90976	0.405164	0.437255	1.26071	2.16298	1.72568	1.21046	1.42852	1.43184	0.696756	1.82548	1.10572	1.23908	0.587032	0.857124	1.52961	1.65173	2.63678	0.785579	0.758077	0.65263	0.75337	0	0	1.16931	0.423034	2.29848	0	0.389271	0.370831	0.40528	0.358172	0	0	0.752554
CCAM_LOCUS17558	Cc000747.t1	VFQ75782.1	0.027728	0	0.045995	0	0	0	0	0	0	0	0	0	0.095328	0	0	1.5479	1.7304	2.11396	1.03179	1.61622	0.910722	0.797748	1.47124	1.26387	1.28398	1.31138	1.41909	0.516832	0.229623	0.915737	1.48923	0.239515	1.64959	0.238028	1.76869	0	0.738891	0.534632	0	3.1559	0	0.702986	3.07316	6.78989	0	3.55483	0
CCAM_LOCUS17559	Cc000748.t1	VFQ75783.1	1.89334	1.50622	2.44617	2.32541	2.24626	2.18882	2.56171	2.17161	2.29067	3.89747	2.29339	4.16821	1.58567	2.66381	2.81721	1.28815	2.7591	1.95043	1.09568	2.89758	1.68811	0.081078	0.827834	1.93838	1.68671	1.88118	1.54565	0.357716	1.54648	3.0268	4.45031	5.85614	4.70546	7.75971	7.0015	4.61189	3.61318	2.17863	4.34029	1.97851	3.2076	2.67369	1.25231	5.16484	6.17537	5.07007	4.26322
CCAM_LOCUS17560	Cc000749.t1	VFQ75784.1	5.77662	5.02083	6.18458	6.82178	5.50882	5.91711	6.83404	5.6468	6.79749	11.1208	12.5558	11.6182	5.79502	8.68182	8.5167	3.81612	5.98713	4.18987	2.93431	3.14407	3.59313	5.35819	3.95595	3.33203	5.41831	3.58821	4.51795	4.04145	6.81853	5.17861	2.32513	7.17994	2.31796	1.78384	2.36697	8.24604	7.8447	2.00333	4.98884	3.63863	4.60862	1.31709	4.31832	2.54426	1.89283	4.16262	1.33643
CCAM_LOCUS17561	Cc000750.t1	VFQ75785.1	30.9244	27.094	33.4357	31.1599	34.8825	26.7192	31.0374	33.0663	33.1914	33.7797	36.9142	35.7398	26.4766	29.6042	27.7233	6.4926	10.4804	6.63221	7.06477	6.78649	10.0688	6.52042	12.1078	8.89103	10.0828	9.60454	9.21908	4.65081	10.7152	9.44157	4.83073	8.15781	4.51483	6.36991	4.30294	20.6503	13.1824	15.6081	4.7113	14.1744	8.37805	5.13075	12.4608	10.4618	11.6748	8.64831	20.2459
CCAM_LOCUS17562	Cc000751.t1	VFQ75786.1	0.14425	0.600798	0.148549	3.72858	1.44938	0.838358	1.53244	3.24804	0.841563	0.97761	0.881083	1.19334	1.32831	2.28089	1.94934	5.53461	9.31916	8.11102	3.76047	1.80269	1.2616	0.347925	0.075562	0.326905	0.601653	1.08405	1.13167	1.13436	0.280119	1.38598	9.94094	11.3776	9.21886	28.3784	11.2965	21.0829	11.4704	14.6902	11.7244	3.16561	1.14557	3.27391	34.8263	10.3297	10.5863	3.51801	1.99319
CCAM_LOCUS17563	Cc000752.t1	VFQ75787.1	18.8609	8.16621	9.8991	30.9197	119.125	24.1024	114.109	118.351	125.197	7.79491	4.71736	5.56347	10.2183	18.3032	21.8231	6.6683	7.12948	6.72112	18.5639	13.201	23.5954	4.54168	5.24203	6.58866	7.16276	6.85048	6.16146	1.20764	1.4199	1.30389	22.5405	13.9432	10.0831	11.0853	12.3556	16.105	38.9994	19.9189	19.1649	9.60989	5.15507	16.3695	27.4316	20.0269	12.3507	50.7007	75.8521
CCAM_LOCUS17564	Cc000753.t1	VFQ75788.1	25.0112	20.2785	18.6197	13.943	7.91857	10.0605	8.02375	7.88542	7.05247	17.0495	14.5129	20.3964	16.2388	24.9699	28.651	11.361	16.8816	18.6397	8.2385	11.7322	10.525	11.2146	10.7387	12.9741	14.8459	14.1552	14.6872	8.32743	7.78692	9.51604	27.0773	27.048	33.874	29.8216	27.5107	16.9471	17.7904	14.0116	23.7775	25.8628	14.1512	20.0215	12.987	30.6225	26.8541	23.5751	22.342
CCAM_LOCUS17565	Cc000754.t1	VFQ75789.1	4.62034	5.0826	4.53347	2.01744	1.34363	1.01318	1.43126	1.09677	1.30182	0.45446	0.489798	0.674282	3.70599	2.25009	2.58577	2.59503	2.73923	1.9944	0.937251	1.23975	1.34686	1.82765	1.7009	1.84402	2.56415	1.98386	2.11719	1.39548	2.17484	1.9478	5.22763	5.61488	5.17374	4.2722	4.1648	3.85764	3.96953	2.20311	4.61073	2.84549	3.15354	3.17581	3.79916	3.77208	4.30194	3.21457	3.17891
CCAM_LOCUS17566	Cc000755.t1	VFQ75790.1	29.9287	28.322	25.4025	21.757	16.1437	23.0338	30.9303	25.4427	49.5373	4.27282	5.07449	7.15753	15.7827	13.736	15.7672	8.45286	11.3616	9.06816	12.4143	9.02742	12.9385	12.2839	18.5784	19.456	10.6214	10.831	15.308	8.41533	19.8199	13.505	4.40122	4.57383	3.93762	15.7467	21.5404	19.9398	13.9421	11.4856	16.014	23.6759	59.5553	31.4834	30.3909	31.1805	22.7378	50.9128	61.1348
CCAM_LOCUS17567	Cc000756.t1	VFQ75791.1	60.3471	63.6959	61.3226	42.7615	44.9562	33.0641	45.7897	42.7275	42.1017	31.3025	27.6852	30.9973	62.5894	32.9432	33.1488	14.899	15.7764	14.3881	16.2385	15.0303	18.1643	12.8974	16.3277	11.6101	11.7758	9.21305	11.5342	15.8866	16.7864	13.9682	43.4872	50.2201	39.2369	47.0026	53.7041	78.5579	53.9412	53.17	44.8456	57.5249	55.2851	68.8193	68.7761	51.0309	46.7913	48.8182	54.9762
CCAM_LOCUS17568	Cc000757.t1	VFQ75792.1	8.86951	7.89291	7.01409	9.71436	9.96647	9.41517	7.88073	8.06226	7.77391	12.4722	13.751	13.6219	7.49874	16.203	18.0897	8.01469	10.8542	11.5489	6.33079	9.29231	9.94071	8.99923	10.5369	8.22452	8.44927	7.75419	8.35583	9.28943	5.63059	5.25552	14.3789	14.134	14.5423	14.9884	18.2743	13.235	10.7234	10.292	15.9397	8.64778	5.84165	9.10623	9.12282	13.2745	16.9039	8.71393	9.66774
CCAM_LOCUS17569	Cc000758.t1	VFQ75793.1	1.70023	1.52601	1.31411	2.34039	2.08818	1.74846	1.48327	1.40454	1.04799	1.8316	1.95804	1.9476	1.35057	2.57621	2.97051	2.23845	2.56907	3.32706	2.03132	0.992827	1.60534	2.5252	2.1363	2.71334	1.10897	1.48922	2.76605	1.09778	1.96418	1.64107	1.07172	1.37893	1.70649	1.71296	1.81833	2.82799	0.974858	1.34661	1.82914	3.14465	2.12424	1.68634	1.47439	2.28028	2.36291	1.51894	1.96777
CCAM_LOCUS17570	Cc000759.t1	VFQ75794.1	20.9991	24.7203	18.6906	14.2069	8.76213	12.9773	8.37904	8.6534	8.68637	16.1905	14.7437	17.1611	22.4337	17.2515	18.8319	11.3296	14.3301	10.8024	9.4003	11.2513	8.09043	8.69719	11.6311	13.3561	11.9963	16.8024	14.4267	7.08871	6.31589	8.08011	37.7975	22.8302	26.8651	18.2581	28.2169	29.0792	23.1988	20.957	17.6124	27.9319	21.7817	27.3581	29.1773	24.8923	23.7898	19.0472	25.0777
CCAM_LOCUS17571	Cc000760.t1	VFQ75795.1	19.368	20.0445	14.8135	12.5952	13.5246	14.6271	12.9983	13.8294	14.4525	12.2172	11.8108	12.3409	20.8754	21.013	22.3241	20.0822	25.1285	22.5222	13.53	20.1236	21.9154	30.4407	29.8891	21.8911	29.8118	24.3442	23.4726	17.0583	17.3754	18.3994	12.3849	17.1302	17.1482	16.6279	15.9698	18.3012	14.338	20.4524	19.326	16.1511	19.2292	17.5388	16.6123	12.4227	18.9042	25.1286	17.4009
CCAM_LOCUS17572	Cc000761.t1	VFQ75796.1	17.3155	16.8714	17.2224	17.2812	15.2543	17.0216	12.8209	11.6453	10.2203	10.7413	11.1704	10.7755	16.994	16.1763	14.4764	9.70776	12.6269	13.561	7.11651	8.52416	9.51504	7.87503	12.0904	10.3317	11.7522	12.1508	11.4865	5.50358	10.8284	9.48898	17.5128	15.8152	18.3613	15.8966	18.3999	18.6231	11.0588	9.17847	15.1618	19.6019	20.2331	14.9423	13.3348	18.7875	15.4384	18.9457	16.4177
CCAM_LOCUS17573	Cc000762.t1	VFQ75797.1	0	0.026442	0.037421	1.58775	0.250987	0.386739	0.823298	1.00959	1.22405	0.790935	1.19478	0.690004	0.037359	0.326573	0.175032	9.71056	8.37241	12.6811	0.832147	3.35782	0.934745	0.019642	0.062902	0.165045	0.12444	0.069098	0.052446	18.5244	48.4201	32.3998	0	0	0	4.07145	2.41519	21.8258	0.619543	0.672416	0.974251	9.40402	198.619	60.83	29.8906	3.64363	10.1652	0.894192	0.239238
CCAM_LOCUS17574	Cc000763.t1	VFQ75798.1	11.7796	9.87185	12.9105	52.5136	45.7304	69.3841	26.9427	26.0593	20.021	6.16015	6.06121	7.25079	10.466	30.0944	30.0445	6.94611	7.51461	7.1592	8.01816	7.56055	11.8636	13.2351	20.8304	15.3503	20.1989	16.094	16.5211	2.98504	3.84103	6.03811	7.50533	8.62212	7.36342	8.29439	9.67781	14.033	10.2139	6.23564	7.38951	9.15846	11.6176	10.19	10.1041	12.0583	10.5469	11.5171	14.3112
CCAM_LOCUS17575	Cc000764.t1	VFQ75799.1	0.280517	0.381019	0.373939	0.303428	0.125987	0.263757	0.309278	0.193168	0.189623	0.138447	0.43069	0.479149	0.113208	0.622731	0.593675	0.216226	0.531962	0.326517	0.127407	0.143047	0.24372	0.165755	0.336467	0.463043	0.585122	0.347885	0.465018	0.399709	0.702718	0.424376	0	0	0.539205	0.829915	0.220242	0.274028	0.214687	0	0.633003	0.211605	0	0.408509	0.669687	0.197282	0.440312	0.580986	0.829017
CCAM_LOCUS17576	Cc000765.t1	VFQ75800.1	0.952025	4.64829	2.48531	1.04104	0	0.436441	0.863336	0	0	0.834138	0.267487	1.08991	6.74773	16.1114	14.2218	0.241723	1.53251	1.67788	0.537794	0.057506	0.1267	50.8132	17.5548	39.717	40.1451	51.5479	51.1182	0	0	0	12.0409	17.429	9.20286	6.23548	12.7478	19.2162	16.9666	18.9333	10.8038	28.7355	20.7635	45.4709	31.5563	16.9087	17.1538	18.7541	21.9159
CCAM_LOCUS17577	Cc000766.t1	VFQ75801.1	14.0079	11.7235	16.5776	13.5395	11.7706	13.9948	9.66423	11.3191	9.34566	5.56658	4.8064	4.99053	11.6662	12.3331	13.4859	4.03269	4.35445	4.01984	3.77675	4.20513	4.98338	5.88543	7.42646	9.317	9.31063	9.59059	9.95823	3.72118	4.9847	5.45042	7.33437	3.65295	5.89657	7.37399	6.14166	4.34519	4.93026	4.84139	7.26843	6.47932	4.455	4.91405	5.73672	6.79584	5.05586	7.73006	9.06585
CCAM_LOCUS17578	Cc000767.t1	VFQ75802.1	20.7786	17.8951	33.5776	25.9266	17.1915	27.3782	13.6057	13.5266	12.2034	13.5625	12.1355	14.7368	19.6737	27.3125	28.9189	4.45385	4.20854	4.35774	6.2318	6.60099	8.20655	11.212	14.4778	16.6433	18.5284	19.2649	19.1968	9.04944	11.3486	12.0101	13.9048	14.4474	10.9186	14.6499	15.5123	12.8349	18.2209	10.9957	16.0504	29.0256	49.609	28.0532	18.9066	18.3417	17.2507	27.7237	30.2169
CCAM_LOCUS17579	Cc000768.t1	VFQ75803.1	4.99285	3.089	7.33331	7.57439	2.32628	5.49976	2.47632	2.53906	2.48183	0.821449	0.388695	0.775733	4.74212	8.00678	8.27968	3.31201	6.13991	7.74102	4.33808	3.65592	4.53207	8.94284	9.08236	16.5075	11.6101	13.5494	14.6791	1.32282	1.86074	2.10451	10.4445	10.0788	8.02861	7.71366	8.86033	6.69051	6.25426	3.36168	7.49335	5.28385	10.5889	6.85707	5.88377	12.1513	8.24604	11.7134	12.938
CCAM_LOCUS17580	Cc000769.t1	VFQ75804.1	19.5115	18.5016	21.5155	30.8333	29.4322	26.2442	30.1565	28.4245	33.3691	21.0271	20.0885	22.4067	21.9679	29.0941	30.3929	4.64498	6.81988	7.39483	6.67723	10.1588	9.87233	10.6902	13.8121	13.3232	11.7192	10.3099	10.2389	7.40339	10.3966	7.67944	14.44	14.8552	9.40669	15.312	14.894	19.7399	14.2659	19.3199	17.3711	13.3145	31.206	16.095	17.262	15.0815	17.0243	21.1822	25.0455
CCAM_LOCUS17581	Cc000770.t1	VFQ75805.1	5.22191	5.64209	6.54494	6.22916	5.61198	6.78539	3.78443	2.62956	3.36113	2.24922	1.08488	2.03574	7.19217	2.37142	1.98843	2.13901	2.07992	2.26059	1.56327	1.67309	2.88349	0.972928	1.90428	1.99506	2.26619	1.85149	2.13895	2.79854	4.38056	2.06688	5.43457	2.9135	2.50824	2.31633	1.84412	4.58895	4.1944	2.60135	1.76674	1.1812	8.97648	5.70083	3.73825	3.85436	1.84339	3.78363	2.89228
CCAM_LOCUS17582	Cc000771.t1	VFQ75806.1	0.056263	0.098898	0.015846	0.232579	0.564292	0.065512	0.11425	0.27052	0.084569	0.20976	0.041283	0.169344	0.063932	0.11897	0.228665	0.332662	0.675539	0.374867	0.264786	0.196619	0.28255	0.241299	0.424506	0.428427	0.377196	0.37731	0.633772	0.199667	0.392088	0.3886	1.20768	1.98118	1.0033	1.96888	1.72118	1.37668	2.51664	0.260135	1.53117	1.41744	1.7953	0.6841	0.498433	1.65187	0.983143	1.72966	0.462764
CCAM_LOCUS17583	Cc000772.t1	VFQ75807.1	0.152725	0.116257	0.052003	0.42968	0.728061	0.201515	0.268732	0.296712	0.081395	0.336092	0.41261	0.542159	0.029731	0.321018	0.22197	0.62382	0.743759	0.517861	0.218309	0.47997	0.513659	0.663327	0.670696	0.534144	0.521527	0.485969	0.588033	0.495141	0.303726	0.462809	2.86931	1.79976	2.02616	2.4765	2.77489	5.2697	3.8438	2.00866	2.9383	2.24511	2.70143	2.30257	4.44083	1.04657	3.06579	2.56842	2.47382
CCAM_LOCUS17584	Cc000773.t1	VFQ75808.1	56.1755	64.8411	49.1888	20.6243	16.8909	16.1058	20.9833	20.9075	21.4752	14.8891	14.0506	14.6975	58.1643	25.879	26.2759	64.5442	70.1886	81.0659	39.2098	60.0307	58.3308	53.2377	32.3755	33.3743	39.8522	36.6305	41.554	29.7751	31.0142	37.2256	8.80419	9.91195	6.44345	15.8813	14.7243	18.8511	10.1926	12.8686	10.8354	6.35583	8.93307	9.69732	15.5728	9.55744	9.1724	9.56971	9.23731
CCAM_LOCUS17585	Cc000774.t1	VFQ75809.1	283.528	276.332	206.515	97.0846	66.4928	99.4062	79.462	79.7581	66.0159	55.3718	43.8614	53.6065	241.014	106.11	120.581	361.477	470.866	511.4	257.118	318.396	303.878	201.218	170.396	255.338	288.52	278.748	302.862	130.549	135.856	224.554	290.426	253.418	301.594	231.752	283.884	265.367	150.549	204.635	153.953	302.429	88.7817	244.179	283.634	332.026	267.232	201.445	224.234
CCAM_LOCUS17586	Cc000775.t1	VFQ75810.1	0.487076	1.23233	0.718829	0.011871	0	0.062979	0	0.014316	0	0	0	0	0.912321	0	0	0	0.127113	0	0	0	0.022658	0	0	0	0	0	0	0.846486	0	0	7.05065	5.66985	7.11258	1.77089	4.61412	5.10306	5.16406	6.14716	5.23913	9.85149	8.98393	24.8826	8.14091	7.04157	4.78314	5.86048	5.95017
CCAM_LOCUS17587	Cc000776.t1	VFQ75811.1	34.3866	35.8291	33.6861	10.3159	9.24015	9.60839	7.94526	7.55987	7.60583	15.9335	13.7471	16.0876	26.2355	12.7071	13.7919	15.8133	19.1623	20.5927	10.6908	13.662	14.4251	8.48195	9.01553	9.87971	11.6732	10.0849	10.3312	20.7296	25.5169	23.8682	39.4889	41.0138	44.3372	36.0125	32.6415	25.8942	23.0628	20.8592	31.167	29.8881	21.5404	28.1388	15.5429	19.1327	27.3731	20.5153	17.729
CCAM_LOCUS17588	Cc000777.t1	VFQ75812.1	57.0906	45.6674	56.341	37.9921	44.5318	40.5451	35.0507	36.1709	35.5366	27.4859	25.8746	26.949	48.9041	36.5436	37.7728	17.8005	22.3107	20.5011	16.9468	24.5466	27.0178	18.2917	22.1383	17.8375	19.0454	16.7623	16.3992	18.1653	19.1767	21.1209	84.139	83.2676	75.0654	83.6341	76.1967	62.2309	64.8284	73.5028	76.818	70.2051	53.2571	75.8113	59.2493	75.7436	64.9957	66.1762	60.0101
CCAM_LOCUS17589	Cc000778.t1	VFQ75813.1	11.0937	13.2291	13.0425	15.7137	13.6897	13.7502	12.8241	12.5385	14.6577	15.7538	16.7045	18.0079	10.7765	16.3446	18.745	12.3002	13.5731	12.3513	8.17621	10.6289	12.4547	13.1099	11.8937	14.5865	12.3077	9.84026	9.09744	6.56425	7.10119	9.3021	18.2212	18.08	17.6604	18.5601	16.7151	12.9086	16.7532	13.3046	23.9956	13.5928	15.4054	11.8086	10.4094	18.7275	19.118	16.633	16.0253
CCAM_LOCUS17590	Cc000779.t1	VFQ75814.1	59.0562	72.3327	67.3856	44.3052	40.7544	38.0703	39.3997	35.3713	38.3529	38.2	34.9507	39.9255	65.3785	41.0721	39.7627	17.7889	18.4684	20.4713	27.4426	30.5606	31.304	29.3723	33.9359	29.3042	31.3566	24.1447	24.2554	15.8703	20.8447	20.9794	38.0121	45.2618	47.2762	35.814	36.6594	40.2626	50.9551	54.5854	49.8635	68.052	84.1554	83.9463	52.9825	39.9323	37.0975	50.7405	54.9406
CCAM_LOCUS17591	Cc000780.t1	VFQ75815.1	0	0	0	0	0	0	0	0	0	0	0	0	0	0.036438	0	0	0	0	0	0	0	0.093958	0.027353	0.103781	0.513261	0.080128	0.38702	0	0	0	0	0	0.0891524	0.102914	0	0.135924	0.212978	0.115577	0.104661	0.524803	0.850822	0	0.110726	0.293568	0	0	0.514012
CCAM_LOCUS17592	Cc000781.t1	VFQ75816.1	48.7448	61.7562	56.8262	44.059	49.7924	34.6458	44.4634	38.2349	43.9244	32.0294	31.8295	33.5002	52.7362	40.8877	38.486	15.2238	17.641	17.2464	16.537	15.8253	16.9023	13.8379	16.8637	15.4277	18.1107	16.502	18.2235	13.0131	19.555	24.8894	46.1938	57.4931	35.0318	40.2463	32.4769	49.7136	54.6271	41.2964	40.7332	36.9125	54.3576	49.3122	53.7893	31.202	46.3921	40.3588	45.3124
CCAM_LOCUS17593	Cc000782.t1	VFQ75817.1	90.1976	128.907	95.2855	132.095	103.59	116.514	78.569	66.5472	64.9675	61.6164	50.8903	64.6281	73.7531	113.173	135.868	8.84362	12.1243	16.6381	7.46953	7.38058	6.99526	90.1678	100.647	112.534	78.1519	73.5028	66.6693	15.1443	14.4732	16.709	11.9613	13.24	21.9199	87.0437	73.4172	51.2432	41.8919	63.2749	58.6711	122.151	141.204	80.7089	111.075	98.4849	105.608	124.075	60.6624
CCAM_LOCUS17594	Cc000783.t1	VFQ75818.1	17.6272	15.1196	13.2383	12.1875	13.572	14.6125	11.7928	14.4199	11.7637	7.39837	6.47292	5.46599	10.6	10.4774	9.82828	7.78966	10.0942	9.54958	10.8775	7.55879	10.586	9.39887	7.68445	10.4998	9.28757	11.484	9.94942	5.53155	4.47987	7.31205	7.13953	6.31545	8.89688	6.8468	9.08499	7.28458	8.06864	6.83491	9.67088	8.92268	5.69977	7.48933	10.6406	9.04209	6.05428	9.94131	14.2487
CCAM_LOCUS17595	Cc000784.t1	VFQ75819.1	12.7883	8.8385	10.8796	9.79995	11.8568	9.44134	10.7007	11.9643	11.154	6.07537	6.17417	5.76467	9.1324	10.4363	10.7938	4.75734	5.76502	6.1584	4.34756	6.72854	7.68192	6.47943	9.57689	7.70267	9.87363	8.16254	8.35141	3.67768	3.86518	5.79279	4.6302	4.83434	3.72048	6.91531	5.56349	4.32635	4.44397	2.53424	4.66379	6.53316	7.59773	5.08797	3.83761	5.468	6.10199	7.74575	7.8531
CCAM_LOCUS17596	Cc000785.t1	VFQ75820.1	2.90579	1.29694	2.09207	0.567403	5.22907	0.622654	6.74567	6.93918	11.4741	0.787043	0.688459	0.525464	0.556193	2.08454	1.13677	0.92787	1.13055	0.818255	1.66398	1.39871	2.8334	2.73044	1.01342	1.78135	0.553102	0.169828	0.19335	1.39047	2.1814	4.4436	0.969038	0.701334	0.80504	0.813143	0.739855	0.920537	2.40398	0.521827	0.354406	1.7771	0.720269	1.94409	2.12468	0.77318	1.60239	2.71069	2.7849
CCAM_LOCUS17597	Cc000786.t1	VFQ75821.1	76.8946	80.101	76.1574	23.9898	24.6608	24.1933	21.4561	24.5333	27.2542	36.9314	32.1669	39.0407	76.7225	34.1696	30.7228	31.4409	37.1491	26.9167	22.5572	26.2848	22.922	23.5137	16.3752	23.5364	25.3708	22.8673	26.1407	37.321	42.1969	47.4262	80.9147	89.5645	77.6006	47.0718	56.6298	65.5612	79.4072	53.1841	69.6303	64.8834	51.298	70.4933	63.5365	37.9768	64.4781	38.8776	45.026
CCAM_LOCUS17598	Cc000787.t1	VFQ75822.1	8.75061	7.82824	5.46673	1.93537	1.50817	1.77739	1.02527	1.60408	0.921573	1.6063	0.776949	1.39107	5.8683	3.56504	5.58453	5.41242	6.06322	6.39752	2.32949	2.53236	3.09013	3.90601	3.89599	4.68239	4.51644	4.0451	4.6582	5.3098	4.12389	5.33513	10.1796	11.4184	13.7333	6.92533	8.67991	4.95902	4.48949	2.99854	4.49727	5.44621	2.24187	5.25703	4.48858	5.95028	6.90579	4.90652	4.00067
CCAM_LOCUS17599	Cc000788.t1	VFQ75823.1	19.9442	17.0806	19.1509	12.5413	10.1855	9.40983	7.22655	7.14713	9.14852	33.3237	29.8032	33.0898	13.5415	17.2761	15.4074	4.76616	5.1474	6.49924	4.29847	4.49914	5.59102	6.25351	5.4578	6.13775	6.70316	5.49457	5.48545	7.73002	9.11315	5.78839	8.57519	11.9881	9.40727	12.6517	10.744	9.46886	14.8367	13.0244	15.0109	11.0753	5.99245	4.67065	7.60009	6.7167	9.06168	10.0378	8.8466
CCAM_LOCUS17600	Cc000789.t1	VFQ75824.1	18.2251	21.6058	23.0351	6.29538	7.36607	5.68478	13.8228	15.3235	23.9301	3.22105	3.10966	3.22923	32.7383	6.11893	7.51942	6.77986	8.83172	8.01372	5.14269	5.93177	4.68163	2.43206	2.26779	4.54169	3.29291	2.76413	3.08978	3.03939	8.21452	10.7958	9.34577	11.8665	14.711	9.55223	8.38727	11.9931	5.61318	5.03269	4.3175	6.85562	10.8464	10.5647	9.13542	9.1949	6.38184	7.37505	7.77486
CCAM_LOCUS17601	Cc000790.t1	VFQ75825.1	12.7375	10.6201	12.0292	20.9512	25.1689	18.3917	22.5832	23.8344	23.5003	5.9932	4.41523	6.66897	11.8238	18.1507	18.7193	7.14574	10.2869	9.47471	12.2528	15.4593	13.6755	13.9523	12.3642	16.4983	15.6738	16.0049	14.8663	5.14175	5.71797	6.47157	15.2197	20.6359	17.0186	21.2468	20.135	14.1529	15.8674	14.7317	19.4781	19.157	21.0658	18.4915	16.1674	23.2476	18.1667	28.397	34.0196
CCAM_LOCUS17602	Cc000791.t1	VFQ75826.1	0.849187	1.04586	3.28828	64.7895	43.5327	69.8748	26.5213	15.9642	6.12163	27.8499	22.9747	29.2083	1.59212	43.0449	40.8464	3.34023	1.34296	0.829953	0.672575	1.6277	0.858642	14.8602	23.0832	9.74661	6.32608	4.81832	5.62706	0.107369	0.901835	0.640344	2.8758	2.90127	1.41175	4.70095	3.92558	1.98681	3.50227	2.95646	3.31466	6.00904	18.5901	3.88743	1.82081	1.60917	2.52735	2.74975	2.00357
CCAM_LOCUS17603	Cc000792.t1	VFQ75827.1	15.6167	18.7449	16.8659	14.2393	16.3296	13.5216	14.4099	14.0869	15.2938	13.0237	13.6029	14.0734	17.261	17.6954	16.9017	6.48922	7.78573	7.17233	9.8036	9.8381	10.6594	10.097	9.5897	8.00248	11.2266	8.27464	9.70968	7.35408	8.7721	6.22195	18.2176	25.799	20.4414	15.4287	14.451	32.3642	29.8163	26.5003	23.0744	17.1239	16.8821	21.4431	25.8763	9.27687	21.9087	24.9903	16.9985
CCAM_LOCUS17604	Cc000793.t1	VFQ75828.1	2.8263	2.13402	2.36358	4.42228	3.49753	4.19688	3.05882	4.06832	3.6075	7.20208	7.78371	8.1717	1.99736	6.22432	6.44143	2.01142	3.04501	2.5929	1.4031	2.36841	2.72274	2.29856	3.16983	1.89644	1.53381	1.55052	1.65528	3.10791	2.83986	1.98944	4.01894	3.10259	3.26459	4.02546	4.09125	3.16735	2.83595	3.84746	4.3551	2.35849	3.89443	1.93929	1.93514	3.5833	5.99815	3.75738	2.56666
CCAM_LOCUS17605	Cc000794.t1	VFQ75829.1	18.7687	21.9763	24.4829	26.5038	35.9022	23.9719	31.3152	31.9196	30.3298	4.85513	3.03854	4.81013	23.2108	14.8571	17.22	5.36004	5.40881	4.53725	8.63421	7.00722	10.3914	6.94416	8.79319	7.93827	6.07059	6.28615	6.50886	4.33545	6.25938	6.71789	21.0915	25.3489	14.0176	16.3653	20.2999	23.8002	24.3542	20.857	20.3831	27.5678	29.6437	27.6963	21.1687	16.9597	24.1942	45.8263	23.8784
CCAM_LOCUS17606	Cc000795.t1	VFQ75830.1	0.590091	0.51775	0.740035	86.6949	44.8308	85.9245	51.6256	53.0074	58.6025	12.6866	8.41076	13.367	0.390811	9.90736	6.91533	27.5352	11.7232	7.00738	21.2532	43.404	17.4645	0.393163	1.19205	2.82076	0.577133	0.522022	0.643867	0.525172	1.26298	0.796603	1.80959	1.18495	2.3087	10.2265	5.85541	9.9867	151.671	68.5606	91.0793	1.83312	1.40909	2.0135	21.072	5.06819	7.76032	37.6611	34.2989
CCAM_LOCUS17607	Cc000796.t1	VFQ75831.1	348.293	287.821	468.4	42.4905	12.7145	51.8704	12.8372	19.2588	10.4992	47.4047	26.6233	51.3407	355.102	20.7821	19.4679	21.4862	15.3895	18.231	12.2065	15.7162	4.46016	0.05332	0.240629	0.786657	0.182203	0.12633	0.307159	30.7284	130.16	99.5326	105.382	111.36	107.02	75.2569	91.2613	64.8268	86.2829	59.6874	85.3653	138.307	135.75	156.42	74.2112	114.481	107.105	71.7972	82.9882
CCAM_LOCUS17608	Cc000797.t1	VFQ75832.1	0.004048	0	0	0	0.001806	0.011916	0	0.002627	0.012743	0	0.001738	0.002139	0	0.003798	0	0.025859	0.012597	0.033467	0.002309	0.020382	0.007485	0	0.01482	0.0051	0.021033	0	0.017729	0.017995	0.036417	0.014029	0.205367	0.0990887	0.255917	0.0984735	0	0	0.305683	0	0	0.100432	0.101764	0	0	0	0	0.183831	0
CCAM_LOCUS17609	Cc000798.t1	VFQ75833.1	1.34578	0.796302	0.783657	0.476048	0.530433	0.344879	0.575682	0.533353	0.333592	0.115676	0.168627	0.170671	0.823404	0.622813	0.545423	1.65197	3.91253	2.89318	1.33675	2.08944	2.20135	1.48542	2.08684	1.93157	2.75074	1.88578	2.30232	0.272043	0.338766	1.04528	2.61352	2.21938	2.17122	2.70688	4.68256	3.4427	2.69717	1.46368	1.93717	1.32923	0.621627	1.38175	1.94157	3.8131	2.44674	2.24588	2.70394
CCAM_LOCUS17610	Cc000799.t1	VFQ75834.1	17.6482	16.915	12.956	9.34355	8.45032	6.71556	8.62164	9.58641	8.82151	14.6833	14.0616	15.4813	12.2693	15.7235	16.5546	14.4248	18.389	18.0708	10.0552	12.5073	13.5116	9.3753	8.37099	10.9258	11.585	13.1789	13.345	8.45255	9.68015	9.84384	30.7385	26.9906	33.4227	30.5078	31.4066	30.8461	21.6432	17.5264	20.3899	25.0906	14.5596	20.2714	24.4283	29.9359	31.2218	28.3244	22.9508
CCAM_LOCUS17611	Cc000800.t1	VFQ75835.1	21.2959	18.8267	16.1729	15.1653	12.6378	9.59269	13.8254	15.7388	14.7124	18.7	15.5985	21.7972	17.1336	16.6735	12.1988	7.5099	8.48113	7.61623	4.02094	4.8921	5.34784	1.98569	3.72611	3.25812	2.57547	2.50592	3.56635	4.58986	3.48655	3.65105	41.7092	39.7548	42.0249	37.3798	37.4201	20.973	53.3027	52.0296	69.7576	34.1717	27.1247	19.5007	44.3858	38.137	47.7701	53.5836	50.8032
CCAM_LOCUS17612	Cc000801.t1	VFQ75836.1	2.51026	3.39985	1.93038	1.5266	2.40622	1.93861	1.69523	2.77367	2.1816	1.71959	3.14356	1.10116	2.7112	3.12543	2.94604	1.92431	1.39433	1.92352	2.82152	3.21344	2.66726	4.90248	3.26125	2.2325	3.45988	2.46445	2.73647	2.29955	1.0127	1.39353	2.49394	4.81327	2.30208	3.98615	3.38509	4.21177	4.39961	8.35638	2.70255	1.35514	0.274623	1.56968	4.86058	0.758049	2.25584	3.47265	2.12365
CCAM_LOCUS17613	Cc000802.t1	VFQ75837.1	44.6033	39.3382	39.9212	33.4977	29.0519	35.7498	26.0132	25.4264	23.6026	27.243	25.6653	25.579	37.3525	36.7689	36.3104	18.4895	20.5067	24.4083	21.114	21.8441	18.8462	18.6395	23.9391	20.5697	24.357	20.3829	23.7879	16.8952	13.6107	19.9252	39.5378	37.2664	41.2492	36.5941	29.7189	39.5971	33.7595	34.1648	30.2654	40.0198	43.5121	45.1402	32.2566	43.3897	43.0405	33.5398	34.7928
CCAM_LOCUS17614	Cc000803.t1	VFQ75838.1	0	0	0	1.70705	2.10667	0.665533	0.939836	2.20892	1.71678	0.245645	0.488261	0.85685	0	0.562258	0.700761	0.013349	0	0.021052	0	0.006313	0.066766	0	0.006586	0.044231	0.013029	0	0.021965	0.037158	0.068067	0.118772	0.105909	0.204403	0.879854	0	0	0.134145	0	0	0	0	0.209921	0.0999884	0	0	0.215545	0	0
CCAM_LOCUS17615	Cc000804.t1	VFQ75839.1	0.22209	0.036391	0.12068	58.1357	46.5881	83.3369	24.0929	28.7226	21.3383	21.5968	26.2393	24.1068	0.059762	13.5841	17.2243	0.143634	0.066602	0.053904	2.44877	0.392541	4.24832	7.44681	17.1791	12.576	5.08725	7.03634	9.49086	0	0	0	0.346975	0.736622	0.403556	1.79685	3.17897	1.58212	3.64967	3.21375	5.41436	2.37557	9.21565	1.89995	6.80216	0.885908	4.66066	15.5295	24.4638
CCAM_LOCUS17616	Cc000805.t1	VFQ75840.1	0.105693	0.124868	0	1.42554	1.4666	1.86255	0.399378	1.33669	1.17488	0.589032	0.23179	0.162875	0.058838	0.220848	0.379931	0	0	0	0	0	0.14002	0.114663	0.229496	0.242201	0.166472	0.369749	0.420963	0.661783	0	0	0	0.574132	0	0	0	0	0	0	0	0	0.589632	0	0	0	0.605428	0	1.70985
CCAM_LOCUS17617	Cc000806.t1	VFQ75841.1	0.130643	0.068565	0.043305	0.126079	0.105492	0.209181	0.351638	0.29343	0.193915	0.022488	0.08547	0.081493	0.003185	0	0.082503	0.161106	0.016278	0	0	0.0265	0.004671	0.010359	0.03041	0.001286	0.02696	0.056688	0.182023	0	0.014286	0.014592	0.202794	0.195694	0.168473	0	0.103221	0.128429	0.40247	0.218409	0.19778	0.89256	0.70342	0.287185	0.523105	0.369842	0.206362	0.816875	1.16561
CCAM_LOCUS17618	Cc000807.t1	VFQ75842.1	31.1861	23.5827	23.8189	33.2448	26.6992	27.5087	41.2371	41.5233	51.5065	35.2115	32.3105	39.773	20.4883	40.7222	43.3038	28.6902	43.5233	38.1726	33.1024	38.6712	46.7478	16.1981	19.8791	17.7996	21.5458	21.7498	20.726	9.9599	12.9286	16.5336	40.7883	34.57	43.9204	56.1746	50.6183	30.3897	45.5649	51.2356	59.9523	24.2762	11.8071	24.7607	37.1341	46.2467	40.9166	55.9885	64.3564
CCAM_LOCUS17619	Cc000808.t1	VFQ75843.1	6.33426	4.50758	3.28571	0.812228	1.46744	0.595754	2.96043	2.64797	5.28971	1.81062	1.15167	2.23467	3.60363	3.30143	2.70821	6.09754	7.50609	5.1	2.96246	3.62728	4.94917	0.845943	1.18056	1.10691	2.50095	2.02649	3.68745	1.73327	1.8348	3.31915	8.8941	7.11738	8.47019	10.1937	8.1708	8.79241	5.70445	7.1258	5.39495	4.13736	1.93488	5.42725	7.61013	9.0993	8.1676	4.27199	6.23429
CCAM_LOCUS17620	Cc000809.t1	VFQ75844.1	57.3299	199.47	74.7409	697.749	726.665	765.876	503.51	627.703	462.373	144.503	93.6826	96.4006	143.922	913.379	834.349	180.671	221.335	177.753	333.273	470.052	488.212	1439.54	1429.85	1482.29	1662.28	1306.61	1333.39	177.396	141.661	110.969	307.731	369.813	339.809	451.835	530.868	810.208	1230.31	1365.5	442.107	191.308	112.076	257.745	1086	385.185	465.503	567.745	503.224
CCAM_LOCUS17621	Cc000810.t1	VFQ75845.1	31.3609	111.374	39.0937	820.29	579.791	932.199	414.972	515.72	368.434	37.9382	32.0789	27.0337	105.589	947.557	999.783	302.771	343.818	346.464	641.464	752.826	1019.26	3020.23	3032.86	3374.75	3629.04	2838.62	3005.01	58.5072	32.1081	19.0708	489.1	587.706	636.498	667.543	857.904	1190.95	1478.25	1121.21	887.434	352.598	240.928	348.535	1637.7	859.38	714.946	1095.17	1301.11
CCAM_LOCUS17622	Cc000811.t1	VFQ75846.1	2.77269	2.34962	3.07363	5.3422	3.00723	4.06497	2.975	3.4099	2.78138	3.26308	3.2459	3.26943	2.29329	7.28824	6.64593	2.0854	2.83603	2.07873	0.604726	1.0665	1.06487	2.4391	3.77532	2.33789	2.83807	2.43134	2.74809	1.56799	1.73102	2.02519	2.73624	0.943018	4.05923	2.81149	1.98963	3.46573	2.32733	1.68396	1.90614	0.955801	2.13065	1.47616	1.61329	2.67331	2.18773	1.74951	1.31061
CCAM_LOCUS17623	Cc000812.t1	VFQ75847.1	0.024152	0.029861	0	0	0	0	0	0.002081	0	0.029962	0.137196	0.022286	0	0	0.038416	0	0.185139	0	0.031447	0.150805	0	0.098585	0.19931	0.06731	0.0347	0.179826	0.058495	0	0.167881	0	0	0	0	0	0.329482	0	0	0	0	0	0	0.305565	4.00741	0.295134	0	0	0.310052
CCAM_LOCUS17624	Cc000814.t1	VFQ75848.1	1.77639	2.22269	2.38773	132.881	90.0188	96.1908	58.7222	58.7187	36.9169	13.0783	5.06583	5.47477	2.83364	146.843	160.623	17.3871	21.9397	17.6567	56.2421	71.1097	93.8003	276.696	403.289	488.751	555.796	489.427	458.95	4.03702	1.69625	1.31163	6.98808	5.32377	14.0553	25.7481	4.86735	19.0998	202.557	26.1435	2.51091	9.35294	2.5515	10.7642	16.6975	8.0491	7.85956	19.0951	205.057
CCAM_LOCUS17625	Cc000815.t1	VFQ75849.1	12.0553	10.2606	11.9223	10.5495	9.98186	7.57144	8.9717	9.33733	9.95784	5.55864	5.34952	6.47022	10.8055	9.45055	10.3227	3.36469	5.69936	5.81481	6.11397	5.75197	6.40914	5.25441	5.63288	6.52499	6.21516	5.79476	7.35338	4.55571	3.722	4.12321	8.69277	10.0283	7.76461	10.1541	10.5126	9.2718	8.88539	6.33526	10.7089	9.07748	9.32742	8.2068	6.33912	11.3238	7.91458	10.882	10.0178
CCAM_LOCUS17626	Cc000816.t1	VFQ75850.1	2.02892	1.99751	2.47532	2.38867	2.16561	2.2032	1.81891	1.945	1.66439	2.15345	1.67288	2.4161	2.08802	2.66511	2.71726	1.77259	2.17489	1.77809	1.18249	1.04477	2.19803	0.539015	0.941835	1.27087	1.14345	1.64611	1.20613	0.504918	1.19168	1.53665	2.8149	2.71636	2.43022	3.12294	2.41605	1.11854	2.30034	1.24833	2.85297	1.9974	2.29739	0.781628	0.911188	2.26484	2.41511	2.91497	1.85058
CCAM_LOCUS17627	Cc000817.t1	VFQ75851.1	0.98543	1.27246	2.12338	0.328776	0.456172	0.358709	0.252199	0.418687	0.412206	0.282851	0.156368	0.365294	0.966757	0.426404	0.403507	0.404082	0.054694	0.289817	0.03024	0.068728	0.102905	0.03392	0.040769	0.043763	0.257864	0.073546	0.119544	0.061866	0.608561	0.149563	2.94235	5.67868	4.58324	0.705428	2.62088	0	0	0	0.717403	2.5181	0.728999	6.25018	3.03591	2.34766	2.24559	1.3169	0.352332
CCAM_LOCUS17628	Cc000818.t1	VFQ75852.1	3.88971	4.25151	5.9737	1.72817	1.52196	1.38218	1.66657	1.61223	1.53678	1.96069	1.61522	1.89704	3.63298	1.85353	1.7445	1.07993	1.56574	1.56916	0.820773	1.12667	1.45256	0.410523	1.37801	0.836161	1.53143	1.08604	1.01714	0.82885	1.81737	1.46855	5.80554	6.82779	5.4259	4.34961	3.69375	12.8683	8.64138	8.40188	5.66202	4.96845	4.13535	5.3097	5.99014	7.94082	7.93844	4.05995	4.69249
CCAM_LOCUS17629	Cc000819.t1	VFQ75853.1	0.172103	0.093087	0.111235	0.139225	0.127405	0.063678	0.086389	0.107499	0.035096	0.19653	0.221454	0.252889	0.032011	0.160119	0.143191	0.167474	0.214071	0.212043	0.07218	0.046943	0.07956	0.012405	0.042065	0.092464	0.025633	0.118809	0.126159	0.10322	0.064078	0.289551	0.35028	0.281681	0.1455	0.223945	0.178291	0.517609	0.289657	0.12575	0.569368	0.285499	0.462857	0.165349	0.361418	0.159704	0.41585	0.470322	0.447406
CCAM_LOCUS17630	Cc000820.t1	VFQ75854.1	2.76091	6.19964	11.071	127.419	97.9906	150.637	64.834	40.6045	41.5486	134.902	139.38	136.112	13.5447	54.342	47.3238	0.694568	1.03284	3.1928	2.63483	13.4448	7.09046	60.3155	54.4982	73.2624	44.6734	44.7891	49.3952	0.575014	7.8793	1.45075	6.36407	5.70261	3.11557	8.71877	7.75116	10.9396	32.0269	50.9162	22.2778	130.381	343.172	95.4889	41.8611	16.8914	25.2103	33.6716	32.8777
CCAM_LOCUS17631	Cc000821.t1	VFQ75855.1	6.82488	6.81057	8.21715	9.70845	11.0938	7.28766	11.257	9.70231	8.87612	14.1196	14.4639	16.7599	6.22853	11.5276	11.2635	4.10168	4.9459	3.47593	1.76109	3.96293	3.48001	0.988702	2.49328	1.85976	2.58142	3.14976	3.5867	1.65737	5.26814	5.16116	5.97665	4.88012	8.02067	12.7859	6.08419	8.15233	15.9673	16.3397	9.86429	4.94627	12.3019	5.64253	15.6539	5.44991	10.7601	9.46523	8.36789
CCAM_LOCUS17632	Cc000822.t1	VFQ75856.1	44.2044	40.4305	50.0763	42.7642	44.4278	35.9809	40.954	40.3913	43.3584	37.3394	36.4678	37.5076	42.1617	38.4139	39.5554	8.37808	10.4779	11.4165	11.1032	13.3078	12.8894	9.01998	10.6589	12.5889	10.4861	10.5144	10.1834	8.1715	12.292	12.147	28.9812	27.099	28.3821	26.6265	27.08	27.0618	25.7672	16.8594	24.7574	34.2424	40.4618	26.9616	21.9905	29.3205	27.6075	29.5872	32.8291
CCAM_LOCUS17633	Cc000823.t1	VFQ75857.1	0.783645	0.672597	0.488911	1.62978	2.01475	1.59456	1.18613	1.1514	1.08387	0.853229	1.00958	1.07646	0.803836	1.23214	0.985816	0.633585	0.61128	0.614263	0.185244	0.445911	0.55188	0.262778	0.437263	0.962085	0.335294	0.365544	0.33303	0.169167	0.204388	0.128268	0.177444	0.171232	0.221121	0.765761	1.08382	0.561878	0.616283	1.33775	0.692231	0.0867766	0.615493	0.335049	0.640804	0.485417	0.993115	0.555929	0.509954
CCAM_LOCUS17634	Cc000824.t1	VFQ75858.1	6.53076	7.98762	5.6961	1.30864	0.833327	1.44688	0.948594	1.19165	1.03451	1.28546	1.05819	0.849908	5.59655	3.9194	3.2638	5.22954	5.96476	3.13499	1.63432	1.095	2.395	1.04131	2.26965	1.99046	4.40334	2.80377	4.2119	2.10273	1.52197	2.25645	11.8733	5.51666	6.57596	3.37379	4.47666	6.12691	8.72748	2.36807	2.14441	1.29033	0.87163	5.3972	8.16727	4.41097	3.13243	3.14911	5.47647
CCAM_LOCUS17635	Cc000825.t1	VFQ75859.1	0	0	0	0	0	0	0	0	0	0	0	0	0	0	0	0	0	0	0	0	0	0	0	0	0	0	0	0	0	0	0	0	0	0.0749007	0	0	0	0	0	0	0	0	0	0	0	0	0
CCAM_LOCUS17636	Cc000826.t1	VFQ75860.1	9.54423	6.74485	9.25151	3.70215	6.8917	3.31678	7.67254	9.83669	9.0982	0.87675	0.975532	0.815013	7.6191	3.16689	2.66562	3.46165	3.67598	2.83112	6.55897	5.4854	5.98577	4.16788	4.01858	4.42243	4.89626	4.22138	3.95006	0.866789	2.78285	2.65351	8.45209	7.93869	7.9579	6.70058	5.96555	8.13611	8.2753	7.28232	9.23232	10.2508	9.0465	12.5545	10.8139	8.11824	6.76596	11.8026	12.631
CCAM_LOCUS17637	Cc000827.t1	VFQ75861.1	7.68551	9.79455	8.51176	3.03671	3.08109	2.85211	3.00928	2.67549	3.79077	3.61579	2.88734	3.384	6.76101	11.8235	10.0976	2.73832	3.98685	2.8655	2.2466	4.48513	4.07531	39.1433	16.5875	41.1324	25.842	22.4204	22.0306	2.08634	3.52374	2.94807	8.75392	10.9589	8.84485	9.30257	8.91143	11.3874	10.0953	12.9953	9.69124	15.5041	15.0063	25.6871	13.9146	9.27687	10.1117	19.9075	11.559
CCAM_LOCUS17638	Cc000828.t1	VFQ75862.1	0.095193	0.054164	0.064752	0.015605	0.058658	0.120951	0.100485	0.019914	0.119762	0.054448	0	0.022366	0.036609	0.019293	0.43897	0.127146	0.209503	0.084396	0	0	0.066915	0.940477	2.25629	3.64359	1.44832	2.27054	2.31699	0	0.023877	0	1.04182	0.837789	1.44251	1.08236	1.50247	0.879712	0.861511	0.374013	0.84672	0.169829	0.172081	0	1.79158	0.475001	0.706766	1.01028	0.58218
CCAM_LOCUS17639	Cc000829.t1	VFQ75863.1	0	0	0.057891	0.228147	0.211939	0.744259	1.04168	0.675441	0.848119	0.306886	0.139187	0.147914	0.03036	0.146369	0.238505	0.020653	0.093743	0.020355	0.429718	0.21754	0.264099	0.26105	0.701279	0.408804	0.093916	0.220467	0.497499	0	0	0	0.0849944	0	0	0.326038	0.173047	0	0.506047	0.274617	0.0828932	0.0831306	0	0	0.263091	0.155007	0.259469	0.152163	0.0814213
CCAM_LOCUS17640	Cc000830.t1	VFQ75864.1	4.72035	4.0822	4.07045	4.61712	3.52815	3.73139	3.92401	3.89452	3.75102	6.19604	4.75277	6.26508	3.00071	6.95213	7.40258	2.98214	4.17385	3.82969	2.01697	2.37777	2.71211	4.02216	4.40302	4.747	4.50612	3.69318	3.85528	1.71411	2.38528	2.53745	3.82289	4.63449	4.42075	4.84521	4.55659	4.47709	4.15571	2.6069	5.527	3.11901	2.81769	2.28521	3.21106	3.57356	3.85105	3.69714	3.91982
CCAM_LOCUS17641	Cc000831.t1	VFQ75865.1	32.7909	23.517	34.1479	19.3751	8.13805	20.9979	12.7533	12.3203	12.9895	4.96313	3.82757	4.65696	20.3919	14.8469	11.8213	12.2211	12.584	8.03241	12.0861	14.6038	12.6102	5.67884	9.9919	6.63884	7.57623	7.80956	8.33895	6.13839	10.3315	16.5366	7.97615	7.14051	11.8954	15.3904	12.3262	17.4057	17.8323	13.7652	14.6207	15.5085	10.8571	15.5141	22.7063	17.3505	10.9524	15.4838	19.6084
CCAM_LOCUS17642	Cc000832.t1	VFQ75866.1	23.006	58.7829	34.9659	98.077	111.462	51.584	182.132	228.085	129.607	99.0294	121.114	68.9331	113.743	201.877	146.955	3.73222	3.55226	3.25941	3.66716	5.39851	3.59633	9.53947	11.7016	6.85001	7.44334	6.14773	6.65312	7.12542	8.40786	5.05425	28.4427	123.038	35.0363	55.4937	5.99059	73.2934	21.6547	68.3957	15.5437	6.47512	34.263	20.8339	32.1301	4.47172	10.9784	4.17019	12.4491
CCAM_LOCUS17643	Cc000833.t1	VFQ75867.1	20.8932	23.156	22.072	11.1198	10.9095	11.84	10.8002	9.90199	11.5401	16.7049	14.7435	15.7531	20.2941	13.4548	12.9655	7.65357	6.94387	5.94006	5.45556	7.05512	8.16404	3.64862	6.24093	4.74136	5.92266	4.86416	4.80501	7.53509	8.18369	8.80225	11.7416	12.1926	13.2533	8.68989	10.5237	10.6689	13.2977	14.4325	14.1896	8.61306	7.84192	7.71141	12.2466	6.98266	11.6884	6.74029	7.82466
CCAM_LOCUS17644	Cc000834.t1	VFQ75868.1	7.43335	7.33557	9.10769	25.2736	20.7379	29.035	23.5529	22.8718	23.7282	25.2948	26.4406	24.9202	7.14187	28.0253	26.9685	6.06586	7.27793	6.53636	7.86534	9.92756	13.7927	14.7271	20.3459	16.7157	19.2575	16.8225	19.026	5.4266	5.75168	6.10814	10.5811	9.50997	9.91077	9.84886	10.1379	13.5335	15.235	13.6304	12.7477	9.94327	15.3183	11.4587	11.8809	11.1621	16.8899	18.2002	15.4032
CCAM_LOCUS17645	Cc000835.t1	VFQ75869.1	74.6735	77.553	70.6497	15.5179	21.2575	17.5844	22.3875	21.7895	30.2922	37.9923	46.5665	41.3713	70.4991	31.5979	28.1732	16.0766	23.823	22.4268	20.444	22.962	21.8177	13.7392	16.1262	15.0253	17.2465	14.4875	15.4661	58.0869	43.133	40.2047	80.9147	84.9212	78.8741	72.0747	53.8114	57.6019	55.531	71.2427	79.7784	38.4148	32.9247	49.7658	41.4391	30.8329	68.8156	32.3818	34.0888
CCAM_LOCUS17646	Cc000836.t1	VFQ75870.1	1.56377	3.62822	1.87514	12.9451	8.40809	11.8036	15.1492	13.1262	17.5992	17.4935	15.3823	16.2486	3.3455	18.1411	14.7279	0.369285	0.941584	1.61934	0.887901	0.977601	2.14913	12.6583	9.49538	9.83964	21.2906	17.0154	18.2488	1.49967	0.49519	0.270856	5.86482	4.50841	4.54195	2.19255	3.13696	4.40667	9.46942	11.8834	5.429	16.5281	24.9239	15.4847	6.76927	5.2573	6.06916	15.0376	14.7599
CCAM_LOCUS17647	Cc000837.t1	VFQ75871.1	4.52109	4.27647	5.16756	12.1113	4.878	8.37539	6.7093	5.15548	3.1087	5.33556	3.78008	5.77505	4.66927	7.08338	7.67622	1.27555	1.54802	1.74937	1.31505	0.770717	2.11143	3.11305	4.82124	7.79093	6.39049	8.07594	8.31789	0.775304	0.666255	0.350247	4.77574	4.74022	6.6314	6.4119	8.47319	6.30819	6.83775	7.20086	11.4446	15.4143	19.8784	8.56663	6.75785	12.0691	10.7609	19.7868	18.1038
CCAM_LOCUS17648	Cc000838.t1	VFQ75872.1	10.0622	11.3202	10.5114	11.0569	12.0736	12.0589	10.6823	9.7539	11.8637	14.4984	15.248	14.9997	8.9371	11.9645	12.0556	3.81867	4.40835	3.56985	4.2977	3.80993	6.87621	3.54993	6.03227	5.4058	5.39367	4.06968	5.99688	5.26211	6.29418	3.58265	3.73975	6.06939	3.53051	6.03171	3.80704	12.9185	9.6149	10.0693	5.30517	5.1541	5.72785	7.54282	10.5236	5.89028	6.40024	8.52113	6.83939
CCAM_LOCUS17649	Cc000839.t1	VFQ75873.1	2.40153	2.80117	1.94877	17.5122	14.0864	20.5587	23.3787	18.9997	27.875	2.10309	2.00619	2.54329	2.5429	16.7465	17.6504	1.74777	1.44993	1.26165	7.53989	9.0853	17.7558	22.2786	23.0805	26.4454	28.7411	30.8824	33.1664	0.182313	0.65992	0.631486	5.09157	5.37809	4.45853	4.22297	3.22198	4.18312	9.42212	6.29875	6.77751	3.02833	2.45479	2.98809	4.9695	3.01157	2.59057	13.4266	14.4348
CCAM_LOCUS17650	Cc000840.t1	VFQ75874.1	0	0	0	0.692004	0.801546	1.32005	0.450228	0.531933	0.41644	0.148407	0.027238	0.136128	0	0.48552	0.374559	0	0	0	0.659257	0.240241	1.09045	2.854	2.92626	2.4593	0.400995	0.625917	0.916998	0	0	0	0.571835	0.0689769	0.0593824	0.137097	0.0727655	0.181072	0.28372	0.153967	0.139425	0.34956	0.85007	0.0674833	0.221257	0.195539	0.436422	1.08772	0.890167
CCAM_LOCUS17651	Cc000841.t1	VFQ75875.1	0.022466	0.041643	0	0	0.046905	0	2.20827	2.44378	5.1182	0.052117	0.022003	0	0.064167	0.035057	0	0.08598	0.093751	0	0.0117	0.103216	0.113705	0	0.134597	0.022697	0	0	0	0	0	0	0.17514	0.169008	0	0	0.178291	0	0	0.188626	0.512431	0.171299	0	0	0.722836	0	0	1.09742	0.503331
CCAM_LOCUS17652	Cc000843.t1	VFQ75876.1	0.717524	0.609148	0.58424	0.2114	0.059334	0.107512	0.046502	0.065354	0.237375	0.274174	0.162203	0.244233	0.3308	0.340004	0.729371	0.269916	1.01127	0.582624	0.172852	0.190607	0.061084	0	0.034798	0.41436	0.670529	0.582484	0.385589	0.841398	0.799847	0.639062	3.58483	1.48257	2.33997	0.982242	0.260666	0	0.254091	0.275776	0.998916	0.500888	0.761297	0.966977	0.264201	2.10143	1.30282	1.60445	0.735883
CCAM_LOCUS17653	Cc000844.t1	VFQ75877.1	5.93635	6.1909	4.7478	9.62396	30.4752	15.3979	24.0993	21.7585	39.3063	12.3548	11.6392	10.3225	7.36188	8.32574	8.7452	6.48622	12.8687	10.0476	14.421	26.1517	27.5025	7.90571	10.2414	8.81111	8.7205	5.1102	4.18533	4.15374	4.43413	6.22537	7.7355	8.98404	6.48323	7.35269	6.68999	3.98848	9.64601	11.9437	9.01306	2.47732	2.91723	3.03755	6.35692	3.93262	4.87621	6.4341	6.49221
CCAM_LOCUS17654	Cc000845.t1	VFQ75878.1	57.6255	48.2753	57.6517	34.7073	37.1457	33.9876	35.6283	36.5453	39.3375	32.3926	34.2911	32.9782	52.1576	34.2957	32.6047	20.7947	23.92	22.0636	28.01	30.6905	33.4335	24.238	29.251	29.5513	25.366	25.6467	25.0068	40.2478	23.7075	24.381	44.065	50.7284	50.9509	39.1692	45.2513	25.948	41.0414	40.3809	36.3157	29.2365	33.3273	37.9523	29.2473	33.4845	34.0891	36.7915	37.7691
CCAM_LOCUS17655	Cc000846.t1	VFQ75879.1	8.59024	8.90944	8.96413	27.9776	22.9005	28.3639	17.4545	12.3367	14.2507	42.7688	43.6122	44.0533	7.56051	23.4235	21.8013	5.36578	8.0586	5.29463	3.84561	7.5521	8.00542	12.4149	16.4726	13.8597	10.3832	6.6942	6.33603	7.3188	8.42786	5.84072	9.8935	11.4225	6.60467	11.6904	10.0715	13.4262	15.8657	16.3635	11.1135	12.6141	11.2056	6.92191	10.8461	5.63847	11.5957	8.14437	9.39296
CCAM_LOCUS17656	Cc000847.t1	VFQ75880.1	0.148003	0.337355	0.301536	59.2047	35.1272	61.0149	20.0405	10.6253	1.9466	63.558	88.286	70.0836	0.258789	21.9603	16.6401	0.781557	0.116442	0.187147	6.47269	12.72	8.68842	35.4202	70.6227	24.8607	3.67342	6.04575	9.98475	0.335048	6.85613	0.353179	0	0	0	0	0	0.617389	0.967383	5.2497	0.475388	1.43025	0	0	1.50881	0	0.992027	0	0
CCAM_LOCUS17657	Cc000848.t1	VFQ75881.1	23.1389	18.3167	21.4851	23.6006	30.0255	26.7933	21.0891	21.4066	26.4313	41.2264	42.5997	40.5549	21.5387	34.5023	38.5618	6.9856	9.4821	6.42617	12.2638	14.159	14.5339	16.2058	17.8808	11.0827	15.6865	12.1727	11.1672	27.8579	17.0379	12.1734	30.0776	34.3742	34.5903	36.8756	29.6582	21.6626	40.7316	37.729	49.1202	23.8805	31.3278	17.9285	19.2289	17.1014	29.7666	18.5825	18.4178
CCAM_LOCUS17658	Cc000849.t1	VFQ75882.1	0.933228	0.734338	1.85969	38.0956	17.8697	18.256	60.3567	26.0734	6.14753	44.8425	52.5319	51.7401	5.38927	170.797	94.5585	1.10648	0.523555	1.08696	0.309896	0.594307	0.083802	4.89853	6.78458	3.27482	1.70377	1.51568	1.99755	0.360394	0.874744	0.589033	3.54371	6.55432	3.43464	7.36323	1.80373	5.98461	3.51647	13.358	0.864026	2.88833	15.2185	3.9032	3.65639	2.15426	2.70454	2.90776	1.98026
CCAM_LOCUS17659	Cc000850.t1	VFQ75883.1	0	0	0	0	0	0	0	0	0	0	0	0	0	0	0	0.162746	0.039638	0.048608	0	0.320691	0.101915	0.062682	0.06691	0.192585	0	0.098002	0.167364	0.188751	0.172881	0	2.52858	0.976024	0	0	0.514816	0.640541	0	0	0	0	0	0.477445	0	0.461147	0	0	0
CCAM_LOCUS17660	Cc000851.t1	VFQ75884.1	15.0468	16.2146	15.9648	15.0957	15.1998	15.2486	14.7889	13.1467	14.4133	16.3439	14.5694	15.9007	13.1643	17.1051	17.5048	6.77433	8.51321	7.85584	6.4785	9.43473	9.39707	7.43199	11.7717	9.05615	8.25944	6.81996	6.55427	7.455	8.74359	8.70225	10.5475	10.7599	8.44955	9.60932	8.43646	7.53858	7.47605	8.51977	11.5359	8.25299	8.36245	4.76556	6.45202	6.93867	12.2664	7.75549	8.15547
CCAM_LOCUS17661	Cc000852.t1	VFQ75885.1	56.821	43.5125	54.5875	84.7592	86.2315	81.6719	78.0282	76.483	69.7401	38.8045	32.434	38.2161	44.9654	61.6838	65.9543	29.7121	32.9876	32.736	51.5972	46.713	48.3826	29.1144	37.9652	44.0285	41.9637	41.2906	40.4753	12.1521	14.8984	17.6475	67.4289	56.5023	80.8352	84.2272	78.9819	66.8108	76.7355	60.0271	88.9868	117.375	93.8933	100.888	80.5814	114.878	85.1176	135.92	135.403
CCAM_LOCUS17662	Cc000853.t1	VFQ75886.1	20.6373	16.0601	19.5094	23.5662	26.1107	17.6078	25.5441	27.8744	24.0691	19.1109	20.7457	19.6356	18.3561	19.9248	21.5799	13.3512	11.7403	10.5987	17.3607	19.3456	20.8428	9.76713	11.7821	10.7499	12.0316	9.9318	10.7105	6.9172	11.3413	7.79308	26.3722	27.1841	26.1415	29.3145	34.7787	40.9946	53.5285	66.1657	35.073	37.2253	38.313	56.586	64.0072	36.8917	41.779	48.0181	50.527
CCAM_LOCUS17663	Cc000854.t1	VFQ75887.1	0.06976	0	0.028879	0.051719	0.010258	0.011346	0.0546	0.060846	0	0.053546	0.004998	0.042402	0.013349	0.016382	0.007761	0.292588	0.227928	0.127648	0.715246	0.395606	0.809393	0.24576	0.235187	0.27625	0.179305	0.19864	0.361149	0.046616	0.123992	0.019162	0.111147	0	0.184673	0.426358	0.339439	0.140778	0.110292	0	0.867191	0	0.220302	0	0.114681	0	0.339306	0.198982	0.106474
CCAM_LOCUS17664	Cc000855.t1	VFQ75888.1	2.87979	3.06622	2.38503	7.55131	5.57145	4.63359	4.78347	4.27868	4.7908	6.85949	4.36754	10.3958	2.0491	7.35687	9.40381	1.9858	2.53248	3.12185	0.929626	1.77338	2.42835	1.39618	2.66936	3.18413	3.64885	3.95564	3.18047	1.05123	2.42543	1.78775	4.60346	3.97244	5.84689	5.05145	5.13689	1.9062	3.51391	1.00112	8.72029	5.58485	8.42257	1.37905	1.41582	6.41771	7.43206	8.16219	6.44529
CCAM_LOCUS17665	Cc000856.t1	VFQ75889.1	7.51675	6.42062	6.19495	12.9698	10.9298	10.4676	11.2163	10.6682	10.031	21.5524	21.3699	22.6518	6.06583	17.6562	16.8547	4.53117	5.96695	6.28605	3.06772	4.90061	5.55666	5.9002	7.97307	6.56833	9.51886	6.84865	6.96659	5.43481	5.72525	5.21116	8.88187	7.74528	8.22491	9.06472	8.21217	10.5789	14.9185	10.7505	13.2716	9.36454	10.4578	5.61586	7.90316	9.21364	11.6501	12.8739	11.3186
CCAM_LOCUS17666	Cc000857.t1	VFQ75890.1	0.238509	0.362198	0.228548	2.54714	1.26806	2.69576	0.759234	0.809181	0.268135	5.59343	5.43402	4.07178	0.023326	1.91581	1.93197	1.29682	2.088	1.61867	0.439411	0.403774	0.29234	1.89566	2.58294	3.31755	2.93112	1.77725	2.7414	0.629386	0.34133	0.433153	0.731157	0.705559	1.41731	3.50589	3.1013	1.54347	2.17661	1.96864	1.90155	1.31106	0.724608	0.230094	2.01175	2.22239	2.72808	2.29069	0.583683
CCAM_LOCUS17667	Cc000858.t1	VFQ75891.1	7.20308	5.32832	5.62023	5.60991	5.54028	4.52768	4.07792	5.32975	5.78984	4.56289	4.84595	3.93688	5.6513	5.56242	6.31804	3.21263	3.92162	4.17554	3.97782	5.1936	4.68114	4.40971	4.97092	5.16706	6.17687	4.63717	4.24458	1.36501	1.96914	1.78919	11.0451	7.904	9.27896	4.04647	6.44309	4.87282	4.0639	3.60877	6.05171	9.58909	5.53458	7.14702	6.53047	4.63976	6.06171	7.33183	7.84641
CCAM_LOCUS17668	Cc000859.t1	VFQ75892.1	5.96166	3.90256	4.16573	5.34828	8.35456	5.64376	6.60696	7.59064	6.39129	4.16735	4.34363	3.96846	4.01299	5.81385	7.53839	5.78131	7.31799	7.2551	5.05681	4.08896	5.63506	4.30265	4.33375	3.82409	4.04601	5.17742	5.10767	3.48453	3.51141	4.62931	7.71238	7.50545	8.30759	8.96315	10.0468	8.60953	7.13426	4.22351	8.92408	7.41541	5.95919	5.8003	8.22737	9.65502	9.31127	8.01523	8.01427
CCAM_LOCUS17669	Cc000860.t1	VFQ75893.1	12.9119	11.7608	11.8033	15.0325	13.577	13.5637	11.9981	11.3024	10.167	18.7934	18.9967	21.2351	12.0583	16.652	17.9659	6.56567	9.60765	8.66187	6.59815	8.41658	8.35358	7.79507	12.8737	11.7378	12.3905	10.5724	11.5649	9.22474	10.1992	7.40323	16.9061	18.1059	20.3773	17.3375	17.8072	11.8825	13.3821	13.5769	21.5394	18.2558	14.7209	13.3777	12.7046	17.8221	18.6952	18.2823	16.1017
CCAM_LOCUS17670	Cc000861.t1	VFQ75894.1	16.3926	13.1907	15.5735	20.395	20.9207	20.1491	14.3933	16.8228	12.9973	7.75679	6.77358	9.12389	14.5988	14.3444	16.7279	5.41913	7.0335	6.33936	5.55168	5.24549	6.88952	5.54386	7.51182	7.84213	7.23422	7.02013	7.13299	3.81083	6.1205	5.71073	17.5605	20.239	15.9804	18.2091	17.2448	23.4996	20.6889	11.2941	17.792	18.2678	18.9406	19.4493	21.192	19.6907	20.6477	21.8288	21.3399
CCAM_LOCUS17671	Cc000862.t1	VFQ75895.1	17.9413	15.3745	10.5159	5.37061	3.55356	4.37988	2.83139	2.75343	1.76641	7.27115	6.79185	7.68727	10.8699	12.9312	15.4271	9.34055	11.6223	12.4795	3.60476	5.82389	5.76513	10.7463	8.16156	9.23472	10.0615	10.4583	9.66207	6.34688	6.95197	8.5373	22.7176	17.9047	17.6699	16.2312	16.9532	14.1005	10.4183	8.2856	10.3277	8.58681	4.2158	9.39936	9.15189	13.6178	14.6441	8.58785	6.41607
CCAM_LOCUS17672	Cc000863.t1	VFQ75896.1	50.7903	49.8845	41.5978	50.5446	63.7782	55.0087	62.0263	63.7159	60.6319	35.8867	33.7204	30.3544	50.173	59.0033	48.659	24.7218	24.8096	23.1806	40.9127	46.7862	46.397	54.0711	41.3416	39.8701	62.4801	51.8172	52.5862	14.9673	13.7733	16.3321	48.1197	48.2097	53.7258	43.2075	36.8171	41.5381	63.8693	90.1159	47.528	54.8586	42.2212	48.6125	77.479	45.5557	46.1593	56.7914	68.7047
CCAM_LOCUS17673	Cc000864.t1	VFQ75897.1	4.98759	3.04454	3.97324	1.69643	1.3274	1.57575	1.54206	1.21253	1.37021	2.1883	2.02904	2.29137	3.64409	2.37063	2.17938	1.43675	1.52431	1.79624	1.94088	3.60157	2.92919	0.858228	1.68495	1.41764	2.68839	2.47814	2.46095	0.587273	1.92058	1.54922	6.41614	5.90487	6.5148	2.27892	2.35863	2.5584	2.06332	1.21568	2.897	2.55666	0.412136	2.29959	2.94229	2.76282	2.90179	3.35027	3.64232
CCAM_LOCUS17674	Cc000865.t1	VFQ75898.1	7.85951	9.9072	7.75497	2.11128	1.68859	1.85567	1.44161	2.57243	2.47656	12.8831	13.5247	12.1858	9.47311	4.26176	3.8182	3.85625	3.42927	2.62894	2.09593	4.71251	2.60519	2.06861	2.5531	1.77686	2.03045	1.4752	2.24944	11.2394	6.1792	5.97288	5.99368	4.33788	6.22416	2.39497	4.06768	5.69369	11.8952	22.0552	4.38413	6.35076	2.475	6.13015	5.66891	0.910907	5.59087	1.34129	1.9139
CCAM_LOCUS17675	Cc000866.t1	VFQ75899.1	20.889	28.2107	22.6487	5.62533	6.00164	5.32135	4.67311	5.68349	6.68594	21.4726	21.6748	26.6105	21.8999	9.70938	9.529	7.19726	10.1035	9.67501	6.38276	10.0658	5.94138	4.80343	4.07101	5.53347	5.66223	5.44179	4.76302	16.7298	13.0362	11.9366	21.1769	20.588	24.4201	20.6117	14.3183	13.011	26.3461	29.2753	22.3488	16.2299	12.8429	17.6058	13.3711	10.5199	12.3829	12.1659	8.62938
CCAM_LOCUS17676	Cc000867.t1	VFQ75900.1	0.395813	0.854533	0.57593	0.67257	0.171057	0.200399	0.391827	0.186579	0.407305	0.336301	0.501903	0.425937	1.121	2.02325	2.51125	0.759503	0.705044	0.718848	0.049561	0.17979	0.174381	6.19958	1.9575	8.72483	6.20059	3.58214	3.59551	0.25974	0.352113	0.343626	2.65892	2.81739	2.16562	1.09996	1.43299	2.90554	1.86246	2.35831	2.03388	3.11054	2.32509	2.8056	2.31312	2.18688	1.90991	1.21338	1.84793
CCAM_LOCUS17677	Cc000868.t1	VFQ75901.1	20.305	16.3409	10.7046	3.52713	0.920243	1.71162	1.24348	1.67965	0.725698	4.22691	3.87444	4.99073	11.623	12.6347	15.8779	13.0017	19.2207	19.6556	3.94434	5.69317	5.55439	4.33191	5.84348	8.50001	9.83405	13.1481	12.2167	4.73486	4.84492	8.73363	36.0236	40.378	45.4278	33.838	38.8345	32.5243	14.482	9.2517	13.2425	21.7726	5.21784	24.6789	16.4878	34.9545	26.3182	16.2057	13.5382
CCAM_LOCUS17678	Cc000869.t1	VFQ75902.1	19.3618	14.1689	15.2902	25.9884	15.4924	15.935	15.7674	14.775	15.9381	41.493	42.8774	45.5904	14.4504	26.2271	31.5474	13.0856	17.5243	18.0633	10.8428	13.7645	13.7885	8.3451	12.3007	13.6	12.3849	12.2309	12.4874	14.623	11.6493	10.5656	27.6555	25.4045	29.4812	30.7894	30.9184	25.3288	22.0805	17.3045	32.6367	27.6991	25.6894	17.0789	18.6356	30.7782	37.6992	29.2046	24.4166
CCAM_LOCUS17679	Cc000870.t1	VFQ75903.1	3.11626	2.09757	2.87282	22.9133	8.1015	11.753	6.02141	5.48813	4.66348	212.813	370.491	261.264	2.86869	24.3186	17.4217	1.62592	2.5294	0.9199	2.4864	2.24162	2.76953	4.22096	5.83425	5.66872	14.7713	11.9297	11.472	3.02617	1.65635	1.6692	3.01044	3.40103	2.62296	3.37991	3.2141	7.81204	7.6504	6.87987	4.65466	37.4157	9.82363	4.15923	5.75777	3.68248	4.7819	14.7883	14.4897
CCAM_LOCUS17680	Cc000871.t1	VFQ75904.1	4.02646	4.26037	3.80579	4.06018	4.99005	4.40873	3.95304	2.91453	3.60248	5.27075	6.31735	8.50207	3.04624	7.26742	5.18171	4.06895	3.89746	2.96461	1.25103	2.34973	2.46976	1.84053	2.86817	3.26227	3.79591	3.60525	2.94622	2.92145	1.87958	4.24883	7.71365	8.20316	6.27744	6.79352	7.69219	8.97255	10.1538	6.44263	8.44414	6.92863	4.68035	4.01276	6.17224	7.46447	8.00956	5.35471	4.3733
CCAM_LOCUS17681	Cc000872.t1	VFQ75905.1	0.035669	0	0	0.108339	0.049402	0.14922	0.037918	0.024261	0	0	0	0	0	0.058895	0.018428	0.068618	0.178976	0.34594	1.17367	0.624678	0.863591	0.188522	0.760157	0.85111	0.636237	0.595007	0.503789	0	0	0	0.465027	0.448747	0	0.44596	0	0	0	0	0.453531	0	0	0	0	0	0	0	0.445477
CCAM_LOCUS17682	Cc000873.t1	VFQ75906.1	0.034319	0.046775	0	0.903909	0.194636	0.322718	0.595464	0.485387	0.255044	0.41716	0.436106	0.276033	0.076605	0.672123	0.399681	0.436389	0.122829	0.055228	0.313535	0.154583	0.107924	0	0.848198	0.16577	0.265165	0.415644	0.345743	0	0	0	0	0	0	0	0	0	0.368316	0	0	0	0	0	0	0	0	0	0
CCAM_LOCUS17683	Cc000874.t1	VFQ75907.1	80.6391	72.8014	66.2113	35.7646	34.3542	31.2687	30.9445	34.7048	37.4832	1.33879	2.66637	1.81916	83.4501	17.6846	18.7401	42.3999	34.1571	36.4209	110.404	137.538	140.932	75.6434	74.2719	85.4491	140.063	100.24	107.774	29.8631	29.9753	41.5343	282.906	243.08	169.77	70.2339	61.327	115.578	147.692	119.904	111.459	226.445	85.4579	158.916	172.155	110.675	63.4065	112.345	198.592
CCAM_LOCUS17684	Cc000875.t1	VFQ75908.1	142.994	119.161	121.821	54.1671	56.756	53.0036	61.4831	64.3356	67.6337	2.32343	2.50502	1.36214	158.013	33.1318	33.2574	51.0006	31.4735	34.4392	94.0733	123.63	132.938	67.2922	73.325	79.6214	125.944	93.8224	105.932	31.3124	25.2475	38.5917	651.156	783.954	454.354	189.462	171.355	291.376	355.75	345.082	253.448	246.952	84.2872	398.684	419.876	174.495	207.348	301.085	399.73
CCAM_LOCUS17685	Cc000876.t1	VFQ75909.1	342.227	229.876	214.117	67.0487	52.2977	48.4931	75.6054	80.4022	74.9398	23.1447	26.1029	26.3073	219.466	90.8404	99.1711	318.326	421.058	369.816	232.748	297.388	352.558	170.179	124.407	140.437	226.573	173.414	193.232	83.5959	79.4768	158.849	583.789	452.681	688.32	586.147	630.033	395.547	425.685	495.863	444.464	656.014	108.356	585.56	719.304	720.761	552.551	466.303	495.187
CCAM_LOCUS17686	Cc000877.t1	VFQ75910.1	97.3837	145.353	106.929	262.588	251.324	270.13	285.427	290.162	300.854	193.13	228.935	165.306	207.678	274.095	252.528	51.6267	59.6733	55.9156	56.6015	73.5046	68.4722	119.434	111.22	108.933	100.201	94.1611	94.6943	58.168	86.1283	36.9613	85.2237	114.813	102.82	134.991	128.674	161.31	104.998	172.228	94.7906	97.6376	186.714	126.113	141.04	88.6275	85.0179	87.2155	99.2993
CCAM_LOCUS17687	Cc000878.t1	VFQ75911.1	0	0.012886	0	0	0	0	0.064237	0.070571	0	0	0	0	0	0	0.064431	0.565158	0.669513	0.59858	0.355502	0.714613	0.468311	0.898825	0.638318	0.541577	0.552857	0.322688	0.646396	0.380511	0.218209	0.48714	0	0.382754	0	0	0.403777	0	0	0	0	0.775885	0.786176	0	0	0.361684	0	0	0
CCAM_LOCUS17688	Cc000879.t1	VFQ75912.1	12.1887	11.2322	10.5597	9.334	7.01144	8.75209	5.68718	5.97081	5.34655	6.42398	4.45825	6.0834	11.1088	9.23929	10.9092	7.3538	8.01503	8.52572	5.41855	7.4226	7.32787	6.17663	7.26953	8.82222	9.41531	7.5847	7.95566	2.91715	4.63322	6.56865	10.6372	11.1875	11.7165	10.6596	11.3761	6.05533	7.53116	4.95581	8.50923	7.7153	7.46228	5.92398	5.8577	11.1166	9.91221	9.68224	10.419
CCAM_LOCUS17689	Cc000880.t1	VFQ75913.1	13.1457	12.4566	13.9853	14.0724	13.3375	11.3614	11.8876	12.222	12.0395	16.9612	17.798	17.2038	13.4028	20.6216	19.146	6.24044	8.96129	6.7421	6.11036	10.698	9.68165	10.1912	9.71224	8.0523	8.65788	7.11393	7.50354	5.16475	6.40381	6.23748	12.0369	10.2173	8.33317	8.97818	10.6651	5.64664	7.18875	7.68221	10.0002	5.45043	6.73772	5.57676	7.0148	8.13041	8.39261	7.58216	5.97897
CCAM_LOCUS17690	Cc000881.t1	VFQ75914.1	22.9551	31.7439	26.1663	11.51	11.75	10.8744	8.69256	8.95162	10.7044	16.0781	14.5956	13.7538	27.05	11.3115	13.2023	3.63382	6.21883	3.94236	5.75157	8.32756	4.88829	8.94057	7.43362	6.98389	7.05508	5.5346	7.23758	11.9344	8.66443	9.23593	25.569	32.0136	27.9639	21.7272	22.24	18.8575	25.6937	39.3896	32.3549	11.2379	16.5191	17.8755	17.6994	7.23078	19.1025	16.0794	16.1227
CCAM_LOCUS17691	Cc000882.t1	VFQ75915.1	15.4309	20.4039	16.3492	25.4855	34.5694	31.3781	25.3207	23.4667	29.6047	60.6306	70.1625	57.0694	22.0887	26.3531	29.7952	6.90964	7.76236	10.4688	9.17073	10.1839	12.5109	19.8713	23.7526	11.226	6.04019	4.57414	4.79901	20.9709	12.617	9.85567	17.7816	21.016	8.06379	16.3486	17.7695	18.2864	19.9113	20.205	21.956	15.5568	16.0057	12.7832	8.16361	6.39655	18.6755	8.39657	6.9543
CCAM_LOCUS17692	Cc000883.t1	VFQ75916.1	5.80904	3.0491	2.93772	2.20424	1.0084	1.51824	1.87618	1.51686	1.52308	1.7895	2.02935	2.12114	2.006	3.16571	3.10035	9.90566	8.13154	9.21215	2.7865	2.97403	2.55321	6.74071	5.27156	5.17282	6.5576	5.64791	7.848	5.9364	6.36601	5.29258	0.281933	0.952218	0.585548	0.270373	1.72203	1.24984	1.25895	1.82185	0.687407	1.6545	2.65437	2.26246	1.45449	1.28543	0.430339	1.64039	1.3504
CCAM_LOCUS17693	Cc000884.t1	VFQ75917.1	1.44948	1.37431	0.809078	0.163801	0.038606	0.140628	0.25776	0.491827	0.38032	0.298612	0.039685	0.234601	0.645282	0.552967	0.236141	2.90658	4.83385	2.32028	2.07537	2.1882	3.2918	0.196975	0.524689	0.266809	1.59635	1.25716	1.13134	0.817927	0.424052	1.75384	1.55958	1.77056	2.134	2.55138	2.42816	3.13734	2.00277	1.77847	2.14733	1.52538	0.272755	0.69289	2.55574	2.09137	2.70727	2.54571	2.81226
CCAM_LOCUS17694	Cc000885.t1	VFQ75918.1	18.2304	14.5785	14.747	7.79814	8.15371	7.70206	8.29395	10.2268	9.77637	2.19737	1.15618	1.79975	15.5295	7.25237	7.31481	7.59514	10.1383	10.2053	11.4315	8.91123	13.4486	6.78435	8.10238	4.44485	8.81029	7.0217	7.55764	1.71429	2.34053	7.68869	21.8633	18.7318	22.7465	21.3588	22.8807	17.0811	15.4097	17.385	16.7394	23.1825	8.90999	17.5545	26.1426	23.4766	15.8023	24.8748	26.2292
CCAM_LOCUS17695	Cc000886.t1	VFQ75919.1	87.2997	73.0429	73.2236	37.246	34.1421	35.9742	37.6103	37.2598	39.4642	2.74407	3.96443	3.25238	83.9791	24.8001	26.3409	39.5928	27.2095	26.1218	80.831	103.665	113.22	59.057	62.9531	60.8607	107.43	76.8673	86.7759	22.211	25.7167	29.7912	464.816	659.707	371.923	165.673	132.574	234.896	262.563	309.778	184.037	202.183	63.8007	310.025	314.145	122.524	167.381	220.725	242.723
CCAM_LOCUS17696	Cc000887.t1	VFQ75920.1	7.40988	7.82519	7.94834	4.64808	2.83211	4.15625	2.17031	2.56269	1.98634	2.11376	1.6545	2.26293	5.5146	4.33591	4.79618	2.49486	3.93466	2.82081	2.14376	2.39887	3.69353	1.81799	2.01857	1.74125	2.39991	1.95379	2.56306	1.82706	2.07542	3.03535	4.74163	4.80605	4.2509	4.57993	3.5768	4.4503	4.36668	2.71869	5.15671	2.00186	1.85938	2.28658	3.37893	3.35945	3.74896	3.14513	2.94105
CCAM_LOCUS17697	Cc000888.t1	VFQ75921.1	206.797	158.184	189.48	188.854	189.051	152.831	167.328	163.703	154.566	80.9	70.8258	84.0674	159.282	129.705	127.961	53.0869	57.0513	48.1092	88.1301	85.6165	94.5129	81.4345	73.4914	95.6349	90.2675	82.0636	87.4086	37.8202	33.7276	44.298	239.455	221.073	278.857	199.513	232.546	170.186	201.058	227.25	226.478	206.698	184.828	227.466	241.469	243.245	195.972	223.472	251.13
CCAM_LOCUS17698	Cc000889.t1	VFQ75922.1	0	0	0	0	0	0	0	0	0.062767	0	0	0	0.094896	0.268496	0.597978	0	0	0.044546	0	0.080153	0.000857	0	0.109377	0.106965	1.42194	1.48821	1.03871	0	0	0	0.232513	0.112187	0.193163	0.44596	0.473394	0.589003	0.576816	0.250417	0.680296	0.568537	0.230431	1.20733	0.839674	0.848086	0.591511	0.312196	0.890955
CCAM_LOCUS17699	Cc000890.t1	VFQ75923.1	0.014458	0	0	0	0	0	0.078691	0	0.027065	0.06751	0	0.021539	0.00407	0	0	0.022655	0.079457	0.087963	0.160315	0.10779	0.197572	0	0.013971	0.053618	0.02429	0.158995	0.132728	0.047296	0.021149	0.055308	0	0.557728	0.480149	0	0	0	0.57352	0	0.563674	0	0	0	0	0	0	0	0
CCAM_LOCUS17700	Cc000891.t1	VFQ75924.1	41.974	37.9377	46.1341	45.1465	34.9646	45.8687	28.9438	31.9338	22.0071	55.343	55.5054	63.0355	35.8615	71.3706	74.2458	16.0558	23.4583	21.8091	28.0487	36.1526	34.9696	25.3945	30.2023	37.7085	36.5078	33.4034	35.6177	24.0896	18.9694	19.9989	40.9744	41.6603	41.1808	33.4684	29.6718	21.5287	42.4551	35.3592	50.9918	15.9924	11.1446	15.803	24.4728	28.1108	31.4359	33.5536	35.0418
CCAM_LOCUS17701	Cc000892.t1	VFQ75925.1	98.9277	134.531	121.387	56.0872	59.5299	56.2452	52.8675	53.6093	53.1033	129.607	126.329	145.361	119.448	81.356	78.6688	15.4524	14.943	16.4245	23.1726	34.971	33.1554	23.2874	29.8568	23.5522	21.0485	21.9477	22.9764	61.0629	59.6997	37.1038	66.695	71.2652	55.865	69.943	64.1594	60.1905	108.878	116.292	127.408	80.6657	123.558	50.4078	47.2339	28.3589	78.8842	79.574	52.4663
CCAM_LOCUS17702	Cc000893.t1	VFQ75926.1	2.91657	3.35033	3.01414	3.58736	3.7465	3.7139	3.81216	2.93559	3.27751	5.09587	5.18647	4.3906	3.17308	4.8328	4.2748	2.60663	2.76705	2.38186	1.69317	2.23056	2.57253	3.35506	3.13422	2.59903	2.54247	1.99459	2.54345	2.71872	3.18728	2.68383	9.56264	5.67868	6.11099	5.87857	4.49294	8.07469	8.27259	10.0349	7.41317	4.07692	6.80399	5.09274	8.34876	4.47172	7.73481	6.58451	7.04664
CCAM_LOCUS17703	Cc000895.t1	VFQ75927.1	17.1123	21.6041	14.2603	14.3588	12.0903	10.2351	9.23547	8.50137	11.1031	17.9837	18.4129	20.9077	16.2721	15.8167	17.7746	5.02662	7.46896	5.51577	4.20141	4.31086	6.2485	6.0085	7.01154	6.19315	5.95426	7.05023	7.33906	5.21854	6.86721	5.38112	8.09147	9.29546	9.60298	10.3463	7.84481	8.29653	11.0881	10.3744	11.2735	14.3206	4.96414	7.27535	10.3366	5.97295	15.2914	8.27766	9.22774
CCAM_LOCUS17704	Cc000896.t1	VFQ75928.1	3.85198	6.00926	3.61942	3.99785	3.2959	3.44938	3.03436	2.96649	2.5964	3.99135	3.52877	4.25651	2.82934	5.59302	5.28362	2.13561	2.37377	2.31662	1.51697	2.42247	1.71314	2.06699	3.88678	2.17028	2.89851	2.53748	3.88712	1.21909	1.37227	2.31079	14.2596	16.6404	19.2847	16.2191	10.1275	19.3212	24.6802	33.2151	19.4052	8.10864	6.2443	9.70543	20.1876	11.1885	18.8973	11.5769	11.754
CCAM_LOCUS17705	Cc000897.t1	VFQ75929.1	1.45572	1.70834	3.06024	42.3081	7.0608	48.9663	13.9171	6.06864	1.59016	7.11202	2.57021	4.19244	2.05696	100.835	174.59	7.29736	7.31866	5.42032	2.17848	4.40267	3.00498	16.329	35.2649	13.6045	8.13286	6.33261	10.1214	2.15541	1.40124	1.13018	2.65038	17.9784	9.90828	128.581	33.0117	17.476	32.1017	20.9887	22.1994	3.50718	2.7039	2.57581	6.4345	4.4071	18.8791	9.07114	6.27273
CCAM_LOCUS17706	Cc000898.t1	VFQ75930.1	3.59457	14.8753	6.07144	148.958	70.1582	116.031	49.6659	35.0435	31.051	329.276	307.574	322.814	5.25505	302.329	340.031	7.55354	9.49878	9.50138	8.14784	16.2925	16.199	78.6407	84.6191	76.5626	77.5066	63.6357	54.3205	11.7287	10.5844	6.19767	7.99738	8.0957	5.99256	28.8733	17.7991	9.73224	32.9885	53.6212	42.9747	17.4078	13.9866	4.88548	10.9213	8.50798	21.8611	15.5106	10.8158
CCAM_LOCUS17707	Cc000899.t1	VFQ75931.1	23.4064	41.6536	28.2903	102.506	72.7116	101.997	36.4713	29.0097	19.1236	89.9096	91.6588	90.3492	24.2601	146.275	165.863	4.80539	6.08831	5.21877	7.99625	16.3148	20.3905	54.5932	63.1456	55.5145	57.8846	43.7025	41.5347	19.9354	17.4177	14.8125	30.1492	37.5451	21.8275	20.5885	19.6458	15.9031	35.5319	45.4924	37.7186	16.0706	15.4389	12.366	16.8735	8.26884	22.3985	13.4591	8.61256
CCAM_LOCUS17708	Cc000900.t1	VFQ75932.1	4.07624	7.84317	5.07154	1.1332	0.950704	0.848077	0.833416	0.757804	1.37403	2.4098	1.81528	3.10854	3.6913	2.71225	2.86553	0.591693	0.509127	1.36516	0.677035	0.367085	1.97265	1.80754	1.95023	1.61053	2.44608	1.79486	1.5601	2.61527	4.23292	4.75715	3.25716	6.12083	1.99384	2.30161	1.39611	1.73706	3.91257	3.32333	4.34698	0.16767	0.679576	0.647383	0.353761	0	1.74445	0.153452	0.492668
CCAM_LOCUS17709	Cc000901.t1	VFQ75933.1	5.20634	5.55333	6.69953	27.8735	33.7347	21.6467	35.7059	40.4974	35.684	22.0618	20.6989	22.5159	6.7754	34.2625	33.3024	8.1331	10.5611	8.6462	8.53432	12.4127	15.5216	20.5302	20.0622	20.5557	13.8154	11.0691	12.0454	10.6454	6.70034	5.80881	12.9075	15.603	7.49461	13.4431	13.4929	12.9646	14.6676	10.0523	15.4986	6.88914	12.2761	5.60158	8.4848	11.1371	14.6528	11.8956	12.5311
CCAM_LOCUS17710	Cc000902.t1	VFQ75934.1	16.6147	16.1803	16.9366	11.1612	11.727	11.3777	10.8035	11.2248	12.419	16.6925	18.0968	17.3128	17.7003	13.0056	13.1984	8.9154	10.901	7.5578	6.69635	11.3078	9.09174	7.63538	10.0772	9.40439	10.4658	8.34909	8.47633	13.5471	14.9786	10.2066	23.5388	22.7147	15.6849	21.6331	27.4568	14.286	20.9248	21.1261	23.196	15.1086	20.898	25.9267	17.2035	15.2039	20.2103	18.4366	22.0795
CCAM_LOCUS17711	Cc000903.t1	VFQ75935.1	1.67	1.49475	1.79173	0.63213	0.503574	0.510814	0.542252	0.677514	0.473119	0.332896	0.107488	0.275135	1.21154	1.08583	1.37025	0.346733	0.844134	0.666589	0.651369	0.832306	0.74258	0.446468	0.603392	0.489354	0.855555	0.6562	0.994357	0.466822	1.03946	1.13636	0.771284	0.710451	0.699004	0.638798	0.856539	0.888098	0.834934	0.679641	0.854791	0.480054	0.382188	0.62887	0.831982	0.67134	0.749178	0.847313	0.570937
CCAM_LOCUS17712	Cc000905.t1	VFQ75936.1	18.4078	20.8154	25.0584	41.5785	36.7881	41.5051	35.3977	35.5642	37.3867	35.1612	31.6892	34.1865	22.7382	39.033	43.9197	8.07204	12.3905	10.7778	8.15402	11.8047	13.5344	21.1082	24.1704	24.1142	19.8466	17.3763	15.2349	9.45758	8.08568	8.09951	14.4001	15.484	12.5897	17.2949	14.2403	16.5021	19.733	15.8781	13.3084	15.761	23.6492	16.7672	14.5042	14.5691	16.9561	19.8261	23.2539
CCAM_LOCUS17713	Cc000906.t1	VFQ75937.1	0	0	0	0	0	0.035695	0	0	0	0	0	0	0	0	0	0	0	0	0	0	0	0.008332	0.006988	0	0	0.010235	0.011653	0	0	0.024589	0	0	0	0	0	0.140392	0	0	0	0	0	0	0	0	0.112792	0	0
CCAM_LOCUS17714	Cc000907.t1	VFQ75938.1	0	0	0	0	0	0	0	0	0	0	0	0	0	0	0	0	0	0	0	0	0	0	0	0	0	0	0	0	0	0	0.115263	0	0	0	0	0	0	0	0	0	0	0	0	0	0	0.103176	0
CCAM_LOCUS17715	Cc000908.t1	VFQ75939.1	0.845811	1.36881	0.715769	1.89661	1.41354	1.76776	1.32088	0.615179	0.909135	3.01221	3.02613	2.13261	1.12811	2.0293	1.92399	0.829735	1.07651	0.888777	0.864052	0.484159	1.34791	3.56813	2.2079	2.13327	2.28818	1.69132	1.55213	1.5653	0.398586	0.327938	1.4874	1.33964	1.1533	0.950945	0.908499	2.00954	2.55835	1.92232	0.967088	0.872871	0.884448	0.655316	1.94395	1.17547	1.31176	0.798856	0.759932
CCAM_LOCUS17716	Cc000909.t1	VFQ75940.1	1.47699	1.30836	1.16396	2.07003	1.52574	1.54156	1.52214	1.06231	1.29333	3.19801	2.51279	3.71891	1.09225	2.44319	2.96922	0.912744	1.55615	1.39017	1.76692	1.20574	0.872938	0.544382	1.66407	0.716566	1.66315	1.61954	1.81349	1.11922	0.463611	1.30042	1.50858	2.24982	2.05081	1.97281	2.37339	3.82153	1.08872	1.62474	1.87254	0.938953	1.63098	1.03581	1.27354	2.50113	1.39556	2.20972	1.31378
CCAM_LOCUS17717	Cc000910.t1	VFQ75941.1	10.4756	9.25226	8.80184	2.31871	2.96284	1.98801	4.24111	3.03372	3.13494	1.47564	1.20056	1.54001	8.70616	4.40718	5.58509	4.70539	6.56346	5.73885	3.90767	4.6528	6.45228	3.37577	4.35936	2.93913	4.28044	3.79591	4.47687	0.884031	2.43861	3.53895	7.30057	9.39331	11.372	9.91842	5.57395	3.46759	6.64076	5.24181	10.3835	9.22312	4.22052	6.03088	5.02181	9.43097	7.73856	10.3471	15.4443
CCAM_LOCUS17718	Cc000911.t1	VFQ75942.1	1.58077	1.14372	0.981563	0.518764	0.362854	0.506562	0.604212	0.335586	0.340294	1.28916	1.47034	1.53367	1.2929	1.28733	1.46656	0.965919	1.38931	2.0053	0.138834	0.603458	0.747894	0.732327	0.676803	0.454441	1.17911	0.847438	0.798237	0.921803	1.2784	1.16422	2.26159	1.6166	2.29637	1.44591	1.79066	1.06094	0.74807	0.902123	1.38876	1.06504	1.24519	0.948958	0.777835	1.37485	2.38662	0.449873	1.20362
CCAM_LOCUS17719	Cc000912.t1	VFQ75943.1	9.97983	11.9876	9.94938	4.16469	4.23612	4.20384	4.25631	3.31088	3.25733	4.30306	4.52452	4.13989	9.94917	6.03936	5.32712	3.94581	4.83503	2.64958	4.6605	3.48668	3.90782	5.38678	4.73644	3.34814	4.39017	3.34665	2.83945	6.23586	6.8097	7.19946	6.26125	6.04205	4.80149	5.77359	5.88361	11.2857	5.49623	4.14976	7.28079	5.18181	5.48919	5.91122	8.9451	3.95269	5.8813	3.88016	3.4604
CCAM_LOCUS17720	Cc000913.t1	VFQ75944.1	1.37119	2.2582	2.62652	77.6645	19.6552	70.6507	23.8669	12.9758	9.07515	35.2589	32.8721	36.7646	7.71596	33.7393	24.4728	3.10664	5.62817	6.41197	1.66951	3.37885	4.35931	9.84355	12.3575	14.2899	12.0019	12.6716	12.2981	1.24623	2.68919	1.30517	10.3062	13.5427	7.15019	7.67559	5.19001	4.79104	12.1854	14.4651	12.0831	40.8034	65.4667	21.5303	9.50265	10.0477	11.4917	10.6485	10.8707
CCAM_LOCUS18323	Cc000914.t1	VFQ76547.1	0	0	0	0	0.058242	0	0	0.098984	0	0	0	0	0	0	0	0	0.019802	0.023742	0.009987	0	0	0	0	0.005344	0	0	0	0	0	0	0	0	0	0	0	0.128752	0	0	0	0	0	0	0	0	0	0	0
CCAM_LOCUS18324	Cc000915.t1	VFQ76548.1	0	0	0	0	0	0	0	0.044543	0	0	0	0	0	0.033183	0	0.010825	0.017796	0	0	0	0	0	0.006676	0.031701	0.013206	0	0.011132	0	0	0.008809	0	0	0	0	0	0	0	0	0	0	0	0	0	0	0	0	0
CCAM_LOCUS18325	Cc000916.t1	VFQ76549.1	0	0	0.02236	0.131602	0.090463	0.31211	0.201142	0.447477	0.347636	0	0	0	0	0.058948	0.055708	0	0	0	0	0	0	0	0	0.094172	0	0.038261	0.04356	0.029476	0.082833	0	0	0	0	0	0	0	0	0	0	0	0	0.144134	0	0	0	0.273319	0
CCAM_LOCUS18326	Cc000917.t1	VFQ76550.1	28.1596	23.6626	24.1062	24.9255	27.9841	23.1416	22.6633	22.087	23.6432	28.5725	29.9039	28.8808	23.417	36.0578	38.1242	17.5411	22.4686	20.7616	16.9558	20.8429	21.3281	22.9175	23.7834	20.8027	22.7664	16.5935	16.6162	25.2169	13.9515	12.5384	24.8738	28.63	30.3739	32.7632	26.5416	21.8258	26.6156	30.8235	26.7432	25.2077	21.5325	24.6149	17.9344	28.9668	28.2085	25.3503	22.8233
CCAM_LOCUS18327	Cc000918.t1	VFQ76551.1	7.46529	7.54135	7.49109	9.26008	8.55397	8.20765	8.77516	8.67848	9.86166	8.7236	8.29636	9.30582	6.84314	11.4597	10.7789	4.81891	6.71489	5.05812	4.65324	6.01762	6.81614	4.56502	5.69726	6.7587	5.86372	5.52089	4.85301	3.30039	4.47926	5.09305	10.9604	9.45561	9.6929	9.3969	8.32961	8.70048	9.17203	8.32284	9.40864	7.11373	8.40943	5.96061	8.33834	7.59942	11.6672	9.58494	9.62865
CCAM_LOCUS18328	Cc000919.t1	VFQ76552.1	0.90442	2.822	1.80863	0.708714	0.207525	0.367205	0.711211	0.2669	0.468338	0.868173	0.605014	0.526968	4.7235	12.3279	11.2873	0.326078	1.35209	1.80879	0.390332	0.410055	0.113626	48.5499	17.506	51.7125	35.1836	30.074	33.5069	0.495071	0.094467	0.138156	7.5135	10.1785	9.48295	4.71125	4.26562	6.77143	8.6028	15.0948	6.20041	21.4809	10.3101	17.5972	9.24327	11.5945	6.02834	9.0537	13.5648
CCAM_LOCUS18329	Cc000920.t1	VFQ76553.1	17.4191	17.3365	17.6062	16.5636	18.9579	16.0008	17.1126	17.6724	15.4137	8.70477	7.0999	9.70928	14.7069	15.0224	17.141	8.14094	12.7028	12.663	8.93903	11.2528	10.5969	8.8443	12.1257	14.1836	11.5058	12.9836	11.8393	5.72136	8.15323	9.97426	15.4886	15.8483	16.8237	18.6096	17.3531	9.13246	12.278	6.3753	14.8453	16.8032	19.4961	15.211	11.297	17.8168	18.5238	21.6731	19.4422
CCAM_LOCUS18330	Cc000921.t1	VFQ76554.1	29.8362	21.7275	35.2366	69.8766	59.8678	83.4754	44.1359	41.2014	35.509	8.0559	8.61791	8.5613	33.7459	43.8124	44.4001	9.98699	11.7634	12.4781	9.16862	12.1408	11.2823	18.4536	27.067	34.4972	18.3329	20.8088	20.7025	2.16374	6.03578	6.43842	18.7749	20.4424	18.9792	23.5819	23.0874	13.7841	15.9102	14.4049	24.1442	34.1262	25.9341	27.7643	19.3719	32.195	21.8949	39.6355	39.7115
CCAM_LOCUS18331	Cc000922.t1	VFQ76555.1	0	0	0	0	0	0	0	0	0	0	0	0	0	0	0	0.001612	0	0	0	0	0	0	0	0.009242	0.020285	0.040051	0.0228	0	0	0	0	0	0	0	0	0	0	0	0	0	0	0	0	0	0	0	0
CCAM_LOCUS18332	Cc000923.t1	VFQ76556.1	0	0	0	0	0	0	0	0.00423	0	0	0	0	0	0	0	0.074355	0.052156	0.081725	0.061386	0.021099	0.067614	0	0.025679	0	0	0.032239	0	0.008279	0.028436	0.009681	0.147654	0	0	0	0.300622	0	0	0	0	0	0	0	0	0	0	0	0
CCAM_LOCUS18333	Cc000924.t1	VFQ76557.1	41.4044	29.9165	23.1391	8.39346	3.63468	5.70014	4.92331	4.69714	3.30183	7.34968	4.90179	7.70281	25.2149	16.1483	21.0674	30.7463	37.4793	35.812	21.6503	27.0886	25.628	16.3595	12.8725	17.3796	22.4926	19.5858	20.2645	13.3773	9.37822	16.6832	58.6245	53.0907	76.1052	63.2639	74.5007	50.7537	31.0687	22.3413	40.8394	71.3271	12.003	49.9948	42.8073	73.7835	58.607	40.1361	44.6811
CCAM_LOCUS18334	Cc000925.t1	VFQ76558.1	56.9462	63.9426	62.9163	59.8088	61.0711	53.153	53.8816	55.8884	60.0998	77.9457	76.5581	77.0082	53.8572	57.3712	56.1257	27.6278	33.5937	28.2088	36.0099	46.4077	48.3185	30.2144	32.1732	33.9	27.943	25.567	28.2772	44.1847	33.9131	25.3684	66.7486	67.8872	72.0081	62.9757	64.6499	57.1735	77.9102	101.497	81.3731	48.494	54.1341	53.1565	43.478	52.4366	68.1673	61.7908	60.3774
CCAM_LOCUS18335	Cc000926.t1	VFQ76559.1	24.7155	33.5741	20.9521	22.5974	22.1076	21.5023	28.2182	27.0459	28.489	17.7689	20.8679	19.0883	24.8981	20.9514	19.1282	14.5101	13.4886	9.49508	15.0937	23.5028	24.3699	13.7802	14.0475	13.2606	13.1835	10.429	11.384	6.55818	10.0814	10.2081	25.344	24.6811	22.7933	32.7781	36.2146	21.2041	29.0715	31.3021	26.078	22.2866	13.8258	19.5368	26.6297	18.6579	20.8212	33.5091	31.4061
CCAM_LOCUS18336	Cc000927.t1	VFQ76560.1	5.9388	5.67699	5.82591	5.80895	6.7566	4.7695	11.3949	13.631	8.54047	3.30431	2.57894	3.6245	5.20261	5.0211	7.8019	7.69993	8.42893	6.86623	7.78831	9.11873	9.48212	7.23671	5.25367	8.33343	4.6876	3.77257	3.0358	0.38422	1.99913	1.27601	6.16342	5.18513	5.77679	7.12317	10.2963	7.40625	7.21381	2.89349	7.24409	7.72854	6.89132	5.66966	5.5441	9.51115	4.50287	18.8147	18.1671
CCAM_LOCUS18337	Cc000928.t1	VFQ76561.1	0.536267	0.499992	0.568335	0.121078	0.384597	0.752586	0.818221	0.30047	0.770819	0.459339	0.995077	0.540853	0.599158	0.783055	0.849774	2.23171	1.60141	1.92013	0.448143	0.601957	1.18309	1.04842	1.79175	1.23804	1.05919	0.940111	2.83791	0	1.25644	0.816412	0	0.394353	0.339499	0.391904	0	0	0	0	1.19567	0	0.405	0.385814	0	0.372644	0.41585	0	0.78296
CCAM_LOCUS18338	Cc000929.t1	VFQ76562.1	1.60195	1.95184	1.72421	2.72279	2.85065	2.62204	2.76452	2.33596	2.38787	2.14491	2.41917	2.13182	1.5828	3.69669	4.0738	1.29919	1.9792	1.28482	1.52635	1.36818	1.79565	2.47686	3.77072	3.73182	4.11684	4.0808	4.86327	1.18009	1.44911	1.3984	1.40721	2.41413	1.68864	3.11138	1.94983	2.57454	3.72372	1.85236	1.98239	1.94983	2.82795	1.40235	1.81495	2.53074	2.70483	2.30935	2.62121
CCAM_LOCUS18339	Cc000930.t1	VFQ76563.1	12.1274	9.39836	7.8864	6.01579	5.17554	5.1479	6.24614	6.73895	6.7127	5.75165	4.78889	5.49651	8.37216	7.82137	8.28766	8.01485	9.50772	8.06997	8.54254	6.79039	9.29373	7.86358	6.33375	6.33448	7.03142	6.50118	7.44779	3.38214	4.61964	4.11044	18.7485	15.0768	17.2151	16.5604	24.2759	13.5399	15.0141	10.0961	14.1148	11.5815	6.19353	12.1108	12.8965	17.3961	17.4048	10.8939	12.2887
CCAM_LOCUS18340	Cc000931.t1	VFQ76564.1	9.58225	7.08963	5.73868	2.63695	5.39528	2.76017	5.01039	4.45195	3.6451	0.995241	0.644105	0.958605	3.9802	4.70312	5.45186	8.40784	9.33717	8.08295	7.35075	7.57198	8.079	5.37436	4.54392	5.62324	7.40329	7.05357	7.12538	2.85995	1.97313	4.02154	17.1364	17.4068	19.1601	16.8045	16.5266	14.8507	14.5754	10.8237	10.9324	5.29282	3.19227	9.0015	11.9648	9.39917	12.1934	9.68803	10.8617
CCAM_LOCUS18341	Cc000932.t1	VFQ76565.1	38.4005	48.0647	37.5494	17.0338	18.8163	18.0042	12.6772	16.2353	12.7198	23.7067	23.1444	30.7936	34.9998	23.9329	22.4358	9.85223	12.7597	11.8769	7.91676	8.45343	8.58083	9.37438	11.7034	9.75962	12.2163	14.5088	12.9419	9.25273	12.6165	17.6437	35.9201	49.8046	36.2804	29.7335	26.9436	27.0583	21.3864	22.6007	22.4943	22.3738	27.3545	28.5574	19.5065	17.2391	20.3922	19.6304	15.3939
CCAM_LOCUS18342	Cc000933.t1	VFQ76566.1	4.4551	5.02026	4.18748	2.31494	3.58054	2.05631	4.27365	4.01099	4.72659	3.1921	2.71408	3.44794	4.32426	3.03539	3.36824	2.27306	3.09558	2.50681	2.99025	2.79151	3.18998	3.66394	3.8409	2.9422	3.16733	2.25237	3.15917	0.378275	1.49423	2.92885	1.11937	0.154312	0.398543	0.153354	0	0	0.952089	1.72223	0.311914	0	0.633912	0.150971	0.494986	0.145817	0.650895	0.429424	0.459564
CCAM_LOCUS18343	Cc000934.t1	VFQ76567.1	2.95432	3.16968	2.86277	7.54637	27.0515	7.51989	18.5784	21.0969	14.1735	4.93353	4.25565	5.51396	2.6043	10.0358	11.0845	1.21831	1.57258	1.5966	1.17569	1.14382	2.23212	2.32816	1.76772	1.63789	2.16264	1.98561	1.92041	0.62915	1.23036	1.8177	2.82425	3.13418	3.10882	2.77616	1.94067	3.13004	3.71337	4.18235	3.16759	1.7955	2.16919	1.1332	3.05976	1.60959	2.15545	6.63622	8.04891
CCAM_LOCUS18344	Cc000936.t1	VFQ76568.1	17.0345	16.2404	15.7425	8.98019	8.42353	7.11845	7.80592	7.36665	8.33988	8.01536	6.18201	8.36497	13.3336	9.89133	9.37116	4.83905	6.10686	6.26134	3.90987	5.1287	5.93619	3.72854	3.77132	4.55797	4.43432	4.511	4.54988	3.11789	3.69114	4.90268	17.4554	19.5729	17.3473	11.3684	13.8945	12.6731	12.141	9.01905	12.8342	10.3712	9.37705	10.6783	10.8848	11.5535	9.18559	13.6292	11.7728
CCAM_LOCUS18345	Cc000937.t1	VFQ76569.1	0	0	0	0.279648	0.070921	0.414788	0	0	0	0.373274	0.273277	0.470373	0	0.214839	0.418307	0	0	0	0	0	0	0	0	0.092976	0.008715	0	0	0	0	0	0	0	0	0	0	0	0	0	0	0	0	0	0	0	0	0	0
CCAM_LOCUS18346	Cc000939.t1	VFQ76570.1	0.078481	0.053194	0.0611	0.754445	0.405412	0.885647	0.398454	0.466454	0.470196	0.934273	1.39938	0.773908	0.094075	1.7487	1.52904	0.82891	0.863045	0.953145	0.113375	0.025109	0.48057	0.165411	0.375453	0.403119	0.683614	0.124786	0.708592	0.06837	0.190052	0.24265	0	0	0.395417	0.912907	0	0.602862	0.944621	0.512618	0	0	0	0	0.491104	0	0.484343	0	0
CCAM_LOCUS18347	Cc000940.t1	VFQ76571.1	0.390946	0.301536	0.301659	0.977769	1.34349	1.0076	1.27353	1.06385	1.61109	1.63262	1.6737	1.92006	0.132218	1.59135	1.29466	1.09855	1.20377	1.26371	1.16139	0.776157	1.32579	1.55956	2.64389	2.7289	3.24068	2.58764	3.06679	2.24634	2.9602	1.81122	11.2613	11.8733	2.94524	5.1998	4.67049	6.86765	8.69149	6.28882	6.30501	5.09925	4.54685	4.52834	8.60697	6.2754	2.97097	2.98679	3.99552
CCAM_LOCUS18348	Cc000941.t1	VFQ76572.1	0.093953	0	0.024127	0.246359	0.138738	0.273431	0.054437	0.064817	0.091217	0.525789	0.723141	0.584137	0.079281	0.496551	0.501678	0.984584	0.58168	0.519612	0.45768	0.559331	0.582846	0.687015	1.19132	1.0278	1.30784	1.03483	1.03007	0.405891	0.803917	0.667844	0.142959	0.137954	1.78147	0.274195	0	1.08643	0.28372	0	0.278849	0.559295	0.283357	0.269933	1.32754	0.260719	0.290948	1.40764	0.136949
CCAM_LOCUS18349	Cc000942.t1	VFQ76573.1	0.671861	0.854512	1.22276	0.700413	0.394965	0.698609	0.662769	0.618427	0.353191	1.19187	1.72104	1.2711	0.685332	1.5168	1.36402	0.561395	0.886708	0.167055	0.229053	0.240685	0.551775	1.15848	0.454056	0.705181	0.676379	0.272174	0.167847	1.75984	1.80693	1.86618	0	0	0	0.255254	0	0	0.528242	0.286661	0.519173	0	0	0	0	0	0	0	0
CCAM_LOCUS18350	Cc000943.t1	VFQ76574.1	7.40605	8.52447	7.82787	7.66134	9.32737	9.5863	9.15306	7.76622	8.60239	5.12597	4.82141	5.78273	9.44301	9.38254	9.61966	6.15662	8.06171	8.85131	3.28772	8.11165	7.42609	7.43649	9.02267	8.40726	6.45152	8.54187	9.28683	3.01307	3.94261	5.34658	12.1372	13.6643	11.9737	14.0645	15.7019	16.3338	17.3131	14.4334	11.8372	14.3442	10.7755	13.8459	15.9148	14.9873	17.7542	15.6176	15.9871
CCAM_LOCUS18351	Cc000944.t1	VFQ76575.1	1.85414	2.13803	2.34782	1.05761	1.35929	1.76879	0.872095	1.18592	1.62884	2.34254	2.22393	2.25119	3.03089	3.80427	3.81064	1.85349	1.7663	1.84453	1.76845	1.33706	2.2616	6.87713	4.67316	6.00335	8.70445	8.27685	8.50051	1.68397	1.49913	1.5722	18.1079	18.1037	13.2815	11.2641	14.7802	15.2903	13.598	13.1772	15.1146	12.7646	11.3171	13.5533	14.8123	8.92542	10.9563	9.78383	11.5644
CCAM_LOCUS18352	Cc000945.t1	VFQ76576.1	0.139303	0.098208	0.214102	0.412951	0.303994	0.338011	0.400689	0.480324	0.27768	0.53368	0.313702	0.491747	0.06371	0.554059	0.534581	0.320016	0.376509	0.309058	0.226926	0.31368	0.21802	0.254637	0.371092	0.474288	0.53213	0.436235	0.707013	0.211747	0.220326	0.304296	0.954182	2.02571	2.06102	1.28108	0.58281	1.93371	1.51496	0.411062	2.04731	2.05317	1.13476	0.540503	1.57524	0.870088	3.1071	3.07484	3.47346
CCAM_LOCUS18353	Cc000946.t1	VFQ76577.1	0	0	0	0	0	0	0	0	0	0.03403	0.04019	0.03594	0.009609	0.033507	0	0.14795	0.129791	0.086034	0.14506	0.009983	0.159369	0	0.096428	0.0831	0.104791	0.079783	0.018034	0	0.080877	0.200043	0	0	0.67672	0	0	0	0	0	0	0	0.269094	0.256346	0	0	0	0.243052	0
CCAM_LOCUS18354	Cc000947.t1	VFQ76578.1	0.010779	0.015077	0.067706	0.172143	0.031691	0.075654	0.44417	0.085236	0.011131	0.012741	0.016606	0.052392	0.031443	0.134088	0.249316	0.073617	0.042197	0.007256	0.036629	0.005274	0.061189	0.00232	0.011281	0.006534	0.013473	0.037352	0.021221	0	0.002933	0.014976	0.0346085	0	0	0.0331895	0.0704624	0.0438351	0.13737	0.11182	0.0675059	0.0338496	0.068597	0.0653474	0.107127	0	0.0352174	0.123917	0.265229
CCAM_LOCUS18355	Cc000948.t1	VFQ76579.1	4.63006	4.67365	4.18538	9.11531	4.92253	8.56582	13.9253	4.2693	1.59628	2.87163	1.60192	2.49634	2.94054	8.23921	14.0712	1.79667	0.407776	0.23488	3.79778	2.30541	2.13815	0.046361	0.218197	1.15894	0.372327	0.618967	2.29628	0.834236	0.52454	3.17602	7.11432	6.45168	8.97228	4.60322	4.01382	2.27989	3.40224	2.40018	5.9353	4.61093	1.2742	5.90737	3.44917	3.04826	3.75058	9.89768	14.8621
CCAM_LOCUS18356	Cc000949.t1	VFQ76580.1	0	0	0	0	0	0	0	0	0	0.002491	0	0.012969	0	0	0	0	0	0	0	0	0	0	0.005568	0	0	0.017124	0.010212	0	0.015344	0	0.177444	0	0	0	0	0	0	0	0	0	0	0	0	0	0	0	0
CCAM_LOCUS18357	Cc000950.t1	VFQ76581.1	2.372	4.19846	2.00903	0.459888	0.649379	0.164923	0.401328	0.375123	0.337949	0.105843	0.147708	0.539066	1.73873	0.411263	0.196924	0.860654	0.850459	0.266598	1.08453	0	0.325965	0.347266	0.495378	0.373432	0.55001	0.562686	1.01994	0.775723	0.274274	0.506929	1.18992	0.574132	0.494271	2.85283	0.605666	0.753577	0	0.640772	0.580253	0	4.71705	5.617	0	0.542525	0.605428	0	0
CCAM_LOCUS18358	Cc000951.t1	VFQ76582.1	4.83116	6.25793	5.51418	3.1199	2.62325	2.83526	3.1175	2.71042	2.83565	6.9668	6.97502	7.69345	3.50319	4.55612	4.45805	1.70649	1.4854	1.19022	1.05065	0.777518	1.33798	1.12754	1.01854	0.860373	0.788106	0.723108	0.958678	2.11494	2.41773	1.94172	2.71006	2.42838	2.89468	1.48511	1.18235	1.22591	1.5367	0	3.58702	1.70398	0.575526	0.365508	0.399462	3.00076	4.33359	5.71812	3.33788
CCAM_LOCUS18359	Cc000952.t1	VFQ76583.1	0.555144	1.08389	1.38761	0.955655	0.766832	1.27998	0.941491	1.36947	1.29619	2.55399	3.15439	2.55967	1.28344	2.26501	1.45046	0.038859	0.181639	0.663855	0.534675	0.051034	0.256426	0.271714	0.765944	0.336894	0.258112	0.301595	0.730869	0.36054	0.639815	0.613691	0.69754	2.91685	1.73847	0	0.473394	3.82852	1.15363	3.50584	1.13383	1.13707	0.691292	1.31709	1.43944	0.636064	1.41963	1.45692	2.00465
CCAM_LOCUS18360	Cc000953.t1	VFQ76584.1	24.5057	29.4716	26.4763	34.5118	36.2818	33.8055	31.2589	29.3424	30.5403	60.1923	59.6938	65.3211	25.5252	33.6292	35.2966	8.65338	11.0106	11.1311	10.5091	13.7266	14.6899	14.7077	18.7664	18.5413	13.6722	13.0714	12.4739	20.597	19.1745	13.8376	23.7394	25.8122	18.2219	22.3813	20.3544	9.99455	14.2005	12.3155	31.2396	16.0243	24.2558	11.1114	10.4187	14.025	16.944	18.1373	16.4635
CCAM_LOCUS18361	Cc000954.t1	VFQ76585.1	104.251	107.149	91.0834	13.4296	11.1466	13.5551	10.7367	10.5733	10.8236	34.983	33.4289	33.5318	91.0825	23.099	24.7089	23.6749	27.0646	23.5442	14.2546	16.7752	10.2307	12.1467	10.6245	13.8533	13.6729	13.2068	14.1291	25.7852	25.2754	33.1488	52.4339	53.6989	72.4384	51.8248	44.7537	25.7141	27.6822	24.6963	48.8585	37.8559	25.9097	38.6092	28.7836	32.8962	34.3324	22.6179	20.0079
CCAM_LOCUS18362	Cc000955.t1	VFQ76586.1	4.76214	1.91305	23.2965	0.087761	0.172464	0.200486	0.155516	0.041325	0.268224	0	0	0	0.976102	0.070335	0.457222	0	0.169346	0.114216	0	0	0	0.330686	0.678915	0.433204	0.141381	0.104673	0.285288	2.25058	1.45201	1.68455	7.17791	1.25939	0	0.312891	0	0.413252	0.323761	0	0.636406	0.638228	0.323346	5.85255	1.34657	0.297514	0.332009	0.876164	1.25021
CCAM_LOCUS18363	Cc000956.t1	VFQ76587.1	11.4195	13.6969	11.9476	10.3062	9.81592	8.48854	9.99734	9.22512	11.4666	24.4338	20.5881	25.3946	11.1137	16.1035	14.1788	3.49124	4.35951	4.70785	4.01083	5.77218	4.53016	4.44398	4.4105	4.23227	4.5358	3.5318	3.74017	3.94167	5.12421	3.77652	11.7749	13.9848	6.52143	13.0294	7.37647	16.0613	19.1744	19.5101	10.0115	6.49659	11.071	7.41108	9.34563	4.40498	7.06634	12.4319	4.04919
CCAM_LOCUS18364	Cc000957.t1	VFQ76588.1	3.94423	4.78511	3.53874	8.46429	6.34138	7.82969	3.91895	4.4677	7.07128	18.4689	20.0667	20.0303	3.44216	11.8849	11.0772	2.35946	3.3239	3.85774	3.55284	5.38018	4.5199	13.7037	13.0107	11.304	14.3593	11.6097	12.5301	6.90185	4.60195	2.79661	2.46262	3.39486	3.21491	4.04854	2.50693	4.90153	3.84009	6.06227	4.80348	3.78497	5.92708	2.98922	3.6299	3.84957	2.50595	2.51929	3.70715
CCAM_LOCUS18365	Cc000958.t1	VFQ76589.1	0	0	0	0.020584	0	0	0.040412	0.122317	0	0.095125	0	0	0	0.036905	0	0.013377	0	0	0	0.007908	0	0	0	0	0.0408	0	0.013756	0	0.319725	0	0	0	0	0	0	0	0	0	0	0	0	0	0	0	0	0	0.160151
CCAM_LOCUS18366	Cc000959.t1	VFQ76590.1	19.2803	22.6987	17.284	13.3014	10.6383	9.91493	8.92736	10.1087	8.38749	14.4249	13.4954	15.6314	18.4147	16.9396	19.4989	9.51306	13.9916	13.5162	9.06375	12.3088	11.6469	11.494	11.9032	14.5361	11.83	13.207	11.3553	6.56036	7.40147	9.63938	21.1971	22.9989	26.1464	21.2051	18.4567	10.1532	12.3322	12.9791	19.4662	15.2071	16.4219	12.5456	8.93717	17.6119	16.2049	15.0734	16.3375
CCAM_LOCUS18367	Cc000960.t1	VFQ76591.1	9.05509	9.98568	7.51986	7.1261	7.07113	9.03773	5.94924	8.74141	11.1324	8.08973	8.65573	9.2618	6.77931	9.07653	9.96292	19.6822	20.2786	14.3975	9.1838	8.69783	8.91935	5.18859	7.79372	5.25284	3.08892	4.10291	3.26661	3.56045	3.37064	2.66215	12.7096	14.6989	11.6871	23.6327	18.963	10.0766	4.81372	4.3886	8.32669	5.0293	4.9037	5.77055	7.70809	9.37775	5.42998	3.47384	3.43883
CCAM_LOCUS18368	Cc000961.t1	VFQ76592.1	0.019543	0.019844	0.014801	0.028233	0.042012	0.024071	0.484053	0.761798	1.10039	0.02409	0.069553	0.038474	0.030891	0.021135	0.034534	2.6487	3.94686	3.50982	4.59357	4.8567	2.45059	2.21314	3.59299	3.94332	1.75868	2.41572	2.01395	2.05138	2.6555	1.10841	1.47851	0	0.44665	9.40961	0.684141	0.170243	0.40013	0	11.9289	0	0	0.126896	0	0	0.683873	0.48126	0.257518
CCAM_LOCUS18369	Cc000962.t1	VFQ76593.1	4.86443	4.28332	5.25222	1.22918	0.960125	0.944532	1.71965	1.20925	1.23298	0.021849	0.049289	0	4.3911	1.10054	1.15068	5.18952	7.29595	6.55888	5.6404	4.36111	4.68586	1.13194	1.13232	1.98081	2.03996	2.29412	2.3244	0.786578	1.13349	1.04357	5.28704	4.14071	4.2013	6.68687	4.13413	4.85258	2.35708	1.07281	3.13864	3.07268	0.835312	3.76169	4.82267	8.24474	3.27482	6.51592	5.43179
CCAM_LOCUS18370	Cc000963.t1	VFQ76594.1	0.328903	0.454547	0.534047	0.019372	0.003666	0.019144	0.039454	0.155534	0.022683	0	0	0	0.31792	0.072391	0.154904	0.24004	0.446036	0.61938	0.143141	0.035077	0.22763	0.057133	0.073185	0	0.114072	0.105568	0.177511	0	0	0	1.00515	0.606226	0.417521	0.602462	0.127905	0.159141	2.61824	0.541274	0.367613	0	0	0.11862	1.16675	0.114571	1.27854	0.112468	0
CCAM_LOCUS18371	Cc000964.t1	VFQ76595.1	0	0	0	0	0	0	0	0	0.010054	0	0	0	0	0	0	0	0	0	0	0	0	0	0	0	0	0	0	0	0	0	0	0	0	0.44596	0	0	0	0	0	0	0	0	0	0	0	0	0
CCAM_LOCUS18372	Cc000965.t1	VFQ76596.1	9.90653	9.95632	8.85193	4.33284	3.85134	3.96248	3.97335	4.23263	3.65946	1.33073	1.31553	2.1529	8.81984	5.30791	6.61795	7.34657	11.1936	10.6647	5.05813	6.0792	5.82273	4.54233	4.68391	5.42471	6.41693	7.39778	7.90536	3.25323	3.96285	4.87479	11.0149	8.28952	10.5896	13.5529	13.6109	12.1088	7.63057	4.77507	10.4724	7.52104	5.4238	10.4645	8.2201	10.1705	10.5038	10.1699	9.62277
CCAM_LOCUS18373	Cc000966.t1	VFQ76597.1	0	0	0	0	0	0	0	0	0	0	0.017294	0	0.007985	0	0	0.017153	0.025905	0	0	0.067606	0.005958	0.036339	0.007694	0.006766	0.027906	0	0.067855	0	0	0.016752	0.06811	0.0657255	0.0565832	0	0	0	0	0	0.0664262	0.0666164	0.0674999	0.0643023	0.0702758	0	0.0693083	0	0.19574
CCAM_LOCUS18374	Cc000967.t1	VFQ76598.1	17.6111	21.3196	22.7025	21.8018	20.9466	27.2249	20.8503	24.7288	26.0331	25.0988	26.2655	24.4793	27.2023	27.9164	22.3476	15.0033	17.941	17.3747	17.1099	29.9655	22.7063	26.5059	25.6871	19.5774	17.2937	12.6805	14.5361	16.0976	24.3375	13.4658	12.6766	23.4246	17.4774	17.5887	16.4741	13.3232	22.7496	23.8196	19.2025	17.6747	23.7897	20.6256	18.089	14.7567	17.84	13.0373	13.4356
CCAM_LOCUS18375	Cc000968.t1	VFQ76599.1	1.26188	0.91312	1.71724	15.4058	16.2835	15.7692	17.3937	22.6763	24.6456	12.4462	13.8481	11.8029	2.46587	12.0487	13.2255	3.82505	2.64314	3.78857	1.73361	3.42067	2.50685	1.07633	2.86708	1.89131	1.51727	1.07671	1.24271	0.95669	1.12096	0.418053	0.988774	1.11318	0.616077	3.79293	1.92925	3.75714	7.60411	8.7855	4.41985	1.773	7.75768	4.12294	6.29133	4.13247	4.02468	5.90058	5.28857
CCAM_LOCUS18376	Cc000969.t1	VFQ76600.1	83.3136	82.8202	101.618	57.3966	62.2851	53.6767	67.4619	70.1621	73.2435	139.56	136.02	150.242	117.715	73.3629	81.2942	25.8408	28.646	30.8592	29.5669	49.2733	35.9144	21.7842	24.5139	22.8222	18.6162	16.3892	15.609	30.7142	29.9124	21.0906	79.1166	82.5533	53.7192	134.833	115.248	81.2884	127.988	128.334	187.101	99.5003	135.843	93.0405	89.0535	90.1798	109.151	116.816	113.62
CCAM_LOCUS18377	Cc000970.t1	VFQ76601.1	14.7883	12.6894	14.7379	8.34913	10.6306	8.91623	8.70982	8.48248	8.58427	3.58337	3.58804	3.39255	14.6179	8.90891	8.39146	13.8437	18.5496	18.2159	11.1378	17.6125	15.1312	19.3006	13.1639	13.4503	12.2507	14.5184	15.943	5.50479	8.13479	10.6416	36.0836	16.8826	24.5265	21.6713	22.2623	21.6976	27.4876	25.5154	13.1524	21.7458	13.7262	21.3345	26.701	21.9356	20.77	17.2917	18.1562
CCAM_LOCUS18378	Cc000971.t1	VFQ76602.1	2.44255	2.73577	1.54619	0.559476	0.32971	0.433977	0.465084	0.374701	0.508131	1.69176	1.30161	1.92253	2.10094	2.05404	2.18467	2.90156	4.55586	3.74476	1.03788	1.79371	1.69129	1.12	1.14356	1.19949	2.47977	2.16144	1.83184	0.904939	0.508744	1.38877	4.37195	4.70568	4.91724	5.80527	5.06685	2.2576	3.47068	2.57161	5.28064	0.756537	0.333291	1.27001	1.45739	2.20798	3.01154	1.44498	1.51418
CCAM_LOCUS18379	Cc000972.t1	VFQ76603.1	8.63495	6.85387	9.00791	17.4245	18.6967	14.9973	10.4364	9.10965	8.16341	7.06414	8.40373	6.88357	8.12218	9.87932	9.21194	7.48782	6.88297	7.75929	5.7981	6.73158	5.97053	8.4109	13.443	10.1804	6.87911	7.74326	6.01653	3.83134	6.1843	4.05304	8.04614	6.99894	8.37907	14.7804	12.6901	14.0668	8.20921	9.15389	11.384	8.86726	13.1404	11.341	10.5236	13.0206	10.3788	10.55	10.2048
CCAM_LOCUS18380	Cc000973.t1	VFQ76604.1	0.336228	0.505957	0.635926	1.67779	2.63871	2.31582	3.45734	3.30088	2.2241	3.27378	2.98981	2.92434	1.67416	3.28262	2.99865	0.640471	1.0494	0.631255	1.01444	0.722809	0.364004	3.57853	2.73763	2.45012	1.83185	1.83913	2.42808	0.317995	1.1611	0.406325	0.378106	2.18921	0.942349	1.08781	1.53964	2.39454	3.3768	4.0722	1.47503	1.47926	2.99775	2.14181	0.780258	3.10304	1.15427	1.69228	0.724421
CCAM_LOCUS18381	Cc000974.t1	VFQ76605.1	0.800177	2.6201	4.71171	72.632	42.4843	14.9491	114.139	145.97	71.7267	60.223	85.9657	76.3527	59.2251	200.224	117.36	3.16241	3.96359	3.0158	1.79105	0.797599	1.1444	3.88589	3.71219	4.72446	5.73918	4.5527	5.3123	0	0.729827	0.042377	3.34531	15.3339	6.6005	35.7909	4.04403	30.5871	3.42334	11.3716	1.6313	1.84047	0.932441	3.25699	9.81573	3.52712	5.10625	0.935782	1.20175
CCAM_LOCUS18382	Cc000975.t1	VFQ76606.1	90.1515	78.165	72.2299	60.5448	44.1249	44.2502	37.1644	38.9856	33.2169	37.3262	30.8967	35.1106	70.3812	61.2248	68.7042	55.2409	72.4084	72.8306	39.3884	47.5242	49.7839	42.7873	41.5147	50.2796	45.7958	44.9768	42.6378	33.3757	28.9949	38.3903	206.002	208.451	227.814	216.361	220.215	143.141	100.673	112.711	132.463	153.233	74.0529	130.664	117.884	192.082	174.444	139.501	129.518
CCAM_LOCUS18383	Cc000976.t1	VFQ76607.1	0	0	2.5e-05	0	0	0	0	0	0	0.001734	0	0	0	0	0	0.195561	0.172905	0.205173	0.004892	0.017265	0.008116	0	0.008224	0.00405	0.005615	0.017322	0.015989	0.006898	0.041627	0.006049	0	0	0	0.0337086	0.0357822	0.0445206	0.0697592	0.0378562	0.0342808	0	0.0696698	0	0.108802	0.0961557	0	0	0.033672
CCAM_LOCUS18384	Cc000977.t1	VFQ76608.1	246.262	228.701	218.153	93.3592	77.6424	68.7553	75.9766	75.6164	63.1595	59.7657	59.1767	53.0289	207.3	81.8552	93.8389	76.0042	101.68	89.9972	93.1534	108.19	121.946	71.4452	73.8889	87.0405	93.8168	81.3276	89.694	52.381	57.393	85.5573	113.648	110.379	149.566	116.572	101.466	104.117	73.9059	83.7781	107.252	184.721	116.458	205.735	102.083	149.747	93.5662	106.504	124.726
CCAM_LOCUS18385	Cc000978.t1	VFQ76609.1	0	0	0	0	0	0	0	0	0	0	0	0.016074	0	0	0	0.401803	0.356098	0.215064	0.165801	0.484145	0.289957	0.04887	0.195032	0.185412	0.231031	0.169311	0.128507	0	0.173844	0.206507	0	0	0.23753	0	0	0	0.14186	0	0.139425	0	0.141678	0	0	0	0	0	0.136949
CCAM_LOCUS18386	Cc000979.t1	VFQ76610.1	0.051321	0.0851	0.078928	0.037259	0.096445	0.065572	0.042734	0.065801	0.034728	0	0.0179	0.010237	0.113053	0.073744	0.017019	2.72702	3.19407	3.80403	2.40506	3.78351	3.34292	1.89012	2.05808	2.22575	2.18947	1.94995	1.93595	1.0228	1.50297	2.17108	3.86655	7.28036	6.18933	10.3101	7.48823	6.2113	5.89563	3.4533	4.59874	10.4229	6.16846	7.21175	6.0329	8.77146	8.73285	6.24684	8.22108
CCAM_LOCUS18387	Cc000980.t1	VFQ76611.1	21.3304	18.9772	18.2735	25.5538	27.1228	26.2189	22.0702	22.8452	19.3528	22.4829	19.8207	23.0347	15.2798	25.8903	26.1097	23.5678	32.1125	28.1643	15.4756	22.5244	26.1597	22.8104	22.6775	26.8318	24.7322	24.0468	25.754	17.1457	15.9185	19.5291	20.6658	20.7093	26.7431	32.2432	27.5108	25.2693	24.6873	19.0897	27.2867	26.4319	19.2991	20.1108	21.405	37.3266	28.1471	25.6847	27.8681
CCAM_LOCUS18388	Cc000981.t1	VFQ76612.1	13.4966	9.85396	13.9207	14.1982	13.8636	13.3696	12.7663	12.466	13.2283	13.0119	14.4155	13.0985	11.689	14.5841	13.0087	5.99293	7.24218	5.141	4.52038	5.54585	7.52755	5.10823	7.57975	5.96624	4.77736	4.48402	4.75549	5.78034	6.21912	6.01222	6.82413	8.46671	7.69396	8.88159	7.44312	8.64344	9.67383	14.1742	6.65543	1.907	4.34765	9.66394	10.0587	10.6675	6.44818	6.54484	7.47114
CCAM_LOCUS18389	Cc000982.t1	VFQ76613.1	0.444227	0.320838	0.505157	0.297574	0.619526	0.764389	0.418195	0.58326	0.555149	0.094834	0.098666	0.053814	0.116784	0.072618	0.010963	0.057429	0.161492	0.056603	0.042333	0.055896	0.049261	0.198625	0.087648	0.0532	0.046711	0.073881	0.078744	0.060551	0.232932	0.507698	0.425867	0	0.353794	0.408406	0.433529	0	1.26778	0.458658	0	0	0	0	1.75763	0.776668	0.433359	0	0
CCAM_LOCUS18390	Cc000983.t1	VFQ76614.1	3.051	4.06374	3.74258	3.6137	3.72281	2.50223	3.06473	3.00208	2.89289	3.21985	2.17414	2.82051	3.37301	2.46023	1.90272	1.12268	1.02832	0.850559	1.25732	2.17387	1.87396	0.791209	1.16758	1.12809	0.514213	0.487602	0.483221	0.567299	1.31824	1.49739	4.46607	3.54918	2.619	4.78683	2.40693	3.32748	4.17106	2.82939	3.3308	2.82644	5.46749	3.72035	1.89745	5.98892	2.40599	3.29225	6.79497
CCAM_LOCUS18391	Cc000985.t1	VFQ76615.1	18.9526	18.3647	45.8386	140.052	77.8656	97.9132	84.4245	83.8366	37.162	25.1024	25.4338	29.7766	43.0687	61.0993	56.0019	6.72011	5.14457	5.71169	5.43939	5.23246	5.26377	5.28988	13.891	8.84783	3.88258	8.06654	8.01381	0.679276	3.1568	5.19212	17.3709	24.0086	11.5449	20.2053	16.5426	18.1694	14.6796	14.846	12.7881	7.89211	32.4314	13.7546	13.9917	19.0079	24.405	12.3391	9.87701
CCAM_LOCUS18392	Cc000986.t1	VFQ76616.1	0.036359	0	0.004454	0	0.011967	0	0.031423	0.013715	0.026877	0	0	0	0	0.062759	0	0.199077	0.276475	0.266096	0.272126	0.449779	0.426222	0.616547	0.793799	0.577646	0.450822	0.375031	0.644322	0.35819	0.28625	0.183082	0.194506	0	0	0	0	0	0	0	0	0	0	0	0.200691	0.177364	0	0	0.186329
CCAM_LOCUS18393	Cc000987.t1	VFQ76617.1	0.253203	0.286128	0.208272	0.348647	0.150394	0.201706	0.156856	0.161531	0.203251	0.317781	0.176722	0.177899	0.256646	0.875891	0.892164	0.150728	0.193927	0.194173	0.074269	0.116096	0.06145	0.708082	0.558817	0.486467	0.903056	0.572693	0.569256	0.255229	0.104828	0.24689	1.65132	2.12468	1.14321	6.07052	1.9612	0.348594	1.63863	0	0.536832	4.30696	6.27336	1.29917	0	0.501928	4.20093	2.95631	1.84555
CCAM_LOCUS18394	Cc000988.t1	VFQ76618.1	0.040712	0.04241	0.060685	0.068456	0.093231	0.04448	0.080235	0.123235	0.077071	0.125463	0.13757	0.149616	0.031326	0.206575	0.064513	0.052089	0.059013	0.036301	0.05515	0.004105	0.090237	0.052586	0.114409	0.071164	0.069904	0.037638	0.113122	0.028998	0.03735	0.115344	0.168924	0.16301	0.280672	0.161998	0.171964	0.427919	0.251439	0	0.0823741	0.16522	0	0.478441	0.435739	0.231055	0	0	0.404557
CCAM_LOCUS18395	Cc000989.t1	VFQ76619.1	0	0	0	0	0	0	0	0.026066	0	0	0	0	0	0	0	0	0.010947	0.014767	0	0	0	0	0	0	0	0.03137	0.059758	0	0.011937	0	0.0745071	0	0	0	0	0	0	0	0	0	0	0	0	0	0	0	0
CCAM_LOCUS18396	Cc000990.t1	VFQ76620.1	25.9108	39.2556	35.8422	54.2633	47.4231	35.4467	47.0213	56.8879	40.8114	18.4412	20.5741	20.2357	42.5389	54.5527	49.1758	9.21037	10.1903	11.2047	12.6891	15.6326	17.8256	21.9644	23.6826	25.7522	19.2326	17.3474	17.8184	8.69863	9.43875	8.44651	31.1411	49.7285	41.5124	26.3655	15.9833	22.5272	15.5155	17.2606	17.8542	19.1797	29.1835	25.4637	20.5694	17.1092	13.0601	20.0027	24.1526
CCAM_LOCUS18397	Cc000991.t1	VFQ76621.1	6.47079	9.33376	5.56108	3.8173	3.40132	2.71786	6.16034	6.11481	5.44118	0.640058	0.259554	0.873476	6.24735	4.13423	4.89673	3.75407	5.33078	6.46769	5.98907	5.4746	5.67679	3.24263	3.78603	7.13312	5.52272	7.40732	8.28682	0.588581	0.923775	1.6351	6.41127	5.33346	6.42823	3.81625	3.6009	3.92025	2.85193	2.85722	5.39032	4.54084	2.19098	5.21797	7.75568	5.03985	3.59949	6.53053	6.7771
CCAM_LOCUS18398	Cc000992.t1	VFQ76622.1	2.33368	1.86054	0.744755	2.44743	2.11632	1.05344	2.82518	1.51245	1.63368	0.330215	0.199111	0.414344	2.80916	17.8888	16.5111	0.348538	0.517053	1.05019	0.378696	0.100076	0.124197	1.94118	3.91175	3.82193	4.33358	3.09913	5.43844	0.352361	0.341392	0.254403	7.22452	8.83069	4.00124	0.923775	1.4709	1.22008	1.4338	0.518721	0.939457	0.471073	1.43196	2.72826	2.48475	1.31756	0.980217	1.29339	0
CCAM_LOCUS18399	Cc000993.t1	VFQ76623.1	1.85831	1.80392	2.05541	0.930905	0.645205	0.826033	0.871292	0.910845	0.591365	0.49515	0.270497	0.892584	1.05076	1.67506	2.43961	1.60783	1.82224	0.871063	0.740601	0.302754	0.796201	0.231627	0.499442	0.516139	0.58965	0.3454	0.914126	0.502253	0.430272	0.925143	0	0	0.475619	0	0	0	0	0	0.186119	0.186652	0.189127	0.180168	0	0	0	0	0
CCAM_LOCUS18400	Cc000994.t1	VFQ76624.1	2.88318	3.41635	3.57533	1.79621	1.17695	2.08198	1.32586	1.83933	0.989286	0.815659	0.54132	1.34458	2.17743	3.32615	3.80268	1.45183	3.06729	1.10022	1.34198	0.886162	1.25064	1.21476	1.70513	0.970423	0.692297	1.20592	1.78257	0.914596	0.974168	1.7095	3.51803	5.65811	3.89686	0.562298	0	6.6839	5.81832	1.26297	2.28737	5.16132	8.13521	1.66068	4.83986	2.13865	2.98327	4.72367	1.12338
CCAM_LOCUS18401	Cc000995.t1	VFQ76625.1	4.20717	3.38312	2.97137	1.88745	1.58764	0.830607	1.59907	1.43033	0.899076	1.99269	0.463033	1.62886	1.53387	6.69081	3.32332	5.1582	4.53407	2.89552	1.55235	1.60638	1.39524	2.00948	3.12742	1.21157	2.81651	1.83815	2.19646	1.08036	0	1.99507	18.2343	13.1969	18.4621	13.6615	12.1816	12.2695	17.5287	7.36437	10.559	12.2612	11.8591	12.3732	16.4623	11.4312	12.1768	6.12081	9.8256
CCAM_LOCUS18402	Cc000996.t1	VFQ76626.1	0.003618	0	0	0	0	0	0	0	0	0	0	0.00946	0	0.014095	0	0.037756	0.035994	0.067757	0	0.005396	0.008407	0	0.002654	0.054411	0.012011	0.010069	0.028431	0	0.017143	0.056988	0	0	0	0	0	0	0	0	0	0	0	0	0	0	0.111268	0	0
CCAM_LOCUS18403	Cc000997.t1	VFQ76627.1	0.020991	0	0	8.26029	1.59587	4.26832	2.36675	0.936155	0.165811	3.68065	4.36476	4.1275	0.024064	18.5197	9.75933	0.648737	0.698586	0.455934	1.52411	0.410937	0.49895	8.26089	14.6264	14.8673	10.5109	10.3328	13.5996	0.305053	0.249584	0.648398	4.90392	11.8306	5.09249	3.91904	3.74412	12.9402	7.70487	1.76051	4.78269	3.99698	21.87	3.85814	13.0713	4.47172	3.3268	4.38967	3.13184
CCAM_LOCUS18404	Cc000999.t1	VFQ76628.1	1.38844	2.27054	1.87943	13.5315	12.8671	10.3073	11.685	10.1439	10.0738	24.5308	22.1166	26.233	2.7231	10.6134	9.4128	5.32251	8.32634	9.35462	7.06279	6.15327	6.09473	3.3928	5.14135	3.71114	2.05891	2.4769	2.62826	3.26005	2.3107	1.10875	10.7886	10.4777	7.98607	19.4988	22.4583	20.5849	19.0095	20.5573	24.5511	24.5538	54.2139	15.4741	20.194	15.072	28.4313	25.2575	23.5852
CCAM_LOCUS18405	Cc001000.t1	VFQ76629.1	4.6025	4.52298	3.36905	3.18339	2.60543	1.37666	1.81718	1.92884	1.56359	1.28495	0.636997	1.30497	2.80906	3.27812	3.85304	2.6372	2.86967	3.37802	2.24003	2.03463	2.08586	1.56259	2.57891	3.23848	3.34718	2.8345	3.04631	1.36615	1.07844	2.01927	9.2098	9.20478	10.3447	6.84945	7.36647	4.28515	3.68358	1.92306	4.9035	4.36604	3.67886	5.05725	3.00594	6.25574	6.45509	5.93064	5.58166
CCAM_LOCUS18406	Cc001001.t1	VFQ76630.1	3.30644	1.70499	3.11093	2.01901	2.49915	2.13597	2.37282	1.65078	2.36719	4.70744	4.54774	5.03875	2.46855	4.9923	5.68223	3.42357	3.05047	3.02934	1.0545	4.26858	1.59947	0.425212	0.946072	0.307751	0.445551	0.495252	0.651267	2.37667	3.45005	1.91072	5.54657	2.83362	2.98157	5.4756	7.30706	13.8439	8.74156	8.43339	6.36406	7.8183	8.24534	6.00656	9.42602	8.6279	6.80619	7.73945	2.81297
CCAM_LOCUS18407	Cc001002.t1	VFQ76631.1	1.0504	0.598229	0.804952	0.02574	0.041149	0	0.029964	0.056007	0.038607	0.019385	0.048484	0.043058	0.778859	0.112058	0.073562	0.550932	1.0864	0.979317	0.461055	0.74225	0.651505	0.03212	0.017143	0.065792	0.21326	0.087886	0.159833	0	0.066443	0.305396	1.20768	0.847565	0.912088	1.21081	0.670588	0.486707	0.926036	0.472972	0.642451	0.859053	0.272015	0.310954	0.509762	1.05119	0.391023	0.491381	0.683629
CCAM_LOCUS18408	Cc001003.t1	VFQ76632.1	225.796	197.382	159.263	73.5916	56.7071	65.1521	62.9208	62.1441	56.3482	22.8637	24.3959	25.3388	169.832	75.2357	89.7236	265.875	306.827	297.953	187.782	193.889	220.122	150.612	108.453	125.379	173.349	155.768	175.019	77.6949	79.2158	114.912	331.263	259.49	351.014	385.652	338.462	420.734	272.573	193.292	220.426	312.991	96.1676	276.272	403.942	453.241	364.331	264.123	223.797
CCAM_LOCUS18409	Cc001004.t1	VFQ76633.1	39.5399	40.5645	33.435	19.9872	17.149	15.8713	17.3519	17.3208	15.774	15.1006	14.1073	15.4869	40.124	18.9193	21.7677	24.0861	23.7382	25.1706	22.5936	23.4907	26.0153	16.596	19.0905	16.8001	18.0766	16.385	18.3465	12.159	13.747	17.3595	32.4422	30.9381	29.1713	46.119	33.0259	32.3896	56.0535	29.1854	27.5456	43.6765	21.9388	36.7542	40.1686	38.6319	32.2362	38.2647	34.0034
CCAM_LOCUS18410	Cc001005.t1	VFQ76634.1	0.550698	0.518601	0.33625	0.204345	0.124958	0.053833	0.054369	0.109159	0.06354	0.272814	0.290669	0.194883	0.413027	0.12612	0.100865	0.153746	0.184557	0.127339	0.047141	0.395245	0.069328	0.108976	0.271776	0.124985	0.200183	0.191972	0.153458	0.044503	0.133812	0.293856	0	0	0	0.092598	0	0	0	0	0	0	0	0	0.0996272	0.0880471	0	0	0
CCAM_LOCUS18411	Cc001006.t1	VFQ76635.1	22.5936	17.7551	20.5181	13.2466	12.5023	11.6079	12.7967	11.6398	11.476	9.35063	8.48118	10.4539	16.0299	14.1281	15.8812	9.84466	9.61668	10.9908	8.8371	7.98238	10.578	7.05616	10.7426	11.6237	13.185	13.0224	12.503	4.33284	5.67233	9.50114	12.2179	14.6821	14.4592	16.0279	18.6566	12.7013	10.9802	8.4414	11.1289	22.8853	19.8761	15.2347	15.2228	25.4353	15.717	21.3574	23.9606
CCAM_LOCUS18412	Cc001007.t1	VFQ76636.1	0.00891	0	0.005895	0	0	0	0	0	0	0	0.017541	0	0	0.003538	0	0.008656	0.025951	0.024819	0	0	0.058817	0	0	0.005121	0.022017	0.018764	0.021419	0	0.013792	0.026768	0.068805	0.0663962	0	0.0659839	0	0.0871484	0	0	0	0.0672962	0	0	0.0709929	0	0.0700155	0	0
CCAM_LOCUS18413	Cc001008.t1	VFQ76637.1	0	0	0	0	0	0	0	0	0	0	0	0	0	0	0	0	0	0	0.015948	0	0	0	0.004743	0	0	0	0	0	0	0	0	0	0	0	0	0	0	0	0	0	0	0	0	0	0	0	0
CCAM_LOCUS18414	Cc001009.t1	VFQ76638.1	0	0	0	0	0	0	0	0	0	0	0	0	0	0	0	0	0	0	0.005232	0	0	0	0.002211	0.001527	0	0.008419	0.004719	0	0	0.003851	0	0	0	0	0	0	0	0	0	0	0	0	0	0	0	0	0
CCAM_LOCUS18415	Cc001010.t1	VFQ76639.1	0	0	0.006868	0.005363	0	0.005009	0	0.008473	0.006082	0	0	0	0.006573	0.011428	0.010085	0.030708	0.010628	0.012742	0	0	0.041436	0	0.019934	0.026688	0.007888	0.02725	0.020599	0	0.012876	0.046032	0	0.514543	0.110743	0	0	0	0.0661391	0	0.0650036	0	0	0	0.0687707	0	0.0678239	0	0.127699
CCAM_LOCUS18416	Cc001011.t1	VFQ76640.1	255.948	207.386	154.436	52.6772	41.8812	43.0072	42.3166	45.43	30.7357	27.0741	25.0354	27.6106	153.418	77.9122	91.0443	210.422	265.591	258.649	138.335	158.195	146.484	106.845	98.7877	140.962	153.288	151.605	153.352	68.3383	65.3175	101.755	569.07	475.356	698.432	559.381	553.965	606.472	322.495	362.466	401.076	417.443	205.762	513.751	562.395	685.538	499.006	421.047	400.768
CCAM_LOCUS18417	Cc001013.t1	VFQ76641.1	13.9258	14.0968	16.1698	21.5457	22.2689	26.5719	20.7556	20.235	21.4787	27.9693	32.6081	28.668	16.3585	32.4259	36.8396	3.88966	5.90259	5.34845	5.67268	7.77715	8.61687	7.9221	10.194	8.60875	8.64832	5.90346	6.00881	6.17309	5.45436	4.84867	20.3609	17.3515	14.8281	18.5117	15.7473	19.0906	26.1083	28.4788	25.789	16.4229	21.7509	19.2226	21.554	15.3113	21.93	20.001	19.6316
CCAM_LOCUS18418	Cc001014.t1	VFQ76642.1	37.8084	41.8003	38.9562	18.727	21.5841	15.1065	21.9899	23.8261	22.7714	16.8156	12.4701	19.1825	32.4735	22.4924	27.6104	14.1814	18.2289	18.1504	13.8944	14.6965	16.4308	9.36554	10.5374	11.9868	11.8952	11.7856	11.1561	10.3933	13.882	16.0445	29.1641	30.9345	34.1042	32.3005	31.5041	21.0293	20.1322	16.5157	30.2595	21.8198	21.0096	21.6604	15.8226	31.0743	29.6773	31.0716	28.014
CCAM_LOCUS18419	Cc001015.t1	VFQ76643.1	6.01974	6.66385	5.39146	5.04303	2.58092	4.22588	2.81181	2.77825	2.48445	4.56991	4.11825	5.161	5.26302	5.78538	5.95047	2.71058	4.71926	3.70035	2.42685	2.70489	3.27275	3.79328	3.45469	3.55846	4.43847	4.29778	3.53446	3.15771	2.93623	3.47709	8.88088	8.41126	8.60755	8.75333	8.78954	6.97825	6.28308	5.49085	6.09501	6.67545	7.25295	5.20143	7.46637	9.3729	6.02475	7.13991	5.59291
CCAM_LOCUS18420	Cc001016.t1	VFQ76644.1	0.191312	0.104688	0.212678	0.439616	0.308387	0.390014	0.455241	0.346235	0.223058	0.271202	0.795063	0.242709	0.328154	0.376064	0.305051	0.397792	0.527223	0.323553	0.593284	0.542907	0.61732	0.580907	0.914779	0.975379	0.96402	0.643348	1.00201	0.665714	0.549296	0.52403	1.0431	0.647088	0.433284	0.571618	0.606781	1.69867	1.03508	0.722197	1.30797	0.874478	0.738397	0.422051	1.69128	0.611465	0.833997	0.733633	0.785123
CCAM_LOCUS18421	Cc001017.t1	VFQ76645.1	0.009028	0.026285	0	0	0	0	0	0	0	0	0	0.009164	0.008166	0	0.012748	0.119017	0.079312	0.06109	0.042671	0.085033	0.195616	0.253828	0.40625	0.158515	0.112584	0.201996	0.132015	0.190905	0.130438	0.224502	0	0	0	0	0.0740742	0.737313	0	1.17552	0	0.213508	0.288453	0.0686971	0.0750788	0.066352	0.518316	0	0.278824
CCAM_LOCUS18422	Cc001018.t1	VFQ76646.1	3.41017	2.26908	2.00444	0.340844	0.192668	0.287778	1.3113	1.65367	2.43314	1.84088	1.68565	1.88652	2.09881	0.693799	0.97412	3.25833	4.69759	2.98595	4.55612	4.32462	8.12738	0.25054	0.60637	0.585712	1.165	0.937099	1.11835	1.46303	1.45776	1.60637	2.73185	4.39368	3.35024	1.6218	3.31071	4.61354	5.80897	2.9422	3.1718	1.65406	2.19169	2.21068	3.75828	2.6097	2.64753	4.7743	4.36167
CCAM_LOCUS18423	Cc001019.t1	VFQ76647.1	1.43519	0.770026	1.14115	0.235808	0.193195	0.083771	1.26067	1.04714	1.092	0.619876	0.631852	0.864949	0.898021	0.603713	0.60225	1.18267	2.03326	1.7433	2.03413	2.57811	3.17438	0.260551	0.189308	0.280213	0.652826	0.440125	0.319463	0.190201	0.385273	0.573597	2.52252	2.05971	2.25682	1.7678	2.27161	2.08905	2.11804	0.626943	2.46016	1.2336	1.63457	0.732769	1.10116	1.1501	1.28345	3.38699	3.06706
CCAM_LOCUS18424	Cc001020.t1	VFQ76648.1	0.254463	0.29891	0.273455	0.045764	0.042277	0	1.06203	1.13317	1.86412	0.135068	0.114495	0.271362	0.286605	0.018332	0.246408	0.921346	0.86532	0.407747	1.6961	1.60248	1.98211	0.004041	0.088817	0.238615	0.319996	0.047382	0.269076	0.164267	0.123227	0.259232	0.122228	0	0.203084	0.468865	0.37328	0.619254	1.45546	0.131639	0.476824	0.119547	0	0.115394	0.126114	0.668732	0.373134	0.437641	0.585446
CCAM_LOCUS18425	Cc001021.t1	VFQ76649.1	154.185	158.809	174.837	424.554	349.447	442.944	311.851	272.442	243.493	367.483	356.806	360.484	192.24	438.415	435.36	65.3289	83.2302	74.3801	86.9404	111.983	105.378	269.963	224.807	203.982	213.024	197.255	205.546	114.637	68.7091	62.2526	379.321	344.818	273.846	318.2	396.65	496.956	596.807	747.167	485.932	510.163	580.704	533.969	544.631	301.076	437.94	439.681	476.263
CCAM_LOCUS18426	Cc001022.t1	VFQ76650.1	0.361311	0.50339	0.642437	0.270694	0.150629	0.255258	0.494507	0.174573	0.154424	0	0	0.011009	1.09918	0.203486	0.039237	0.041052	0	0.037089	0	0	0	0	0.024754	0.004857	0.011131	0.03399	0.108358	0	0.236215	0.183738	0	0	0	0.331611	0	0.437976	0	0	0	1.35283	0	0.326458	0	0	0	0	0.331252
CCAM_LOCUS18427	Cc001023.t1	VFQ76651.1	64.2132	45.6908	68.333	17.8223	9.46019	12.2381	19.4087	21.8375	30.9889	1.33573	0.789872	1.24398	43.363	10.2433	12.5652	13.5909	15.7737	16.1714	11.8309	15.6767	19.8246	6.68814	8.0115	8.63242	7.12248	8.06881	9.6818	7.51445	16.1907	26.6529	19.1905	17.9115	24.6198	25.5238	26.0691	21.4377	14.2354	8.87714	16.0161	24.3083	19.3927	22.8698	21.229	31.269	21.3849	29.3999	31.3428
CCAM_LOCUS18428	Cc001024.t1	VFQ76652.1	0.019166	0.032304	0.059428	0	0.004571	0	0	0	0	0.01968	0	0.003995	0.052693	0.005269	0.014934	0.060155	0.062792	0.0847	0.019005	0.040949	0.008955	0.087712	0.151042	0.094066	0.078635	0.069861	0.132563	0	0.013694	0.041959	0.183065	0	0	0	0.186359	0	0	0	0	0	0	0	0	0	0.186286	0	0
CCAM_LOCUS18429	Cc001025.t1	VFQ76653.1	79.356	67.2653	83.7704	63.14	62.772	66.9294	59.6421	62.1791	67.4426	45.9186	45.8412	48.388	78.9435	58.334	61.7275	39.8986	50.8241	53.946	51.6289	57.9359	60.6538	41.3048	44.457	60.0373	49.6969	47.682	48.5343	37.0905	37.9609	35.7355	65.5254	66.407	74.2968	62.3747	60.6941	48.5462	52.248	49.9312	63.056	70.6204	55.3464	72.5533	53.7277	76.696	72.2922	65.6718	69.4465
CCAM_LOCUS18430	Cc001026.t1	VFQ76654.1	19.7081	21.5689	25.5556	21.213	25.2305	28.2724	41.4722	41.6624	48.058	79.1998	64.768	82.761	18.6149	36.1627	36.7152	7.74422	5.72766	5.49611	6.16859	10.7211	8.58573	1.34028	2.30048	1.99552	2.35613	1.74723	2.58248	12.5305	18.7209	10.3738	22.4442	22.6809	16.8852	23.2791	20.2004	26.4757	70.1606	45.9586	49.6973	39.5701	70.1662	27.9191	41.6444	17.4797	31.8571	38.8878	33.6813
CCAM_LOCUS18431	Cc001027.t1	VFQ76655.1	0.711277	1.98199	0.732228	2.70416	5.47898	3.21476	8.17354	8.53565	15.4894	2.51339	2.65858	2.15654	1.64578	3.29842	2.69702	1.47926	3.07244	0.93702	1.70432	3.15476	4.20069	4.87833	4.22734	2.32531	2.13736	2.01289	1.2911	1.47476	1.14767	1.51189	3.25519	2.91685	2.51112	2.89874	3.55045	2.35601	7.15252	8.26376	4.98884	1.13707	2.07388	1.5366	8.15684	3.18032	3.07585	3.12196	4.67751
[truncated: 44,325 more rows]
[truncated: 10 more columns]
